# Supplementary material for: Discovery and Characterization of a Chemical Probe Targeting the Zinc-Finger Ubiquitin-Binding Domain of HDAC6
Source: J Med Chem. 2023 Jul 27;66(15):10273–88. doi: 10.1021/acs.jmedchem.3c00314 (PMC10424181; doi:10.1021/acs.jmedchem.3c00314)
Supplement: Supplementary file 2 — jm3c00314_si_002.cif [file jm3c00314_si_002.cif]

data_5KH3
#

_cell.entry_id          5KH3
_cell.length_a          40.870
_cell.length_b          44.040
_cell.length_c          55.870
_cell.angle_alpha       90.00
_cell.angle_beta        90.00
_cell.angle_gamma       90.00
_cell.Z_PDB             4
_cell.pdbx_unique_axis  ?
#
_symmetry.entry_id                        5KH3
_symmetry.space_group_name_H-M            "P 21 21 21"
_symmetry.pdbx_full_space_group_name_H-M  ?
_symmetry.cell_setting                    ?
_symmetry.Int_Tables_number               ?
#
_atom_sites.entry_id                   5KH3
_atom_sites.fract_transf_matrix[1][1]  0.024468
_atom_sites.fract_transf_matrix[1][2]  0.000000
_atom_sites.fract_transf_matrix[1][3]  0.000000
_atom_sites.fract_transf_matrix[2][1]  0.000000
_atom_sites.fract_transf_matrix[2][2]  0.022707
_atom_sites.fract_transf_matrix[2][3]  0.000000
_atom_sites.fract_transf_matrix[3][1]  0.000000
_atom_sites.fract_transf_matrix[3][2]  0.000000
_atom_sites.fract_transf_matrix[3][3]  0.017899
_atom_sites.fract_transf_vector[1]     0.00000
_atom_sites.fract_transf_vector[2]     0.00000
_atom_sites.fract_transf_vector[3]     0.00000
#
_refine.pdbx_refine_id                          1
_refine.entry_id                                5KH3
_refine.pdbx_diffrn_id                          ?
_refine.pdbx_TLS_residual_ADP_flag              ?
_refine.ls_number_reflns_obs                    14457
_refine.ls_number_reflns_all                    ?
_refine.pdbx_ls_sigma_I                         ?
_refine.pdbx_ls_sigma_F                         ?
_refine.pdbx_data_cutoff_high_absF              ?
_refine.pdbx_data_cutoff_low_absF               ?
_refine.pdbx_data_cutoff_high_rms_absF          ?
_refine.ls_d_res_low                            29.98
_refine.ls_d_res_high                           1.55
_refine.ls_percent_reflns_obs                   99.82
_refine.ls_R_factor_obs                         0.16154
_refine.ls_R_factor_all                         ?
_refine.ls_R_factor_R_work                      0.16074
_refine.ls_R_factor_R_free                      0.17700
_refine.ls_R_factor_R_free_error                ?
_refine.ls_R_factor_R_free_error_details        ?
_refine.ls_percent_reflns_R_free                4.6
_refine.ls_number_reflns_R_free                 699
_refine.ls_number_parameters                    ?
_refine.ls_number_restraints                    ?
_refine.occupancy_min                           ?
_refine.occupancy_max                           ?
_refine.correlation_coeff_Fo_to_Fc              0.961
_refine.correlation_coeff_Fo_to_Fc_free         0.952
_refine.B_iso_mean                              12.136
_refine.aniso_B[1][1]                           0.25
_refine.aniso_B[2][2]                           0.59
_refine.aniso_B[3][3]                           -0.84
_refine.aniso_B[1][2]                           0.00
_refine.aniso_B[1][3]                           0.00
_refine.aniso_B[2][3]                           -0.00
_refine.solvent_model_details                   MASK
_refine.solvent_model_param_ksol                ?
_refine.solvent_model_param_bsol                ?
_refine.pdbx_solvent_vdw_probe_radii            1.20
_refine.pdbx_solvent_ion_probe_radii            0.80
_refine.pdbx_solvent_shrinkage_radii            0.80
_refine.pdbx_ls_cross_valid_method              THROUGHOUT
_refine.details                                 "HYDROGENS HAVE BEEN ADDED IN THE RIDING POSITIONS"
_refine.pdbx_starting_model                     ?
_refine.pdbx_method_to_determine_struct         ?
_refine.pdbx_isotropic_thermal_model            ?
_refine.pdbx_stereochemistry_target_values      "MAXIMUM LIKELIHOOD"
_refine.pdbx_stereochem_target_val_spec_case    ?
_refine.pdbx_R_Free_selection_details           RANDOM
_refine.pdbx_overall_ESU_R                      0.073
_refine.pdbx_overall_ESU_R_Free                 0.070
_refine.overall_SU_ML                           0.042
_refine.pdbx_overall_phase_error                ?
_refine.overall_SU_B                            1.127
_refine.overall_SU_R_Cruickshank_DPI            ?
_refine.pdbx_overall_SU_R_free_Cruickshank_DPI  ?
_refine.pdbx_overall_SU_R_Blow_DPI              ?
_refine.pdbx_overall_SU_R_free_Blow_DPI         ?
#   #
loop_
_refine_ls_restr.type
_refine_ls_restr.dev_ideal
_refine_ls_restr.dev_ideal_target
_refine_ls_restr.weight
_refine_ls_restr.number
_refine_ls_restr.pdbx_refine_id
_refine_ls_restr.pdbx_restraint_function
r_bond_refined_d               0.028   0.013  ?   851  .  ?  
r_bond_other_d                 0.001   0.016  ?   727  .  ?  
r_angle_refined_deg            1.850   1.651  ?  1170  .  ?  
r_angle_other_deg              1.596   1.591  ?  1677  .  ?  
r_dihedral_angle_1_deg         6.714   5.000  ?   102  .  ?  
r_dihedral_angle_2_deg        34.318  23.784  ?    37  .  ?  
r_dihedral_angle_3_deg        10.442  15.000  ?   111  .  ?  
r_dihedral_angle_4_deg        13.556  15.000  ?     1  .  ?  
r_chiral_restr                 0.111   0.200  ?   101  .  ?  
r_gen_planes_refined           0.013   0.020  ?  1041  .  ?  
r_gen_planes_other             0.002   0.020  ?   193  .  ?  
r_nbd_refined                      ?       ?  ?     ?  .  ?  
r_nbd_other                        ?       ?  ?     ?  .  ?  
r_nbtor_refined                    ?       ?  ?     ?  .  ?  
r_nbtor_other                      ?       ?  ?     ?  .  ?  
r_xyhbond_nbd_refined              ?       ?  ?     ?  .  ?  
r_xyhbond_nbd_other                ?       ?  ?     ?  .  ?  
r_metal_ion_refined                ?       ?  ?     ?  .  ?  
r_metal_ion_other                  ?       ?  ?     ?  .  ?  
r_symmetry_vdw_refined             ?       ?  ?     ?  .  ?  
r_symmetry_vdw_other               ?       ?  ?     ?  .  ?  
r_symmetry_hbond_refined           ?       ?  ?     ?  .  ?  
r_symmetry_hbond_other             ?       ?  ?     ?  .  ?  
r_symmetry_metal_ion_refined       ?       ?  ?     ?  .  ?  
r_symmetry_metal_ion_other         ?       ?  ?     ?  .  ?  
r_mcbond_it                    1.099   1.148  ?   406  .  ?  
r_mcbond_other                 1.098   1.148  ?   407  .  ?  
r_mcangle_it                   1.641   1.716  ?   508  .  ?  
r_mcangle_other                1.639   1.717  ?   509  .  ?  
r_scbond_it                    1.710   1.269  ?   445  .  ?  
r_scbond_other                 1.712   1.270  ?   443  .  ?  
r_scangle_it                       ?       ?  ?     ?  .  ?  
r_scangle_other                2.544   1.864  ?   662  .  ?  
r_long_range_B_refined         3.356  14.530  ?   979  .  ?  
r_long_range_B_other           3.354  14.530  ?   980  .  ?  
r_rigid_bond_restr                 ?       ?  ?     ?  .  ?  
r_sphericity_free                  ?       ?  ?     ?  .  ?  
r_sphericity_bonded                ?       ?  ?     ?  .  ?  
#
_refine_ls_shell.pdbx_refine_id                  .
_refine_ls_shell.pdbx_total_number_of_bins_used  20
_refine_ls_shell.d_res_high                      1.550
_refine_ls_shell.d_res_low                       1.590
_refine_ls_shell.number_reflns_R_work            1048
_refine_ls_shell.R_factor_R_work                 0.179
_refine_ls_shell.percent_reflns_obs              99.91
_refine_ls_shell.R_factor_R_free                 0.160
_refine_ls_shell.R_factor_R_free_error           ?
_refine_ls_shell.percent_reflns_R_free           ?
_refine_ls_shell.number_reflns_R_free            40
_refine_ls_shell.number_reflns_all               ?
_refine_ls_shell.R_factor_all                    ?
#
_refine_hist.pdbx_refine_id                  .
_refine_hist.cycle_id                        1
_refine_hist.pdbx_number_atoms_protein       ?
_refine_hist.pdbx_number_atoms_nucleic_acid  ?
_refine_hist.pdbx_number_atoms_ligand        ?
_refine_hist.number_atoms_solvent            ?
_refine_hist.number_atoms_total              900
_refine_hist.d_res_high                      .
_refine_hist.d_res_low                       .
#   #
loop_
_atom_site.group_PDB
_atom_site.id
_atom_site.type_symbol
_atom_site.label_atom_id
_atom_site.label_alt_id
_atom_site.label_comp_id
_atom_site.label_asym_id
_atom_site.label_entity_id
_atom_site.label_seq_id
_atom_site.pdbx_PDB_ins_code
_atom_site.Cartn_x
_atom_site.Cartn_y
_atom_site.Cartn_z
_atom_site.occupancy
_atom_site.B_iso_or_equiv
_atom_site.pdbx_formal_charge
_atom_site.auth_seq_id
_atom_site.auth_comp_id
_atom_site.auth_asym_id
_atom_site.auth_atom_id
_atom_site.pdbx_PDB_model_num
ATOM      1  N   N    .  PRO  A  1   1  ?   -7.773   -8.599   8.647  1.00  19.10  ?  1109  PRO  A  N    1  
ATOM      2  C   CA   .  PRO  A  1   1  ?   -6.848   -8.162   7.581  1.00  17.21  ?  1109  PRO  A  CA   1  
ATOM      3  C   C    .  PRO  A  1   1  ?   -7.190   -8.893   6.273  1.00  16.69  ?  1109  PRO  A  C    1  
ATOM      4  O   O    .  PRO  A  1   1  ?   -8.032   -9.790   6.284  1.00  16.90  ?  1109  PRO  A  O    1  
ATOM      5  C   CB   .  PRO  A  1   1  ?   -5.460   -8.555   8.085  1.00  18.07  ?  1109  PRO  A  CB   1  
ATOM      6  C   CG   .  PRO  A  1   1  ?   -5.729   -9.745   8.998  1.00  20.63  ?  1109  PRO  A  CG   1  
ATOM      7  C   CD   .  PRO  A  1   1  ?   -7.061   -9.412   9.617  1.00  18.77  ?  1109  PRO  A  CD   1  
ATOM      8  N   N    .  LEU  A  1   2  ?   -6.573   -8.507   5.152  1.00  13.72  ?  1110  LEU  A  N    1  
ATOM      9  C   CA   .  LEU  A  1   2  ?   -6.611   -9.342   3.931  1.00  13.43  ?  1110  LEU  A  CA   1  
ATOM     10  C   C    .  LEU  A  1   2  ?   -5.910  -10.662   4.212  1.00  13.65  ?  1110  LEU  A  C    1  
ATOM     11  O   O    .  LEU  A  1   2  ?   -4.829  -10.727   4.818  1.00  13.16  ?  1110  LEU  A  O    1  
ATOM     12  C   CB   .  LEU  A  1   2  ?   -5.896   -8.666   2.758  1.00  13.75  ?  1110  LEU  A  CB   1  
ATOM     13  C   CG   .  LEU  A  1   2  ?   -6.437   -7.340   2.264  1.00  15.04  ?  1110  LEU  A  CG   1  
ATOM     14  C   CD1  .  LEU  A  1   2  ?   -5.512   -6.724   1.227  1.00  16.47  ?  1110  LEU  A  CD1  1  
ATOM     15  C   CD2  .  LEU  A  1   2  ?   -7.818   -7.521   1.685  1.00  17.01  ?  1110  LEU  A  CD2  1  
ATOM     16  N   N    .  PRO  A  1   3  ?   -6.468  -11.804   3.750  1.00  12.32  ?  1111  PRO  A  N    1  
ATOM     17  C   CA   .  PRO  A  1   3  ?   -5.813  -13.095   3.925  1.00  11.94  ?  1111  PRO  A  CA   1  
ATOM     18  C   C    .  PRO  A  1   3  ?   -4.661  -13.388   2.968  1.00  11.95  ?  1111  PRO  A  C    1  
ATOM     19  O   O    .  PRO  A  1   3  ?   -4.036  -14.433   3.057  1.00  15.07  ?  1111  PRO  A  O    1  
ATOM     20  C   CB   .  PRO  A  1   3  ?   -6.986  -14.063   3.701  1.00  13.44  ?  1111  PRO  A  CB   1  
ATOM     21  C   CG   .  PRO  A  1   3  ?   -7.853  -13.339   2.710  1.00  13.79  ?  1111  PRO  A  CG   1  
ATOM     22  C   CD   .  PRO  A  1   3  ?   -7.819  -11.898   3.166  1.00  13.72  ?  1111  PRO  A  CD   1  
ATOM     23  N   N    .  TRP  A  1   4  ?   -4.429  -12.486   2.015  1.00  11.47  ?  1112  TRP  A  N    1  
ATOM     24  C   CA   .  TRP  A  1   4  ?   -3.403  -12.655   0.977  1.00  11.27  ?  1112  TRP  A  CA   1  
ATOM     25  C   C    .  TRP  A  1   4  ?   -3.207  -11.303   0.319  1.00  10.73  ?  1112  TRP  A  C    1  
ATOM     26  O   O    .  TRP  A  1   4  ?   -4.156  -10.526   0.250  1.00  11.30  ?  1112  TRP  A  O    1  
ATOM     27  C   CB   .  TRP  A  1   4  ?   -3.857  -13.664  -0.086  1.00  12.25  ?  1112  TRP  A  CB   1  
ATOM     28  C   CG   .  TRP  A  1   4  ?   -2.843  -14.034  -1.113  1.00  11.74  ?  1112  TRP  A  CG   1  
ATOM     29  C   CD1  .  TRP  A  1   4  ?   -1.837  -14.949  -1.002  1.00  11.69  ?  1112  TRP  A  CD1  1  
ATOM     30  C   CD2  .  TRP  A  1   4  ?   -2.711  -13.468  -2.426  1.00  11.01  ?  1112  TRP  A  CD2  1  
ATOM     31  N   NE1  .  TRP  A  1   4  ?   -1.101  -14.990  -2.152  1.00  12.63  ?  1112  TRP  A  NE1  1  
ATOM     32  C   CE2  .  TRP  A  1   4  ?   -1.612  -14.087  -3.048  1.00  11.07  ?  1112  TRP  A  CE2  1  
ATOM     33  C   CE3  .  TRP  A  1   4  ?   -3.419  -12.490  -3.133  1.00  10.88  ?  1112  TRP  A  CE3  1  
ATOM     34  C   CZ2  .  TRP  A  1   4  ?   -1.235  -13.766  -4.340  1.00  10.54  ?  1112  TRP  A  CZ2  1  
ATOM     35  C   CZ3  .  TRP  A  1   4  ?   -3.024  -12.167  -4.414  1.00  11.09  ?  1112  TRP  A  CZ3  1  
ATOM     36  C   CH2  .  TRP  A  1   4  ?   -1.968  -12.832  -5.023  1.00  10.84  ?  1112  TRP  A  CH2  1  
ATOM     37  N   N    .  CYS  A  1   5  ?   -2.057  -11.084  -0.264  1.00  10.07  ?  1113  CYS  A  N    1  
ATOM     38  C   CA   .  CYS  A  1   5  ?   -1.931   -9.999  -1.247  1.00  11.04  ?  1113  CYS  A  CA   1  
ATOM     39  C   C    .  CYS  A  1   5  ?   -0.849  -10.388  -2.240  1.00  10.68  ?  1113  CYS  A  C    1  
ATOM     40  O   O    .  CYS  A  1   5  ?   -0.020  -11.277  -2.006  1.00  11.04  ?  1113  CYS  A  O    1  
ATOM     41  C   CB   .  CYS  A  1   5  ?   -1.675   -8.652  -0.585  1.00  10.77  ?  1113  CYS  A  CB   1  
ATOM     42  S   SG   .  CYS  A  1   5  ?    0.040   -8.080  -0.441  1.00   9.63  ?  1113  CYS  A  SG   1  
ATOM     43  N   N    .  PRO  A  1   6  ?   -0.859   -9.727  -3.408  1.00  11.08  ?  1114  PRO  A  N    1  
ATOM     44  C   CA   .  PRO  A  1   6  ?    0.050  -10.118  -4.473  1.00  11.38  ?  1114  PRO  A  CA   1  
ATOM     45  C   C    .  PRO  A  1   6  ?    1.501   -9.681  -4.223  1.00  12.27  ?  1114  PRO  A  C    1  
ATOM     46  O   O    .  PRO  A  1   6  ?    2.402   -9.971  -5.022  1.00  13.39  ?  1114  PRO  A  O    1  
ATOM     47  C   CB   .  PRO  A  1   6  ?   -0.504   -9.396  -5.704  1.00  12.82  ?  1114  PRO  A  CB   1  
ATOM     48  C   CG   .  PRO  A  1   6  ?   -1.380   -8.276  -5.147  1.00  13.98  ?  1114  PRO  A  CG   1  
ATOM     49  C   CD   .  PRO  A  1   6  ?   -1.853   -8.724  -3.790  1.00  11.98  ?  1114  PRO  A  CD   1  
ATOM     50  N   N    .  HIS  A  1   7  ?    1.749   -9.044  -3.089  1.00  11.21  ?  1115  HIS  A  N    1  
ATOM     51  C   CA   .  HIS  A  1   7  ?    3.140   -8.623  -2.771  1.00  10.47  ?  1115  HIS  A  CA   1  
ATOM     52  C   C    .  HIS  A  1   7  ?    3.820   -9.575  -1.784  1.00  11.44  ?  1115  HIS  A  C    1  
ATOM     53  O   O    .  HIS  A  1   7  ?    4.973   -9.310  -1.463  1.00  11.88  ?  1115  HIS  A  O    1  
ATOM     54  C   CB   .  HIS  A  1   7  ?    3.146   -7.180  -2.259  1.00   9.25  ?  1115  HIS  A  CB   1  
ATOM     55  C   CG   .  HIS  A  1   7  ?    2.462   -6.264  -3.203  1.00   9.29  ?  1115  HIS  A  CG   1  
ATOM     56  N   ND1  .  HIS  A  1   7  ?    1.151   -5.843  -3.100  1.00  10.49  ?  1115  HIS  A  ND1  1  
ATOM     57  C   CD2  .  HIS  A  1   7  ?    2.952   -5.724  -4.359  1.00  10.29  ?  1115  HIS  A  CD2  1  
ATOM     58  C   CE1  .  HIS  A  1   7  ?    0.868   -5.113  -4.169  1.00  11.07  ?  1115  HIS  A  CE1  1  
ATOM     59  N   NE2  .  HIS  A  1   7  ?    1.949   -5.033  -4.957  1.00  11.00  ?  1115  HIS  A  NE2  1  
ATOM     60  N   N    .  LEU  A  1   8  ?    3.133  -10.589  -1.251  1.00  11.94  ?  1116  LEU  A  N    1  
ATOM     61  C   CA   .  LEU  A  1   8  ?    3.787  -11.549  -0.314  1.00  12.50  ?  1116  LEU  A  CA   1  
ATOM     62  C   C    .  LEU  A  1   8  ?    5.035  -12.204  -0.945  1.00  12.65  ?  1116  LEU  A  C    1  
ATOM     63  O   O    .  LEU  A  1   8  ?    5.933  -12.607  -0.200  1.00  12.30  ?  1116  LEU  A  O    1  
ATOM     64  C   CB   .  LEU  A  1   8  ?    2.771  -12.580   0.163  1.00  12.27  ?  1116  LEU  A  CB   1  
ATOM     65  C   CG   .  LEU  A  1   8  ?    1.640  -12.026   1.037  1.00  12.90  ?  1116  LEU  A  CG   1  
ATOM     66  C   CD1  .  LEU  A  1   8  ?    0.562  -13.087   1.203  1.00  13.95  ?  1116  LEU  A  CD1  1  
ATOM     67  C   CD2  .  LEU  A  1   8  ?    2.167  -11.659   2.438  1.00  12.79  ?  1116  LEU  A  CD2  1  
ATOM     68  N   N    .  VAL  A  1   9  ?    5.124  -12.261  -2.273  1.00  13.42  ?  1117  VAL  A  N    1  
ATOM     69  C   CA   .  VAL  A  1   9  ?    6.303  -12.807  -3.002  1.00  14.44  ?  1117  VAL  A  CA   1  
ATOM     70  C   C    .  VAL  A  1   9  ?    7.562  -12.019  -2.683  1.00  15.05  ?  1117  VAL  A  C    1  
ATOM     71  O   O    .  VAL  A  1   9  ?    8.637  -12.571  -2.860  1.00  16.01  ?  1117  VAL  A  O    1  
ATOM     72  C   CB   .  VAL  A  1   9  ?    6.071  -12.906  -4.518  1.00  15.09  ?  1117  VAL  A  CB   1  
ATOM     73  C   CG1  .  VAL  A  1   9  ?    5.023  -13.952  -4.803  1.00  16.36  ?  1117  VAL  A  CG1  1  
ATOM     74  C   CG2  .  VAL  A  1   9  ?    5.701  -11.575  -5.147  1.00  15.10  ?  1117  VAL  A  CG2  1  
ATOM     75  N   N    .  ALA  A  1  10  ?    7.454  -10.777  -2.203  1.00  13.41  ?  1118  ALA  A  N    1  
ATOM     76  C   CA   .  ALA  A  1  10  ?    8.603   -9.890  -1.909  1.00  12.39  ?  1118  ALA  A  CA   1  
ATOM     77  C   C    .  ALA  A  1  10  ?    9.049  -10.044  -0.456  1.00  13.01  ?  1118  ALA  A  C    1  
ATOM     78  O   O    .  ALA  A  1  10  ?   10.042   -9.398  -0.069  1.00  12.16  ?  1118  ALA  A  O    1  
ATOM     79  C   CB   .  ALA  A  1  10  ?    8.241   -8.452  -2.241  1.00  13.01  ?  1118  ALA  A  CB   1  
ATOM     80  N   N    .  VAL  A  1  11  ?    8.344  -10.836   0.348  1.00  12.21  ?  1119  VAL  A  N    1  
ATOM     81  C   CA   .  VAL  A  1  11  ?    8.784  -11.100   1.756  1.00  12.33  ?  1119  VAL  A  CA   1  
ATOM     82  C   C    .  VAL  A  1  11  ?   10.003  -12.022   1.712  1.00  13.52  ?  1119  VAL  A  C    1  
ATOM     83  O   O    .  VAL  A  1  11  ?    9.898  -13.146   1.082  1.00  14.63  ?  1119  VAL  A  O    1  
ATOM     84  C   CB   .  VAL  A  1  11  ?    7.659  -11.678   2.601  1.00  12.74  ?  1119  VAL  A  CB   1  
ATOM     85  C   CG1  .  VAL  A  1  11  ?    8.167  -12.090   3.985  1.00  12.50  ?  1119  VAL  A  CG1  1  
ATOM     86  C   CG2  .  VAL  A  1  11  ?    6.521  -10.672   2.654  1.00  12.83  ?  1119  VAL  A  CG2  1  
ATOM     87  N   N    .  CYS  A  1  12  ?   11.123  -11.553   2.283  1.00  12.43  ?  1120  CYS  A  N    1  
ATOM     88  C   CA   .  CYS  A  1  12  ?   12.410  -12.271   2.180  1.00  13.28  ?  1120  CYS  A  CA   1  
ATOM     89  C   C    .  CYS  A  1  12  ?   12.711  -13.011   3.476  1.00  14.64  ?  1120  CYS  A  C    1  
ATOM     90  O   O    .  CYS  A  1  12  ?   12.108  -12.809   4.536  1.00  14.22  ?  1120  CYS  A  O    1  
ATOM     91  C   CB   .  CYS  A  1  12  ?   13.511  -11.315   1.760  1.00  13.45  ?  1120  CYS  A  CB   1  
ATOM     92  S   SG   .  CYS  A  1  12  ?   13.194  -10.614   0.120  1.00  13.66  ?  1120  CYS  A  SG   1  
ATOM     93  N   N    .  PRO  A  1  13  ?   13.668  -13.950   3.415  1.00  14.93  ?  1121  PRO  A  N    1  
ATOM     94  C   CA   .  PRO  A  1  13  ?   13.959  -14.779   4.568  1.00  15.70  ?  1121  PRO  A  CA   1  
ATOM     95  C   C    .  PRO  A  1  13  ?   14.477  -13.920   5.718  1.00  15.63  ?  1121  PRO  A  C    1  
ATOM     96  O   O    .  PRO  A  1  13  ?   15.221  -12.955   5.527  1.00  16.02  ?  1121  PRO  A  O    1  
ATOM     97  C   CB   .  PRO  A  1  13  ?   15.044  -15.739   4.044  1.00  15.80  ?  1121  PRO  A  CB   1  
ATOM     98  C   CG   .  PRO  A  1  13  ?   14.761  -15.816   2.590  1.00  16.44  ?  1121  PRO  A  CG   1  
ATOM     99  C   CD   .  PRO  A  1  13  ?   14.409  -14.390   2.224  1.00  16.57  ?  1121  PRO  A  CD   1  
ATOM    100  N   N    .  ILE  A  1  14  ?   14.069  -14.336   6.906  1.00  17.74  ?  1122  ILE  A  N    1  
ATOM    101  C   CA   .  ILE  A  1  14  ?   14.437  -13.644   8.153  1.00  17.72  ?  1122  ILE  A  CA   1  
ATOM    102  C   C    .  ILE  A  1  14  ?   15.934  -13.772   8.320  1.00  17.63  ?  1122  ILE  A  C    1  
ATOM    103  O   O    .  ILE  A  1  14  ?   16.487  -14.876   8.232  1.00  18.87  ?  1122  ILE  A  O    1  
ATOM    104  C   CB   .  ILE  A  1  14  ?   13.711  -14.224   9.366  1.00  19.97  ?  1122  ILE  A  CB   1  
ATOM    105  C   CG1  .  ILE  A  1  14  ?   12.193  -14.159   9.190  1.00  23.76  ?  1122  ILE  A  CG1  1  
ATOM    106  C   CG2  .  ILE  A  1  14  ?   14.187  -13.504  10.607  1.00  21.29  ?  1122  ILE  A  CG2  1  
ATOM    107  C   CD1  .  ILE  A  1  14  ?   11.458  -15.340   9.793  1.00  24.08  ?  1122  ILE  A  CD1  1  
ATOM    108  N   N    .  PRO  A  1  15  ?   16.623  -12.668   8.621  1.00  15.55  ?  1123  PRO  A  N    1  
ATOM    109  C   CA   .  PRO  A  1  15  ?   18.032  -12.803   8.976  1.00  15.61  ?  1123  PRO  A  CA   1  
ATOM    110  C   C    .  PRO  A  1  15  ?   18.209  -13.778  10.160  1.00  15.63  ?  1123  PRO  A  C    1  
ATOM    111  O   O    .  PRO  A  1  15  ?   17.456  -13.820  11.133  1.00  15.64  ?  1123  PRO  A  O    1  
ATOM    112  C   CB   .  PRO  A  1  15  ?   18.467  -11.384   9.334  1.00  17.04  ?  1123  PRO  A  CB   1  
ATOM    113  C   CG   .  PRO  A  1  15  ?   17.377  -10.468   8.747  1.00  17.16  ?  1123  PRO  A  CG   1  
ATOM    114  C   CD   .  PRO  A  1  15  ?   16.115  -11.289   8.757  1.00  16.50  ?  1123  PRO  A  CD   1  
ATOM    115  N   N    .  ALA  A  1  16  ?   19.285  -14.559  10.104  1.00  16.02  ?  1124  ALA  A  N    1  
ATOM    116  C   CA   .  ALA  A  1  16  ?   19.691  -15.447  11.213  1.00  16.18  ?  1124  ALA  A  CA   1  
ATOM    117  C   C    .  ALA  A  1  16  ?   19.991  -14.638  12.487  1.00  16.58  ?  1124  ALA  A  C    1  
ATOM    118  O   O    .  ALA  A  1  16  ?   19.866  -15.241  13.580  1.00  20.74  ?  1124  ALA  A  O    1  
ATOM    119  C   CB   .  ALA  A  1  16  ?   20.904  -16.274  10.789  1.00  16.57  ?  1124  ALA  A  CB   1  
ATOM    120  N   N    .  ALA  A  1  17  ?   20.322  -13.350  12.409  1.00  17.59  ?  1125  ALA  A  N    1  
ATOM    121  C   CA   .  ALA  A  1  17  ?   20.517  -12.500  13.614  1.00  19.84  ?  1125  ALA  A  CA   1  
ATOM    122  C   C    .  ALA  A  1  17  ?   19.170  -12.329  14.330  1.00  21.15  ?  1125  ALA  A  C    1  
ATOM    123  O   O    .  ALA  A  1  17  ?   19.154  -12.031  15.557  1.00  22.45  ?  1125  ALA  A  O    1  
ATOM    124  C   CB   .  ALA  A  1  17  ?   21.110  -11.185  13.228  1.00  21.01  ?  1125  ALA  A  CB   1  
ATOM    125  N   N    .  GLY  A  1  18  ?   18.066  -12.565  13.619  1.00  18.71  ?  1126  GLY  A  N    1  
ATOM    126  C   CA   .  GLY  A  1  18  ?   16.727  -12.388  14.182  1.00  19.05  ?  1126  GLY  A  CA   1  
ATOM    127  C   C    .  GLY  A  1  18  ?   16.340  -10.914  14.098  1.00  17.21  ?  1126  GLY  A  C    1  
ATOM    128  O   O    .  GLY  A  1  18  ?   16.971  -10.142  13.364  1.00  20.21  ?  1126  GLY  A  O    1  
ATOM    129  N   N    .  LEU  A  1  19  ?   15.313  -10.565  14.835  1.00  14.43  ?  1127  LEU  A  N    1  
ATOM    130  C   CA   .  LEU  A  1  19  ?   14.768   -9.184  14.828  1.00  13.28  ?  1127  LEU  A  CA   1  
ATOM    131  C   C    .  LEU  A  1  19  ?   15.023   -8.565  16.191  1.00  13.44  ?  1127  LEU  A  C    1  
ATOM    132  O   O    .  LEU  A  1  19  ?   14.967   -9.302  17.186  1.00  14.92  ?  1127  LEU  A  O    1  
ATOM    133  C   CB   .  LEU  A  1  19  ?   13.260   -9.244  14.585  1.00  13.62  ?  1127  LEU  A  CB   1  
ATOM    134  C   CG   .  LEU  A  1  19  ?   12.860   -9.816  13.234  1.00  16.13  ?  1127  LEU  A  CG   1  
ATOM    135  C   CD1  .  LEU  A  1  19  ?   11.359   -9.938  13.137  1.00  18.39  ?  1127  LEU  A  CD1  1  
ATOM    136  C   CD2  .  LEU  A  1  19  ?   13.413   -8.976  12.108  1.00  17.21  ?  1127  LEU  A  CD2  1  
ATOM    137  N   N    .  ASP  A  1  20  ?   15.118   -7.248  16.235  1.00  11.30  ?  1128  ASP  A  N    1  
ATOM    138  C   CA   .  ASP  A  1  20  ?   15.278   -6.486  17.478  1.00  12.24  ?  1128  ASP  A  CA   1  
ATOM    139  C   C    .  ASP  A  1  20  ?   14.173   -5.450  17.511  1.00  10.72  ?  1128  ASP  A  C    1  
ATOM    140  O   O    .  ASP  A  1  20  ?   14.232   -4.434  16.803  1.00  10.11  ?  1128  ASP  A  O    1  
ATOM    141  C   CB   .  ASP  A  1  20  ?   16.614   -5.763  17.536  1.00  13.64  ?  1128  ASP  A  CB   1  
ATOM    142  C   CG   .  ASP  A  1  20  ?   16.761   -4.945  18.805  1.00  15.45  ?  1128  ASP  A  CG   1  
ATOM    143  O   OD1  .  ASP  A  1  20  ?   15.846   -4.889  19.621  1.00  15.40  ?  1128  ASP  A  OD1  1  
ATOM    144  O   OD2  .  ASP  A  1  20  ?   17.816   -4.296  18.918  1.00  23.80  ?  1128  ASP  A  OD2  1  
ATOM    145  N   N    .  VAL  A  1  21  ?   13.128   -5.754  18.251  1.00  11.03  ?  1129  VAL  A  N    1  
ATOM    146  C   CA   .  VAL  A  1  21  ?   11.914   -4.927  18.224  1.00  10.95  ?  1129  VAL  A  CA   1  
ATOM    147  C   C    .  VAL  A  1  21  ?   12.206   -3.578  18.908  1.00  10.24  ?  1129  VAL  A  C    1  
ATOM    148  O   O    .  VAL  A  1  21  ?   11.343   -2.705  18.753  1.00  10.31  ?  1129  VAL  A  O    1  
ATOM    149  C   CB   .  VAL  A  1  21  ?   10.692   -5.611  18.849  1.00  11.69  ?  1129  VAL  A  CB   1  
ATOM    150  C   CG1  .  VAL  A  1  21  ?   10.413   -6.944  18.179  1.00  12.14  ?  1129  VAL  A  CG1  1  
ATOM    151  C   CG2  .  VAL  A  1  21  ?   10.844   -5.764  20.350  1.00  12.94  ?  1129  VAL  A  CG2  1  
ATOM    152  N   N    .  THR  A  1  22  ?   13.372   -3.422  19.564  1.00   9.55  ?  1130  THR  A  N    1  
ATOM    153  C   CA   .  THR  A  1  22  ?   13.728   -2.126  20.192  1.00  10.97  ?  1130  THR  A  CA   1  
ATOM    154  C   C    .  THR  A  1  22  ?   14.687   -1.349  19.308  1.00  11.29  ?  1130  THR  A  C    1  
ATOM    155  O   O    .  THR  A  1  22  ?   15.223   -0.309  19.751  1.00  13.24  ?  1130  THR  A  O    1  
ATOM    156  C   CB   .  THR  A  1  22  ?   14.271   -2.276  21.611  1.00  10.99  ?  1130  THR  A  CB   1  
ATOM    157  O   OG1  .  THR  A  1  22  ?   15.561   -2.876  21.602  1.00  11.31  ?  1130  THR  A  OG1  1  
ATOM    158  C   CG2  .  THR  A  1  22  ?   13.324   -3.065  22.463  1.00  11.70  ?  1130  THR  A  CG2  1  
ATOM    159  N   N    .  GLN  A  1  23  ?   14.944   -1.816  18.098  1.00  10.68  ?  1131  GLN  A  N    1  
ATOM    160  C   CA   .  GLN  A  1  23  ?   15.874   -1.134  17.195  1.00  10.91  ?  1131  GLN  A  CA   1  
ATOM    161  C   C    .  GLN  A  1  23  ?   15.305    0.224  16.816  1.00  11.20  ?  1131  GLN  A  C    1  
ATOM    162  O   O    .  GLN  A  1  23  ?   14.118    0.358  16.487  1.00  10.97  ?  1131  GLN  A  O    1  
ATOM    163  C   CB   .  GLN  A  1  23  ?   16.069   -2.004  15.963  1.00  11.24  ?  1131  GLN  A  CB   1  
ATOM    164  C   CG   .  GLN  A  1  23  ?   17.069   -1.470  14.958  1.00  11.17  ?  1131  GLN  A  CG   1  
ATOM    165  C   CD   .  GLN  A  1  23  ?   17.421   -2.497  13.909  1.00  12.12  ?  1131  GLN  A  CD   1  
ATOM    166  O   OE1  .  GLN  A  1  23  ?   17.332   -3.706  14.134  1.00  14.35  ?  1131  GLN  A  OE1  1  
ATOM    167  N   NE2  .  GLN  A  1  23  ?   17.874   -2.014  12.786  1.00  12.95  ?  1131  GLN  A  NE2  1  
ATOM    168  N   N    .  PRO  A  1  24  ?   16.127    1.285  16.813  1.00  10.58  ?  1132  PRO  A  N    1  
ATOM    169  C   CA   .  PRO  A  1  24  ?   15.613    2.601  16.482  1.00  10.01  ?  1132  PRO  A  CA   1  
ATOM    170  C   C    .  PRO  A  1  24  ?   15.515    2.800  14.971  1.00   9.39  ?  1132  PRO  A  C    1  
ATOM    171  O   O    .  PRO  A  1  24  ?   16.056    2.014  14.161  1.00   8.82  ?  1132  PRO  A  O    1  
ATOM    172  C   CB   .  PRO  A  1  24  ?   16.652    3.561  17.066  1.00  11.68  ?  1132  PRO  A  CB   1  
ATOM    173  C   CG   .  PRO  A  1  24  ?   17.898    2.766  17.093  1.00  11.94  ?  1132  PRO  A  CG   1  
ATOM    174  C   CD   .  PRO  A  1  24  ?   17.499    1.309  17.306  1.00  11.65  ?  1132  PRO  A  CD   1  
ATOM    175  N   N    .  CYS  A  1  25  ?   14.863    3.897  14.599  1.00   9.11  ?  1133  CYS  A  N    1  
ATOM    176  C   CA   .  CYS  A  1  25  ?   14.740    4.269  13.183  1.00   8.98  ?  1133  CYS  A  CA   1  
ATOM    177  C   C    .  CYS  A  1  25  ?   16.120    4.470  12.591  1.00  10.48  ?  1133  CYS  A  C    1  
ATOM    178  O   O    .  CYS  A  1  25  ?   16.942    5.223  13.176  1.00  11.03  ?  1133  CYS  A  O    1  
ATOM    179  C   CB   .  CYS  A  1  25  ?   13.934    5.537  13.002  1.00   8.83  ?  1133  CYS  A  CB   1  
ATOM    180  S   SG   .  CYS  A  1  25  ?   13.778    6.093  11.335  1.00   9.46  ?  1133  CYS  A  SG   1  
ATOM    181  N   N    .  GLY  A  1  26  ?   16.346    3.859  11.429  1.00   9.56  ?  1134  GLY  A  N    1  
ATOM    182  C   CA   .  GLY  A  1  26  ?   17.653    3.979  10.768  1.00  11.10  ?  1134  GLY  A  CA   1  
ATOM    183  C   C    .  GLY  A  1  26  ?   17.966    5.382  10.285  1.00  12.33  ?  1134  GLY  A  C    1  
ATOM    184  O   O    .  GLY  A  1  26  ?   19.159    5.640  10.012  1.00  14.73  ?  1134  GLY  A  O    1  
ATOM    185  N   N    A  ASP  A  1  27  ?   16.971    6.236  10.087  0.70  12.65  ?  1135  ASP  A  N    1  
ATOM    186  N   N    B  ASP  A  1  27  ?   16.988    6.284  10.224  0.30  12.20  ?  1135  ASP  A  N    1  
ATOM    187  C   CA   A  ASP  A  1  27  ?   17.174    7.646   9.652  0.70  13.86  ?  1135  ASP  A  CA   1  
ATOM    188  C   CA   B  ASP  A  1  27  ?   17.167    7.649   9.659  0.30  12.26  ?  1135  ASP  A  CA   1  
ATOM    189  C   C    A  ASP  A  1  27  ?   17.304    8.539  10.887  0.70  12.81  ?  1135  ASP  A  C    1  
ATOM    190  C   C    B  ASP  A  1  27  ?   17.191    8.716  10.758  0.30  11.77  ?  1135  ASP  A  C    1  
ATOM    191  O   O    A  ASP  A  1  27  ?   18.420    9.067  11.112  0.70  12.84  ?  1135  ASP  A  O    1  
ATOM    192  O   O    B  ASP  A  1  27  ?   18.052    9.626  10.695  0.30  11.11  ?  1135  ASP  A  O    1  
ATOM    193  C   CB   A  ASP  A  1  27  ?   16.056    8.097   8.701  0.70  14.27  ?  1135  ASP  A  CB   1  
ATOM    194  C   CB   B  ASP  A  1  27  ?   16.056    7.976   8.665  0.30  12.25  ?  1135  ASP  A  CB   1  
ATOM    195  C   CG   A  ASP  A  1  27  ?   16.140    7.488   7.307  0.70  17.39  ?  1135  ASP  A  CG   1  
ATOM    196  C   CG   B  ASP  A  1  27  ?   16.340    9.262   7.922  0.30  13.13  ?  1135  ASP  A  CG   1  
ATOM    197  O   OD1  A  ASP  A  1  27  ?   17.273    7.186   6.854  0.70  19.88  ?  1135  ASP  A  OD1  1  
ATOM    198  O   OD1  B  ASP  A  1  27  ?   17.112   10.072   8.454  0.30  13.92  ?  1135  ASP  A  OD1  1  
ATOM    199  O   OD2  A  ASP  A  1  27  ?   15.066    7.318   6.681  0.70  21.22  ?  1135  ASP  A  OD2  1  
ATOM    200  O   OD2  B  ASP  A  1  27  ?   15.834    9.408   6.811  0.30  14.09  ?  1135  ASP  A  OD2  1  
ATOM    201  N   N    .  CYS  A  1  28  ?   16.245    8.680  11.697  1.00  11.22  ?  1136  CYS  A  N    1  
ATOM    202  C   CA   .  CYS  A  1  28  ?   16.145    9.749  12.733  1.00  11.21  ?  1136  CYS  A  CA   1  
ATOM    203  C   C    .  CYS  A  1  28  ?   16.503    9.229  14.112  1.00  11.27  ?  1136  CYS  A  C    1  
ATOM    204  O   O    .  CYS  A  1  28  ?   16.570   10.046  15.027  1.00  11.72  ?  1136  CYS  A  O    1  
ATOM    205  C   CB   .  CYS  A  1  28  ?   14.765   10.390  12.718  1.00  11.38  ?  1136  CYS  A  CB   1  
ATOM    206  S   SG   .  CYS  A  1  28  ?   13.396    9.368  13.304  1.00  10.62  ?  1136  CYS  A  SG   1  
ATOM    207  N   N    .  GLY  A  1  29  ?   16.686    7.931  14.287  1.00  12.24  ?  1137  GLY  A  N    1  
ATOM    208  C   CA   .  GLY  A  1  29  ?   17.070    7.351  15.594  1.00  12.42  ?  1137  GLY  A  CA   1  
ATOM    209  C   C    .  GLY  A  1  29  ?   15.948    7.299  16.621  1.00  12.18  ?  1137  GLY  A  C    1  
ATOM    210  O   O    .  GLY  A  1  29  ?   16.214    6.852  17.747  1.00  12.87  ?  1137  GLY  A  O    1  
ATOM    211  N   N    .  THR  A  1  30  ?   14.683    7.632  16.268  1.00  10.90  ?  1138  THR  A  N    1  
ATOM    212  C   CA   .  THR  A  1  30  ?   13.564    7.569  17.239  1.00  11.38  ?  1138  THR  A  CA   1  
ATOM    213  C   C    .  THR  A  1  30  ?   13.358    6.124  17.724  1.00  12.16  ?  1138  THR  A  C    1  
ATOM    214  O   O    .  THR  A  1  30  ?   13.549    5.169  16.929  1.00  10.97  ?  1138  THR  A  O    1  
ATOM    215  C   CB   .  THR  A  1  30  ?   12.250    8.113  16.685  1.00  13.05  ?  1138  THR  A  CB   1  
ATOM    216  O   OG1  .  THR  A  1  30  ?   11.385    8.122  17.819  1.00  13.62  ?  1138  THR  A  OG1  1  
ATOM    217  C   CG2  .  THR  A  1  30  ?   11.626    7.285  15.587  1.00  11.93  ?  1138  THR  A  CG2  1  
ATOM    218  N   N    .  ILE  A  1  31  ?   13.061    5.952  19.004  1.00  13.26  ?  1139  ILE  A  N    1  
ATOM    219  C   CA   .  ILE  A  1  31  ?   12.673    4.648  19.598  1.00  14.62  ?  1139  ILE  A  CA   1  
ATOM    220  C   C    .  ILE  A  1  31  ?   11.181    4.412  19.377  1.00  14.32  ?  1139  ILE  A  C    1  
ATOM    221  O   O    .  ILE  A  1  31  ?   10.734    3.312  19.735  1.00  14.83  ?  1139  ILE  A  O    1  
ATOM    222  C   CB   .  ILE  A  1  31  ?   12.955    4.638  21.113  1.00  18.99  ?  1139  ILE  A  CB   1  
ATOM    223  C   CG1  .  ILE  A  1  31  ?   11.967    5.527  21.874  1.00  22.04  ?  1139  ILE  A  CG1  1  
ATOM    224  C   CG2  .  ILE  A  1  31  ?   14.377    5.031  21.409  1.00  22.63  ?  1139  ILE  A  CG2  1  
ATOM    225  C   CD1  .  ILE  A  1  31  ?   12.138    5.509  23.376  1.00  24.36  ?  1139  ILE  A  CD1  1  
ATOM    226  N   N    .  GLN  A  1  32  ?   10.434    5.392  18.883  1.00  13.73  ?  1140  GLN  A  N    1  
ATOM    227  C   CA   .  GLN  A  1  32  ?    8.951    5.306  18.829  1.00  14.70  ?  1140  GLN  A  CA   1  
ATOM    228  C   C    .  GLN  A  1  32  ?    8.446    4.751  17.497  1.00  13.43  ?  1140  GLN  A  C    1  
ATOM    229  O   O    .  GLN  A  1  32  ?    8.843    5.244  16.456  1.00  12.08  ?  1140  GLN  A  O    1  
ATOM    230  C   CB   .  GLN  A  1  32  ?    8.339    6.694  19.009  1.00  14.86  ?  1140  GLN  A  CB   1  
ATOM    231  C   CG   .  GLN  A  1  32  ?    8.629    7.277  20.360  1.00  17.47  ?  1140  GLN  A  CG   1  
ATOM    232  C   CD   .  GLN  A  1  32  ?    7.933    8.607  20.518  1.00  18.56  ?  1140  GLN  A  CD   1  
ATOM    233  O   OE1  .  GLN  A  1  32  ?    6.715    8.709  20.371  1.00  21.53  ?  1140  GLN  A  OE1  1  
ATOM    234  N   NE2  .  GLN  A  1  32  ?    8.716    9.624  20.800  1.00  20.40  ?  1140  GLN  A  NE2  1  
ATOM    235  N   N    .  GLU  A  1  33  ?    7.449    3.871  17.569  1.00  13.18  ?  1141  GLU  A  N    1  
ATOM    236  C   CA   .  GLU  A  1  33  ?    6.556    3.480  16.457  1.00  13.73  ?  1141  GLU  A  CA   1  
ATOM    237  C   C    .  GLU  A  1  33  ?    7.406    3.021  15.265  1.00  10.79  ?  1141  GLU  A  C    1  
ATOM    238  O   O    .  GLU  A  1  33  ?    7.112    3.346  14.147  1.00  11.17  ?  1141  GLU  A  O    1  
ATOM    239  C   CB   .  GLU  A  1  33  ?    5.750    4.654  15.883  1.00  16.89  ?  1141  GLU  A  CB   1  
ATOM    240  C   CG   .  GLU  A  1  33  ?    4.722    5.272  16.790  1.00  18.35  ?  1141  GLU  A  CG   1  
ATOM    241  C   CD   .  GLU  A  1  33  ?    3.308    4.685  16.681  1.00  14.88  ?  1141  GLU  A  CD   1  
ATOM    242  O   OE1  .  GLU  A  1  33  ?    2.720    4.617  15.590  1.00  14.44  ?  1141  GLU  A  OE1  1  
ATOM    243  O   OE2  .  GLU  A  1  33  ?    2.784    4.484  17.708  1.00  16.03  ?  1141  GLU  A  OE2  1  
ATOM    244  N   N    .  ASN  A  1  34  ?    8.415    2.206  15.511  1.00   9.86  ?  1142  ASN  A  N    1  
ATOM    245  C   CA   .  ASN  A  1  34  ?    9.186    1.676  14.380  1.00   8.63  ?  1142  ASN  A  CA   1  
ATOM    246  C   C    .  ASN  A  1  34  ?    8.531    0.441  13.763  1.00   8.37  ?  1142  ASN  A  C    1  
ATOM    247  O   O    .  ASN  A  1  34  ?    7.852   -0.358  14.422  1.00   8.98  ?  1142  ASN  A  O    1  
ATOM    248  C   CB   .  ASN  A  1  34  ?   10.632    1.375  14.796  1.00   8.86  ?  1142  ASN  A  CB   1  
ATOM    249  C   CG   .  ASN  A  1  34  ?   11.391    2.670  15.023  1.00  10.06  ?  1142  ASN  A  CG   1  
ATOM    250  O   OD1  .  ASN  A  1  34  ?   11.451    3.514  14.148  1.00  10.79  ?  1142  ASN  A  OD1  1  
ATOM    251  N   ND2  .  ASN  A  1  34  ?   11.903    2.862  16.219  1.00  10.76  ?  1142  ASN  A  ND2  1  
ATOM    252  N   N    .  TRP  A  1  35  ?    8.841    0.262  12.497  1.00   8.06  ?  1143  TRP  A  N    1  
ATOM    253  C   CA   .  TRP  A  1  35  ?    8.425   -0.880  11.651  1.00   7.92  ?  1143  TRP  A  CA   1  
ATOM    254  C   C    .  TRP  A  1  35  ?    9.686   -1.511  11.056  1.00   7.28  ?  1143  TRP  A  C    1  
ATOM    255  O   O    .  TRP  A  1  35  ?   10.712   -0.816  10.918  1.00   7.27  ?  1143  TRP  A  O    1  
ATOM    256  C   CB   .  TRP  A  1  35  ?    7.472   -0.449  10.549  1.00   7.64  ?  1143  TRP  A  CB   1  
ATOM    257  C   CG   .  TRP  A  1  35  ?    6.167    0.157  10.998  1.00   8.46  ?  1143  TRP  A  CG   1  
ATOM    258  C   CD1  .  TRP  A  1  35  ?    5.973    1.283  11.751  1.00   9.18  ?  1143  TRP  A  CD1  1  
ATOM    259  C   CD2  .  TRP  A  1  35  ?    4.862   -0.380  10.729  1.00   8.55  ?  1143  TRP  A  CD2  1  
ATOM    260  N   NE1  .  TRP  A  1  35  ?    4.621    1.481  11.944  1.00   9.20  ?  1143  TRP  A  NE1  1  
ATOM    261  C   CE2  .  TRP  A  1  35  ?    3.931    0.458  11.360  1.00   9.19  ?  1143  TRP  A  CE2  1  
ATOM    262  C   CE3  .  TRP  A  1  35  ?    4.379   -1.494  10.035  1.00   8.67  ?  1143  TRP  A  CE3  1  
ATOM    263  C   CZ2  .  TRP  A  1  35  ?    2.558    0.258  11.244  1.00   8.66  ?  1143  TRP  A  CZ2  1  
ATOM    264  C   CZ3  .  TRP  A  1  35  ?    3.034   -1.710   9.942  1.00   8.40  ?  1143  TRP  A  CZ3  1  
ATOM    265  C   CH2  .  TRP  A  1  35  ?    2.131   -0.833  10.542  1.00   8.94  ?  1143  TRP  A  CH2  1  
ATOM    266  N   N    .  VAL  A  1  36  ?    9.590   -2.772  10.631  1.00   7.34  ?  1144  VAL  A  N    1  
ATOM    267  C   CA   .  VAL  A  1  36  ?   10.728   -3.449   9.953  1.00   7.55  ?  1144  VAL  A  CA   1  
ATOM    268  C   C    .  VAL  A  1  36  ?   10.232   -3.819   8.559  1.00   7.20  ?  1144  VAL  A  C    1  
ATOM    269  O   O    .  VAL  A  1  36  ?    9.120   -4.299   8.392  1.00   6.81  ?  1144  VAL  A  O    1  
ATOM    270  C   CB   .  VAL  A  1  36  ?   11.251   -4.656  10.748  1.00   7.90  ?  1144  VAL  A  CB   1  
ATOM    271  C   CG1  .  VAL  A  1  36  ?   10.200   -5.734  11.007  1.00   8.41  ?  1144  VAL  A  CG1  1  
ATOM    272  C   CG2  .  VAL  A  1  36  ?   12.510   -5.217  10.087  1.00   8.61  ?  1144  VAL  A  CG2  1  
ATOM    273  N   N    .  CYS  A  1  37  ?   11.022   -3.530   7.554  1.00   7.39  ?  1145  CYS  A  N    1  
ATOM    274  C   CA   .  CYS  A  1  37  ?   10.724   -3.910   6.162  1.00   7.76  ?  1145  CYS  A  CA   1  
ATOM    275  C   C    .  CYS  A  1  37  ?   10.938   -5.412   5.941  1.00   8.10  ?  1145  CYS  A  C    1  
ATOM    276  O   O    .  CYS  A  1  37  ?   12.004   -5.949   6.217  1.00   7.97  ?  1145  CYS  A  O    1  
ATOM    277  C   CB   .  CYS  A  1  37  ?   11.543   -3.090   5.197  1.00   7.38  ?  1145  CYS  A  CB   1  
ATOM    278  S   SG   .  CYS  A  1  37  ?   11.137   -3.469   3.523  1.00   8.02  ?  1145  CYS  A  SG   1  
ATOM    279  N   N    .  LEU  A  1  38  ?    9.911   -6.085   5.447  1.00   8.12  ?  1146  LEU  A  N    1  
ATOM    280  C   CA   .  LEU  A  1  38  ?    9.956   -7.546   5.282  1.00   8.50  ?  1146  LEU  A  CA   1  
ATOM    281  C   C    .  LEU  A  1  38  ?   10.663   -7.930   3.976  1.00   9.87  ?  1146  LEU  A  C    1  
ATOM    282  O   O    .  LEU  A  1  38  ?   10.789   -9.154   3.775  1.00   9.14  ?  1146  LEU  A  O    1  
ATOM    283  C   CB   .  LEU  A  1  38  ?    8.536   -8.101   5.346  1.00   8.75  ?  1146  LEU  A  CB   1  
ATOM    284  C   CG   .  LEU  A  1  38  ?    7.828   -7.913   6.696  1.00   9.28  ?  1146  LEU  A  CG   1  
ATOM    285  C   CD1  .  LEU  A  1  38  ?    6.482   -8.609   6.679  1.00  10.25  ?  1146  LEU  A  CD1  1  
ATOM    286  C   CD2  .  LEU  A  1  38  ?    8.692   -8.377   7.862  1.00  10.14  ?  1146  LEU  A  CD2  1  
ATOM    287  N   N    .  SER  A  1  39  ?   11.213   -6.967   3.230  1.00   9.34  ?  1147  SER  A  N    1  
ATOM    288  C   CA   .  SER  A  1  39  ?   12.107   -7.286   2.087  1.00  10.04  ?  1147  SER  A  CA   1  
ATOM    289  C   C    .  SER  A  1  39  ?   13.559   -7.224   2.567  1.00  10.04  ?  1147  SER  A  C    1  
ATOM    290  O   O    .  SER  A  1  39  ?   14.251   -8.243   2.438  1.00  11.93  ?  1147  SER  A  O    1  
ATOM    291  C   CB   .  SER  A  1  39  ?   11.812   -6.410   0.906  1.00  10.25  ?  1147  SER  A  CB   1  
ATOM    292  O   OG   .  SER  A  1  39  ?   10.507   -6.640   0.411  1.00  10.16  ?  1147  SER  A  OG   1  
ATOM    293  N   N    .  CYS  A  1  40  ?   14.018   -6.108   3.134  1.00  10.26  ?  1148  CYS  A  N    1  
ATOM    294  C   CA   .  CYS  A  1  40  ?   15.454   -5.934   3.414  1.00   9.66  ?  1148  CYS  A  CA   1  
ATOM    295  C   C    .  CYS  A  1  40  ?   15.735   -5.748   4.908  1.00   9.96  ?  1148  CYS  A  C    1  
ATOM    296  O   O    .  CYS  A  1  40  ?   16.896   -5.575   5.276  1.00   9.68  ?  1148  CYS  A  O    1  
ATOM    297  C   CB   .  CYS  A  1  40  ?   16.066   -4.834   2.561  1.00   9.92  ?  1148  CYS  A  CB   1  
ATOM    298  S   SG   .  CYS  A  1  40  ?   15.795   -3.184   3.125  1.00  12.11  ?  1148  CYS  A  SG   1  
ATOM    299  N   N    .  TYR  A  1  41  ?   14.730   -5.843   5.781  1.00   8.81  ?  1149  TYR  A  N    1  
ATOM    300  C   CA   .  TYR  A  1  41  ?   14.888   -5.896   7.259  1.00   8.67  ?  1149  TYR  A  CA   1  
ATOM    301  C   C    .  TYR  A  1  41  ?   15.586   -4.651   7.836  1.00   8.63  ?  1149  TYR  A  C    1  
ATOM    302  O   O    .  TYR  A  1  41  ?   16.043   -4.664   8.987  1.00  10.09  ?  1149  TYR  A  O    1  
ATOM    303  C   CB   .  TYR  A  1  41  ?   15.484   -7.239   7.683  1.00   9.11  ?  1149  TYR  A  CB   1  
ATOM    304  C   CG   .  TYR  A  1  41  ?   14.497   -8.333   7.425  1.00   9.84  ?  1149  TYR  A  CG   1  
ATOM    305  C   CD1  .  TYR  A  1  41  ?   13.560   -8.664   8.382  1.00  11.12  ?  1149  TYR  A  CD1  1  
ATOM    306  C   CD2  .  TYR  A  1  41  ?   14.434   -8.957   6.192  1.00  10.56  ?  1149  TYR  A  CD2  1  
ATOM    307  C   CE1  .  TYR  A  1  41  ?   12.574   -9.604   8.134  1.00  11.02  ?  1149  TYR  A  CE1  1  
ATOM    308  C   CE2  .  TYR  A  1  41  ?   13.479   -9.922   5.935  1.00  11.40  ?  1149  TYR  A  CE2  1  
ATOM    309  C   CZ   .  TYR  A  1  41  ?   12.584  -10.275   6.930  1.00  10.72  ?  1149  TYR  A  CZ   1  
ATOM    310  O   OH   .  TYR  A  1  41  ?   11.598  -11.163   6.678  1.00  13.84  ?  1149  TYR  A  OH   1  
ATOM    311  N   N    .  GLN  A  1  42  ?   15.469   -3.527   7.127  1.00   8.76  ?  1150  GLN  A  N    1  
ATOM    312  C   CA   .  GLN  A  1  42  ?   15.769   -2.187   7.692  1.00   9.40  ?  1150  GLN  A  CA   1  
ATOM    313  C   C    .  GLN  A  1  42  ?   14.578   -1.716   8.530  1.00   8.16  ?  1150  GLN  A  C    1  
ATOM    314  O   O    .  GLN  A  1  42  ?   13.402   -2.074   8.299  1.00   8.09  ?  1150  GLN  A  O    1  
ATOM    315  C   CB   .  GLN  A  1  42  ?   16.149   -1.179   6.631  1.00   9.65  ?  1150  GLN  A  CB   1  
ATOM    316  C   CG   .  GLN  A  1  42  ?   17.502   -1.546   5.995  1.00  10.70  ?  1150  GLN  A  CG   1  
ATOM    317  C   CD   .  GLN  A  1  42  ?   17.803   -0.779   4.744  1.00  12.94  ?  1150  GLN  A  CD   1  
ATOM    318  O   OE1  .  GLN  A  1  42  ?   17.230    0.256   4.447  1.00  14.38  ?  1150  GLN  A  OE1  1  
ATOM    319  N   NE2  .  GLN  A  1  42  ?   18.741   -1.308   3.963  1.00  14.73  ?  1150  GLN  A  NE2  1  
ATOM    320  N   N    .  VAL  A  1  43  ?   14.897   -0.930   9.543  1.00   7.43  ?  1151  VAL  A  N    1  
ATOM    321  C   CA   .  VAL  A  1  43  ?   13.926   -0.453  10.550  1.00   7.31  ?  1151  VAL  A  CA   1  
ATOM    322  C   C    .  VAL  A  1  43  ?   13.758    1.043  10.417  1.00   7.85  ?  1151  VAL  A  C    1  
ATOM    323  O   O    .  VAL  A  1  43  ?   14.767    1.766  10.480  1.00   8.06  ?  1151  VAL  A  O    1  
ATOM    324  C   CB   .  VAL  A  1  43  ?   14.350   -0.862  11.975  1.00   7.42  ?  1151  VAL  A  CB   1  
ATOM    325  C   CG1  .  VAL  A  1  43  ?   13.429   -0.245  13.022  1.00   7.32  ?  1151  VAL  A  CG1  1  
ATOM    326  C   CG2  .  VAL  A  1  43  ?   14.403   -2.381  12.130  1.00   7.44  ?  1151  VAL  A  CG2  1  
ATOM    327  N   N    .  TYR  A  1  44  ?   12.515    1.497  10.278  1.00   7.19  ?  1152  TYR  A  N    1  
ATOM    328  C   CA   .  TYR  A  1  44  ?   12.231    2.933  10.088  1.00   7.53  ?  1152  TYR  A  CA   1  
ATOM    329  C   C    .  TYR  A  1  44  ?   10.940    3.307  10.784  1.00   7.26  ?  1152  TYR  A  C    1  
ATOM    330  O   O    .  TYR  A  1  44  ?   10.071    2.402  10.920  1.00   6.72  ?  1152  TYR  A  O    1  
ATOM    331  C   CB   .  TYR  A  1  44  ?   12.177    3.348   8.618  1.00   8.29  ?  1152  TYR  A  CB   1  
ATOM    332  C   CG   .  TYR  A  1  44  ?   13.464    3.153   7.855  1.00   8.87  ?  1152  TYR  A  CG   1  
ATOM    333  C   CD1  .  TYR  A  1  44  ?   14.531    4.018   8.056  1.00  10.16  ?  1152  TYR  A  CD1  1  
ATOM    334  C   CD2  .  TYR  A  1  44  ?   13.559    2.175   6.874  1.00   9.67  ?  1152  TYR  A  CD2  1  
ATOM    335  C   CE1  .  TYR  A  1  44  ?   15.709    3.834   7.364  1.00  11.16  ?  1152  TYR  A  CE1  1  
ATOM    336  C   CE2  .  TYR  A  1  44  ?   14.757    1.969   6.184  1.00   9.97  ?  1152  TYR  A  CE2  1  
ATOM    337  C   CZ   .  TYR  A  1  44  ?   15.807    2.832   6.419  1.00  11.87  ?  1152  TYR  A  CZ   1  
ATOM    338  O   OH   .  TYR  A  1  44  ?   17.001    2.616   5.763  1.00  13.38  ?  1152  TYR  A  OH   1  
ATOM    339  N   N    .  CYS  A  1  45  ?   10.785    4.576  11.143  1.00   7.63  ?  1153  CYS  A  N    1  
ATOM    340  C   CA   .  CYS  A  1  45  ?    9.606    4.962  11.948  1.00   7.99  ?  1153  CYS  A  CA   1  
ATOM    341  C   C    .  CYS  A  1  45  ?    8.312    5.072  11.122  1.00   7.90  ?  1153  CYS  A  C    1  
ATOM    342  O   O    .  CYS  A  1  45  ?    8.317    5.325   9.905  1.00   8.09  ?  1153  CYS  A  O    1  
ATOM    343  C   CB   .  CYS  A  1  45  ?    9.847    6.246  12.732  1.00   8.67  ?  1153  CYS  A  CB   1  
ATOM    344  S   SG   .  CYS  A  1  45  ?   10.207    7.706  11.718  1.00   9.28  ?  1153  CYS  A  SG   1  
ATOM    345  N   N    .  GLY  A  1  46  ?    7.221    4.955  11.845  1.00   8.17  ?  1154  GLY  A  N    1  
ATOM    346  C   CA   .  GLY  A  1  46  ?    5.870    5.065  11.286  1.00   8.02  ?  1154  GLY  A  CA   1  
ATOM    347  C   C    .  GLY  A  1  46  ?    5.492    6.482  10.883  1.00   9.19  ?  1154  GLY  A  C    1  
ATOM    348  O   O    .  GLY  A  1  46  ?    6.124    7.482  11.260  1.00   9.78  ?  1154  GLY  A  O    1  
ATOM    349  N   N    .  ARG  A  1  47  ?    4.383    6.556  10.179  1.00   9.84  ?  1155  ARG  A  N    1  
ATOM    350  C   CA   .  ARG  A  1  47  ?    3.917    7.858   9.620  1.00  10.93  ?  1155  ARG  A  CA   1  
ATOM    351  C   C    .  ARG  A  1  47  ?    3.481    8.858  10.696  1.00  10.66  ?  1155  ARG  A  C    1  
ATOM    352  O   O    .  ARG  A  1  47  ?    3.552   10.063  10.395  1.00  12.12  ?  1155  ARG  A  O    1  
ATOM    353  C   CB   .  ARG  A  1  47  ?    2.770    7.602   8.657  1.00  12.23  ?  1155  ARG  A  CB   1  
ATOM    354  C   CG   .  ARG  A  1  47  ?    1.511    7.079   9.315  1.00  13.80  ?  1155  ARG  A  CG   1  
ATOM    355  C   CD   .  ARG  A  1  47  ?    0.588    6.532   8.291  1.00  15.94  ?  1155  ARG  A  CD   1  
ATOM    356  N   NE   .  ARG  A  1  47  ?   -0.627    5.965   8.786  1.00  15.81  ?  1155  ARG  A  NE   1  
ATOM    357  C   CZ   .  ARG  A  1  47  ?   -1.827    6.531   8.744  1.00  19.25  ?  1155  ARG  A  CZ   1  
ATOM    358  N   NH1  .  ARG  A  1  47  ?   -2.888    5.860   9.154  1.00  20.17  ?  1155  ARG  A  NH1  1  
ATOM    359  N   NH2  .  ARG  A  1  47  ?   -1.931    7.772   8.329  1.00  21.26  ?  1155  ARG  A  NH2  1  
ATOM    360  N   N    .  TYR  A  1  48  ?    3.154    8.435  11.903  1.00  11.04  ?  1156  TYR  A  N    1  
ATOM    361  C   CA   .  TYR  A  1  48  ?    2.766    9.375  12.986  1.00  11.34  ?  1156  TYR  A  CA   1  
ATOM    362  C   C    .  TYR  A  1  48  ?    3.993    9.932  13.684  1.00  12.03  ?  1156  TYR  A  C    1  
ATOM    363  O   O    .  TYR  A  1  48  ?    3.841   10.928  14.450  1.00  11.89  ?  1156  TYR  A  O    1  
ATOM    364  C   CB   .  TYR  A  1  48  ?    1.783    8.716  13.953  1.00  11.43  ?  1156  TYR  A  CB   1  
ATOM    365  C   CG   .  TYR  A  1  48  ?    0.438    8.440  13.324  1.00  12.01  ?  1156  TYR  A  CG   1  
ATOM    366  C   CD1  .  TYR  A  1  48  ?   -0.283    9.460  12.702  1.00  12.04  ?  1156  TYR  A  CD1  1  
ATOM    367  C   CD2  .  TYR  A  1  48  ?   -0.088    7.176  13.279  1.00  13.66  ?  1156  TYR  A  CD2  1  
ATOM    368  C   CE1  .  TYR  A  1  48  ?   -1.531    9.231  12.132  1.00  13.11  ?  1156  TYR  A  CE1  1  
ATOM    369  C   CE2  .  TYR  A  1  48  ?   -1.342    6.932  12.738  1.00  15.35  ?  1156  TYR  A  CE2  1  
ATOM    370  C   CZ   .  TYR  A  1  48  ?   -2.053    7.953  12.124  1.00  14.88  ?  1156  TYR  A  CZ   1  
ATOM    371  O   OH   .  TYR  A  1  48  ?   -3.294    7.691  11.601  1.00  15.45  ?  1156  TYR  A  OH   1  
ATOM    372  N   N    .  ILE  A  1  49  ?    5.200    9.414  13.415  1.00  10.78  ?  1157  ILE  A  N    1  
ATOM    373  C   CA   .  ILE  A  1  49  ?    6.471    9.988  13.943  1.00  12.03  ?  1157  ILE  A  CA   1  
ATOM    374  C   C    .  ILE  A  1  49  ?    7.059   10.815  12.802  1.00  12.11  ?  1157  ILE  A  C    1  
ATOM    375  O   O    .  ILE  A  1  49  ?    6.550   11.935  12.539  1.00  13.11  ?  1157  ILE  A  O    1  
ATOM    376  C   CB   .  ILE  A  1  49  ?    7.378    8.898  14.539  1.00  12.32  ?  1157  ILE  A  CB   1  
ATOM    377  C   CG1  .  ILE  A  1  49  ?    6.586    7.997  15.483  1.00  13.66  ?  1157  ILE  A  CG1  1  
ATOM    378  C   CG2  .  ILE  A  1  49  ?    8.559    9.559  15.257  1.00  14.07  ?  1157  ILE  A  CG2  1  
ATOM    379  C   CD1  .  ILE  A  1  49  ?    6.088    8.756  16.698  1.00  15.69  ?  1157  ILE  A  CD1  1  
ATOM    380  N   N    .  ASN  A  1  50  ?    8.008   10.302  12.055  1.00  11.69  ?  1158  ASN  A  N    1  
ATOM    381  C   CA   .  ASN  A  1  50  ?    8.678   11.098  11.006  1.00  11.38  ?  1158  ASN  A  CA   1  
ATOM    382  C   C    .  ASN  A  1  50  ?    8.537   10.439   9.642  1.00  11.01  ?  1158  ASN  A  C    1  
ATOM    383  O   O    .  ASN  A  1  50  ?    9.075   11.005   8.686  1.00  12.26  ?  1158  ASN  A  O    1  
ATOM    384  C   CB   .  ASN  A  1  50  ?   10.123   11.368  11.373  1.00  11.85  ?  1158  ASN  A  CB   1  
ATOM    385  C   CG   .  ASN  A  1  50  ?   10.238   12.265  12.589  1.00  13.27  ?  1158  ASN  A  CG   1  
ATOM    386  O   OD1  .  ASN  A  1  50  ?    9.494   13.247  12.694  1.00  15.57  ?  1158  ASN  A  OD1  1  
ATOM    387  N   ND2  .  ASN  A  1  50  ?   11.141   11.930  13.482  1.00  13.61  ?  1158  ASN  A  ND2  1  
ATOM    388  N   N    .  GLY  A  1  51  ?    7.747    9.358   9.560  1.00   9.77  ?  1159  GLY  A  N    1  
ATOM    389  C   CA   .  GLY  A  1  51  ?    7.398    8.765   8.260  1.00  10.04  ?  1159  GLY  A  CA   1  
ATOM    390  C   C    .  GLY  A  1  51  ?    8.570    8.209   7.492  1.00   9.41  ?  1159  GLY  A  C    1  
ATOM    391  O   O    .  GLY  A  1  51  ?    8.522    8.147   6.250  1.00   8.94  ?  1159  GLY  A  O    1  
ATOM    392  N   N    .  HIS  A  1  52  ?    9.603    7.735   8.142  1.00   9.32  ?  1160  HIS  A  N    1  
ATOM    393  C   CA   .  HIS  A  1  52  ?   10.784    7.187   7.421  1.00   9.07  ?  1160  HIS  A  CA   1  
ATOM    394  C   C    .  HIS  A  1  52  ?   10.475    5.838   6.778  1.00   8.79  ?  1160  HIS  A  C    1  
ATOM    395  O   O    .  HIS  A  1  52  ?   11.049    5.568   5.742  1.00   9.07  ?  1160  HIS  A  O    1  
ATOM    396  C   CB   .  HIS  A  1  52  ?   12.038    7.188   8.292  1.00   9.28  ?  1160  HIS  A  CB   1  
ATOM    397  C   CG   .  HIS  A  1  52  ?   12.461    8.597   8.554  1.00   9.56  ?  1160  HIS  A  CG   1  
ATOM    398  N   ND1  .  HIS  A  1  52  ?   12.690    9.107   9.838  1.00  10.46  ?  1160  HIS  A  ND1  1  
ATOM    399  C   CD2  .  HIS  A  1  52  ?   12.672    9.616   7.689  1.00  12.12  ?  1160  HIS  A  CD2  1  
ATOM    400  C   CE1  .  HIS  A  1  52  ?   13.020   10.389   9.707  1.00  10.84  ?  1160  HIS  A  CE1  1  
ATOM    401  N   NE2  .  HIS  A  1  52  ?   13.016   10.724   8.412  1.00  11.41  ?  1160  HIS  A  NE2  1  
ATOM    402  N   N    .  MET  A  1  53  ?    9.554    5.039   7.322  1.00   8.19  ?  1161  MET  A  N    1  
ATOM    403  C   CA   .  MET  A  1  53  ?    9.251    3.785   6.599  1.00   7.96  ?  1161  MET  A  CA   1  
ATOM    404  C   C    .  MET  A  1  53  ?    8.478    4.077   5.312  1.00   8.33  ?  1161  MET  A  C    1  
ATOM    405  O   O    .  MET  A  1  53  ?    8.749    3.433   4.312  1.00   8.78  ?  1161  MET  A  O    1  
ATOM    406  C   CB   .  MET  A  1  53  ?    8.515    2.759   7.468  1.00   7.84  ?  1161  MET  A  CB   1  
ATOM    407  C   CG   .  MET  A  1  53  ?    8.396    1.418   6.751  1.00   7.07  ?  1161  MET  A  CG   1  
ATOM    408  S   SD   .  MET  A  1  53  ?   10.009    0.667   6.370  1.00   7.69  ?  1161  MET  A  SD   1  
ATOM    409  C   CE   .  MET  A  1  53  ?   10.382   -0.088   7.948  1.00   8.01  ?  1161  MET  A  CE   1  
ATOM    410  N   N    A  LEU  A  1  54  ?    7.577    5.061   5.339  0.60   9.00  ?  1162  LEU  A  N    1  
ATOM    411  N   N    B  LEU  A  1  54  ?    7.520    5.020   5.298  0.40   8.58  ?  1162  LEU  A  N    1  
ATOM    412  C   CA   A  LEU  A  1  54  ?    6.828    5.505   4.146  0.60   9.74  ?  1162  LEU  A  CA   1  
ATOM    413  C   CA   B  LEU  A  1  54  ?    6.831    5.378   4.026  0.40   8.91  ?  1162  LEU  A  CA   1  
ATOM    414  C   C    A  LEU  A  1  54  ?    7.815    6.037   3.094  0.60   9.42  ?  1162  LEU  A  C    1  
ATOM    415  C   C    B  LEU  A  1  54  ?    7.891    5.936   3.060  0.40   9.04  ?  1162  LEU  A  C    1  
ATOM    416  O   O    A  LEU  A  1  54  ?    7.669    5.754   1.880  0.60  10.44  ?  1162  LEU  A  O    1  
ATOM    417  O   O    B  LEU  A  1  54  ?    7.904    5.505   1.874  0.40   9.30  ?  1162  LEU  A  O    1  
ATOM    418  C   CB   A  LEU  A  1  54  ?    5.852    6.576   4.634  0.60  10.50  ?  1162  LEU  A  CB   1  
ATOM    419  C   CB   B  LEU  A  1  54  ?    5.670    6.360   4.263  0.40   9.05  ?  1162  LEU  A  CB   1  
ATOM    420  C   CG   A  LEU  A  1  54  ?    4.924    7.168   3.591  0.60  11.98  ?  1162  LEU  A  CG   1  
ATOM    421  C   CG   B  LEU  A  1  54  ?    4.879    6.777   3.012  0.40   9.47  ?  1162  LEU  A  CG   1  
ATOM    422  C   CD1  A  LEU  A  1  54  ?    4.199    6.090   2.799  0.60  11.77  ?  1162  LEU  A  CD1  1  
ATOM    423  C   CD1  B  LEU  A  1  54  ?    4.224    5.594   2.295  0.40   9.24  ?  1162  LEU  A  CD1  1  
ATOM    424  C   CD2  A  LEU  A  1  54  ?    3.929    8.133   4.217  0.60  12.41  ?  1162  LEU  A  CD2  1  
ATOM    425  C   CD2  B  LEU  A  1  54  ?    3.830    7.838   3.367  0.40   9.64  ?  1162  LEU  A  CD2  1  
ATOM    426  N   N    .  GLN  A  1  55  ?    8.842    6.750   3.537  1.00   9.55  ?  1163  GLN  A  N    1  
ATOM    427  C   CA   .  GLN  A  1  55  ?    9.906    7.247   2.645  1.00  10.29  ?  1163  GLN  A  CA   1  
ATOM    428  C   C    .  GLN  A  1  55  ?   10.681    6.052   2.066  1.00   9.54  ?  1163  GLN  A  C    1  
ATOM    429  O   O    .  GLN  A  1  55  ?   11.015    6.037   0.865  1.00  10.49  ?  1163  GLN  A  O    1  
ATOM    430  C   CB   .  GLN  A  1  55  ?   10.828    8.196   3.404  1.00  13.04  ?  1163  GLN  A  CB   1  
ATOM    431  C   CG   .  GLN  A  1  55  ?   11.964    8.741   2.559  1.00  18.34  ?  1163  GLN  A  CG   1  
ATOM    432  C   CD   .  GLN  A  1  55  ?   12.799    9.689   3.394  1.00  23.97  ?  1163  GLN  A  CD   1  
ATOM    433  O   OE1  .  GLN  A  1  55  ?   12.281   10.359   4.275  1.00  25.07  ?  1163  GLN  A  OE1  1  
ATOM    434  N   NE2  .  GLN  A  1  55  ?   14.099    9.738   3.122  1.00  33.76  ?  1163  GLN  A  NE2  1  
ATOM    435  N   N    .  HIS  A  1  56  ?   11.017    5.079   2.905  1.00   8.93  ?  1164  HIS  A  N    1  
ATOM    436  C   CA   .  HIS  A  1  56  ?   11.728    3.874   2.460  1.00   8.34  ?  1164  HIS  A  CA   1  
ATOM    437  C   C    .  HIS  A  1  56  ?   10.898    3.179   1.378  1.00   7.96  ?  1164  HIS  A  C    1  
ATOM    438  O   O    .  HIS  A  1  56  ?   11.446    2.723   0.364  1.00   9.14  ?  1164  HIS  A  O    1  
ATOM    439  C   CB   .  HIS  A  1  56  ?   12.027    2.964   3.641  1.00   8.26  ?  1164  HIS  A  CB   1  
ATOM    440  C   CG   .  HIS  A  1  56  ?   12.612    1.656   3.207  1.00   7.96  ?  1164  HIS  A  CG   1  
ATOM    441  N   ND1  .  HIS  A  1  56  ?   13.910    1.574   2.660  1.00   9.10  ?  1164  HIS  A  ND1  1  
ATOM    442  C   CD2  .  HIS  A  1  56  ?   12.113    0.393   3.210  1.00   8.33  ?  1164  HIS  A  CD2  1  
ATOM    443  C   CE1  .  HIS  A  1  56  ?   14.138    0.287   2.430  1.00   8.51  ?  1164  HIS  A  CE1  1  
ATOM    444  N   NE2  .  HIS  A  1  56  ?   13.041   -0.474   2.686  1.00   8.80  ?  1164  HIS  A  NE2  1  
ATOM    445  N   N    .  HIS  A  1  57  ?    9.600    3.034   1.594  1.00   8.37  ?  1165  HIS  A  N    1  
ATOM    446  C   CA   .  HIS  A  1  57  ?    8.739    2.423   0.569  1.00   7.85  ?  1165  HIS  A  CA   1  
ATOM    447  C   C    .  HIS  A  1  57  ?    8.875    3.217  -0.741  1.00   8.34  ?  1165  HIS  A  C    1  
ATOM    448  O   O    .  HIS  A  1  57  ?    8.965    2.603  -1.812  1.00   9.42  ?  1165  HIS  A  O    1  
ATOM    449  C   CB   .  HIS  A  1  57  ?    7.288    2.400   1.030  1.00   8.52  ?  1165  HIS  A  CB   1  
ATOM    450  C   CG   .  HIS  A  1  57  ?    6.351    2.115  -0.090  1.00   8.34  ?  1165  HIS  A  CG   1  
ATOM    451  N   ND1  .  HIS  A  1  57  ?    6.249    0.880  -0.679  1.00   8.55  ?  1165  HIS  A  ND1  1  
ATOM    452  C   CD2  .  HIS  A  1  57  ?    5.549    2.946  -0.797  1.00   8.16  ?  1165  HIS  A  CD2  1  
ATOM    453  C   CE1  .  HIS  A  1  57  ?    5.434    0.978  -1.712  1.00   9.47  ?  1165  HIS  A  CE1  1  
ATOM    454  N   NE2  .  HIS  A  1  57  ?    4.970    2.213  -1.804  1.00   9.74  ?  1165  HIS  A  NE2  1  
ATOM    455  N   N    .  GLY  A  1  58  ?    8.856    4.531  -0.636  1.00   8.87  ?  1166  GLY  A  N    1  
ATOM    456  C   CA   .  GLY  A  1  58  ?    8.840    5.361  -1.856  1.00   9.27  ?  1166  GLY  A  CA   1  
ATOM    457  C   C    .  GLY  A  1  58  ?   10.131    5.162  -2.601  1.00   9.60  ?  1166  GLY  A  C    1  
ATOM    458  O   O    .  GLY  A  1  58  ?   10.105    5.218  -3.845  1.00  10.28  ?  1166  GLY  A  O    1  
ATOM    459  N   N    .  ASN  A  1  59  ?   11.259    4.998  -1.925  1.00  10.43  ?  1167  ASN  A  N    1  
ATOM    460  C   CA   .  ASN  A  1  59  ?   12.531    4.984  -2.673  1.00  12.53  ?  1167  ASN  A  CA   1  
ATOM    461  C   C    .  ASN  A  1  59  ?   13.025    3.570  -2.925  1.00  12.02  ?  1167  ASN  A  C    1  
ATOM    462  O   O    .  ASN  A  1  59  ?   13.980    3.419  -3.723  1.00  12.00  ?  1167  ASN  A  O    1  
ATOM    463  C   CB   .  ASN  A  1  59  ?   13.573    5.862  -2.014  1.00  15.05  ?  1167  ASN  A  CB   1  
ATOM    464  C   CG   .  ASN  A  1  59  ?   14.019    5.339  -0.681  1.00  16.57  ?  1167  ASN  A  CG   1  
ATOM    465  O   OD1  .  ASN  A  1  59  ?   14.284    4.143  -0.556  1.00  20.57  ?  1167  ASN  A  OD1  1  
ATOM    466  N   ND2  .  ASN  A  1  59  ?   14.181    6.247   0.278  1.00  19.61  ?  1167  ASN  A  ND2  1  
ATOM    467  N   N    .  SER  A  1  60  ?   12.350    2.535  -2.412  1.00   9.75  ?  1168  SER  A  N    1  
ATOM    468  C   CA   .  SER  A  1  60  ?   12.751    1.135  -2.658  1.00   9.79  ?  1168  SER  A  CA   1  
ATOM    469  C   C    .  SER  A  1  60  ?   11.677    0.359  -3.442  1.00   9.73  ?  1168  SER  A  C    1  
ATOM    470  O   O    .  SER  A  1  60  ?   12.037   -0.669  -4.070  1.00  11.15  ?  1168  SER  A  O    1  
ATOM    471  C   CB   .  SER  A  1  60  ?   13.057    0.426  -1.353  1.00  10.12  ?  1168  SER  A  CB   1  
ATOM    472  O   OG   .  SER  A  1  60  ?   11.866    0.228  -0.610  1.00   9.91  ?  1168  SER  A  OG   1  
ATOM    473  N   N    .  GLY  A  1  61  ?   10.415    0.751  -3.242  1.00   9.88  ?  1169  GLY  A  N    1  
ATOM    474  C   CA   .  GLY  A  1  61  ?    9.243    0.015  -3.726  1.00   9.11  ?  1169  GLY  A  CA   1  
ATOM    475  C   C    .  GLY  A  1  61  ?    8.880   -1.175  -2.856  1.00   9.34  ?  1169  GLY  A  C    1  
ATOM    476  O   O    .  GLY  A  1  61  ?    7.967   -1.930  -3.224  1.00  10.07  ?  1169  GLY  A  O    1  
ATOM    477  N   N    .  HIS  A  1  62  ?    9.611   -1.418  -1.772  1.00   8.82  ?  1170  HIS  A  N    1  
ATOM    478  C   CA   .  HIS  A  1  62  ?    9.332   -2.579  -0.910  1.00   8.43  ?  1170  HIS  A  CA   1  
ATOM    479  C   C    .  HIS  A  1  62  ?    7.922   -2.478  -0.341  1.00   8.30  ?  1170  HIS  A  C    1  
ATOM    480  O   O    .  HIS  A  1  62  ?    7.534   -1.431   0.167  1.00   8.97  ?  1170  HIS  A  O    1  
ATOM    481  C   CB   .  HIS  A  1  62  ?   10.392   -2.768   0.171  1.00   8.61  ?  1170  HIS  A  CB   1  
ATOM    482  C   CG   .  HIS  A  1  62  ?   11.746   -3.055  -0.326  1.00   8.31  ?  1170  HIS  A  CG   1  
ATOM    483  N   ND1  .  HIS  A  1  62  ?   12.843   -2.883   0.460  1.00   8.55  ?  1170  HIS  A  ND1  1  
ATOM    484  C   CD2  .  HIS  A  1  62  ?   12.164   -3.435  -1.560  1.00   8.59  ?  1170  HIS  A  CD2  1  
ATOM    485  C   CE1  .  HIS  A  1  62  ?   13.923   -3.242  -0.243  1.00   8.34  ?  1170  HIS  A  CE1  1  
ATOM    486  N   NE2  .  HIS  A  1  62  ?   13.524   -3.596  -1.505  1.00   8.83  ?  1170  HIS  A  NE2  1  
ATOM    487  N   N    .  PRO  A  1  63  ?    7.130   -3.572  -0.438  1.00   7.44  ?  1171  PRO  A  N    1  
ATOM    488  C   CA   .  PRO  A  1  63  ?    5.703   -3.493  -0.190  1.00   7.74  ?  1171  PRO  A  CA   1  
ATOM    489  C   C    .  PRO  A  1  63  ?    5.241   -3.601   1.276  1.00   6.94  ?  1171  PRO  A  C    1  
ATOM    490  O   O    .  PRO  A  1  63  ?    4.293   -2.880   1.635  1.00   6.85  ?  1171  PRO  A  O    1  
ATOM    491  C   CB   .  PRO  A  1  63  ?    5.160   -4.705  -0.985  1.00   8.01  ?  1171  PRO  A  CB   1  
ATOM    492  C   CG   .  PRO  A  1  63  ?    6.293   -5.693  -1.010  1.00   8.09  ?  1171  PRO  A  CG   1  
ATOM    493  C   CD   .  PRO  A  1  63  ?    7.526   -4.839  -1.093  1.00   8.35  ?  1171  PRO  A  CD   1  
ATOM    494  N   N    .  LEU  A  1  64  ?    5.839   -4.534   2.022  1.00   7.34  ?  1172  LEU  A  N    1  
ATOM    495  C   CA   .  LEU  A  1  64  ?    5.262   -5.062   3.278  1.00   7.80  ?  1172  LEU  A  CA   1  
ATOM    496  C   C    .  LEU  A  1  64  ?    6.184   -4.732   4.435  1.00   7.16  ?  1172  LEU  A  C    1  
ATOM    497  O   O    .  LEU  A  1  64  ?    7.416   -5.019   4.367  1.00   7.86  ?  1172  LEU  A  O    1  
ATOM    498  C   CB   .  LEU  A  1  64  ?    5.010   -6.575   3.168  1.00   8.07  ?  1172  LEU  A  CB   1  
ATOM    499  C   CG   .  LEU  A  1  64  ?    3.712   -6.913   2.440  1.00   9.60  ?  1172  LEU  A  CG   1  
ATOM    500  C   CD1  .  LEU  A  1  64  ?    3.775   -8.254   1.684  1.00  10.33  ?  1172  LEU  A  CD1  1  
ATOM    501  C   CD2  .  LEU  A  1  64  ?    2.551   -6.894   3.432  1.00   9.90  ?  1172  LEU  A  CD2  1  
ATOM    502  N   N    .  VAL  A  1  65  ?    5.587   -4.193   5.481  1.00   6.80  ?  1173  VAL  A  N    1  
ATOM    503  C   CA   .  VAL  A  1  65  ?    6.317   -3.741   6.691  1.00   7.21  ?  1173  VAL  A  CA   1  
ATOM    504  C   C    .  VAL  A  1  65  ?    5.565   -4.256   7.923  1.00   7.63  ?  1173  VAL  A  C    1  
ATOM    505  O   O    .  VAL  A  1  65  ?    4.337   -4.358   7.909  1.00   7.33  ?  1173  VAL  A  O    1  
ATOM    506  C   CB   .  VAL  A  1  65  ?    6.506   -2.207   6.660  1.00   7.73  ?  1173  VAL  A  CB   1  
ATOM    507  C   CG1  .  VAL  A  1  65  ?    7.394   -1.817   5.491  1.00   8.09  ?  1173  VAL  A  CG1  1  
ATOM    508  C   CG2  .  VAL  A  1  65  ?    5.173   -1.457   6.615  1.00   8.20  ?  1173  VAL  A  CG2  1  
ATOM    509  N   N    .  LEU  A  1  66  ?    6.305   -4.614   8.945  1.00   7.47  ?  1174  LEU  A  N    1  
ATOM    510  C   CA   .  LEU  A  1  66  ?    5.780   -5.175  10.182  1.00   8.23  ?  1174  LEU  A  CA   1  
ATOM    511  C   C    .  LEU  A  1  66  ?    5.969   -4.173  11.311  1.00   7.78  ?  1174  LEU  A  C    1  
ATOM    512  O   O    .  LEU  A  1  66  ?    7.077   -3.667  11.557  1.00   8.13  ?  1174  LEU  A  O    1  
ATOM    513  C   CB   .  LEU  A  1  66  ?    6.518   -6.482  10.462  1.00   8.90  ?  1174  LEU  A  CB   1  
ATOM    514  C   CG   .  LEU  A  1  66  ?    6.136   -7.217  11.738  1.00  10.00  ?  1174  LEU  A  CG   1  
ATOM    515  C   CD1  .  LEU  A  1  66  ?    4.727   -7.800  11.596  1.00  10.86  ?  1174  LEU  A  CD1  1  
ATOM    516  C   CD2  .  LEU  A  1  66  ?    7.157   -8.291  12.035  1.00  12.01  ?  1174  LEU  A  CD2  1  
ATOM    517  N   N    .  SER  A  1  67  ?    4.882   -3.953  12.036  1.00   7.99  ?  1175  SER  A  N    1  
ATOM    518  C   CA   .  SER  A  1  67  ?    4.848   -3.024  13.183  1.00   7.69  ?  1175  SER  A  CA   1  
ATOM    519  C   C    .  SER  A  1  67  ?    5.468   -3.645  14.419  1.00   8.64  ?  1175  SER  A  C    1  
ATOM    520  O   O    .  SER  A  1  67  ?    5.049   -4.736  14.845  1.00   9.23  ?  1175  SER  A  O    1  
ATOM    521  C   CB   .  SER  A  1  67  ?    3.443   -2.673  13.503  1.00   8.03  ?  1175  SER  A  CB   1  
ATOM    522  O   OG   .  SER  A  1  67  ?    3.425   -1.872  14.689  1.00  10.24  ?  1175  SER  A  OG   1  
ATOM    523  N   N    .  TYR  A  1  68  ?    6.426   -2.957  15.030  1.00   9.18  ?  1176  TYR  A  N    1  
ATOM    524  C   CA   .  TYR  A  1  68  ?    6.983   -3.448  16.316  1.00   9.19  ?  1176  TYR  A  CA   1  
ATOM    525  C   C    .  TYR  A  1  68  ?    6.032   -3.116  17.459  1.00  12.09  ?  1176  TYR  A  C    1  
ATOM    526  O   O    .  TYR  A  1  68  ?    6.336   -3.544  18.577  1.00  15.02  ?  1176  TYR  A  O    1  
ATOM    527  C   CB   .  TYR  A  1  68  ?    8.396   -2.918  16.461  1.00   8.59  ?  1176  TYR  A  CB   1  
ATOM    528  C   CG   .  TYR  A  1  68  ?    9.433   -3.702  15.675  1.00   8.52  ?  1176  TYR  A  CG   1  
ATOM    529  C   CD1  .  TYR  A  1  68  ?    9.231   -5.007  15.253  1.00   8.83  ?  1176  TYR  A  CD1  1  
ATOM    530  C   CD2  .  TYR  A  1  68  ?   10.636   -3.107  15.350  1.00   8.80  ?  1176  TYR  A  CD2  1  
ATOM    531  C   CE1  .  TYR  A  1  68  ?   10.245   -5.700  14.606  1.00   8.84  ?  1176  TYR  A  CE1  1  
ATOM    532  C   CE2  .  TYR  A  1  68  ?   11.652   -3.791  14.710  1.00   9.32  ?  1176  TYR  A  CE2  1  
ATOM    533  C   CZ   .  TYR  A  1  68  ?   11.460   -5.100  14.351  1.00   9.69  ?  1176  TYR  A  CZ   1  
ATOM    534  O   OH   .  TYR  A  1  68  ?   12.465   -5.811  13.736  1.00  10.72  ?  1176  TYR  A  OH   1  
ATOM    535  N   N    .  ILE  A  1  69  ?    4.977   -2.328  17.238  1.00  10.56  ?  1177  ILE  A  N    1  
ATOM    536  C   CA   .  ILE  A  1  69  ?    3.966   -2.008  18.289  1.00  12.34  ?  1177  ILE  A  CA   1  
ATOM    537  C   C    .  ILE  A  1  69  ?    3.008   -3.183  18.449  1.00  13.55  ?  1177  ILE  A  C    1  
ATOM    538  O   O    .  ILE  A  1  69  ?    2.776   -3.598  19.593  1.00  15.04  ?  1177  ILE  A  O    1  
ATOM    539  C   CB   .  ILE  A  1  69  ?    3.159   -0.739  17.954  1.00  15.71  ?  1177  ILE  A  CB   1  
ATOM    540  C   CG1  .  ILE  A  1  69  ?    4.034    0.508  17.766  1.00  19.68  ?  1177  ILE  A  CG1  1  
ATOM    541  C   CG2  .  ILE  A  1  69  ?    2.081   -0.528  19.018  1.00  17.21  ?  1177  ILE  A  CG2  1  
ATOM    542  C   CD1  .  ILE  A  1  69  ?    4.739    0.967  18.991  1.00  22.86  ?  1177  ILE  A  CD1  1  
ATOM    543  N   N    .  ASP  A  1  70  ?    2.484   -3.738  17.371  1.00  11.30  ?  1178  ASP  A  N    1  
ATOM    544  C   CA   .  ASP  A  1  70  ?    1.397   -4.749  17.482  1.00  11.55  ?  1178  ASP  A  CA   1  
ATOM    545  C   C    .  ASP  A  1  70  ?    1.573   -5.930  16.525  1.00  11.93  ?  1178  ASP  A  C    1  
ATOM    546  O   O    .  ASP  A  1  70  ?    0.695   -6.821  16.517  1.00  12.64  ?  1178  ASP  A  O    1  
ATOM    547  C   CB   .  ASP  A  1  70  ?    0.029   -4.095  17.289  1.00  12.81  ?  1178  ASP  A  CB   1  
ATOM    548  C   CG   .  ASP  A  1  70  ?   -0.240   -3.554  15.908  1.00  13.59  ?  1178  ASP  A  CG   1  
ATOM    549  O   OD1  .  ASP  A  1  70  ?    0.617   -3.665  15.025  1.00  11.83  ?  1178  ASP  A  OD1  1  
ATOM    550  O   OD2  .  ASP  A  1  70  ?   -1.358   -2.997  15.712  1.00  17.70  ?  1178  ASP  A  OD2  1  
ATOM    551  N   N    .  LEU  A  1  71  ?    2.701   -6.009  15.823  1.00  10.69  ?  1179  LEU  A  N    1  
ATOM    552  C   CA   .  LEU  A  1  71  ?    3.060   -7.154  14.931  1.00  11.37  ?  1179  LEU  A  CA   1  
ATOM    553  C   C    .  LEU  A  1  71  ?    1.990   -7.332  13.845  1.00  11.44  ?  1179  LEU  A  C    1  
ATOM    554  O   O    .  LEU  A  1  71  ?    1.912   -8.431  13.281  1.00  12.69  ?  1179  LEU  A  O    1  
ATOM    555  C   CB   .  LEU  A  1  71  ?    3.259   -8.447  15.755  1.00  12.54  ?  1179  LEU  A  CB   1  
ATOM    556  C   CG   .  LEU  A  1  71  ?    4.183   -8.357  16.964  1.00  14.84  ?  1179  LEU  A  CG   1  
ATOM    557  C   CD1  .  LEU  A  1  71  ?    4.346   -9.730  17.589  1.00  15.25  ?  1179  LEU  A  CD1  1  
ATOM    558  C   CD2  .  LEU  A  1  71  ?    5.524   -7.763  16.619  1.00  14.90  ?  1179  LEU  A  CD2  1  
ATOM    559  N   N    .  SER  A  1  72  ?    1.311   -6.261  13.437  1.00  11.08  ?  1180  SER  A  N    1  
ATOM    560  C   CA   .  SER  A  1  72  ?    0.486   -6.200  12.201  1.00  10.36  ?  1180  SER  A  CA   1  
ATOM    561  C   C    .  SER  A  1  72  ?    1.418   -5.936  11.014  1.00   9.08  ?  1180  SER  A  C    1  
ATOM    562  O   O    .  SER  A  1  72  ?    2.433   -5.255  11.200  1.00   9.80  ?  1180  SER  A  O    1  
ATOM    563  C   CB   .  SER  A  1  72  ?   -0.534   -5.129  12.269  1.00  12.69  ?  1180  SER  A  CB   1  
ATOM    564  O   OG   .  SER  A  1  72  ?    0.102   -3.852  12.485  1.00  18.56  ?  1180  SER  A  OG   1  
ATOM    565  N   N    .  ALA  A  1  73  ?    1.070   -6.434   9.840  1.00   9.40  ?  1181  ALA  A  N    1  
ATOM    566  C   CA   .  ALA  A  1  73  ?    1.823   -6.261   8.577  1.00   8.93  ?  1181  ALA  A  CA   1  
ATOM    567  C   C    .  ALA  A  1  73  ?    0.980   -5.437   7.619  1.00   9.39  ?  1181  ALA  A  C    1  
ATOM    568  O   O    .  ALA  A  1  73  ?   -0.174   -5.760   7.402  1.00   9.29  ?  1181  ALA  A  O    1  
ATOM    569  C   CB   .  ALA  A  1  73  ?    2.242   -7.589   7.981  1.00   9.48  ?  1181  ALA  A  CB   1  
ATOM    570  N   N    .  TRP  A  1  74  ?    1.538   -4.318   7.140  1.00   8.35  ?  1182  TRP  A  N    1  
ATOM    571  C   CA   .  TRP  A  1  74  ?    0.882   -3.342   6.256  1.00   8.54  ?  1182  TRP  A  CA   1  
ATOM    572  C   C    .  TRP  A  1  74  ?    1.493   -3.507   4.882  1.00   8.75  ?  1182  TRP  A  C    1  
ATOM    573  O   O    .  TRP  A  1  74  ?    2.728   -3.520   4.799  1.00   7.78  ?  1182  TRP  A  O    1  
ATOM    574  C   CB   .  TRP  A  1  74  ?    1.059   -1.897   6.766  1.00   8.70  ?  1182  TRP  A  CB   1  
ATOM    575  C   CG   .  TRP  A  1  74  ?    0.420   -0.841   5.923  1.00   9.31  ?  1182  TRP  A  CG   1  
ATOM    576  C   CD1  .  TRP  A  1  74  ?    1.041   -0.006   5.034  1.00   9.28  ?  1182  TRP  A  CD1  1  
ATOM    577  C   CD2  .  TRP  A  1  74  ?   -0.964   -0.463   5.927  1.00  10.12  ?  1182  TRP  A  CD2  1  
ATOM    578  N   NE1  .  TRP  A  1  74  ?    0.130    0.832   4.457  1.00  10.21  ?  1182  TRP  A  NE1  1  
ATOM    579  C   CE2  .  TRP  A  1  74  ?   -1.105    0.601   5.003  1.00   9.77  ?  1182  TRP  A  CE2  1  
ATOM    580  C   CE3  .  TRP  A  1  74  ?   -2.081   -0.917   6.636  1.00  10.31  ?  1182  TRP  A  CE3  1  
ATOM    581  C   CZ2  .  TRP  A  1  74  ?   -2.335    1.207   4.767  1.00  11.15  ?  1182  TRP  A  CZ2  1  
ATOM    582  C   CZ3  .  TRP  A  1  74  ?   -3.287   -0.311   6.394  1.00  11.72  ?  1182  TRP  A  CZ3  1  
ATOM    583  C   CH2  .  TRP  A  1  74  ?   -3.405    0.711   5.458  1.00  11.09  ?  1182  TRP  A  CH2  1  
ATOM    584  N   N    .  CYS  A  1  75  ?    0.660   -3.540   3.860  1.00   8.26  ?  1183  CYS  A  N    1  
ATOM    585  C   CA   .  CYS  A  1  75  ?    1.119   -3.433   2.472  1.00   8.83  ?  1183  CYS  A  CA   1  
ATOM    586  C   C    .  CYS  A  1  75  ?    0.841   -2.032   1.977  1.00   8.81  ?  1183  CYS  A  C    1  
ATOM    587  O   O    .  CYS  A  1  75  ?   -0.331   -1.633   1.893  1.00   8.24  ?  1183  CYS  A  O    1  
ATOM    588  C   CB   .  CYS  A  1  75  ?    0.481   -4.472   1.576  1.00   9.16  ?  1183  CYS  A  CB   1  
ATOM    589  S   SG   .  CYS  A  1  75  ?    1.062   -4.295  -0.135  1.00   8.46  ?  1183  CYS  A  SG   1  
ATOM    590  N   N    .  TYR  A  1  76  ?    1.879   -1.357   1.541  1.00   7.96  ?  1184  TYR  A  N    1  
ATOM    591  C   CA   .  TYR  A  1  76  ?    1.696    0.042   1.089  1.00   8.83  ?  1184  TYR  A  CA   1  
ATOM    592  C   C    .  TYR  A  1  76  ?    0.945    0.102  -0.236  1.00   9.13  ?  1184  TYR  A  C    1  
ATOM    593  O   O    .  TYR  A  1  76  ?    0.341    1.159  -0.530  1.00  10.98  ?  1184  TYR  A  O    1  
ATOM    594  C   CB   .  TYR  A  1  76  ?    3.036    0.746   0.935  1.00   8.43  ?  1184  TYR  A  CB   1  
ATOM    595  C   CG   .  TYR  A  1  76  ?    3.684    1.131   2.233  1.00   8.17  ?  1184  TYR  A  CG   1  
ATOM    596  C   CD1  .  TYR  A  1  76  ?    3.179    2.149   3.026  1.00   8.39  ?  1184  TYR  A  CD1  1  
ATOM    597  C   CD2  .  TYR  A  1  76  ?    4.843    0.496   2.651  1.00   8.43  ?  1184  TYR  A  CD2  1  
ATOM    598  C   CE1  .  TYR  A  1  76  ?    3.810    2.552   4.194  1.00   8.06  ?  1184  TYR  A  CE1  1  
ATOM    599  C   CE2  .  TYR  A  1  76  ?    5.443    0.850   3.845  1.00   8.58  ?  1184  TYR  A  CE2  1  
ATOM    600  C   CZ   .  TYR  A  1  76  ?    4.939    1.881   4.617  1.00   8.43  ?  1184  TYR  A  CZ   1  
ATOM    601  O   OH   .  TYR  A  1  76  ?    5.581    2.246   5.772  1.00   9.28  ?  1184  TYR  A  OH   1  
ATOM    602  N   N    .  TYR  A  1  77  ?    1.093   -0.885  -1.086  1.00   8.74  ?  1185  TYR  A  N    1  
ATOM    603  C   CA   .  TYR  A  1  77  ?    0.408   -0.932  -2.390  1.00   9.08  ?  1185  TYR  A  CA   1  
ATOM    604  C   C    .  TYR  A  1  77  ?   -1.077   -1.208  -2.212  1.00   9.38  ?  1185  TYR  A  C    1  
ATOM    605  O   O    .  TYR  A  1  77  ?   -1.903   -0.474  -2.796  1.00  11.01  ?  1185  TYR  A  O    1  
ATOM    606  C   CB   .  TYR  A  1  77  ?    0.998   -2.012  -3.275  1.00   9.08  ?  1185  TYR  A  CB   1  
ATOM    607  C   CG   .  TYR  A  1  77  ?    2.407   -1.723  -3.740  1.00   9.90  ?  1185  TYR  A  CG   1  
ATOM    608  C   CD1  .  TYR  A  1  77  ?    2.675   -0.873  -4.787  1.00  10.38  ?  1185  TYR  A  CD1  1  
ATOM    609  C   CD2  .  TYR  A  1  77  ?    3.478   -2.352  -3.142  1.00  10.03  ?  1185  TYR  A  CD2  1  
ATOM    610  C   CE1  .  TYR  A  1  77  ?    3.977   -0.706  -5.240  1.00  11.18  ?  1185  TYR  A  CE1  1  
ATOM    611  C   CE2  .  TYR  A  1  77  ?    4.784   -2.123  -3.531  1.00   9.98  ?  1185  TYR  A  CE2  1  
ATOM    612  C   CZ   .  TYR  A  1  77  ?    5.033   -1.330  -4.632  1.00  10.54  ?  1185  TYR  A  CZ   1  
ATOM    613  O   OH   .  TYR  A  1  77  ?    6.327   -1.163  -5.072  1.00  10.61  ?  1185  TYR  A  OH   1  
ATOM    614  N   N    .  CYS  A  1  78  ?   -1.397   -2.242  -1.420  1.00  10.10  ?  1186  CYS  A  N    1  
ATOM    615  C   CA   .  CYS  A  1  78  ?   -2.808   -2.674  -1.209  1.00  10.61  ?  1186  CYS  A  CA   1  
ATOM    616  C   C    .  CYS  A  1  78  ?   -3.443   -1.695  -0.227  1.00  11.17  ?  1186  CYS  A  C    1  
ATOM    617  O   O    .  CYS  A  1  78  ?   -4.701   -1.683  -0.164  1.00  12.57  ?  1186  CYS  A  O    1  
ATOM    618  C   CB   .  CYS  A  1  78  ?   -2.828   -4.124  -0.744  1.00  11.43  ?  1186  CYS  A  CB   1  
ATOM    619  S   SG   .  CYS  A  1  78  ?   -2.212   -5.287  -2.010  1.00  13.36  ?  1186  CYS  A  SG   1  
ATOM    620  N   N    .  GLN  A  1  79  ?   -2.682   -0.862   0.501  1.00  11.09  ?  1187  GLN  A  N    1  
ATOM    621  C   CA   .  GLN  A  1  79  ?   -3.222    0.109   1.499  1.00  13.00  ?  1187  GLN  A  CA   1  
ATOM    622  C   C    .  GLN  A  1  79  ?   -4.111   -0.649   2.483  1.00  12.99  ?  1187  GLN  A  C    1  
ATOM    623  O   O    .  GLN  A  1  79  ?   -5.271   -0.252   2.768  1.00  14.52  ?  1187  GLN  A  O    1  
ATOM    624  C   CB   .  GLN  A  1  79  ?   -3.948    1.258   0.789  1.00  15.25  ?  1187  GLN  A  CB   1  
ATOM    625  C   CG   .  GLN  A  1  79  ?   -3.155    1.810  -0.379  1.00  19.69  ?  1187  GLN  A  CG   1  
ATOM    626  C   CD   .  GLN  A  1  79  ?   -3.937    2.912  -1.063  1.00  24.88  ?  1187  GLN  A  CD   1  
ATOM    627  O   OE1  .  GLN  A  1  79  ?   -4.527    2.721  -2.125  1.00  31.02  ?  1187  GLN  A  OE1  1  
ATOM    628  N   NE2  .  GLN  A  1  79  ?   -3.987    4.053  -0.417  1.00  27.34  ?  1187  GLN  A  NE2  1  
ATOM    629  N   N    .  ALA  A  1  80  ?   -3.576   -1.741   2.981  1.00  11.47  ?  1188  ALA  A  N    1  
ATOM    630  C   CA   .  ALA  A  1  80  ?   -4.295   -2.650   3.884  1.00  11.35  ?  1188  ALA  A  CA   1  
ATOM    631  C   C    .  ALA  A  1  80  ?   -3.346   -3.472   4.717  1.00  10.36  ?  1188  ALA  A  C    1  
ATOM    632  O   O    .  ALA  A  1  80  ?   -2.186   -3.743   4.318  1.00  10.03  ?  1188  ALA  A  O    1  
ATOM    633  C   CB   .  ALA  A  1  80  ?   -5.198   -3.575   3.125  1.00  12.15  ?  1188  ALA  A  CB   1  
ATOM    634  N   N    .  TYR  A  1  81  ?   -3.859   -3.977   5.824  1.00  10.28  ?  1189  TYR  A  N    1  
ATOM    635  C   CA   .  TYR  A  1  81  ?   -3.177   -5.016   6.593  1.00  10.07  ?  1189  TYR  A  CA   1  
ATOM    636  C   C    .  TYR  A  1  81  ?   -3.366   -6.356   5.921  1.00  10.27  ?  1189  TYR  A  C    1  
ATOM    637  O   O    .  TYR  A  1  81  ?   -4.427   -6.627   5.324  1.00  10.25  ?  1189  TYR  A  O    1  
ATOM    638  C   CB   .  TYR  A  1  81  ?   -3.726   -5.043   8.012  1.00  10.54  ?  1189  TYR  A  CB   1  
ATOM    639  C   CG   .  TYR  A  1  81  ?   -3.331   -3.868   8.852  1.00  11.84  ?  1189  TYR  A  CG   1  
ATOM    640  C   CD1  .  TYR  A  1  81  ?   -2.043   -3.784   9.339  1.00  12.76  ?  1189  TYR  A  CD1  1  
ATOM    641  C   CD2  .  TYR  A  1  81  ?   -4.257   -2.898   9.205  1.00  13.86  ?  1189  TYR  A  CD2  1  
ATOM    642  C   CE1  .  TYR  A  1  81  ?   -1.654   -2.738  10.164  1.00  14.54  ?  1189  TYR  A  CE1  1  
ATOM    643  C   CE2  .  TYR  A  1  81  ?   -3.856   -1.824   9.989  1.00  15.93  ?  1189  TYR  A  CE2  1  
ATOM    644  C   CZ   .  TYR  A  1  81  ?   -2.572   -1.770  10.483  1.00  17.36  ?  1189  TYR  A  CZ   1  
ATOM    645  O   OH   .  TYR  A  1  81  ?   -2.215   -0.760  11.340  1.00  22.61  ?  1189  TYR  A  OH   1  
ATOM    646  N   N    .  VAL  A  1  82  ?   -2.352   -7.180   5.985  1.00   9.91  ?  1190  VAL  A  N    1  
ATOM    647  C   CA   .  VAL  A  1  82  ?   -2.303   -8.516   5.351  1.00  10.52  ?  1190  VAL  A  CA   1  
ATOM    648  C   C    .  VAL  A  1  82  ?   -1.815   -9.516   6.382  1.00  11.00  ?  1190  VAL  A  C    1  
ATOM    649  O   O    .  VAL  A  1  82  ?   -0.902   -9.235   7.162  1.00  10.86  ?  1190  VAL  A  O    1  
ATOM    650  C   CB   .  VAL  A  1  82  ?   -1.389   -8.515   4.130  1.00  10.90  ?  1190  VAL  A  CB   1  
ATOM    651  C   CG1  .  VAL  A  1  82  ?   -1.315   -9.877   3.476  1.00  11.79  ?  1190  VAL  A  CG1  1  
ATOM    652  C   CG2  .  VAL  A  1  82  ?   -1.817   -7.457   3.144  1.00  12.11  ?  1190  VAL  A  CG2  1  
ATOM    653  N   N    .  HIS  A  1  83  ?   -2.474  -10.655   6.465  1.00  10.21  ?  1191  HIS  A  N    1  
ATOM    654  C   CA   .  HIS  A  1  83  ?   -1.981  -11.755   7.305  1.00  10.52  ?  1191  HIS  A  CA   1  
ATOM    655  C   C    .  HIS  A  1  83  ?   -2.112  -13.043   6.535  1.00  11.57  ?  1191  HIS  A  C    1  
ATOM    656  O   O    .  HIS  A  1  83  ?   -3.173  -13.237   5.907  1.00  13.35  ?  1191  HIS  A  O    1  
ATOM    657  C   CB   .  HIS  A  1  83  ?   -2.710  -11.845   8.636  1.00  11.12  ?  1191  HIS  A  CB   1  
ATOM    658  C   CG   .  HIS  A  1  83  ?   -2.137  -12.960   9.434  1.00  11.27  ?  1191  HIS  A  CG   1  
ATOM    659  N   ND1  .  HIS  A  1  83  ?   -0.922  -12.859  10.109  1.00  11.03  ?  1191  HIS  A  ND1  1  
ATOM    660  C   CD2  .  HIS  A  1  83  ?   -2.542  -14.228   9.541  1.00  11.63  ?  1191  HIS  A  CD2  1  
ATOM    661  C   CE1  .  HIS  A  1  83  ?   -0.645  -14.029  10.626  1.00  12.71  ?  1191  HIS  A  CE1  1  
ATOM    662  N   NE2  .  HIS  A  1  83  ?   -1.608  -14.913  10.242  1.00  13.00  ?  1191  HIS  A  NE2  1  
ATOM    663  N   N    .  HIS  A  1  84  ?   -1.045  -13.790   6.494  1.00  11.76  ?  1192  HIS  A  N    1  
ATOM    664  C   CA   .  HIS  A  1  84  ?   -1.004  -15.059   5.751  1.00  13.39  ?  1192  HIS  A  CA   1  
ATOM    665  C   C    .  HIS  A  1  84  ?   -0.010  -15.974   6.438  1.00  15.42  ?  1192  HIS  A  C    1  
ATOM    666  O   O    .  HIS  A  1  84  ?    0.934  -15.478   7.131  1.00  13.60  ?  1192  HIS  A  O    1  
ATOM    667  C   CB   .  HIS  A  1  84  ?   -0.640  -14.701   4.311  1.00  13.46  ?  1192  HIS  A  CB   1  
ATOM    668  C   CG   .  HIS  A  1  84  ?   -0.622  -15.830   3.366  1.00  14.93  ?  1192  HIS  A  CG   1  
ATOM    669  N   ND1  .  HIS  A  1  84  ?    0.485  -16.629   3.234  1.00  18.58  ?  1192  HIS  A  ND1  1  
ATOM    670  C   CD2  .  HIS  A  1  84  ?   -1.585  -16.298   2.551  1.00  16.48  ?  1192  HIS  A  CD2  1  
ATOM    671  C   CE1  .  HIS  A  1  84  ?    0.200  -17.549   2.322  1.00  18.21  ?  1192  HIS  A  CE1  1  
ATOM    672  N   NE2  .  HIS  A  1  84  ?   -1.059  -17.372   1.900  1.00  19.09  ?  1192  HIS  A  NE2  1  
ATOM    673  N   N    .  GLN  A  1  85  ?   -0.148  -17.271   6.164  1.00  18.01  ?  1193  GLN  A  N    1  
ATOM    674  C   CA   .  GLN  A  1  85  ?    0.766  -18.317   6.665  1.00  20.91  ?  1193  GLN  A  CA   1  
ATOM    675  C   C    .  GLN  A  1  85  ?    2.208  -17.871   6.451  1.00  18.47  ?  1193  GLN  A  C    1  
ATOM    676  O   O    .  GLN  A  1  85  ?    2.973  -18.115   7.387  1.00  20.71  ?  1193  GLN  A  O    1  
ATOM    677  C   CB   .  GLN  A  1  85  ?    0.456  -19.672   5.996  1.00  22.17  ?  1193  GLN  A  CB   1  
ATOM    678  N   N    .  ALA  A  1  86  ?    2.559  -17.194   5.344  1.00  20.17  ?  1194  ALA  A  N    1  
ATOM    679  C   CA   .  ALA  A  1  86  ?    3.922  -16.772   4.935  1.00  19.34  ?  1194  ALA  A  CA   1  
ATOM    680  C   C    .  ALA  A  1  86  ?    4.525  -15.718   5.890  1.00  19.99  ?  1194  ALA  A  C    1  
ATOM    681  O   O    .  ALA  A  1  86  ?    5.714  -15.353   5.728  1.00  22.28  ?  1194  ALA  A  O    1  
ATOM    682  C   CB   .  ALA  A  1  86  ?    3.909  -16.239   3.522  1.00  22.14  ?  1194  ALA  A  CB   1  
ATOM    683  N   N    .  LEU  A  1  87  ?    3.678  -15.082   6.700  1.00  15.52  ?  1195  LEU  A  N    1  
ATOM    684  C   CA   .  LEU  A  1  87  ?    4.122  -14.057   7.676  1.00  14.77  ?  1195  LEU  A  CA   1  
ATOM    685  C   C    .  LEU  A  1  87  ?    4.243  -14.643   9.083  1.00  16.08  ?  1195  LEU  A  C    1  
ATOM    686  O   O    .  LEU  A  1  87  ?    4.701  -13.910   9.983  1.00  14.32  ?  1195  LEU  A  O    1  
ATOM    687  C   CB   .  LEU  A  1  87  ?    3.157  -12.868   7.706  1.00  13.43  ?  1195  LEU  A  CB   1  
ATOM    688  C   CG   .  LEU  A  1  87  ?    2.962  -12.141   6.394  1.00  12.66  ?  1195  LEU  A  CG   1  
ATOM    689  C   CD1  .  LEU  A  1  87  ?    1.939  -11.022   6.523  1.00  12.01  ?  1195  LEU  A  CD1  1  
ATOM    690  C   CD2  .  LEU  A  1  87  ?    4.254  -11.627   5.837  1.00  15.19  ?  1195  LEU  A  CD2  1  
ATOM    691  N   N    .  LEU  A  1  88  ?    3.800  -15.883   9.333  1.00  15.94  ?  1196  LEU  A  N    1  
ATOM    692  C   CA   .  LEU  A  1  88  ?    3.818  -16.413  10.709  1.00  15.59  ?  1196  LEU  A  CA   1  
ATOM    693  C   C    .  LEU  A  1  88  ?    5.261  -16.479  11.229  1.00  15.61  ?  1196  LEU  A  C    1  
ATOM    694  O   O    .  LEU  A  1  88  ?    5.436  -16.149  12.420  1.00  12.89  ?  1196  LEU  A  O    1  
ATOM    695  C   CB   .  LEU  A  1  88  ?    3.061  -17.755  10.825  1.00  17.77  ?  1196  LEU  A  CB   1  
ATOM    696  C   CG   .  LEU  A  1  88  ?    1.526  -17.652  10.816  1.00  18.30  ?  1196  LEU  A  CG   1  
ATOM    697  C   CD1  .  LEU  A  1  88  ?    0.846  -19.015  10.703  1.00  19.77  ?  1196  LEU  A  CD1  1  
ATOM    698  C   CD2  .  LEU  A  1  88  ?    1.013  -16.932  12.040  1.00  17.33  ?  1196  LEU  A  CD2  1  
ATOM    699  N   N    .  ASP  A  1  89  ?    6.252  -16.919  10.452  1.00  15.46  ?  1197  ASP  A  N    1  
ATOM    700  C   CA   .  ASP  A  1  89  ?    7.612  -17.102  11.015  1.00  17.49  ?  1197  ASP  A  CA   1  
ATOM    701  C   C    .  ASP  A  1  89  ?    8.141  -15.751  11.511  1.00  16.11  ?  1197  ASP  A  C    1  
ATOM    702  O   O    .  ASP  A  1  89  ?    8.653  -15.698  12.630  1.00  16.27  ?  1197  ASP  A  O    1  
ATOM    703  C   CB   .  ASP  A  1  89  ?    8.605  -17.737  10.047  1.00  20.56  ?  1197  ASP  A  CB   1  
ATOM    704  C   CG   .  ASP  A  1  89  ?    8.348  -19.218   9.782  1.00  23.81  ?  1197  ASP  A  CG   1  
ATOM    705  O   OD1  .  ASP  A  1  89  ?    7.669  -19.887  10.611  1.00  24.36  ?  1197  ASP  A  OD1  1  
ATOM    706  O   OD2  .  ASP  A  1  89  ?    8.856  -19.697   8.747  1.00  31.99  ?  1197  ASP  A  OD2  1  
ATOM    707  N   N    .  VAL  A  1  90  ?    7.999  -14.695  10.714  1.00  14.76  ?  1198  VAL  A  N    1  
ATOM    708  C   CA   .  VAL  A  1  90  ?    8.581  -13.383  11.099  1.00  15.09  ?  1198  VAL  A  CA   1  
ATOM    709  C   C    .  VAL  A  1  90  ?    7.767  -12.841  12.285  1.00  12.40  ?  1198  VAL  A  C    1  
ATOM    710  O   O    .  VAL  A  1  90  ?    8.351  -12.250  13.191  1.00  12.61  ?  1198  VAL  A  O    1  
ATOM    711  C   CB   .  VAL  A  1  90  ?    8.680  -12.421   9.912  1.00  16.58  ?  1198  VAL  A  CB   1  
ATOM    712  C   CG1  .  VAL  A  1  90  ?    7.333  -11.951   9.401  1.00  16.54  ?  1198  VAL  A  CG1  1  
ATOM    713  C   CG2  .  VAL  A  1  90  ?    9.547  -11.227  10.235  1.00  17.41  ?  1198  VAL  A  CG2  1  
ATOM    714  N   N    .  LYS  A  1  91  ?    6.449  -13.024  12.327  1.00  11.13  ?  1199  LYS  A  N    1  
ATOM    715  C   CA   .  LYS  A  1  91  ?    5.670  -12.501  13.464  1.00  10.63  ?  1199  LYS  A  CA   1  
ATOM    716  C   C    .  LYS  A  1  91  ?    6.076  -13.239  14.729  1.00  10.97  ?  1199  LYS  A  C    1  
ATOM    717  O   O    .  LYS  A  1  91  ?    6.148  -12.632  15.794  1.00  10.53  ?  1199  LYS  A  O    1  
ATOM    718  C   CB   .  LYS  A  1  91  ?    4.170  -12.651  13.207  1.00  10.13  ?  1199  LYS  A  CB   1  
ATOM    719  C   CG   .  LYS  A  1  91  ?    3.644  -11.603  12.222  1.00  10.02  ?  1199  LYS  A  CG   1  
ATOM    720  C   CD   .  LYS  A  1  91  ?    2.171  -11.627  11.999  1.00  10.15  ?  1199  LYS  A  CD   1  
ATOM    721  C   CE   .  LYS  A  1  91  ?    1.648  -10.585  11.039  1.00  10.70  ?  1199  LYS  A  CE   1  
ATOM    722  N   NZ   .  LYS  A  1  91  ?    0.169  -10.471  11.132  1.00  11.15  ?  1199  LYS  A  NZ   1  
ATOM    723  N   N    .  ASN  A  1  92  ?    6.265  -14.534  14.600  1.00  11.39  ?  1200  ASN  A  N    1  
ATOM    724  C   CA   .  ASN  A  1  92  ?    6.615  -15.382  15.754  1.00  11.74  ?  1200  ASN  A  CA   1  
ATOM    725  C   C    .  ASN  A  1  92  ?    7.977  -14.973  16.300  1.00  11.61  ?  1200  ASN  A  C    1  
ATOM    726  O   O    .  ASN  A  1  92  ?    8.079  -14.867  17.556  1.00  12.36  ?  1200  ASN  A  O    1  
ATOM    727  C   CB   .  ASN  A  1  92  ?    6.558  -16.868  15.389  1.00  12.99  ?  1200  ASN  A  CB   1  
ATOM    728  C   CG   .  ASN  A  1  92  ?    5.163  -17.418  15.181  1.00  15.62  ?  1200  ASN  A  CG   1  
ATOM    729  O   OD1  .  ASN  A  1  92  ?    4.149  -16.842  15.581  1.00  17.64  ?  1200  ASN  A  OD1  1  
ATOM    730  N   ND2  .  ASN  A  1  92  ?    5.111  -18.554  14.502  1.00  18.00  ?  1200  ASN  A  ND2  1  
ATOM    731  N   N    .  ILE  A  1  93  ?    8.942  -14.696  15.437  1.00  11.33  ?  1201  ILE  A  N    1  
ATOM    732  C   CA   .  ILE  A  1  93  ?   10.299  -14.263  15.865  1.00  12.90  ?  1201  ILE  A  CA   1  
ATOM    733  C   C    .  ILE  A  1  93  ?   10.174  -12.886  16.528  1.00  11.54  ?  1201  ILE  A  C    1  
ATOM    734  O   O    .  ILE  A  1  93  ?   10.719  -12.664  17.614  1.00  12.93  ?  1201  ILE  A  O    1  
ATOM    735  C   CB   .  ILE  A  1  93  ?   11.274  -14.275  14.668  1.00  15.16  ?  1201  ILE  A  CB   1  
ATOM    736  C   CG1  .  ILE  A  1  93  ?   11.630  -15.691  14.223  1.00  20.12  ?  1201  ILE  A  CG1  1  
ATOM    737  C   CG2  .  ILE  A  1  93  ?   12.528  -13.483  14.970  1.00  17.00  ?  1201  ILE  A  CG2  1  
ATOM    738  C   CD1  .  ILE  A  1  93  ?   12.318  -16.507  15.279  1.00  23.77  ?  1201  ILE  A  CD1  1  
ATOM    739  N   N    .  ALA  A  1  94  ?    9.402  -11.979  15.964  1.00  11.26  ?  1202  ALA  A  N    1  
ATOM    740  C   CA   .  ALA  A  1  94  ?    9.212  -10.657  16.601  1.00  10.23  ?  1202  ALA  A  CA   1  
ATOM    741  C   C    .  ALA  A  1  94  ?    8.545  -10.794  17.952  1.00  10.84  ?  1202  ALA  A  C    1  
ATOM    742  O   O    .  ALA  A  1  94  ?    8.946  -10.140  18.899  1.00  11.51  ?  1202  ALA  A  O    1  
ATOM    743  C   CB   .  ALA  A  1  94  ?    8.426   -9.778  15.680  1.00   9.39  ?  1202  ALA  A  CB   1  
ATOM    744  N   N    .  HIS  A  1  95  ?    7.509  -11.624  18.048  1.00  10.79  ?  1203  HIS  A  N    1  
ATOM    745  C   CA   .  HIS  A  1  95  ?    6.736  -11.793  19.307  1.00  12.55  ?  1203  HIS  A  CA   1  
ATOM    746  C   C    .  HIS  A  1  95  ?    7.681  -12.356  20.387  1.00  13.55  ?  1203  HIS  A  C    1  
ATOM    747  O   O    .  HIS  A  1  95  ?    7.660  -11.846  21.541  1.00  12.85  ?  1203  HIS  A  O    1  
ATOM    748  C   CB   .  HIS  A  1  95  ?    5.518  -12.706  19.102  1.00  13.18  ?  1203  HIS  A  CB   1  
ATOM    749  C   CG   .  HIS  A  1  95  ?    4.739  -12.832  20.359  1.00  15.54  ?  1203  HIS  A  CG   1  
ATOM    750  N   ND1  .  HIS  A  1  95  ?    5.033  -13.779  21.323  1.00  18.71  ?  1203  HIS  A  ND1  1  
ATOM    751  C   CD2  .  HIS  A  1  95  ?    3.691  -12.121  20.810  1.00  17.50  ?  1203  HIS  A  CD2  1  
ATOM    752  C   CE1  .  HIS  A  1  95  ?    4.238  -13.601  22.343  1.00  17.70  ?  1203  HIS  A  CE1  1  
ATOM    753  N   NE2  .  HIS  A  1  95  ?    3.368  -12.635  22.050  1.00  18.33  ?  1203  HIS  A  NE2  1  
ATOM    754  N   N    .  GLN  A  1  96  ?    8.518  -13.318  20.023  1.00  13.11  ?  1204  GLN  A  N    1  
ATOM    755  C   CA   .  GLN  A  1  96  ?    9.456  -13.921  21.004  1.00  14.47  ?  1204  GLN  A  CA   1  
ATOM    756  C   C    .  GLN  A  1  96  ?   10.428  -12.815  21.470  1.00  14.55  ?  1204  GLN  A  C    1  
ATOM    757  O   O    .  GLN  A  1  96  ?   10.806  -12.790  22.650  1.00  15.18  ?  1204  GLN  A  O    1  
ATOM    758  C   CB   .  GLN  A  1  96  ?   10.185  -15.105  20.398  1.00  16.80  ?  1204  GLN  A  CB   1  
ATOM    759  C   CG   .  GLN  A  1  96  ?   10.992  -15.903  21.403  1.00  19.57  ?  1204  GLN  A  CG   1  
ATOM    760  N   N    .  ASN  A  1  97  ?   10.877  -11.939  20.572  1.00  14.21  ?  1205  ASN  A  N    1  
ATOM    761  C   CA   .  ASN  A  1  97  ?   11.881  -10.914  20.962  1.00  13.37  ?  1205  ASN  A  CA   1  
ATOM    762  C   C    .  ASN  A  1  97  ?   11.201   -9.863  21.840  1.00  13.21  ?  1205  ASN  A  C    1  
ATOM    763  O   O    .  ASN  A  1  97  ?   11.839   -9.346  22.831  1.00  12.98  ?  1205  ASN  A  O    1  
ATOM    764  C   CB   .  ASN  A  1  97  ?   12.560  -10.305  19.735  1.00  13.12  ?  1205  ASN  A  CB   1  
ATOM    765  C   CG   .  ASN  A  1  97  ?   13.637   -9.299  20.107  1.00  15.75  ?  1205  ASN  A  CG   1  
ATOM    766  O   OD1  .  ASN  A  1  97  ?   13.491   -8.087  19.915  1.00  16.34  ?  1205  ASN  A  OD1  1  
ATOM    767  N   ND2  .  ASN  A  1  97  ?   14.727   -9.794  20.672  1.00  16.74  ?  1205  ASN  A  ND2  1  
ATOM    768  N   N    .  LYS  A  1  98  ?    9.951   -9.525  21.531  1.00  11.87  ?  1206  LYS  A  N    1  
ATOM    769  C   CA   .  LYS  A  1  98  ?    9.213   -8.462  22.242  1.00  11.88  ?  1206  LYS  A  CA   1  
ATOM    770  C   C    .  LYS  A  1  98  ?    8.809   -8.937  23.627  1.00  12.82  ?  1206  LYS  A  C    1  
ATOM    771  O   O    .  LYS  A  1  98  ?    8.892   -8.134  24.574  1.00  12.74  ?  1206  LYS  A  O    1  
ATOM    772  C   CB   .  LYS  A  1  98  ?    7.987   -8.031  21.457  1.00  11.38  ?  1206  LYS  A  CB   1  
ATOM    773  C   CG   .  LYS  A  1  98  ?    7.245   -6.814  21.962  1.00  11.20  ?  1206  LYS  A  CG   1  
ATOM    774  C   CD   .  LYS  A  1  98  ?    6.240   -6.231  20.989  1.00  11.76  ?  1206  LYS  A  CD   1  
ATOM    775  C   CE   .  LYS  A  1  98  ?    5.517   -4.995  21.499  1.00  12.22  ?  1206  LYS  A  CE   1  
ATOM    776  N   NZ   .  LYS  A  1  98  ?    6.320   -3.748  21.363  1.00  14.28  ?  1206  LYS  A  NZ   1  
ATOM    777  N   N    .  PHE  A  1  99  ?    8.311  -10.181  23.750  1.00  15.99  ?  1207  PHE  A  N    1  
ATOM    778  C   CA   .  PHE  A  1  99  ?    7.624  -10.682  24.980  1.00  17.36  ?  1207  PHE  A  CA   1  
ATOM    779  C   C    .  PHE  A  1  99  ?    8.325  -11.923  25.543  1.00  23.67  ?  1207  PHE  A  C    1  
ATOM    780  O   O    .  PHE  A  1  99  ?    9.483  -12.271  25.264  1.00  27.48  ?  1207  PHE  A  O    1  
ATOM    781  C   CB   .  PHE  A  1  99  ?    6.166  -11.051  24.680  1.00  18.80  ?  1207  PHE  A  CB   1  
ATOM    782  C   CG   .  PHE  A  1  99  ?    5.282   -9.964  24.143  1.00  17.01  ?  1207  PHE  A  CG   1  
ATOM    783  C   CD1  .  PHE  A  1  99  ?    4.811   -8.947  24.964  1.00  18.80  ?  1207  PHE  A  CD1  1  
ATOM    784  C   CD2  .  PHE  A  1  99  ?    4.981   -9.900  22.791  1.00  18.30  ?  1207  PHE  A  CD2  1  
ATOM    785  C   CE1  .  PHE  A  1  99  ?    4.037   -7.920  24.439  1.00  17.40  ?  1207  PHE  A  CE1  1  
ATOM    786  C   CE2  .  PHE  A  1  99  ?    4.176   -8.894  22.279  1.00  18.52  ?  1207  PHE  A  CE2  1  
ATOM    787  C   CZ   .  PHE  A  1  99  ?    3.702   -7.902  23.106  1.00  19.81  ?  1207  PHE  A  CZ   1  
HETATM  788  ZN  ZN   .  ZN   B  2   .  ?   12.897   -2.452   2.440  1.00   8.79  ?  1301  ZN   A  ZN   1  
HETATM  789  ZN  ZN   .  ZN   C  2   .  ?   12.510    8.087  11.607  1.00   9.45  ?  1302  ZN   A  ZN   1  
HETATM  790  ZN  ZN   .  ZN   D  2   .  ?   -0.016   -5.954  -1.342  1.00  10.15  ?  1303  ZN   A  ZN   1  
HETATM  791  C   C10  .  U77  E  3   .  ?   -1.493    5.827   4.438  1.00  18.98  ?     1  U77  C  C10  1  
HETATM  792  C   C11  .  U77  E  3   .  ?   -2.008    4.988   5.404  1.00  19.70  ?     1  U77  C  C11  1  
HETATM  793  C   C13  .  U77  E  3   .  ?   -1.632    3.337   7.198  1.00  16.13  ?     1  U77  C  C13  1  
HETATM  794  O   O3   .  U77  E  3   .  ?   -0.775    3.656  10.330  1.00  12.73  ?     1  U77  C  O3   1  
HETATM  795  C   C1   .  U77  E  3   .  ?   -1.050    2.458  10.291  1.00  12.35  ?     1  U77  C  C1   1  
HETATM  796  N   N    .  U77  E  3   .  ?   -1.274    1.749  11.391  1.00  12.61  ?     1  U77  C  N    1  
HETATM  797  C   C    .  U77  E  3   .  ?   -1.387    2.376  12.702  1.00  12.82  ?     1  U77  C  C    1  
HETATM  798  C   C2   .  U77  E  3   .  ?   -1.081    1.734   8.953  1.00  12.60  ?     1  U77  C  C2   1  
HETATM  799  N   N1   .  U77  E  3   .  ?   -0.653    2.597   7.869  1.00  12.37  ?     1  U77  C  N1   1  
HETATM  800  O   O2   .  U77  E  3   .  ?   -2.790    3.337   7.602  1.00  18.29  ?     1  U77  C  O2   1  
HETATM  801  C   C12  .  U77  E  3   .  ?   -1.142    4.159   6.124  1.00  16.84  ?     1  U77  C  C12  1  
HETATM  802  C   C9   .  U77  E  3   .  ?   -0.141    5.843   4.164  1.00  20.41  ?     1  U77  C  C9   1  
HETATM  803  C   C8   .  U77  E  3   .  ?    0.722    5.039   4.876  1.00  17.00  ?     1  U77  C  C8   1  
HETATM  804  C   C7   .  U77  E  3   .  ?    0.231    4.186   5.856  1.00  14.84  ?     1  U77  C  C7   1  
HETATM  805  N   N2   .  U77  E  3   .  ?    1.143    3.412   6.569  1.00  11.84  ?     1  U77  C  N2   1  
HETATM  806  C   C3   .  U77  E  3   .  ?    0.702    2.684   7.533  1.00  12.37  ?     1  U77  C  C3   1  
HETATM  807  C   C4   .  U77  E  3   .  ?    1.672    1.857   8.311  1.00  10.09  ?     1  U77  C  C4   1  
HETATM  808  C   C5   .  U77  E  3   .  ?    3.123    2.094   7.954  1.00   9.84  ?     1  U77  C  C5   1  
HETATM  809  C   C6   .  U77  E  3   .  ?    3.612    3.485   8.252  1.00  10.33  ?     1  U77  C  C6   1  
HETATM  810  O   O1   .  U77  E  3   .  ?    3.195    4.111   9.224  1.00  11.56  ?     1  U77  C  O1   1  
HETATM  811  O   O    .  U77  E  3   .  ?    4.517    3.919   7.451  1.00   9.65  ?     1  U77  C  O    1  
HETATM  812  O   O    .  HOH  F  4   .  ?  -10.576  -10.107   5.285  1.00  25.99  ?  1402  HOH  A  O    1  
HETATM  813  O   O    .  HOH  F  4   .  ?    4.288   -1.913  22.165  1.00  27.08  ?  1406  HOH  A  O    1  
HETATM  814  O   O    .  HOH  F  4   .  ?    6.406    5.792   7.847  1.00   8.72  ?  1409  HOH  A  O    1  
HETATM  815  O   O    .  HOH  F  4   .  ?   17.428    6.443  19.997  1.00  16.60  ?  1410  HOH  A  O    1  
HETATM  816  O   O    .  HOH  F  4   .  ?    3.594    3.140  -3.949  1.00  18.95  ?  1413  HOH  A  O    1  
HETATM  817  O   O    .  HOH  F  4   .  ?    7.264   10.058   4.736  1.00  21.66  ?  1416  HOH  A  O    1  
HETATM  818  O   O    .  HOH  F  4   .  ?   11.738   -0.205  17.667  1.00  12.87  ?  1418  HOH  A  O    1  
HETATM  819  O   O    .  HOH  F  4   .  ?   19.281   -4.335   4.480  1.00  17.75  ?  1419  HOH  A  O    1  
HETATM  820  O   O    .  HOH  F  4   .  ?   17.839    0.998  12.381  1.00  12.17  ?  1420  HOH  A  O    1  
HETATM  821  O   O    .  HOH  F  4   .  ?   15.195   -5.500  13.806  1.00  11.22  ?  1421  HOH  A  O    1  
HETATM  822  O   O    .  HOH  F  4   .  ?   13.117  -13.771  18.493  1.00  20.75  ?  1424  HOH  A  O    1  
HETATM  823  O   O    .  HOH  F  4   .  ?    8.252   -6.050   1.883  1.00  10.30  ?  1425  HOH  A  O    1  
HETATM  824  O   O    .  HOH  F  4   .  ?    6.275    6.977  -0.106  1.00  20.36  ?  1427  HOH  A  O    1  
HETATM  825  O   O    .  HOH  F  4   .  ?   12.684   -6.809  23.317  1.00  13.20  ?  1428  HOH  A  O    1  
HETATM  826  O   O    .  HOH  F  4   .  ?   -4.513    0.093  -3.477  1.00  29.44  ?  1429  HOH  A  O    1  
HETATM  827  O   O    .  HOH  F  4   .  ?   10.714   -2.904  -5.132  1.00  17.72  ?  1432  HOH  A  O    1  
HETATM  828  O   O    .  HOH  F  4   .  ?   -1.310   -9.788  13.315  1.00  17.09  ?  1434  HOH  A  O    1  
HETATM  829  O   O    .  HOH  F  4   .  ?    2.008  -12.813  -3.309  1.00  16.12  ?  1437  HOH  A  O    1  
HETATM  830  O   O    .  HOH  F  4   .  ?   10.117   -1.362  20.831  1.00  14.40  ?  1439  HOH  A  O    1  
HETATM  831  O   O    .  HOH  F  4   .  ?    4.346   -8.227  -6.269  1.00  15.35  ?  1440  HOH  A  O    1  
HETATM  832  O   O    .  HOH  F  4   .  ?   17.959   -1.739  20.353  1.00  26.14  ?  1441  HOH  A  O    1  
HETATM  833  O   O    .  HOH  F  4   .  ?    8.908   -3.415  22.314  1.00  13.17  ?  1443  HOH  A  O    1  
HETATM  834  O   O    .  HOH  F  4   .  ?   11.818    0.905  20.898  1.00  15.43  ?  1444  HOH  A  O    1  
HETATM  835  O   O    .  HOH  F  4   .  ?   15.950   -6.300  11.301  1.00  15.27  ?  1447  HOH  A  O    1  
HETATM  836  O   O    .  HOH  F  4   .  ?    2.057  -12.478  -6.198  1.00  24.98  ?  1455  HOH  A  O    1  
HETATM  837  O   O    .  HOH  F  4   .  ?   18.852    2.042   7.854  1.00  22.27  ?  1458  HOH  A  O    1  
HETATM  838  O   O    .  HOH  F  4   .  ?    7.667  -15.025   7.809  1.00  18.96  ?  1459  HOH  A  O    1  
HETATM  839  O   O    .  HOH  F  4   .  ?   17.796   -0.029   9.679  1.00  13.49  ?  1460  HOH  A  O    1  
HETATM  840  O   O    .  HOH  F  4   .  ?   15.305  -12.562  17.123  1.00  27.25  ?  1461  HOH  A  O    1  
HETATM  841  O   O    .  HOH  F  4   .  ?   14.744  -12.902  20.845  1.00  27.77  ?  1465  HOH  A  O    1  
HETATM  842  O   O    .  HOH  F  4   .  ?   -2.607   -3.841  -4.937  1.00  20.27  ?  1478  HOH  A  O    1  
HETATM  843  O   O    .  HOH  F  4   .  ?   20.119    2.095  13.208  1.00  26.24  ?  1480  HOH  A  O    1  
HETATM  844  O   O    .  HOH  G  4   .  ?    3.242    5.758  13.029  1.00  10.08  ?     1  HOH  B  O    1  
HETATM  845  O   O    .  HOH  G  4   .  ?    7.727   -0.932  19.915  1.00  23.54  ?    16  HOH  B  O    1  
HETATM  846  O   O    .  HOH  G  4   .  ?    9.528    1.292  18.104  1.00  12.69  ?    17  HOH  B  O    1  
HETATM  847  O   O    .  HOH  G  4   .  ?   -1.084   -8.332   9.717  1.00   9.72  ?    38  HOH  B  O    1  
HETATM  848  O   O    .  HOH  G  4   .  ?   -3.519   -7.259  11.004  1.00   9.39  ?    40  HOH  B  O    1  
HETATM  849  O   O    .  HOH  G  4   .  ?    5.921  -18.255   7.863  1.00  27.39  ?    42  HOH  B  O    1  
HETATM  850  O   O    .  HOH  G  4   .  ?   14.877   -4.639  -3.759  1.00  31.11  ?    43  HOH  B  O    1  
HETATM  851  O   O    .  HOH  G  4   .  ?    8.810   -0.598   2.550  1.00  23.18  ?    44  HOH  B  O    1  
HETATM  852  O   O    .  HOH  G  4   .  ?    9.850   -8.373  27.160  1.00  17.46  ?    46  HOH  B  O    1  
HETATM  853  O   O    .  HOH  G  4   .  ?    7.599  -16.062   4.058  1.00  34.34  ?    47  HOH  B  O    1  
HETATM  854  O   O    .  HOH  G  4   .  ?   -6.798   -2.873   6.556  1.00  18.77  ?    48  HOH  B  O    1  
HETATM  855  O   O    .  HOH  G  4   .  ?    7.742  -14.542   0.031  1.00  30.18  ?    49  HOH  B  O    1  
HETATM  856  O   O    .  HOH  G  4   .  ?   14.062    9.363   0.190  1.00  31.48  ?    50  HOH  B  O    1  
HETATM  857  O   O    .  HOH  G  4   .  ?    5.316   13.214  15.117  1.00  28.07  ?    51  HOH  B  O    1  
HETATM  858  O   O    .  HOH  G  4   .  ?   20.659    9.604  10.336  1.00  26.78  ?    52  HOH  B  O    1  
HETATM  859  O   O    .  HOH  G  4   .  ?   -2.476    4.269   1.703  1.00  35.50  ?    53  HOH  B  O    1  
HETATM  860  O   O    .  HOH  G  4   .  ?    6.483    3.225  20.261  1.00  19.33  ?    54  HOH  B  O    1  
HETATM  861  O   O    .  HOH  G  4   .  ?   -1.311   -7.992  15.181  1.00  24.55  ?    56  HOH  B  O    1  
HETATM  862  O   O    .  HOH  G  4   .  ?   19.533    4.624  13.867  1.00  21.92  ?    57  HOH  B  O    1  
HETATM  863  O   O    .  HOH  G  4   .  ?    1.821    3.926  11.461  1.00  11.76  ?    62  HOH  B  O    1  
HETATM  864  O   O    .  HOH  G  4   .  ?   -0.320    2.707   2.021  1.00  16.49  ?    63  HOH  B  O    1  
HETATM  865  O   O    .  HOH  G  4   .  ?    1.381    0.117  14.641  1.00  13.55  ?    64  HOH  B  O    1  
HETATM  866  O   O    .  HOH  G  4   .  ?   13.436    8.632  20.621  1.00  16.11  ?    65  HOH  B  O    1  
HETATM  867  O   O    .  HOH  G  4   .  ?   13.404   13.517  10.980  1.00  21.45  ?    69  HOH  B  O    1  
HETATM  868  O   O    .  HOH  G  4   .  ?   18.618  -16.576   7.191  1.00  27.71  ?    71  HOH  B  O    1  
HETATM  869  O   O    .  HOH  G  4   .  ?   20.731  -15.114   7.599  1.00  23.18  ?    72  HOH  B  O    1  
HETATM  870  O   O    .  HOH  G  4   .  ?   11.120  -15.502   2.044  1.00  25.64  ?    73  HOH  B  O    1  
HETATM  871  O   O    .  HOH  G  4   .  ?    3.566    5.741  -4.072  1.00  20.72  ?    74  HOH  B  O    1  
HETATM  872  O   O    .  HOH  G  4   .  ?    5.723    6.633  -2.728  1.00  25.17  ?    75  HOH  B  O    1  
HETATM  873  O   O    .  HOH  G  4   .  ?    5.931  -16.238  19.213  1.00  24.66  ?    76  HOH  B  O    1  
HETATM  874  O   O    .  HOH  G  4   .  ?    3.439  -20.818  12.726  1.00  21.21  ?    77  HOH  B  O    1  
HETATM  875  O   O    .  HOH  G  4   .  ?   -1.083   -0.321  16.117  1.00  20.22  ?    78  HOH  B  O    1  
HETATM  876  O   O    .  HOH  G  4   .  ?   15.060    2.266  20.104  1.00  23.88  ?    79  HOH  B  O    1  
HETATM  877  O   O    .  HOH  G  4   .  ?   12.434  -17.136   6.802  1.00  27.10  ?    80  HOH  B  O    1  
HETATM  878  O   O    .  HOH  G  4   .  ?    3.363   12.732  11.315  1.00  21.64  ?    81  HOH  B  O    1  
HETATM  879  O   O    .  HOH  G  4   .  ?   -1.705   -0.489  18.747  1.00  26.00  ?    83  HOH  B  O    1  
HETATM  880  O   O    .  HOH  G  4   .  ?    7.575  -19.852  13.420  1.00  25.73  ?    84  HOH  B  O    1  
HETATM  881  O   O    .  HOH  G  4   .  ?   17.722   -8.562  11.567  1.00  28.45  ?    85  HOH  B  O    1  
HETATM  882  O   O    .  HOH  G  4   .  ?   16.929   12.761  14.450  1.00  29.22  ?    86  HOH  B  O    1  
HETATM  883  O   O    .  HOH  G  4   .  ?    7.909   13.820  15.033  1.00  29.27  ?    87  HOH  B  O    1  
HETATM  884  O   O    .  HOH  G  4   .  ?   10.746   15.619  13.283  1.00  35.50  ?    88  HOH  B  O    1  
HETATM  885  O   O    .  HOH  G  4   .  ?    7.973   14.707  11.336  1.00  28.53  ?    89  HOH  B  O    1  
HETATM  886  O   O    .  HOH  G  4   .  ?   -1.419   -1.688  -5.979  1.00  25.59  ?    90  HOH  B  O    1  
HETATM  887  O   O    .  HOH  G  4   .  ?   18.248   -3.780  10.429  1.00  27.81  ?    91  HOH  B  O    1  
HETATM  888  O   O    .  HOH  G  4   .  ?   19.668   -1.846   9.400  1.00  29.32  ?    92  HOH  B  O    1  
HETATM  889  O   O    .  HOH  G  4   .  ?   17.356   -9.375  18.562  1.00  27.43  ?    93  HOH  B  O    1  
HETATM  890  O   O    .  HOH  G  4   .  ?   17.747   -8.162  20.770  1.00  31.21  ?    94  HOH  B  O    1  
HETATM  891  O   O    .  HOH  G  4   .  ?   17.957  -12.102  18.371  1.00  38.04  ?    95  HOH  B  O    1  
HETATM  892  O   O    .  HOH  G  4   .  ?   -7.084   -0.414   4.731  1.00  30.41  ?    96  HOH  B  O    1  
HETATM  893  O   O    .  HOH  G  4   .  ?   15.893  -15.546  12.780  1.00  31.56  ?    97  HOH  B  O    1  
HETATM  894  O   O    .  HOH  G  4   .  ?   16.131  -15.297  15.622  1.00  36.57  ?    98  HOH  B  O    1  
HETATM  895  O   O    .  HOH  G  4   .  ?    6.576    0.848  21.797  1.00  24.20  ?    99  HOH  B  O    1  
HETATM  896  O   O    .  HOH  G  4   .  ?   -5.110    3.826   6.089  1.00  27.21  ?   100  HOH  B  O    1  
HETATM  897  O   O    .  HOH  G  4   .  ?    5.053  -21.040  10.478  1.00  25.34  ?   104  HOH  B  O    1  
HETATM  898  O   O    .  HOH  G  4   .  ?   -0.037   -1.519  13.061  1.00  20.43  ?   106  HOH  B  O    1  
HETATM  899  O   O    .  HOH  G  4   .  ?    4.088    4.529  20.151  1.00  17.36  ?   107  HOH  B  O    1  
HETATM  900  O   O    .  HOH  G  4   .  ?    2.364    2.513  13.786  1.00  12.47  ?   108  HOH  B  O    1  
#
_software.classification  "data scaling"
_software.name            Aimless
#
_reflns.entry_id                  UNNAMED
_reflns.pdbx_diffrn_id            1
_reflns.pdbx_ordinal              1
_reflns.d_resolution_low          29.96
_reflns.d_resolution_high         1.55
_reflns.number_obs                15157
_reflns.percent_possible_obs      99.9
_reflns.pdbx_Rmerge_I_obs         0.042
_reflns.pdbx_netI_over_sigmaI     30.7
_reflns.pdbx_redundancy           6.6
_reflns.pdbx_Rrim_I_all           0.046
_reflns.pdbx_Rpim_I_all           0.018
_reflns.pdbx_CC_half              1.000
_reflns.pdbx_number_measured_all  100648
_reflns.pdbx_chi_squared          0.90
#
_reflns_shell.pdbx_diffrn_id             1
_reflns_shell.pdbx_ordinal               1
_reflns_shell.d_res_high                 1.55
_reflns_shell.d_res_low                  1.58
_reflns_shell.number_measured_all        4598
_reflns_shell.number_unique_obs          760
_reflns_shell.Rmerge_I_obs               0.254
_reflns_shell.pdbx_chi_squared           1.05
_reflns_shell.pdbx_redundancy            6.1
_reflns_shell.percent_possible_obs       100.0
_reflns_shell.pdbx_netI_over_sigmaI_obs  7.9
_reflns_shell.pdbx_Rrim_I_all            0.279
_reflns_shell.pdbx_Rpim_I_all            0.112
_reflns_shell.pdbx_CC_half               0.974
#
_entity_poly.entity_id                 1
_entity_poly.pdbx_seq_one_letter_code  
;GSPLPWCPHLVAVCPIPAAGLDVTQPCGDCGTIQENWVCLSCYQVYCGRYINGHMLQHHG
NSGHPLVLSYIDLSAWCYYCQAYVHHQALLDVKNIAHQNKFGEDMPH
;

_entity_poly.pdbx_strand_id            A
_entity_poly.type                      polypeptide(L)
_entity_poly.pdbx_target_identifier    ?
##
