# Supplementary material for: Discovery and Characterization of a Chemical Probe Targeting the Zinc-Finger Ubiquitin-Binding Domain of HDAC6
Source: J Med Chem. 2023 Jul 27;66(15):10273–88. doi: 10.1021/acs.jmedchem.3c00314 (PMC10424181; doi:10.1021/acs.jmedchem.3c00314)
Supplement: Supplementary file 3 — jm3c00314_si_003.cif [file jm3c00314_si_003.cif]

data_rxxxxsf
# 
_audit.revision_id     1_0 
_audit.creation_date   ? 
_audit.update_record   'Initial release' 
# 
_cell.entry_id      xxxx 
_cell.length_a      40.870 
_cell.length_b      44.040 
_cell.length_c      55.870 
_cell.angle_alpha   90.000 
_cell.angle_beta    90.000 
_cell.angle_gamma   90.000 
# 
_diffrn_radiation_wavelength.id           1 
_diffrn_radiation_wavelength.wavelength   1.5418 
# 
_entry.id   xxxx 
# 
_exptl_crystal.id   1 
# 
_reflns_scale.group_code   1 
# 
_symmetry.entry_id               xxxx 
_symmetry.space_group_name_H-M   'P 21 21 21' 
_symmetry.Int_Tables_number      19 
# 
#
loop_
_refln.crystal_id
_refln.wavelength_id
_refln.scale_group_code
_refln.index_h
_refln.index_k
_refln.index_l
_refln.status
_refln.pdbx_r_free_flag
_refln.F_meas_au
_refln.F_meas_sigma_au
_refln.intensity_meas
_refln.intensity_sigma
_refln.pdbx_I_plus
_refln.pdbx_I_plus_sigma
_refln.pdbx_I_minus
_refln.pdbx_I_minus_sigma
_refln.pdbx_F_plus
_refln.pdbx_F_plus_sigma
_refln.pdbx_F_minus
_refln.pdbx_F_minus_sigma
_refln.pdbx_anom_difference
_refln.pdbx_anom_difference_sigma
1 1 1    0    0    2 x  3       ?       ?       ?       ?       ?       ?       ?       ?       ?       ?       ?       ?      ?      ? 
1 1 1    0    0    4 o  8  291.57    3.00 21077.56  434.05 21077.56  434.05 21077.56  434.05  291.57    3.00  291.57    3.00   0.00   0.00 
1 1 1    0    0    6 o 18  342.25    3.51 29042.86  595.65 29042.86  595.65 29042.86  595.65  342.25    3.51  342.25    3.51   0.00   0.00 
1 1 1    0    0    8 o 17  169.70    2.12 7141.27  178.32 7141.27  178.32 7141.27  178.32  169.70    2.12  169.70    2.12   0.00   0.00 
1 1 1    0    0   10 o 19  249.48    2.77 15433.25  342.71 15433.25  342.71 15433.25  342.71  249.48    2.77  249.48    2.77   0.00   0.00 
1 1 1    0    0   12 o 18 1061.35   10.56 279505.47 5555.26 279505.47 5555.26 279505.47 5555.26 1061.35   10.56 1061.35   10.56   0.00   0.00 
1 1 1    0    0   14 o 12   99.00    2.84 2435.18  138.93 2435.18  138.93 2435.18  138.93   99.00    2.84   99.00    2.84   0.00   0.00 
1 1 1    0    0   16 o 17  779.15    7.83 150585.42 3024.11 150585.42 3024.11 150585.42 3024.11  779.15    7.83  779.15    7.83  -0.00   0.00 
1 1 1    0    0   18 o  1   40.96    7.32  453.74  134.45  453.74  134.45  453.74  134.45   40.96    7.32   40.96    7.32  -0.00   0.00 
1 1 1    0    0   20 o  9  662.20    6.68 108809.60 2193.37 108809.60 2193.37 108809.60 2193.37  662.20    6.68  662.20    6.68  -0.00   0.00 
1 1 1    0    0   22 o 11  331.94    3.60 27325.31  592.13 27325.31  592.13 27325.31  592.13  331.94    3.60  331.94    3.60  -0.00   0.00 
1 1 1    0    0   24 o 14   16.56    9.39   88.92  119.21   88.92  119.21   88.92  119.21   16.56    9.39   16.56    9.39  -0.00   0.00 
1 1 1    0    0   26 o  8  240.09    2.94 14297.33  349.98 14297.33  349.98 14297.33  349.98  240.09    2.94  240.09    2.94  -0.00   0.00 
1 1 1    0    0   28 o  8  165.99    2.69 6835.84  221.02 6835.84  221.02 6835.84  221.02  165.99    2.69  165.99    2.69   0.00   0.00 
1 1 1    0    0   30 o 10   58.84    4.66  875.29  133.91  875.29  133.91  875.29  133.91   58.84    4.66   58.84    4.66   0.00   0.00 
1 1 1    0    0   32 o 11  156.06    2.82 6045.93  218.25 6045.93  218.25 6045.93  218.25  156.06    2.82  156.06    2.82   0.00   0.00 
1 1 1    0    0   34 o  5  301.17    3.47 22517.29  518.16 22517.29  518.16 22517.29  518.16  301.17    3.47  301.17    3.47   0.00   0.00 
1 1 1    0    0   36 o 14   41.08   10.07  490.96  177.48  490.96  177.48  490.96  177.48   41.08   10.07   41.08   10.07  -0.00   0.00 
1 1 1    0    1    1 x 14       ?       ?       ?       ?       ?       ?       ?       ?       ?       ?       ?       ?      ?      ? 
1 1 1    0    1    2 o 12  341.28    3.47 28881.54  587.13 28881.54  587.13 28881.54  587.13  341.28    3.47  341.28    3.47  -0.00   0.00 
1 1 1    0    1    3 f  0  595.19    5.95 87878.54 1754.41 87878.54 1754.41 87878.54 1754.41  595.19    5.95  595.19    5.95   0.00   0.00 
1 1 1    0    1    4 o 15   70.45    1.10 1230.91   38.42 1230.91   38.42 1230.91   38.42   70.45    1.10   70.45    1.10   0.00   0.00 
1 1 1    0    1    5 o  6  377.99    2.72 35419.68  508.98 35419.68  508.98 35419.68  508.98  377.99    2.72  377.99    2.72  -0.00   0.00 
1 1 1    0    1    6 o 17   71.21    1.44 1258.34   50.80 1258.34   50.80 1258.34   50.80   71.21    1.44   71.21    1.44  -0.00   0.00 
1 1 1    0    1    7 o  6  352.02    2.56 30720.55  446.99 30720.55  446.99 30720.55  446.99  352.02    2.56  352.02    2.56  -0.00   0.00 
1 1 1    0    1    8 o 18  206.64    1.69 10585.76  172.57 10585.76  172.57 10585.76  172.57  206.64    1.69  206.64    1.69  -0.00   0.00 
1 1 1    0    1    9 o  4  280.33    2.13 19483.23  295.42 19483.23  295.42 19483.23  295.42  280.33    2.13  280.33    2.13   0.00   0.00 
1 1 1    0    1   10 o  2   49.59    2.80  615.54   68.44  615.54   68.44  615.54   68.44   49.59    2.80   49.59    2.80  -0.00   0.00 
1 1 1    0    1   11 o 13  180.93    1.65 8115.67  148.04 8115.67  148.04 8115.67  148.04  180.93    1.65  180.93    1.65  -0.00   0.00 
1 1 1    0    1   12 o  3  155.95    1.62 6029.34  124.93 6029.34  124.93 6029.34  124.93  155.95    1.62  155.95    1.62  -0.00   0.00 
1 1 1    0    1   13 o 11  420.39    3.06 43812.96  637.85 43812.96  637.85 43812.96  637.85  420.39    3.06  420.39    3.06  -0.00   0.00 
1 1 1    0    1   14 o 15  585.39    4.18 84963.02 1213.03 84963.02 1213.03 84963.02 1213.03  585.39    4.18  585.39    4.18  -0.00   0.00 
1 1 1    0    1   15 o 10   10.68    7.24  -60.39  114.43  -60.39  114.43  -60.39  114.43   10.68    7.24   10.68    7.24  -0.00   0.00 
1 1 1    0    1   16 o 17   82.46    2.81 1691.14  114.40 1691.14  114.40 1691.14  114.40   82.46    2.81   82.46    2.81   0.00   0.00 
1 1 1    0    1   17 o 10   51.44    3.90  667.19   98.00  667.19   98.00  667.19   98.00   51.44    3.90   51.44    3.90   0.00   0.00 
1 1 1    0    1   18 o  3  528.12    3.82 69162.01  999.11 69162.01  999.11 69162.01  999.11  528.12    3.82  528.12    3.82  -0.00   0.00 
1 1 1    0    1   19 o 10   38.85    4.92  392.03   90.57  392.03   90.57  392.03   90.57   38.85    4.92   38.85    4.92   0.00   0.00 
1 1 1    0    1   20 o 12  172.57    1.87 7384.08  160.00 7384.08  160.00 7384.08  160.00  172.57    1.87  172.57    1.87  -0.00   0.00 
1 1 1    0    1   21 o 14  252.23    2.13 15774.01  265.70 15774.01  265.70 15774.01  265.70  252.23    2.13  252.23    2.13  -0.00   0.00 
1 1 1    0    1   22 o  8   89.98    2.22 2010.91   99.05 2010.91   99.05 2010.91   99.05   89.98    2.22   89.98    2.22  -0.00   0.00 
1 1 1    0    1   23 o  1  121.83    1.90 3681.76  114.81 3681.76  114.81 3681.76  114.81  121.83    1.90  121.83    1.90   0.00   0.00 
1 1 1    0    1   24 o 13   22.01    8.23  162.02   83.75  162.02   83.75  162.02   83.75   22.01    8.23   22.01    8.23   0.00   0.00 
1 1 1    0    1   25 o  1   49.06    4.11  609.58   98.22  609.58   98.22  609.58   98.22   49.06    4.11   49.06    4.11   0.00   0.00 
1 1 1    0    1   26 o  4   22.58    8.36  169.92   86.77  169.92   86.77  169.92   86.77   22.58    8.36   22.58    8.36   0.00   0.00 
1 1 1    0    1   27 o 18  102.21    2.23 2594.02  112.78 2594.02  112.78 2594.02  112.78  102.21    2.23  102.21    2.23   0.00   0.00 
1 1 1    0    1   28 o  5   84.84    2.41 1789.30  101.04 1789.30  101.04 1789.30  101.04   84.84    2.41   84.84    2.41  -0.00   0.00 
1 1 1    0    1   29 o 13   19.35    8.74  135.42   90.14  135.42   90.14  135.42   90.14   19.35    8.74   19.35    8.74   0.00   0.00 
1 1 1    0    1   30 o 10   89.88    2.43 2008.07  108.16 2008.07  108.16 2008.07  108.16   89.88    2.43   89.88    2.43   0.00   0.00 
1 1 1    0    1   31 o 10  211.63    2.01 11109.18  210.50 11109.18  210.50 11109.18  210.50  211.63    2.01  211.63    2.01  -0.00   0.00 
1 1 1    0    1   32 o 13  104.97    2.25 2737.05  116.88 2737.05  116.88 2737.05  116.88  104.97    2.25  104.97    2.25   0.00   0.00 
1 1 1    0    1   33 o 15   93.01    2.49 2151.11  114.66 2151.11  114.66 2151.11  114.66   93.01    2.49   93.01    2.49  -0.00   0.00 
1 1 1    0    1   34 o 10   55.64    3.71  779.70  101.26  779.70  101.26  779.70  101.26   55.64    3.71   55.64    3.71  -0.00   0.00 
1 1 1    0    1   35 o  3   71.92    2.90 1291.07  102.85 1291.07  102.85 1291.07  102.85   71.92    2.90   71.92    2.90   0.00   0.00 
1 1 1    0    1   36 o 17   25.28   10.12  223.97  123.10  223.97  123.10  223.97  123.10   25.28   10.12   25.28   10.12   0.00   0.00 
1 1 1    0    2    0 f  0  103.33    1.43 2647.77   73.36 2647.77   73.36 2647.77   73.36  103.33    1.43  103.33    1.43  -0.00   0.00 
1 1 1    0    2    1 o 12  421.37    3.47 44022.56  724.08 44022.56  724.08 44022.56  724.08  421.37    3.47  421.37    3.47   0.00   0.00 
1 1 1    0    2    2 o 16  222.73    1.93 12298.00  213.21 12298.00  213.21 12298.00  213.21  222.73    1.93  222.73    1.93   0.00   0.00 
1 1 1    0    2    3 o  5  294.72    2.15 21532.09  313.98 21532.09  313.98 21532.09  313.98  294.72    2.15  294.72    2.15   0.00   0.00 
1 1 1    0    2    4 o  1   31.36    2.24  247.47   34.33  247.47   34.33  247.47   34.33   31.36    2.24   31.36    2.24  -0.00   0.00 
1 1 1    0    2    5 f  0  166.78    1.41 6895.77  116.30 6895.77  116.30 6895.77  116.30  166.78    1.41  166.78    1.41   0.00   0.00 
1 1 1    0    2    6 o  6  224.62    1.75 12507.62  195.09 12507.62  195.09 12507.62  195.09  224.62    1.75  224.62    1.75   0.00   0.00 
1 1 1    0    2    7 o  3  275.52    2.08 18818.41  284.10 18818.41  284.10 18818.41  284.10  275.52    2.08  275.52    2.08   0.00   0.00 
1 1 1    0    2    8 o 10  217.80    1.76 11759.91  190.29 11759.91  190.29 11759.91  190.29  217.80    1.76  217.80    1.76  -0.00   0.00 
1 1 1    0    2    9 o  1  111.13    1.58 3062.94   86.76 3062.94   86.76 3062.94   86.76  111.13    1.58  111.13    1.58  -0.00   0.00 
1 1 1    0    2   10 o 15  479.73    3.44 57063.42  818.68 57063.42  818.68 57063.42  818.68  479.73    3.44  479.73    3.44   0.00   0.00 
1 1 1    0    2   11 o  5  419.30    3.04 43588.10  630.96 43588.10  630.96 43588.10  630.96  419.30    3.04  419.30    3.04  -0.00   0.00 
1 1 1    0    2   12 o 19   99.27    1.78 2444.89   87.53 2444.89   87.53 2444.89   87.53   99.27    1.78   99.27    1.78  -0.00   0.00 
1 1 1    0    2   13 o  3  111.77    1.85 3098.78  102.22 3098.78  102.22 3098.78  102.22  111.77    1.85  111.77    1.85   0.00   0.00 
1 1 1    0    2   14 o  5  319.56    2.45 25314.91  387.45 25314.91  387.45 25314.91  387.45  319.56    2.45  319.56    2.45  -0.00   0.00 
1 1 1    0    2   15 o  5  338.99    3.61 28495.75  606.59 28495.75  606.59 28495.75  606.59  338.99    3.61  338.99    3.61   0.00   0.00 
1 1 1    0    2   16 o 15  259.40    2.22 16682.26  284.97 16682.26  284.97 16682.26  284.97  259.40    2.22  259.40    2.22  -0.00   0.00 
1 1 1    0    2   17 o  3  550.05    3.97 75022.36 1082.53 75022.36 1082.53 75022.36 1082.53  550.05    3.97  550.05    3.97  -0.00   0.00 
1 1 1    0    2   18 o  6  360.86    2.74 32286.40  489.43 32286.40  489.43 32286.40  489.43  360.86    2.74  360.86    2.74   0.00   0.00 
1 1 1    0    2   19 o 17   37.97    4.87  374.94   87.60  374.94   87.60  374.94   87.60   37.97    4.87   37.97    4.87   0.00   0.00 
1 1 1    0    2   20 o  6   60.44    3.11  912.89   92.53  912.89   92.53  912.89   92.53   60.44    3.11   60.44    3.11  -0.00   0.00 
1 1 1    0    2   21 o 15   95.91    2.21 2283.72  105.03 2283.72  105.03 2283.72  105.03   95.91    2.21   95.91    2.21   0.00   0.00 
1 1 1    0    2   22 o  4   62.38    2.85  970.90   87.59  970.90   87.59  970.90   87.59   62.38    2.85   62.38    2.85  -0.00   0.00 
1 1 1    0    2   23 o 19    8.31    5.75  -67.44   81.25  -67.44   81.25  -67.44   81.25    8.31    5.75    8.31    5.75   0.00   0.00 
1 1 1    0    2   24 o 18  171.83    1.89 7322.14  160.84 7322.14  160.84 7322.14  160.84  171.83    1.89  171.83    1.89  -0.00   0.00 
1 1 1    0    2   25 o  6   45.34    4.12  522.59   90.70  522.59   90.70  522.59   90.70   45.34    4.12   45.34    4.12  -0.00   0.00 
1 1 1    0    2   26 o 17  140.01    1.93 4862.56  133.90 4862.56  133.90 4862.56  133.90  140.01    1.93  140.01    1.93   0.00   0.00 
1 1 1    0    2   27 o  7   58.40    3.35  854.42   96.35  854.42   96.35  854.42   96.35   58.40    3.35   58.40    3.35  -0.00   0.00 
1 1 1    0    2   28 f  0   42.72    4.37  467.11   90.06  467.11   90.06  467.11   90.06   42.72    4.37   42.72    4.37  -0.00   0.00 
1 1 1    0    2   29 o 17   32.16    7.15  292.30   99.65  292.30   99.65  292.30   99.65   32.16    7.15   32.16    7.15   0.00   0.00 
1 1 1    0    2   30 o 16   86.83    2.45 1874.56  105.25 1874.56  105.25 1874.56  105.25   86.83    2.45   86.83    2.45   0.00   0.00 
1 1 1    0    2   31 o  4   76.78    2.71 1468.06  102.67 1468.06  102.67 1468.06  102.67   76.78    2.71   76.78    2.71   0.00   0.00 
1 1 1    0    2   32 o  1    8.93    6.18  -75.50   93.33  -75.50   93.33  -75.50   93.33    8.93    6.18    8.93    6.18  -0.00   0.00 
1 1 1    0    2   33 o  8  109.19    2.25 2961.76  121.72 2961.76  121.72 2961.76  121.72  109.19    2.25  109.19    2.25  -0.00   0.00 
1 1 1    0    2   34 o 18   18.32    8.78  124.06   91.78  124.06   91.78  124.06   91.78   18.32    8.78   18.32    8.78   0.00   0.00 
1 1 1    0    2   35 o  1   18.65    9.01  129.38   96.76  129.38   96.76  129.38   96.76   18.65    9.01   18.65    9.01  -0.00   0.00 
1 1 1    0    3    1 o  5  149.10    1.45 5511.66  107.28 5511.66  107.28 5511.66  107.28  149.10    1.45  149.10    1.45   0.00   0.00 
1 1 1    0    3    2 o 17   69.65    1.23 1203.36   42.33 1203.36   42.33 1203.36   42.33   69.65    1.23   69.65    1.23  -0.00   0.00 
1 1 1    0    3    3 o  1  291.60    2.14 21078.05  309.02 21078.05  309.02 21078.05  309.02  291.60    2.14  291.60    2.14   0.00   0.00 
1 1 1    0    3    4 o 13  162.17    1.40 6519.17  112.15 6519.17  112.15 6519.17  112.15  162.17    1.40  162.17    1.40  -0.00   0.00 
1 1 1    0    3    5 o 12   95.13    1.36 2244.43   63.93 2244.43   63.93 2244.43   63.93   95.13    1.36   95.13    1.36   0.00   0.00 
1 1 1    0    3    6 o  2   22.12    5.83  143.89   55.24  143.89   55.24  143.89   55.24   22.12    5.83   22.12    5.83  -0.00   0.00 
1 1 1    0    3    7 o 18  272.15    2.07 18361.23  279.64 18361.23  279.64 18361.23  279.64  272.15    2.07  272.15    2.07   0.00   0.00 
1 1 1    0    3    8 o  4  126.88    1.51 3991.91   95.10 3991.91   95.10 3991.91   95.10  126.88    1.51  126.88    1.51   0.00   0.00 
1 1 1    0    3    9 o  5   55.62    2.66  772.10   72.97  772.10   72.97  772.10   72.97   55.62    2.66   55.62    2.66  -0.00   0.00 
1 1 1    0    3   10 o 14  146.71    1.60 5336.84  116.48 5336.84  116.48 5336.84  116.48  146.71    1.60  146.71    1.60   0.00   0.00 
1 1 1    0    3   11 o 11   14.11    7.51   70.81   71.18   70.81   71.18   70.81   71.18   14.11    7.51   14.11    7.51  -0.00   0.00 
1 1 1    0    3   12 f  0  825.22    5.83 168884.23 2383.03 168884.23 2383.03 168884.23 2383.03  825.22    5.83  825.22    5.83   0.00   0.00 
1 1 1    0    3   13 o  5   74.66    2.53 1386.50   93.29 1386.50   93.29 1386.50   93.29   74.66    2.53   74.66    2.53  -0.00   0.00 
1 1 1    0    3   14 o  9  230.06    2.00 13120.78  227.64 13120.78  227.64 13120.78  227.64  230.06    2.00  230.06    2.00  -0.00   0.00 
1 1 1    0    3   15 o 18  284.39    2.36 20050.59  332.40 20050.59  332.40 20050.59  332.40  284.39    2.36  284.39    2.36  -0.00   0.00 
1 1 1    0    3   16 o 18  106.45    2.32 2812.59  122.14 2812.59  122.14 2812.59  122.14  106.45    2.32  106.45    2.32  -0.00   0.00 
1 1 1    0    3   17 o 11  366.05    2.77 33219.83  502.57 33219.83  502.57 33219.83  502.57  366.05    2.77  366.05    2.77   0.00   0.00 
1 1 1    0    3   18 o 15  337.07    2.59 28168.34  432.48 28168.34  432.48 28168.34  432.48  337.07    2.59  337.07    2.59   0.00   0.00 
1 1 1    0    3   19 o  7   16.56    8.50   99.67   88.63   99.67   88.63   99.67   88.63   16.56    8.50   16.56    8.50  -0.00   0.00 
1 1 1    0    3   20 o  8   42.38    4.26  458.91   87.31  458.91   87.31  458.91   87.31   42.38    4.26   42.38    4.26   0.00   0.00 
1 1 1    0    3   21 o  2   34.39    5.52  315.15   86.78  315.15   86.78  315.15   86.78   34.39    5.52   34.39    5.52   0.00   0.00 
1 1 1    0    3   22 o 17  256.67    2.13 16334.54  270.60 16334.54  270.60 16334.54  270.60  256.67    2.13  256.67    2.13   0.00   0.00 
1 1 1    0    3   23 o  3   10.17    6.70  -17.82   86.53  -17.82   86.53  -17.82   86.53   10.17    6.70   10.17    6.70   0.00   0.00 
1 1 1    0    3   24 o  7  125.78    2.02 3924.76  125.96 3924.76  125.96 3924.76  125.96  125.78    2.02  125.78    2.02   0.00   0.00 
1 1 1    0    3   25 o  9  130.58    1.98 4230.07  128.29 4230.07  128.29 4230.07  128.29  130.58    1.98  130.58    1.98  -0.00   0.00 
1 1 1    0    3   26 o 10  232.92    2.07 13453.63  238.80 13453.63  238.80 13453.63  238.80  232.92    2.07  232.92    2.07   0.00   0.00 
1 1 1    0    3   27 o  5   90.73    2.36 2045.26  106.02 2045.26  106.02 2045.26  106.02   90.73    2.36   90.73    2.36   0.00   0.00 
1 1 1    0    3   28 o  6  370.48    2.82 34049.95  517.47 34049.95  517.47 34049.95  517.47  370.48    2.82  370.48    2.82  -0.00   0.00 
1 1 1    0    3   29 o 13  112.08    2.16 3118.22  119.91 3118.22  119.91 3118.22  119.91  112.08    2.16  112.08    2.16   0.00   0.00 
1 1 1    0    3   30 o 17  195.87    1.98 9517.05  191.88 9517.05  191.88 9517.05  191.88  195.87    1.98  195.87    1.98  -0.00   0.00 
1 1 1    0    3   31 o  1   16.37    8.51   97.84   89.57   97.84   89.57   97.84   89.57   16.37    8.51   16.37    8.51  -0.00   0.00 
1 1 1    0    3   32 o 13  114.95    2.09 3280.50  119.16 3280.50  119.16 3280.50  119.16  114.95    2.09  114.95    2.09   0.00   0.00 
1 1 1    0    3   33 o 11  168.22    1.99 7022.35  165.79 7022.35  165.79 7022.35  165.79  168.22    1.99  168.22    1.99   0.00   0.00 
1 1 1    0    3   34 o  5  164.82    2.01 6741.91  164.12 6741.91  164.12 6741.91  164.12  164.82    2.01  164.82    2.01  -0.00   0.00 
1 1 1    0    3   35 o  1   65.58    3.20 1076.38  103.36 1076.38  103.36 1076.38  103.36   65.58    3.20   65.58    3.20  -0.00   0.00 
1 1 1    0    4    0 o  3  515.63    7.33 65964.37 1871.70 65964.37 1871.70 65964.37 1871.70  515.63    7.33  515.63    7.33   0.00   0.00 
1 1 1    0    4    1 o 12  900.64    6.33 201207.17 2826.27 201207.17 2826.27 201207.17 2826.27  900.64    6.33  900.64    6.33   0.00   0.00 
1 1 1    0    4    2 o  1  430.90    3.56 46037.56  759.75 46037.56  759.75 46037.56  759.75  430.90    3.56  430.90    3.56   0.00   0.00 
1 1 1    0    4    3 o  4  291.10    2.16 21006.11  310.90 21006.11  310.90 21006.11  310.90  291.10    2.16  291.10    2.16   0.00   0.00 
1 1 1    0    4    4 o 15  460.27    3.29 52523.27  750.56 52523.27  750.56 52523.27  750.56  460.27    3.29  460.27    3.29  -0.00   0.00 
1 1 1    0    4    5 o 12   17.57    6.91  105.22   57.71  105.22   57.71  105.22   57.71   17.57    6.91   17.57    6.91  -0.00   0.00 
1 1 1    0    4    6 o  6   53.24    2.51  707.22   65.92  707.22   65.92  707.22   65.92   53.24    2.51   53.24    2.51  -0.00   0.00 
1 1 1    0    4    7 o 17  552.02    3.93 75574.31 1075.96 75574.31 1075.96 75574.31 1075.96  552.02    3.93  552.02    3.93   0.00   0.00 
1 1 1    0    4    8 o  1  257.97    2.03 16498.12  259.46 16498.12  259.46 16498.12  259.46  257.97    2.03  257.97    2.03  -0.00   0.00 
1 1 1    0    4    9 o 11  279.15    2.15 19318.63  298.06 19318.63  298.06 19318.63  298.06  279.15    2.15  279.15    2.15   0.00   0.00 
1 1 1    0    4   10 o 16  256.47    2.03 16306.84  257.66 16306.84  257.66 16306.84  257.66  256.47    2.03  256.47    2.03  -0.00   0.00 
1 1 1    0    4   11 o 11  184.36    1.74 8426.03  158.59 8426.03  158.59 8426.03  158.59  184.36    1.74  184.36    1.74  -0.00   0.00 
1 1 1    0    4   12 o 13  457.47    3.31 51882.72  751.25 51882.72  751.25 51882.72  751.25  457.47    3.31  457.47    3.31   0.00   0.00 
1 1 1    0    4   13 o 18   41.42    4.51  440.18   89.82  440.18   89.82  440.18   89.82   41.42    4.51   41.42    4.51  -0.00   0.00 
1 1 1    0    4   14 o 19  413.17    3.06 42322.14  626.17 42322.14  626.17 42322.14  626.17  413.17    3.06  413.17    3.06  -0.00   0.00 
1 1 1    0    4   15 o 13  213.62    2.10 11313.44  222.33 11313.44  222.33 11313.44  222.33  213.62    2.10  213.62    2.10  -0.00   0.00 
1 1 1    0    4   16 o 17  151.23    1.97 5671.42  147.98 5671.42  147.98 5671.42  147.98  151.23    1.97  151.23    1.97   0.00   0.00 
1 1 1    0    4   17 o  3  368.72    2.78 33706.66  508.21 33706.66  508.21 33706.66  508.21  368.72    2.78  368.72    2.78   0.00   0.00 
1 1 1    0    4   18 o 14  434.05    3.19 46715.93  686.64 46715.93  686.64 46715.93  686.64  434.05    3.19  434.05    3.19  -0.00   0.00 
1 1 1    0    4   19 o 15  371.86    2.80 34287.89  515.94 34287.89  515.94 34287.89  515.94  371.86    2.80  371.86    2.80   0.00   0.00 
1 1 1    0    4   20 o  7   93.31    2.26 2161.94  104.37 2161.94  104.37 2161.94  104.37   93.31    2.26   93.31    2.26  -0.00   0.00 
1 1 1    0    4   21 o 12  102.23    2.08 2593.89  105.34 2593.89  105.34 2593.89  105.34  102.23    2.08  102.23    2.08  -0.00   0.00 
1 1 1    0    4   22 o 11  217.88    1.95 11770.54  210.88 11770.54  210.88 11770.54  210.88  217.88    1.95  217.88    1.95   0.00   0.00 
1 1 1    0    4   23 o 15  204.11    1.91 10329.72  193.65 10329.72  193.65 10329.72  193.65  204.11    1.91  204.11    1.91  -0.00   0.00 
1 1 1    0    4   24 f  0   85.18    2.56 1804.07  107.67 1804.07  107.67 1804.07  107.67   85.18    2.56   85.18    2.56   0.00   0.00 
1 1 1    0    4   25 o 15   45.08    4.19  517.29   91.76  517.29   91.76  517.29   91.76   45.08    4.19   45.08    4.19  -0.00   0.00 
1 1 1    0    4   26 o 11  262.86    2.20 17134.60  286.92 17134.60  286.92 17134.60  286.92  262.86    2.20  262.86    2.20   0.00   0.00 
1 1 1    0    4   27 o 10   86.82    2.46 1873.60  105.86 1873.60  105.86 1873.60  105.86   86.82    2.46   86.82    2.46   0.00   0.00 
1 1 1    0    4   28 o  9   36.25    5.27  346.50   88.86  346.50   88.86  346.50   88.86   36.25    5.27   36.25    5.27   0.00   0.00 
1 1 1    0    4   29 o  4   65.77    3.04 1080.12   98.53 1080.12   98.53 1080.12   98.53   65.77    3.04   65.77    3.04   0.00   0.00 
1 1 1    0    4   30 o 19  186.78    2.35 8657.95  217.30 8657.95  217.30 8657.95  217.30  186.78    2.35  186.78    2.35  -0.00   0.00 
1 1 1    0    4   31 o 17   13.82    7.91   61.18   85.67   61.18   85.67   61.18   85.67   13.82    7.91   13.82    7.91   0.00   0.00 
1 1 1    0    4   32 o 15    9.78    6.57  -36.30   90.26  -36.30   90.26  -36.30   90.26    9.78    6.57    9.78    6.57   0.00   0.00 
1 1 1    0    4   33 o  3    7.76    5.52 -125.87   91.50 -125.87   91.50 -125.87   91.50    7.76    5.52    7.76    5.52  -0.00   0.00 
1 1 1    0    4   34 o 10   56.24    3.60  795.76   99.42  795.76   99.42  795.76   99.42   56.24    3.60   56.24    3.60  -0.00   0.00 
1 1 1    0    4   35 o 11  134.51    2.36 4495.81  157.55 4495.81  157.55 4495.81  157.55  134.51    2.36  134.51    2.36   0.00   0.00 
1 1 1    0    5    1 o 11   80.33    1.63 1601.36   64.97 1601.36   64.97 1601.36   64.97   80.33    1.63   80.33    1.63   0.00   0.00 
1 1 1    0    5    2 o 10  171.52    1.51 7293.52  128.06 7293.52  128.06 7293.52  128.06  171.52    1.51  171.52    1.51  -0.00   0.00 
1 1 1    0    5    3 o 18  710.12    5.01 125072.37 1764.99 125072.37 1764.99 125072.37 1764.99  710.12    5.01  710.12    5.01  -0.00   0.00 
1 1 1    0    5    4 o 19  525.05    3.74 68359.83  973.87 68359.83  973.87 68359.83  973.87  525.05    3.74  525.05    3.74   0.00   0.00 
1 1 1    0    5    5 o 19  389.31    3.27 37583.00  631.86 37583.00  631.86 37583.00  631.86  389.31    3.27  389.31    3.27  -0.00   0.00 
1 1 1    0    5    6 o 12  347.81    2.56 29993.09  442.07 29993.09  442.07 29993.09  442.07  347.81    2.56  347.81    2.56  -0.00   0.00 
1 1 1    0    5    7 o  8  156.25    1.59 6053.49  123.49 6053.49  123.49 6053.49  123.49  156.25    1.59  156.25    1.59   0.00   0.00 
1 1 1    0    5    8 o 11  110.49    1.76 3027.91   96.09 3027.91   96.09 3027.91   96.09  110.49    1.76  110.49    1.76   0.00   0.00 
1 1 1    0    5    9 o 12  197.56    1.75 9675.72  171.43 9675.72  171.43 9675.72  171.43  197.56    1.75  197.56    1.75  -0.00   0.00 
1 1 1    0    5   10 o  7  368.38    2.72 33642.73  496.36 33642.73  496.36 33642.73  496.36  368.38    2.72  368.38    2.72   0.00   0.00 
1 1 1    0    5   11 o 14  108.92    1.95 2943.32  104.97 2943.32  104.97 2943.32  104.97  108.92    1.95  108.92    1.95   0.00   0.00 
1 1 1    0    5   12 o 16  141.71    1.86 4979.63  130.86 4979.63  130.86 4979.63  130.86  141.71    1.86  141.71    1.86  -0.00   0.00 
1 1 1    0    5   13 o  5  365.77    2.75 33167.44  497.77 33167.44  497.77 33167.44  497.77  365.77    2.75  365.77    2.75  -0.00   0.00 
1 1 1    0    5   14 o 12  100.14    3.12 2492.82  154.39 2492.82  154.39 2492.82  154.39  100.14    3.12  100.14    3.12  -0.00   0.00 
1 1 1    0    5   15 o 13   22.31    9.88  177.82  114.99  177.82  114.99  177.82  114.99   22.31    9.88   22.31    9.88   0.00   0.00 
1 1 1    0    5   16 o  3   41.04    5.21  437.51  101.31  437.51  101.31  437.51  101.31   41.04    5.21   41.04    5.21   0.00   0.00 
1 1 1    0    5   17 o 14  318.62    2.48 25169.50  391.14 25169.50  391.14 25169.50  391.14  318.62    2.48  318.62    2.48   0.00   0.00 
1 1 1    0    5   18 o 19   29.49    7.26  251.30   91.90  251.30   91.90  251.30   91.90   29.49    7.26   29.49    7.26   0.00   0.00 
1 1 1    0    5   19 o 14  142.51    1.92 5036.56  135.29 5036.56  135.29 5036.56  135.29  142.51    1.92  142.51    1.92  -0.00   0.00 
1 1 1    0    5   20 o  7  110.01    2.03 3002.85  110.77 3002.85  110.77 3002.85  110.77  110.01    2.03  110.01    2.03  -0.00   0.00 
1 1 1    0    5   21 o 10   23.02    8.05  172.16   83.05  172.16   83.05  172.16   83.05   23.02    8.05   23.02    8.05  -0.00   0.00 
1 1 1    0    5   22 o 12   77.48    2.45 1492.80   93.98 1492.80   93.98 1492.80   93.98   77.48    2.45   77.48    2.45  -0.00   0.00 
1 1 1    0    5   23 o  4  245.89    2.10 14992.19  255.53 14992.19  255.53 14992.19  255.53  245.89    2.10  245.89    2.10   0.00   0.00 
1 1 1    0    5   24 x  5       ?       ?       ?       ?       ?       ?       ?       ?       ?       ?       ?       ?      ?      ? 
1 1 1    0    5   25 o  3  451.14    3.32 50492.66  741.90 50492.66  741.90 50492.66  741.90  451.14    3.32  451.14    3.32  -0.00   0.00 
1 1 1    0    5   26 o 11  155.95    1.88 6032.09  145.65 6032.09  145.65 6032.09  145.65  155.95    1.88  155.95    1.88  -0.00   0.00 
1 1 1    0    5   27 o  7   16.39    8.58   97.26   91.56   97.26   91.56   97.26   91.56   16.39    8.58   16.39    8.58   0.00   0.00 
1 1 1    0    5   28 o 14  225.84    2.07 12649.56  231.72 12649.56  231.72 12649.56  231.72  225.84    2.07  225.84    2.07  -0.00   0.00 
1 1 1    0    5   29 o  5  197.39    1.98 9664.54  193.85 9664.54  193.85 9664.54  193.85  197.39    1.98  197.39    1.98  -0.00   0.00 
1 1 1    0    5   30 o  9  117.61    2.01 3433.12  116.99 3433.12  116.99 3433.12  116.99  117.61    2.01  117.61    2.01   0.00   0.00 
1 1 1    0    5   31 o 14   41.70    4.67  448.43   93.49  448.43   93.49  448.43   93.49   41.70    4.67   41.70    4.67  -0.00   0.00 
1 1 1    0    5   32 o 16  119.23    2.09 3529.18  123.48 3529.18  123.48 3529.18  123.48  119.23    2.09  119.23    2.09   0.00   0.00 
1 1 1    0    5   33 o 10  210.79    2.07 11025.32  215.89 11025.32  215.89 11025.32  215.89  210.79    2.07  210.79    2.07  -0.00   0.00 
1 1 1    0    5   34 o  4   30.00    7.17  259.86   92.47  259.86   92.47  259.86   92.47   30.00    7.17   30.00    7.17  -0.00   0.00 
1 1 1    0    5   35 o 19   54.59    4.48  757.61  119.19  757.61  119.19  757.61  119.19   54.59    4.48   54.59    4.48  -0.00   0.00 
1 1 1    0    6    0 o  8  506.88    5.12 63719.14 1287.30 63719.14 1287.30 63719.14 1287.30  506.88    5.12  506.88    5.12  -0.00   0.00 
1 1 1    0    6    1 o 14  489.56    4.05 59439.00  982.01 59439.00  982.01 59439.00  982.01  489.56    4.05  489.56    4.05  -0.00   0.00 
1 1 1    0    6    2 o 11  415.24    3.01 42750.66  618.44 42750.66  618.44 42750.66  618.44  415.24    3.01  415.24    3.01  -0.00   0.00 
1 1 1    0    6    3 o  4  329.63    2.45 26939.19  400.38 26939.19  400.38 26939.19  400.38  329.63    2.45  329.63    2.45  -0.00   0.00 
1 1 1    0    6    4 o  5   57.57    2.67  827.01   75.72  827.01   75.72  827.01   75.72   57.57    2.67   57.57    2.67  -0.00   0.00 
1 1 1    0    6    5 o 16  129.84    1.68 4180.61  107.84 4180.61  107.84 4180.61  107.84  129.84    1.68  129.84    1.68   0.00   0.00 
1 1 1    0    6    6 o 10  178.62    1.67 7910.42  148.15 7910.42  148.15 7910.42  148.15  178.62    1.67  178.62    1.67  -0.00   0.00 
1 1 1    0    6    7 o  7   71.52    2.33 1271.92   82.52 1271.92   82.52 1271.92   82.52   71.52    2.33   71.52    2.33  -0.00   0.00 
1 1 1    0    6    8 o  2  708.58    5.02 124521.87 1761.72 124521.87 1761.72 124521.87 1761.72  708.58    5.02  708.58    5.02  -0.00   0.00 
1 1 1    0    6    9 o  8  442.15    3.20 48467.94  701.57 48467.94  701.57 48467.94  701.57  442.15    3.20  442.15    3.20  -0.00   0.00 
1 1 1    0    6   10 f  0  273.92    2.17 18600.48  294.17 18600.48  294.17 18600.48  294.17  273.92    2.17  273.92    2.17  -0.00   0.00 
1 1 1    0    6   11 o  5  121.67    1.95 3672.01  117.70 3672.01  117.70 3672.01  117.70  121.67    1.95  121.67    1.95  -0.00   0.00 
1 1 1    0    6   12 o 11  698.33    4.96 120928.22 1717.45 120928.22 1717.45 120928.22 1717.45  698.33    4.96  698.33    4.96   0.00   0.00 
1 1 1    0    6   13 o 15  123.41    3.04 3782.20  185.53 3782.20  185.53 3782.20  185.53  123.41    3.04  123.41    3.04   0.00   0.00 
1 1 1    0    6   14 o  5  181.89    2.09 8203.54  188.62 8203.54  188.62 8203.54  188.62  181.89    2.09  181.89    2.09   0.00   0.00 
1 1 1    0    6   15 o  6  111.43    2.30 3081.50  126.87 3081.50  126.87 3081.50  126.87  111.43    2.30  111.43    2.30   0.00   0.00 
1 1 1    0    6   16 o 18   24.02    8.78  190.79   96.28  190.79   96.28  190.79   96.28   24.02    8.78   24.02    8.78   0.00   0.00 
1 1 1    0    6   17 o 11  357.26    2.71 31645.36  479.78 31645.36  479.78 31645.36  479.78  357.26    2.71  357.26    2.71   0.00   0.00 
1 1 1    0    6   18 o  6    9.03    6.23  -73.47   93.65  -73.47   93.65  -73.47   93.65    9.03    6.23    9.03    6.23   0.00   0.00 
1 1 1    0    6   19 o  3  146.78    1.90 5343.00  138.45 5343.00  138.45 5343.00  138.45  146.78    1.90  146.78    1.90  -0.00   0.00 
1 1 1    0    6   20 o  3   83.84    2.31 1746.36   96.01 1746.36   96.01 1746.36   96.01   83.84    2.31   83.84    2.31   0.00   0.00 
1 1 1    0    6   21 o  2  202.78    1.90 10195.39  190.51 10195.39  190.51 10195.39  190.51  202.78    1.90  202.78    1.90   0.00   0.00 
1 1 1    0    6   22 o 18    8.43    5.88  -86.52   89.34  -86.52   89.34  -86.52   89.34    8.43    5.88    8.43    5.88  -0.00   0.00 
1 1 1    0    6   23 o  8   10.85    7.02   -2.83   88.49   -2.83   88.49   -2.83   88.49   10.85    7.02   10.85    7.02   0.00   0.00 
1 1 1    0    6   24 o 10   52.17    3.93  686.64  100.24  686.64  100.24  686.64  100.24   52.17    3.93   52.17    3.93  -0.00   0.00 
1 1 1    0    6   25 o 17  127.86    1.92 4055.85  121.94 4055.85  121.94 4055.85  121.94  127.86    1.92  127.86    1.92  -0.00   0.00 
1 1 1    0    6   26 o  4  414.52    3.55 42640.43  730.10 42640.43  730.10 42640.43  730.10  414.52    3.55  414.52    3.55   0.00   0.00 
1 1 1    0    6   27 o  7  261.29    2.20 16931.45  284.86 16931.45  284.86 16931.45  284.86  261.29    2.20  261.29    2.20  -0.00   0.00 
1 1 1    0    6   28 o  9   42.67    4.61  467.88   94.62  467.88   94.62  467.88   94.62   42.67    4.61   42.67    4.61   0.00   0.00 
1 1 1    0    6   29 o  2  106.57    2.08 2819.49  109.96 2819.49  109.96 2819.49  109.96  106.57    2.08  106.57    2.08   0.00   0.00 
1 1 1    0    6   30 o  5  165.88    1.91 6826.02  157.17 6826.02  157.17 6826.02  157.17  165.88    1.91  165.88    1.91   0.00   0.00 
1 1 1    0    6   31 f  0   45.73    4.12  532.31   91.57  532.31   91.57  532.31   91.57   45.73    4.12   45.73    4.12   0.00   0.00 
1 1 1    0    6   32 o 10  182.14    1.94 8230.78  175.41 8230.78  175.41 8230.78  175.41  182.14    1.94  182.14    1.94  -0.00   0.00 
1 1 1    0    6   33 o  4   47.30    4.10  568.88   94.35  568.88   94.35  568.88   94.35   47.30    4.10   47.30    4.10  -0.00   0.00 
1 1 1    0    6   34 o  9   23.54    8.90  188.26   97.39  188.26   97.39  188.26   97.39   23.54    8.90   23.54    8.90  -0.00   0.00 
1 1 1    0    6   35 o  3   15.35    8.61   81.12   98.64   81.12   98.64   81.12   98.64   15.35    8.61   15.35    8.61  -0.00   0.00 
1 1 1    0    7    1 o 18   68.31    2.47 1161.32   83.48 1161.32   83.48 1161.32   83.48   68.31    2.47   68.31    2.47  -0.00   0.00 
1 1 1    0    7    2 o 11  141.89    1.65 4992.08  115.83 4992.08  115.83 4992.08  115.83  141.89    1.65  141.89    1.65  -0.00   0.00 
1 1 1    0    7    3 o 11   65.39    2.18 1063.39   70.59 1063.39   70.59 1063.39   70.59   65.39    2.18   65.39    2.18   0.00   0.00 
1 1 1    0    7    4 o 17  121.59    1.76 3667.01  106.07 3667.01  106.07 3667.01  106.07  121.59    1.76  121.59    1.76  -0.00   0.00 
1 1 1    0    7    5 o  3   65.78    2.48 1077.20   80.54 1077.20   80.54 1077.20   80.54   65.78    2.48   65.78    2.48  -0.00   0.00 
1 1 1    0    7    6 o  3  567.76    4.05 79934.57 1140.21 79934.57 1140.21 79934.57 1140.21  567.76    4.05  567.76    4.05   0.00   0.00 
1 1 1    0    7    7 o 17  311.14    2.37 23999.89  365.46 23999.89  365.46 23999.89  365.46  311.14    2.37  311.14    2.37  -0.00   0.00 
1 1 1    0    7    8 o  4  353.41    2.62 30963.39  459.16 30963.39  459.16 30963.39  459.16  353.41    2.62  353.41    2.62  -0.00   0.00 
1 1 1    0    7    9 o 13  419.71    3.07 43671.43  637.93 43671.43  637.93 43671.43  637.93  419.71    3.07  419.71    3.07  -0.00   0.00 
1 1 1    0    7   10 o  2  232.67    1.99 13420.82  228.98 13420.82  228.98 13420.82  228.98  232.67    1.99  232.67    1.99   0.00   0.00 
1 1 1    0    7   11 o 10  195.62    1.88 9487.64  182.58 9487.64  182.58 9487.64  182.58  195.62    1.88  195.62    1.88  -0.00   0.00 
1 1 1    0    7   12 o  1  315.26    2.49 24639.70  388.57 24639.70  388.57 24639.70  388.57  315.26    2.49  315.26    2.49  -0.00   0.00 
1 1 1    0    7   13 o 15  203.00    2.12 10216.80  213.43 10216.80  213.43 10216.80  213.43  203.00    2.12  203.00    2.12   0.00   0.00 
1 1 1    0    7   14 o 12  333.26    2.61 27534.29  430.94 27534.29  430.94 27534.29  430.94  333.26    2.61  333.26    2.61  -0.00   0.00 
1 1 1    0    7   15 o 15  303.79    2.42 22880.09  364.42 22880.09  364.42 22880.09  364.42  303.79    2.42  303.79    2.42  -0.00   0.00 
1 1 1    0    7   16 o  5   15.64    8.73   82.02  101.05   82.02  101.05   82.02  101.05   15.64    8.73   15.64    8.73  -0.00   0.00 
1 1 1    0    7   17 o 18  501.11    3.64 62274.06  903.65 62274.06  903.65 62274.06  903.65  501.11    3.64  501.11    3.64  -0.00   0.00 
1 1 1    0    7   18 o  5   90.74    2.42 2045.54  108.76 2045.54  108.76 2045.54  108.76   90.74    2.42   90.74    2.42   0.00   0.00 
1 1 1    0    7   19 o  2  236.97    2.07 13923.13  242.69 13923.13  242.69 13923.13  242.69  236.97    2.07  236.97    2.07   0.00   0.00 
1 1 1    0    7   20 o  4   61.53    3.12  946.07   94.54  946.07   94.54  946.07   94.54   61.53    3.12   61.53    3.12   0.00   0.00 
1 1 1    0    7   21 o  6  269.40    2.19 17995.72  292.18 17995.72  292.18 17995.72  292.18  269.40    2.19  269.40    2.19  -0.00   0.00 
1 1 1    0    7   22 o  6  249.92    2.12 15487.07  262.07 15487.07  262.07 15487.07  262.07  249.92    2.12  249.92    2.12  -0.00   0.00 
1 1 1    0    7   23 o 19   20.23    8.95  146.72   94.50  146.72   94.50  146.72   94.50   20.23    8.95   20.23    8.95  -0.00   0.00 
1 1 1    0    7   24 o 17   62.00    3.10  960.46   94.70  960.46   94.70  960.46   94.70   62.00    3.10   62.00    3.10   0.00   0.00 
1 1 1    0    7   25 o 14  191.56    1.92 9100.26  182.64 9100.26  182.64 9100.26  182.64  191.56    1.92  191.56    1.92   0.00   0.00 
1 1 1    0    7   26 o 12   41.30    4.99  441.80   98.11  441.80   98.11  441.80   98.11   41.30    4.99   41.30    4.99   0.00   0.00 
1 1 1    0    7   27 o 10   19.13    8.83  133.17   92.10  133.17   92.10  133.17   92.10   19.13    8.83   19.13    8.83   0.00   0.00 
1 1 1    0    7   28 o  8   10.76    7.06  -15.43   94.65  -15.43   94.65  -15.43   94.65   10.76    7.06   10.76    7.06   0.00   0.00 
1 1 1    0    7   29 o  7   35.41    5.53  333.85   89.93  333.85   89.93  333.85   89.93   35.41    5.53   35.41    5.53   0.00   0.00 
1 1 1    0    7   30 o 11   28.70    7.37  241.65   90.66  241.65   90.66  241.65   90.66   28.70    7.37   28.70    7.37   0.00   0.00 
1 1 1    0    7   31 o 15   62.69    3.02  982.34   93.44  982.34   93.44  982.34   93.44   62.69    3.02   62.69    3.02   0.00   0.00 
1 1 1    0    7   32 o  9  145.36    1.92 5243.40  138.46 5243.40  138.46 5243.40  138.46  145.36    1.92  145.36    1.92  -0.00   0.00 
1 1 1    0    7   33 o  2  130.72    2.05 4242.34  132.68 4242.34  132.68 4242.34  132.68  130.72    2.05  130.72    2.05   0.00   0.00 
1 1 1    0    7   34 o 17   15.57    9.08   75.20  116.07   75.20  116.07   75.20  116.07   15.57    9.08   15.57    9.08   0.00   0.00 
1 1 1    0    8    0 o  6  360.00    3.78 32136.85  673.85 32136.85  673.85 32136.85  673.85  360.00    3.78  360.00    3.78  -0.00   0.00 
1 1 1    0    8    1 o  6   55.22    3.26  763.77   88.54  763.77   88.54  763.77   88.54   55.22    3.26   55.22    3.26  -0.00   0.00 
1 1 1    0    8    2 o 19  314.75    2.39 24561.00  372.23 24561.00  372.23 24561.00  372.23  314.75    2.39  314.75    2.39  -0.00   0.00 
1 1 1    0    8    3 o 16  335.34    2.51 27879.79  417.64 27879.79  417.64 27879.79  417.64  335.34    2.51  335.34    2.51  -0.00   0.00 
1 1 1    0    8    4 o 13   58.08    2.73  841.74   78.07  841.74   78.07  841.74   78.07   58.08    2.73   58.08    2.73  -0.00   0.00 
1 1 1    0    8    5 o  2   50.59    3.46  643.34   85.75  643.34   85.75  643.34   85.75   50.59    3.46   50.59    3.46  -0.00   0.00 
1 1 1    0    8    6 o  9   10.89    7.04   -2.74   88.75   -2.74   88.75   -2.74   88.75   10.89    7.04   10.89    7.04  -0.00   0.00 
1 1 1    0    8    7 o 19  137.39    1.88 4681.37  128.25 4681.37  128.25 4681.37  128.25  137.39    1.88  137.39    1.88  -0.00   0.00 
1 1 1    0    8    8 o  3  527.59    3.79 69010.30  992.29 69010.30  992.29 69010.30  992.29  527.59    3.79  527.59    3.79  -0.00   0.00 
1 1 1    0    8    9 o  8  573.57    4.11 81569.34 1167.37 81569.34 1167.37 81569.34 1167.37  573.57    4.11  573.57    4.11  -0.00   0.00 
1 1 1    0    8   10 o 16  214.92    1.98 11450.94  210.73 11450.94  210.73 11450.94  210.73  214.92    1.98  214.92    1.98   0.00   0.00 
1 1 1    0    8   11 o 13  555.30    4.00 76456.68 1101.70 76456.68 1101.70 76456.68 1101.70  555.30    4.00  555.30    4.00   0.00   0.00 
1 1 1    0    8   12 o  4  418.29    3.13 43379.29  648.14 43379.29  648.14 43379.29  648.14  418.29    3.13  418.29    3.13  -0.00   0.00 
1 1 1    0    8   13 o  2  377.24    2.88 35282.09  537.69 35282.09  537.69 35282.09  537.69  377.24    2.88  377.24    2.88  -0.00   0.00 
1 1 1    0    8   14 o 11  496.93    3.62 61229.84  891.25 61229.84  891.25 61229.84  891.25  496.93    3.62  496.93    3.62  -0.00   0.00 
1 1 1    0    8   15 o  3  253.78    2.16 15967.61  271.24 15967.61  271.24 15967.61  271.24  253.78    2.16  253.78    2.16  -0.00   0.00 
1 1 1    0    8   16 o 18  237.94    2.08 14036.77  244.82 14036.77  244.82 14036.77  244.82  237.94    2.08  237.94    2.08   0.00   0.00 
1 1 1    0    8   17 o  6  194.66    1.94 9395.72  187.42 9395.72  187.42 9395.72  187.42  194.66    1.94  194.66    1.94  -0.00   0.00 
1 1 1    0    8   18 o 19  123.39    2.07 3777.47  126.27 3777.47  126.27 3777.47  126.27  123.39    2.07  123.39    2.07   0.00   0.00 
1 1 1    0    8   19 o 13  219.05    1.96 11897.28  213.15 11897.28  213.15 11897.28  213.15  219.05    1.96  219.05    1.96  -0.00   0.00 
1 1 1    0    8   20 o 16  191.22    1.86 9066.17  176.44 9066.17  176.44 9066.17  176.44  191.22    1.86  191.22    1.86  -0.00   0.00 
1 1 1    0    8   21 o  1  178.31    1.89 7884.07  166.68 7884.07  166.68 7884.07  166.68  178.31    1.89  178.31    1.89   0.00   0.00 
1 1 1    0    8   22 o  7   52.05    3.73  682.28   95.02  682.28   95.02  682.28   95.02   52.05    3.73   52.05    3.73  -0.00   0.00 
1 1 1    0    8   23 o 17   93.67    2.50 2180.30  116.04 2180.30  116.04 2180.30  116.04   93.67    2.50   93.67    2.50   0.00   0.00 
1 1 1    0    8   24 o  4   42.00    4.83  455.06   97.13  455.06   97.13  455.06   97.13   42.00    4.83   42.00    4.83   0.00   0.00 
1 1 1    0    8   25 o  4  102.58    2.44 2613.92  124.13 2613.92  124.13 2613.92  124.13  102.58    2.44  102.58    2.44  -0.00   0.00 
1 1 1    0    8   26 o  6  265.54    2.21 17487.65  291.10 17487.65  291.10 17487.65  291.10  265.54    2.21  265.54    2.21   0.00   0.00 
1 1 1    0    8   27 o  5  158.74    1.95 6250.42  153.66 6250.42  153.66 6250.42  153.66  158.74    1.95  158.74    1.95  -0.00   0.00 
1 1 1    0    8   28 o  8  262.38    2.22 17077.39  289.10 17077.39  289.10 17077.39  289.10  262.38    2.22  262.38    2.22  -0.00   0.00 
1 1 1    0    8   29 o 10    9.65    6.47  -32.49   86.38  -32.49   86.38  -32.49   86.38    9.65    6.47    9.65    6.47  -0.00   0.00 
1 1 1    0    8   30 o 11   16.24    8.56   95.81   91.53   95.81   91.53   95.81   91.53   16.24    8.56   16.24    8.56  -0.00   0.00 
1 1 1    0    8   31 o 11  120.38    2.03 3597.53  121.03 3597.53  121.03 3597.53  121.03  120.38    2.03  120.38    2.03  -0.00   0.00 
1 1 1    0    8   32 o 19   16.02    9.12   85.03  112.84   85.03  112.84   85.03  112.84   16.02    9.12   16.02    9.12   0.00   0.00 
1 1 1    0    8   33 o  5  106.78    2.34 2834.03  123.64 2834.03  123.64 2834.03  123.64  106.78    2.34  106.78    2.34   0.00   0.00 
1 1 1    0    8   34 o 13   76.97    2.90 1478.36  110.42 1478.36  110.42 1478.36  110.42   76.97    2.90   76.97    2.90   0.00   0.00 
1 1 1    0    9    1 o  6   70.70    2.58 1243.94   90.09 1243.94   90.09 1243.94   90.09   70.70    2.58   70.70    2.58  -0.00   0.00 
1 1 1    0    9    2 o 18  151.15    1.71 5664.71  127.89 5664.71  127.89 5664.71  127.89  151.15    1.71  151.15    1.71  -0.00   0.00 
1 1 1    0    9    3 o  1   17.30    8.43  109.28   84.98  109.28   84.98  109.28   84.98   17.30    8.43   17.30    8.43  -0.00   0.00 
1 1 1    0    9    4 o 17  359.35    2.68 32012.74  477.33 32012.74  477.33 32012.74  477.33  359.35    2.68  359.35    2.68   0.00   0.00 
1 1 1    0    9    5 o 13  295.37    2.66 21630.49  390.10 21630.49  390.10 21630.49  390.10  295.37    2.66  295.37    2.66  -0.00   0.00 
1 1 1    0    9    6 o 17  363.95    2.73 32838.35  491.55 32838.35  491.55 32838.35  491.55  363.95    2.73  363.95    2.73  -0.00   0.00 
1 1 1    0    9    7 o  7  159.27    1.95 6289.77  153.59 6289.77  153.59 6289.77  153.59  159.27    1.95  159.27    1.95  -0.00   0.00 
1 1 1    0    9    8 o  6  637.28    4.55 100701.30 1436.13 100701.30 1436.13 100701.30 1436.13  637.28    4.55  637.28    4.55   0.00   0.00 
1 1 1    0    9    9 o  1  216.10    1.99 11577.12  212.61 11577.12  212.61 11577.12  212.61  216.10    1.99  216.10    1.99   0.00   0.00 
1 1 1    0    9   10 o 13  137.87    2.25 4714.87  153.46 4714.87  153.46 4714.87  153.46  137.87    2.25  137.87    2.25  -0.00   0.00 
1 1 1    0    9   11 o  2   41.50    7.24  464.07  135.29  464.07  135.29  464.07  135.29   41.50    7.24   41.50    7.24  -0.00   0.00 
1 1 1    0    9   12 o  1   16.22    9.72   66.34  139.86   66.34  139.86   66.34  139.86   16.22    9.72   16.22    9.72  -0.00   0.00 
1 1 1    0    9   13 o  5  517.13    3.75 66312.10  961.64 66312.10  961.64 66312.10  961.64  517.13    3.75  517.13    3.75  -0.00   0.00 
1 1 1    0    9   14 o 14    9.31    6.36  -58.20   91.97  -58.20   91.97  -58.20   91.97    9.31    6.36    9.31    6.36   0.00   0.00 
1 1 1    0    9   15 o  7  143.06    1.99 5076.10  140.85 5076.10  140.85 5076.10  140.85  143.06    1.99  143.06    1.99  -0.00   0.00 
1 1 1    0    9   16 o 17  161.11    1.89 6436.69  150.81 6436.69  150.81 6436.69  150.81  161.11    1.89  161.11    1.89   0.00   0.00 
1 1 1    0    9   17 o  1  111.17    2.11 3066.98  116.21 3066.98  116.21 3066.98  116.21  111.17    2.11  111.17    2.11   0.00   0.00 
1 1 1    0    9   18 o 10   58.50    3.44  857.57   99.05  857.57   99.05  857.57   99.05   58.50    3.44   58.50    3.44  -0.00   0.00 
1 1 1    0    9   19 o  1   63.79    3.04 1015.84   95.69 1015.84   95.69 1015.84   95.69   63.79    3.04   63.79    3.04   0.00   0.00 
1 1 1    0    9   20 o 16   13.01    7.87   39.75   93.28   39.75   93.28   39.75   93.28   13.01    7.87   13.01    7.87   0.00   0.00 
1 1 1    0    9   21 o 12   68.97    2.94 1185.96  100.05 1185.96  100.05 1185.96  100.05   68.97    2.94   68.97    2.94   0.00   0.00 
1 1 1    0    9   22 o 14   38.27    7.54  403.74  127.21  403.74  127.21  403.74  127.21   38.27    7.54   38.27    7.54   0.00   0.00 
1 1 1    0    9   23 o  3  149.64    1.90 5554.24  140.86 5554.24  140.86 5554.24  140.86  149.64    1.90  149.64    1.90   0.00   0.00 
1 1 1    0    9   24 o  7  132.72    1.95 4369.48  128.04 4369.48  128.04 4369.48  128.04  132.72    1.95  132.72    1.95   0.00   0.00 
1 1 1    0    9   25 o 15  173.39    1.90 7455.80  163.53 7455.80  163.53 7455.80  163.53  173.39    1.90  173.39    1.90   0.00   0.00 
1 1 1    0    9   26 o 10    8.27    5.82 -104.83   92.91 -104.83   92.91 -104.83   92.91    8.27    5.82    8.27    5.82   0.00   0.00 
1 1 1    0    9   27 o  8  109.48    2.35 2976.93  127.30 2976.93  127.30 2976.93  127.30  109.48    2.35  109.48    2.35   0.00   0.00 
1 1 1    0    9   28 o  6   13.09    7.91   41.28   94.31   41.28   94.31   41.28   94.31   13.09    7.91   13.09    7.91  -0.00   0.00 
1 1 1    0    9   29 o  8   61.00    3.96  936.04  118.67  936.04  118.67  936.04  118.67   61.00    3.96   61.00    3.96   0.00   0.00 
1 1 1    0    9   30 o 18   59.82    3.45  897.75  101.62  897.75  101.62  897.75  101.62   59.82    3.45   59.82    3.45   0.00   0.00 
1 1 1    0    9   31 o  8   34.40    6.68  326.67  101.56  326.67  101.56  326.67  101.56   34.40    6.68   34.40    6.68   0.00   0.00 
1 1 1    0    9   32 o  3   52.12    4.23  689.23  107.66  689.23  107.66  689.23  107.66   52.12    4.23   52.12    4.23  -0.00   0.00 
1 1 1    0    9   33 o 10   22.66    8.69  175.55   92.16  175.55   92.16  175.55   92.16   22.66    8.69   22.66    8.69   0.00   0.00 
1 1 1    0    9   34 o 13  199.20    2.83 9865.99  279.05 9865.99  279.05 9865.99  279.05  199.20    2.83  199.20    2.83   0.00   0.00 
1 1 1    0   10    0 o 16  620.16    6.25 95375.60 1921.13 95375.60 1921.13 95375.60 1921.13  620.16    6.25  620.16    6.25   0.00   0.00 
1 1 1    0   10    1 o  4  160.10    1.78 6355.13  141.59 6355.13  141.59 6355.13  141.59  160.10    1.78  160.10    1.78  -0.00   0.00 
1 1 1    0   10    2 o 15  677.01    4.81 113652.72 1613.21 113652.72 1613.21 113652.72 1613.21  677.01    4.81  677.01    4.81   0.00   0.00 
1 1 1    0   10    3 o  2  547.24    3.93 74251.20 1064.60 74251.20 1064.60 74251.20 1064.60  547.24    3.93  547.24    3.93  -0.00   0.00 
1 1 1    0   10    4 o 13  273.70    2.22 18570.72  300.56 18570.72  300.56 18570.72  300.56  273.70    2.22  273.70    2.22   0.00   0.00 
1 1 1    0   10    5 o 19  978.18    6.90 237361.34 3344.70 237361.34 3344.70 237361.34 3344.70  978.18    6.90  978.18    6.90   0.00   0.00 
1 1 1    0   10    6 o  5  293.05    2.33 21289.86  338.84 21289.86  338.84 21289.86  338.84  293.05    2.33  293.05    2.33  -0.00   0.00 
1 1 1    0   10    7 o  8  154.93    2.32 5953.34  178.43 5953.34  178.43 5953.34  178.43  154.93    2.32  154.93    2.32  -0.00   0.00 
1 1 1    0   10    8 o  5   92.92    2.93 2146.38  134.69 2146.38  134.69 2146.38  134.69   92.92    2.93   92.92    2.93   0.00   0.00 
1 1 1    0   10    9 o 10  142.79    2.24 5057.22  158.42 5057.22  158.42 5057.22  158.42  142.79    2.24  142.79    2.24  -0.00   0.00 
1 1 1    0   10   10 o 10  373.84    2.89 34648.43  535.14 34648.43  535.14 34648.43  535.14  373.84    2.89  373.84    2.89   0.00   0.00 
1 1 1    0   10   11 o 15  344.70    2.70 29457.45  461.14 29457.45  461.14 29457.45  461.14  344.70    2.70  344.70    2.70   0.00   0.00 
1 1 1    0   10   12 o  2   47.68    5.18  583.41  118.72  583.41  118.72  583.41  118.72   47.68    5.18   47.68    5.18   0.00   0.00 
1 1 1    0   10   13 o 16  233.08    2.12 13469.63  245.45 13469.63  245.45 13469.63  245.45  233.08    2.12  233.08    2.12  -0.00   0.00 
1 1 1    0   10   14 o 13  341.34    2.64 28889.32  446.36 28889.32  446.36 28889.32  446.36  341.34    2.64  341.34    2.64   0.00   0.00 
1 1 1    0   10   15 o 11  247.08    2.15 15137.09  263.84 15137.09  263.84 15137.09  263.84  247.08    2.15  247.08    2.15  -0.00   0.00 
1 1 1    0   10   16 o  9   14.43    8.82   44.01  119.80   44.01  119.80   44.01  119.80   14.43    8.82   14.43    8.82  -0.00   0.00 
1 1 1    0   10   17 o 14  317.51    2.48 24997.09  390.19 24997.09  390.19 24997.09  390.19  317.51    2.48  317.51    2.48  -0.00   0.00 
1 1 1    0   10   18 o 17  152.62    1.87 5776.56  141.76 5776.56  141.76 5776.56  141.76  152.62    1.87  152.62    1.87   0.00   0.00 
1 1 1    0   10   19 o  4  113.13    2.11 3175.94  118.44 3175.94  118.44 3175.94  118.44  113.13    2.11  113.13    2.11  -0.00   0.00 
1 1 1    0   10   20 o 16   90.06    2.44 2015.21  108.74 2015.21  108.74 2015.21  108.74   90.06    2.44   90.06    2.44   0.00   0.00 
1 1 1    0   10   21 o 10  260.69    2.21 16852.94  286.01 16852.94  286.01 16852.94  286.01  260.69    2.21  260.69    2.21   0.00   0.00 
1 1 1    0   10   22 o 17  123.66    2.08 3794.55  127.20 3794.55  127.20 3794.55  127.20  123.66    2.08  123.66    2.08   0.00   0.00 
1 1 1    0   10   23 o  3   30.33    6.86  260.66   89.91  260.66   89.91  260.66   89.91   30.33    6.86   30.33    6.86   0.00   0.00 
1 1 1    0   10   24 o 19   24.05    8.18  186.21   87.39  186.21   87.39  186.21   87.39   24.05    8.18   24.05    8.18  -0.00   0.00 
1 1 1    0   10   25 o 13   82.54    3.27 1698.52  133.45 1698.52  133.45 1698.52  133.45   82.54    3.27   82.54    3.27   0.00   0.00 
1 1 1    0   10   26 f  0   55.67    3.80  780.00  103.62  780.00  103.62  780.00  103.62   55.67    3.80   55.67    3.80  -0.00   0.00 
1 1 1    0   10   27 o 14   21.31    9.30  162.79  101.97  162.79  101.97  162.79  101.97   21.31    9.30   21.31    9.30   0.00   0.00 
1 1 1    0   10   28 o 15   88.77    2.54 1960.18  111.73 1960.18  111.73 1960.18  111.73   88.77    2.54   88.77    2.54   0.00   0.00 
1 1 1    0   10   29 o  6  138.92    2.09 4789.87  144.08 4789.87  144.08 4789.87  144.08  138.92    2.09  138.92    2.09  -0.00   0.00 
1 1 1    0   10   30 o 15   10.15    6.78  -30.12   93.14  -30.12   93.14  -30.12   93.14   10.15    6.78   10.15    6.78   0.00   0.00 
1 1 1    0   10   31 o 12  133.48    2.14 4423.84  141.28 4423.84  141.28 4423.84  141.28  133.48    2.14  133.48    2.14  -0.00   0.00 
1 1 1    0   10   32 o 16  100.83    2.44 2528.07  121.73 2528.07  121.73 2528.07  121.73  100.83    2.44  100.83    2.44   0.00   0.00 
1 1 1    0   10   33 o  8   68.30    3.21 1167.41  108.06 1167.41  108.06 1167.41  108.06   68.30    3.21   68.30    3.21  -0.00   0.00 
1 1 1    0   11    1 o  6  226.41    2.02 12707.83  226.14 12707.83  226.14 12707.83  226.14  226.41    2.02  226.41    2.02   0.00   0.00 
1 1 1    0   11    2 o  3   70.54    2.81 1239.30   97.93 1239.30   97.93 1239.30   97.93   70.54    2.81   70.54    2.81   0.00   0.00 
1 1 1    0   11    3 o 15  398.04    4.20 39292.29  827.63 39292.29  827.63 39292.29  827.63  398.04    4.20  398.04    4.20  -0.00   0.00 
1 1 1    0   11    4 o  3  372.90    2.82 34473.44  520.81 34473.44  520.81 34473.44  520.81  372.90    2.82  372.90    2.82   0.00   0.00 
1 1 1    0   11    5 o  7  335.03    2.61 27826.86  433.97 27826.86  433.97 27826.86  433.97  335.03    2.61  335.03    2.61   0.00   0.00 
1 1 1    0   11    6 o 17  221.23    2.18 12134.07  238.62 12134.07  238.62 12134.07  238.62  221.23    2.18  221.23    2.18   0.00   0.00 
1 1 1    0   11    7 o 12   42.10    6.49  469.87  125.90  469.87  125.90  469.87  125.90   42.10    6.49   42.10    6.49   0.00   0.00 
1 1 1    0   11    8 o 10   31.59   10.03  312.12  138.08  312.12  138.08  312.12  138.08   31.59   10.03   31.59   10.03  -0.00   0.00 
1 1 1    0   11    9 o  5  132.70    2.36 4368.76  154.91 4368.76  154.91 4368.76  154.91  132.70    2.36  132.70    2.36   0.00   0.00 
1 1 1    0   11   10 o  9  107.93    2.61 2892.82  139.29 2892.82  139.29 2892.82  139.29  107.93    2.61  107.93    2.61  -0.00   0.00 
1 1 1    0   11   11 o 17  129.31    2.14 4147.91  137.32 4147.91  137.32 4147.91  137.32  129.31    2.14  129.31    2.14  -0.00   0.00 
1 1 1    0   11   12 o 14  212.48    2.07 11193.92  217.48 11193.92  217.48 11193.92  217.48  212.48    2.07  212.48    2.07  -0.00   0.00 
1 1 1    0   11   13 o 17   88.82    2.72 1961.06  119.41 1961.06  119.41 1961.06  119.41   88.82    2.72   88.82    2.72  -0.00   0.00 
1 1 1    0   11   14 o 11   61.75    3.63  955.44  110.20  955.44  110.20  955.44  110.20   61.75    3.63   61.75    3.63  -0.00   0.00 
1 1 1    0   11   15 o 15   31.68    8.00  292.20  108.69  292.20  108.69  292.20  108.69   31.68    8.00   31.68    8.00   0.00   0.00 
1 1 1    0   11   16 o  8   62.02    3.62  963.60  110.52  963.60  110.52  963.60  110.52   62.02    3.62   62.02    3.62   0.00   0.00 
1 1 1    0   11   17 o  3  222.71    2.08 12299.11  229.28 12299.11  229.28 12299.11  229.28  222.71    2.08  222.71    2.08  -0.00   0.00 
1 1 1    0   11   18 o 19  398.24    2.98 39334.22  587.84 39334.22  587.84 39334.22  587.84  398.24    2.98  398.24    2.98   0.00   0.00 
1 1 1    0   11   19 o 18   47.50    4.59  575.37  105.58  575.37  105.58  575.37  105.58   47.50    4.59   47.50    4.59   0.00   0.00 
1 1 1    0   11   20 o 12  134.43    2.10 4483.25  139.76 4483.25  139.76 4483.25  139.76  134.43    2.10  134.43    2.10  -0.00   0.00 
1 1 1    0   11   21 o  6  184.89    2.05 8478.55  188.06 8478.55  188.06 8478.55  188.06  184.89    2.05  184.89    2.05   0.00   0.00 
1 1 1    0   11   22 o  8  465.24    3.42 53708.29  788.15 53708.29  788.15 53708.29  788.15  465.24    3.42  465.24    3.42   0.00   0.00 
1 1 1    0   11   23 o  1  113.76    2.70 3214.81  151.93 3214.81  151.93 3214.81  151.93  113.76    2.70  113.76    2.70   0.00   0.00 
1 1 1    0   11   24 o 13  208.34    2.06 10764.99  212.50 10764.99  212.50 10764.99  212.50  208.34    2.06  208.34    2.06  -0.00   0.00 
1 1 1    0   11   25 o 19   26.01    9.01  219.97  104.83  219.97  104.83  219.97  104.83   26.01    9.01   26.01    9.01   0.00   0.00 
1 1 1    0   11   26 o 17   60.55    3.71  920.52  110.26  920.52  110.26  920.52  110.26   60.55    3.71   60.55    3.71   0.00   0.00 
1 1 1    0   11   27 o  7   80.86    2.76 1628.40  110.38 1628.40  110.38 1628.40  110.38   80.86    2.76   80.86    2.76   0.00   0.00 
1 1 1    0   11   28 o 14  238.56    2.15 14119.09  254.54 14119.09  254.54 14119.09  254.54  238.56    2.15  238.56    2.15   0.00   0.00 
1 1 1    0   11   29 f  0   17.24    9.07  108.61  102.79  108.61  102.79  108.61  102.79   17.24    9.07   17.24    9.07   0.00   0.00 
1 1 1    0   11   30 o 13   67.19    3.28 1129.61  108.64 1129.61  108.64 1129.61  108.64   67.19    3.28   67.19    3.28  -0.00   0.00 
1 1 1    0   11   31 o  8   16.37    9.01   94.47  105.84   94.47  105.84   94.47  105.84   16.37    9.01   16.37    9.01   0.00   0.00 
1 1 1    0   11   32 f  0  132.74    2.11 4375.82  138.86 4375.82  138.86 4375.82  138.86  132.74    2.11  132.74    2.11  -0.00   0.00 
1 1 1    0   11   33 o  9   91.73    3.07 2099.16  139.30 2099.16  139.30 2099.16  139.30   91.73    3.07   91.73    3.07   0.00   0.00 
1 1 1    0   12    0 o 19  389.74    4.16 37664.31  804.26 37664.31  804.26 37664.31  804.26  389.74    4.16  389.74    4.16   0.00   0.00 
1 1 1    0   12    1 o  4   43.99    6.62  511.55  134.77  511.55  134.77  511.55  134.77   43.99    6.62   43.99    6.62  -0.00   0.00 
1 1 1    0   12    2 o 11   89.67    2.69 1998.59  119.39 1998.59  119.39 1998.59  119.39   89.67    2.69   89.67    2.69   0.00   0.00 
1 1 1    0   12    3 o 17   76.77    3.52 1470.34  133.30 1470.34  133.30 1470.34  133.30   76.77    3.52   76.77    3.52   0.00   0.00 
1 1 1    0   12    4 o 15  110.12    2.65 3010.83  144.29 3010.83  144.29 3010.83  144.29  110.12    2.65  110.12    2.65  -0.00   0.00 
1 1 1    0   12    5 o 11  134.50    2.26 4487.92  150.90 4487.92  150.90 4487.92  150.90  134.50    2.26  134.50    2.26   0.00   0.00 
1 1 1    0   12    6 o  6  475.66    3.51 56097.17  827.28 56097.17  827.28 56097.17  827.28  475.66    3.51  475.66    3.51   0.00   0.00 
1 1 1    0   12    7 o  3  134.75    2.24 4504.12  149.46 4504.12  149.46 4504.12  149.46  134.75    2.24  134.75    2.24  -0.00   0.00 
1 1 1    0   12    8 o  7   19.56    9.65  139.80  112.02  139.80  112.02  139.80  112.02   19.56    9.65   19.56    9.65   0.00   0.00 
1 1 1    0   12    9 o  4  604.77    4.35 90710.11 1303.40 90710.11 1303.40 90710.11 1303.40  604.77    4.35  604.77    4.35  -0.00   0.00 
1 1 1    0   12   10 o 14  149.36    2.04 5532.41  151.06 5532.41  151.06 5532.41  151.06  149.36    2.04  149.36    2.04   0.00   0.00 
1 1 1    0   12   11 o 10  390.94    2.93 37897.52  568.52 37897.52  568.52 37897.52  568.52  390.94    2.93  390.94    2.93   0.00   0.00 
1 1 1    0   12   12 o 14   37.03    6.81  372.88  112.50  372.88  112.50  372.88  112.50   37.03    6.81   37.03    6.81  -0.00   0.00 
1 1 1    0   12   13 o  5  118.17    2.34 3465.83  136.67 3465.83  136.67 3465.83  136.67  118.17    2.34  118.17    2.34   0.00   0.00 
1 1 1    0   12   14 o  9  430.28    3.20 45917.22  681.43 45917.22  681.43 45917.22  681.43  430.28    3.20  430.28    3.20   0.00   0.00 
1 1 1    0   12   15 o 16  299.10    2.40 22182.16  356.06 22182.16  356.06 22182.16  356.06  299.10    2.40  299.10    2.40   0.00   0.00 
1 1 1    0   12   16 o 16   38.90    5.49  397.52   99.87  397.52   99.87  397.52   99.87   38.90    5.49   38.90    5.49  -0.00   0.00 
1 1 1    0   12   17 o 10  273.61    2.24 18563.46  304.17 18563.46  304.17 18563.46  304.17  273.61    2.24  273.61    2.24  -0.00   0.00 
1 1 1    0   12   18 o 17   15.79    8.89   82.70  105.60   82.70  105.60   82.70  105.60   15.79    8.89   15.79    8.89   0.00   0.00 
1 1 1    0   12   19 o  7   29.43    9.30  271.24  119.21  271.24  119.21  271.24  119.21   29.43    9.30   29.43    9.30   0.00   0.00 
1 1 1    0   12   20 o  3  189.44    2.37 8902.28  222.56 8902.28  222.56 8902.28  222.56  189.44    2.37  189.44    2.37   0.00   0.00 
1 1 1    0   12   21 o  3  171.60    2.00 7303.89  170.46 7303.89  170.46 7303.89  170.46  171.60    2.00  171.60    2.00   0.00   0.00 
1 1 1    0   12   22 o  7  101.67    2.54 2568.06  128.01 2568.06  128.01 2568.06  128.01  101.67    2.54  101.67    2.54  -0.00   0.00 
1 1 1    0   12   23 o  7  137.27    2.56 4678.20  174.10 4678.20  174.10 4678.20  174.10  137.27    2.56  137.27    2.56   0.00   0.00 
1 1 1    0   12   24 o  8  215.68    2.08 11537.82  221.91 11537.82  221.91 11537.82  221.91  215.68    2.08  215.68    2.08   0.00   0.00 
1 1 1    0   12   25 o  8  250.33    2.22 15545.16  275.66 15545.16  275.66 15545.16  275.66  250.33    2.22  250.33    2.22   0.00   0.00 
1 1 1    0   12   26 o 17   16.26    8.82   93.90   99.79   93.90   99.79   93.90   99.79   16.26    8.82   16.26    8.82  -0.00   0.00 
1 1 1    0   12   27 o 10   54.41    4.01  747.54  106.74  747.54  106.74  747.54  106.74   54.41    4.01   54.41    4.01   0.00   0.00 
1 1 1    0   12   28 o 19   11.56    7.45    0.59   98.79    0.59   98.79    0.59   98.79   11.56    7.45   11.56    7.45   0.00   0.00 
1 1 1    0   12   29 o  7   29.56    8.13  262.56  102.97  262.56  102.97  262.56  102.97   29.56    8.13   29.56    8.13   0.00   0.00 
1 1 1    0   12   30 o  4   49.52    4.43  625.03  106.56  625.03  106.56  625.03  106.56   49.52    4.43   49.52    4.43   0.00   0.00 
1 1 1    0   12   31 o 15   65.45    3.46 1074.23  111.65 1074.23  111.65 1074.23  111.65   65.45    3.46   65.45    3.46   0.00   0.00 
1 1 1    0   12   32 o 18   11.66    7.70  -21.88  114.99  -21.88  114.99  -21.88  114.99   11.66    7.70   11.66    7.70   0.00   0.00 
1 1 1    0   13    1 o 10  212.93    2.18 11241.38  229.75 11241.38  229.75 11241.38  229.75  212.93    2.18  212.93    2.18   0.00   0.00 
1 1 1    0   13    2 o 18   69.55    3.57 1208.57  122.22 1208.57  122.22 1208.57  122.22   69.55    3.57   69.55    3.57  -0.00   0.00 
1 1 1    0   13    3 o  4  335.35    2.63 27882.14  437.63 27882.14  437.63 27882.14  437.63  335.35    2.63  335.35    2.63   0.00   0.00 
1 1 1    0   13    4 o 16  514.48    4.33 65646.10 1103.00 65646.10 1103.00 65646.10 1103.00  514.48    4.33  514.48    4.33  -0.00   0.00 
1 1 1    0   13    5 o 13   40.20    6.24  428.66  115.37  428.66  115.37  428.66  115.37   40.20    6.24   40.20    6.24   0.00   0.00 
1 1 1    0   13    6 o 14  149.68    2.09 5556.56  154.80 5556.56  154.80 5556.56  154.80  149.68    2.09  149.68    2.09   0.00   0.00 
1 1 1    0   13    7 f  0  260.82    2.22 16865.90  287.43 16865.90  287.43 16865.90  287.43  260.82    2.22  260.82    2.22  -0.00   0.00 
1 1 1    0   13    8 o  9  106.73    2.43 2827.99  128.15 2827.99  128.15 2827.99  128.15  106.73    2.43  106.73    2.43   0.00   0.00 
1 1 1    0   13    9 o  8  133.53    2.10 4423.07  138.95 4423.07  138.95 4423.07  138.95  133.53    2.10  133.53    2.10   0.00   0.00 
1 1 1    0   13   10 o 16   87.88    2.83 1920.64  123.13 1920.64  123.13 1920.64  123.13   87.88    2.83   87.88    2.83  -0.00   0.00 
1 1 1    0   13   11 f  0  341.81    2.67 28971.62  451.73 28971.62  451.73 28971.62  451.73  341.81    2.67  341.81    2.67   0.00   0.00 
1 1 1    0   13   12 f  0  122.24    2.33 3708.10  140.86 3708.10  140.86 3708.10  140.86  122.24    2.33  122.24    2.33  -0.00   0.00 
1 1 1    0   13   13 o  4  161.93    2.05 6503.58  164.79 6503.58  164.79 6503.58  164.79  161.93    2.05  161.93    2.05  -0.00   0.00 
1 1 1    0   13   14 o  8  301.65    2.42 22563.21  361.67 22563.21  361.67 22563.21  361.67  301.65    2.42  301.65    2.42   0.00   0.00 
1 1 1    0   13   15 o 14   49.97    4.23  632.67  103.03  632.67  103.03  632.67  103.03   49.97    4.23   49.97    4.23   0.00   0.00 
1 1 1    0   13   16 o 15   53.44    4.22  721.85  110.05  721.85  110.05  721.85  110.05   53.44    4.22   53.44    4.22   0.00   0.00 
1 1 1    0   13   17 o  6   28.27    8.22  242.87   99.97  242.87   99.97  242.87   99.97   28.27    8.22   28.27    8.22  -0.00   0.00 
1 1 1    0   13   18 o  3  226.85    2.12 12761.95  238.65 12761.95  238.65 12761.95  238.65  226.85    2.12  226.85    2.12  -0.00   0.00 
1 1 1    0   13   19 o  9  311.00    2.54 23989.44  390.80 23989.44  390.80 23989.44  390.80  311.00    2.54  311.00    2.54  -0.00   0.00 
1 1 1    0   13   20 o 17   73.46    3.33 1346.92  120.82 1346.92  120.82 1346.92  120.82   73.46    3.33   73.46    3.33   0.00   0.00 
1 1 1    0   13   21 o  9  191.19    2.03 9066.25  192.45 9066.25  192.45 9066.25  192.45  191.19    2.03  191.19    2.03  -0.00   0.00 
1 1 1    0   13   22 o  2  139.48    2.14 4827.60  148.19 4827.60  148.19 4827.60  148.19  139.48    2.14  139.48    2.14   0.00   0.00 
1 1 1    0   13   23 o  4  279.02    2.66 19316.28  367.96 19316.28  367.96 19316.28  367.96  279.02    2.66  279.02    2.66  -0.00   0.00 
1 1 1    0   13   24 o 15   98.18    2.97 2398.58  144.38 2398.58  144.38 2398.58  144.38   98.18    2.97   98.18    2.97  -0.00   0.00 
1 1 1    0   13   25 o 19  131.50    2.20 4292.36  143.29 4292.36  143.29 4292.36  143.29  131.50    2.20  131.50    2.20  -0.00   0.00 
1 1 1    0   13   26 o 14   12.54    7.89   19.88  102.84   19.88  102.84   19.88  102.84   12.54    7.89   12.54    7.89   0.00   0.00 
1 1 1    0   13   27 o 19  255.84    2.22 16240.56  281.29 16240.56  281.29 16240.56  281.29  255.84    2.22  255.84    2.22   0.00   0.00 
1 1 1    0   13   28 o 16   38.67    6.22  400.97  109.98  400.97  109.98  400.97  109.98   38.67    6.22   38.67    6.22  -0.00   0.00 
1 1 1    0   13   29 o 18   82.42    3.12 1694.82  127.16 1694.82  127.16 1694.82  127.16   82.42    3.12   82.42    3.12   0.00   0.00 
1 1 1    0   13   30 o 19  121.93    2.34 3694.25  141.33 3694.25  141.33 3694.25  141.33  121.93    2.34  121.93    2.34  -0.00   0.00 
1 1 1    0   13   31 o 11   80.22    3.05 1606.71  120.89 1606.71  120.89 1606.71  120.89   80.22    3.05   80.22    3.05   0.00   0.00 
1 1 1    0   13   32 o  9   33.93    8.65  340.99  125.79  340.99  125.79  340.99  125.79   33.93    8.65   33.93    8.65   0.00   0.00 
1 1 1    0   14    0 o 18  432.74    4.54 46442.46  973.02 46442.46  973.02 46442.46  973.02  432.74    4.54  432.74    4.54  -0.00   0.00 
1 1 1    0   14    1 o 11   85.76    2.83 1829.33  120.09 1829.33  120.09 1829.33  120.09   85.76    2.83   85.76    2.83   0.00   0.00 
1 1 1    0   14    2 o  5  154.50    2.04 5920.08  156.19 5920.08  156.19 5920.08  156.19  154.50    2.04  154.50    2.04  -0.00   0.00 
1 1 1    0   14    3 o  1   10.36    7.07  -68.60  112.58  -68.60  112.58  -68.60  112.58   10.36    7.07   10.36    7.07  -0.00   0.00 
1 1 1    0   14    4 o 17  314.01    2.88 24449.95  447.56 24449.95  447.56 24449.95  447.56  314.01    2.88  314.01    2.88   0.00   0.00 
1 1 1    0   14    5 o 19   98.93    2.36 2430.35  115.66 2430.35  115.66 2430.35  115.66   98.93    2.36   98.93    2.36  -0.00   0.00 
1 1 1    0   14    6 o  5  541.61    3.92 72757.20 1051.75 72757.20 1051.75 72757.20 1051.75  541.61    3.92  541.61    3.92  -0.00   0.00 
1 1 1    0   14    7 o  3   97.70    2.46 2370.94  119.06 2370.94  119.06 2370.94  119.06   97.70    2.46   97.70    2.46  -0.00   0.00 
1 1 1    0   14    8 o  4  136.65    2.15 4632.65  145.51 4632.65  145.51 4632.65  145.51  136.65    2.15  136.65    2.15  -0.00   0.00 
1 1 1    0   14    9 o  4  169.74    2.03 7145.22  171.11 7145.22  171.11 7145.22  171.11  169.74    2.03  169.74    2.03   0.00   0.00 
1 1 1    0   14   10 o  7  245.91    2.17 14993.99  264.49 14993.99  264.49 14993.99  264.49  245.91    2.17  245.91    2.17   0.00   0.00 
1 1 1    0   14   11 o  7   14.64    8.66   59.31  108.27   59.31  108.27   59.31  108.27   14.64    8.66   14.64    8.66   0.00   0.00 
1 1 1    0   14   12 o 11  230.60    2.09 13185.48  239.33 13185.48  239.33 13185.48  239.33  230.60    2.09  230.60    2.09  -0.00   0.00 
1 1 1    0   14   13 o  6   16.46    8.72   97.18   95.64   97.18   95.64   97.18   95.64   16.46    8.72   16.46    8.72  -0.00   0.00 
1 1 1    0   14   14 o 10  185.26    1.96 8511.37  179.70 8511.37  179.70 8511.37  179.70  185.26    1.96  185.26    1.96  -0.00   0.00 
1 1 1    0   14   15 o  3  113.47    2.33 3196.53  130.71 3196.53  130.71 3196.53  130.71  113.47    2.33  113.47    2.33  -0.00   0.00 
1 1 1    0   14   16 o 19  165.90    2.10 6826.34  172.40 6826.34  172.40 6826.34  172.40  165.90    2.10  165.90    2.10   0.00   0.00 
1 1 1    0   14   17 o  9  175.47    2.11 7636.88  183.88 7636.88  183.88 7636.88  183.88  175.47    2.11  175.47    2.11  -0.00   0.00 
1 1 1    0   14   18 o 13   65.46    3.73 1073.77  120.28 1073.77  120.28 1073.77  120.28   65.46    3.73   65.46    3.73   0.00   0.00 
1 1 1    0   14   19 o 13  146.36    2.12 5314.81  153.49 5314.81  153.49 5314.81  153.49  146.36    2.12  146.36    2.12   0.00   0.00 
1 1 1    0   14   20 o 16  134.37    2.18 4480.42  144.88 4480.42  144.88 4480.42  144.88  134.37    2.18  134.37    2.18   0.00   0.00 
1 1 1    0   14   21 o  6  530.66    3.87 69915.86 1018.18 69915.86 1018.18 69915.86 1018.18  530.66    3.87  530.66    3.87  -0.00   0.00 
1 1 1    0   14   22 o  3   53.05    4.15  711.69  107.63  711.69  107.63  711.69  107.63   53.05    4.15   53.05    4.15  -0.00   0.00 
1 1 1    0   14   23 o  5  108.12    2.49 2904.45  133.39 2904.45  133.39 2904.45  133.39  108.12    2.49  108.12    2.49   0.00   0.00 
1 1 1    0   14   24 o  6  296.18    2.44 21767.29  358.49 21767.29  358.49 21767.29  358.49  296.18    2.44  296.18    2.44  -0.00   0.00 
1 1 1    0   14   25 o 12   12.78    8.03   21.41  106.46   21.41  106.46   21.41  106.46   12.78    8.03   12.78    8.03   0.00   0.00 
1 1 1    0   14   26 o  6  132.38    2.13 4350.12  139.63 4350.12  139.63 4350.12  139.63  132.38    2.13  132.38    2.13  -0.00   0.00 
1 1 1    0   14   27 o  5   11.82    7.61    2.42  102.37    2.42  102.37    2.42  102.37   11.82    7.61   11.82    7.61   0.00   0.00 
1 1 1    0   14   28 o 14  131.16    2.34 4273.81  152.18 4273.81  152.18 4273.81  152.18  131.16    2.34  131.16    2.34   0.00   0.00 
1 1 1    0   14   29 o 16  121.30    2.23 3655.08  134.12 3655.08  134.12 3655.08  134.12  121.30    2.23  121.30    2.23  -0.00   0.00 
1 1 1    0   14   30 o 18   35.39    7.45  353.01  115.08  353.01  115.08  353.01  115.08   35.39    7.45   35.39    7.45   0.00   0.00 
1 1 1    0   14   31 o  5   25.51   10.62  233.55  133.91  233.55  133.91  233.55  133.91   25.51   10.62   25.51   10.62  -0.00   0.00 
1 1 1    0   15    1 o  5  133.24    2.05 4403.77  135.31 4403.77  135.31 4403.77  135.31  133.24    2.05  133.24    2.05   0.00   0.00 
1 1 1    0   15    2 f  0   11.70    7.47    6.92   96.16    6.92   96.16    6.92   96.16   11.70    7.47   11.70    7.47  -0.00   0.00 
1 1 1    0   15    3 o  8   69.09    2.94 1189.84  100.20 1189.84  100.20 1189.84  100.20   69.09    2.94   69.09    2.94  -0.00   0.00 
1 1 1    0   15    4 o  2   88.04    2.59 1926.67  112.88 1926.67  112.88 1926.67  112.88   88.04    2.59   88.04    2.59  -0.00   0.00 
1 1 1    0   15    5 o  6   99.40    2.51 2454.15  123.71 2454.15  123.71 2454.15  123.71   99.40    2.51   99.40    2.51   0.00   0.00 
1 1 1    0   15    6 o 13  149.96    2.02 5577.71  150.07 5577.71  150.07 5577.71  150.07  149.96    2.02  149.96    2.02   0.00   0.00 
1 1 1    0   15    7 o  4   26.22    9.26  224.47  109.24  224.47  109.24  224.47  109.24   26.22    9.26   26.22    9.26   0.00   0.00 
1 1 1    0   15    8 o 11   10.70    7.22  -51.04  110.98  -51.04  110.98  -51.04  110.98   10.70    7.22   10.70    7.22   0.00   0.00 
1 1 1    0   15    9 o  9   16.63    9.30   92.82  114.86   92.82  114.86   92.82  114.86   16.63    9.30   16.63    9.30   0.00   0.00 
1 1 1    0   15   10 o  7  150.09    2.10 5587.90  156.33 5587.90  156.33 5587.90  156.33  150.09    2.10  150.09    2.10  -0.00   0.00 
1 1 1    0   15   11 o 19   74.89    3.18 1398.55  117.51 1398.55  117.51 1398.55  117.51   74.89    3.18   74.89    3.18  -0.00   0.00 
1 1 1    0   15   12 o  6   34.54    7.65  336.49  114.48  336.49  114.48  336.49  114.48   34.54    7.65   34.54    7.65  -0.00   0.00 
1 1 1    0   15   13 o  5   13.41    8.36   26.99  113.21   26.99  113.21   26.99  113.21   13.41    8.36   13.41    8.36   0.00   0.00 
1 1 1    0   15   14 o 17   18.68    9.53  127.61  111.23  127.61  111.23  127.61  111.23   18.68    9.53   18.68    9.53   0.00   0.00 
1 1 1    0   15   15 o 14   26.40    9.48  229.69  113.44  229.69  113.44  229.69  113.44   26.40    9.48   26.40    9.48   0.00   0.00 
1 1 1    0   15   16 o  4  180.81    2.99 8115.07  267.86 8115.07  267.86 8115.07  267.86  180.81    2.99  180.81    2.99   0.00   0.00 
1 1 1    0   15   17 o  7   10.07    6.93  -83.76  113.96  -83.76  113.96  -83.76  113.96   10.07    6.93   10.07    6.93  -0.00   0.00 
1 1 1    0   15   18 o  2  185.65    2.01 8547.98  184.96 8547.98  184.96 8547.98  184.96  185.65    2.01  185.65    2.01  -0.00   0.00 
1 1 1    0   15   19 o 12  223.44    2.15 12383.03  237.97 12383.03  237.97 12383.03  237.97  223.44    2.15  223.44    2.15  -0.00   0.00 
1 1 1    0   15   20 o 16  319.53    2.57 25327.17  406.26 25327.17  406.26 25327.17  406.26  319.53    2.57  319.53    2.57   0.00   0.00 
1 1 1    0   15   21 o  7   76.22    2.86 1447.39  107.54 1447.39  107.54 1447.39  107.54   76.22    2.86   76.22    2.86   0.00   0.00 
1 1 1    0   15   22 o  1  189.53    2.11 8911.39  198.36 8911.39  198.36 8911.39  198.36  189.53    2.11  189.53    2.11   0.00   0.00 
1 1 1    0   15   23 o  2   89.90    2.81 2011.52  124.80 2011.52  124.80 2011.52  124.80   89.90    2.81   89.90    2.81   0.00   0.00 
1 1 1    0   15   24 o  6   14.39    8.63   54.40  110.03   54.40  110.03   54.40  110.03   14.39    8.63   14.39    8.63   0.00   0.00 
1 1 1    0   15   25 o  7   90.64    2.73 2044.61  122.20 2044.61  122.20 2044.61  122.20   90.64    2.73   90.64    2.73   0.00   0.00 
1 1 1    0   15   26 o 16   47.88    4.97  589.30  114.73  589.30  114.73  589.30  114.73   47.88    4.97   47.88    4.97   0.00   0.00 
1 1 1    0   15   27 o 13  135.88    2.21 4585.47  148.73 4585.47  148.73 4585.47  148.73  135.88    2.21  135.88    2.21   0.00   0.00 
1 1 1    0   15   28 o 13   11.22    7.42  -23.17  107.36  -23.17  107.36  -23.17  107.36   11.22    7.42   11.22    7.42   0.00   0.00 
1 1 1    0   15   29 o  1  134.25    2.25 4477.58  149.31 4477.58  149.31 4477.58  149.31  134.25    2.25  134.25    2.25   0.00   0.00 
1 1 1    0   15   30 f  0   15.40   10.12  -21.06  194.79  -21.06  194.79  -21.06  194.79   15.40   10.12   15.40   10.12   0.00   0.00 
1 1 1    0   16    0 o 10  320.29    3.55 25443.36  562.90 25443.36  562.90 25443.36  562.90  320.29    3.55  320.29    3.55   0.00   0.00 
1 1 1    0   16    1 o  4  275.52    2.29 18822.50  313.18 18822.50  313.18 18822.50  313.18  275.52    2.29  275.52    2.29   0.00   0.00 
1 1 1    0   16    2 o  5  148.82    1.92 5492.64  141.87 5492.64  141.87 5492.64  141.87  148.82    1.92  148.82    1.92   0.00   0.00 
1 1 1    0   16    3 o  5   70.34    3.42 1235.66  118.76 1235.66  118.76 1235.66  118.76   70.34    3.42   70.34    3.42   0.00   0.00 
1 1 1    0   16    4 o 13  222.96    2.08 12327.08  229.43 12327.08  229.43 12327.08  229.43  222.96    2.08  222.96    2.08   0.00   0.00 
1 1 1    0   16    5 o  9   84.41    3.73 1777.76  155.49 1777.76  155.49 1777.76  155.49   84.41    3.73   84.41    3.73   0.00   0.00 
1 1 1    0   16    6 o 19   88.05    2.74 1927.75  119.32 1927.75  119.32 1927.75  119.32   88.05    2.74   88.05    2.74   0.00   0.00 
1 1 1    0   16    7 o  1   15.53    9.05   71.73  115.40   71.73  115.40   71.73  115.40   15.53    9.05   15.53    9.05   0.00   0.00 
1 1 1    0   16    8 o 11  157.43    2.05 6146.93  159.73 6146.93  159.73 6146.93  159.73  157.43    2.05  157.43    2.05   0.00   0.00 
1 1 1    0   16    9 o 10  387.38    2.93 37218.61  561.74 37218.61  561.74 37218.61  561.74  387.38    2.93  387.38    2.93   0.00   0.00 
1 1 1    0   16   10 o  2   10.05    6.86  -64.59  106.12  -64.59  106.12  -64.59  106.12   10.05    6.86   10.05    6.86   0.00   0.00 
1 1 1    0   16   11 o 15   80.75    2.98 1623.58  118.92 1623.58  118.92 1623.58  118.92   80.75    2.98   80.75    2.98   0.00   0.00 
1 1 1    0   16   12 o 18   67.95    3.64 1155.15  121.68 1155.15  121.68 1155.15  121.68   67.95    3.64   67.95    3.64   0.00   0.00 
1 1 1    0   16   13 o 19  144.97    2.21 5214.68  158.71 5214.68  158.71 5214.68  158.71  144.97    2.21  144.97    2.21   0.00   0.00 
1 1 1    0   16   14 o  8   11.87    7.80  -20.67  116.20  -20.67  116.20  -20.67  116.20   11.87    7.80   11.87    7.80   0.00   0.00 
1 1 1    0   16   15 o  3    9.34    6.50  -95.65  106.46  -95.65  106.46  -95.65  106.46    9.34    6.50    9.34    6.50   0.00   0.00 
1 1 1    0   16   16 o 16  155.98    2.13 6035.86  164.65 6035.86  164.65 6035.86  164.65  155.98    2.13  155.98    2.13   0.00   0.00 
1 1 1    0   16   17 o  3   89.36    2.90 1987.19  128.10 1987.19  128.10 1987.19  128.10   89.36    2.90   89.36    2.90   0.00   0.00 
1 1 1    0   16   18 o 17   41.51    6.14  455.84  118.31  455.84  118.31  455.84  118.31   41.51    6.14   41.51    6.14   0.00   0.00 
1 1 1    0   16   19 o 15  179.07    2.10 7954.90  186.35 7954.90  186.35 7954.90  186.35  179.07    2.10  179.07    2.10   0.00   0.00 
1 1 1    0   16   20 o 11   60.77    4.09  929.64  121.99  929.64  121.99  929.64  121.99   60.77    4.09   60.77    4.09   0.00   0.00 
1 1 1    0   16   21 o 17  192.53    2.18 9197.34  208.03 9197.34  208.03 9197.34  208.03  192.53    2.18  192.53    2.18   0.00   0.00 
1 1 1    0   16   22 o 13  110.55    2.43 3036.67  132.76 3036.67  132.76 3036.67  132.76  110.55    2.43  110.55    2.43   0.00   0.00 
1 1 1    0   16   23 o  7  137.59    2.11 4699.53  144.00 4699.53  144.00 4699.53  144.00  137.59    2.11  137.59    2.11   0.00   0.00 
1 1 1    0   16   24 o  2   57.69    4.15  840.37  117.30  840.37  117.30  840.37  117.30   57.69    4.15   57.69    4.15   0.00   0.00 
1 1 1    0   16   25 o 10  107.56    2.58 2876.66  137.34 2876.66  137.34 2876.66  137.34  107.56    2.58  107.56    2.58  -0.00   0.00 
1 1 1    0   16   26 o  8   50.89    5.50  669.00  134.66  669.00  134.66  669.00  134.66   50.89    5.50   50.89    5.50   0.00   0.00 
1 1 1    0   16   27 o 18  106.62    2.58 2827.63  136.09 2827.63  136.09 2827.63  136.09  106.62    2.58  106.62    2.58  -0.00   0.00 
1 1 1    0   16   28 o 11   18.10    9.73  120.14  120.45  120.14  120.45  120.14  120.45   18.10    9.73   18.10    9.73  -0.00   0.00 
1 1 1    0   16   29 o 13   40.60    6.36  443.07  118.66  443.07  118.66  443.07  118.66   40.60    6.36   40.60    6.36   0.00   0.00 
1 1 1    0   17    1 o 17   13.23    7.93   44.25   93.21   44.25   93.21   44.25   93.21   13.23    7.93   13.23    7.93   0.00   0.00 
1 1 1    0   17    2 o 19  123.02    2.13 3755.00  129.95 3755.00  129.95 3755.00  129.95  123.02    2.13  123.02    2.13  -0.00   0.00 
1 1 1    0   17    3 o 15   13.50    8.26   37.80  105.56   37.80  105.56   37.80  105.56   13.50    8.26   13.50    8.26  -0.00   0.00 
1 1 1    0   17    4 o  4   14.49    8.68   53.95  111.17   53.95  111.17   53.95  111.17   14.49    8.68   14.49    8.68   0.00   0.00 
1 1 1    0   17    5 f  0  101.55    2.39 2560.84  120.25 2560.84  120.25 2560.84  120.25  101.55    2.39  101.55    2.39   0.00   0.00 
1 1 1    0   17    6 o 16   72.00    3.55 1295.19  126.07 1295.19  126.07 1295.19  126.07   72.00    3.55   72.00    3.55   0.00   0.00 
1 1 1    0   17    7 o  1  160.22    2.08 6367.45  164.86 6367.45  164.86 6367.45  164.86  160.22    2.08  160.22    2.08  -0.00   0.00 
1 1 1    0   17    8 o 14   27.13    8.69  231.54  103.02  231.54  103.02  231.54  103.02   27.13    8.69   27.13    8.69   0.00   0.00 
1 1 1    0   17    9 o 10  183.20    2.01 8323.32  182.77 8323.32  182.77 8323.32  182.77  183.20    2.01  183.20    2.01   0.00   0.00 
1 1 1    0   17   10 o  3  216.01    2.12 11571.38  227.40 11571.38  227.40 11571.38  227.40  216.01    2.12  216.01    2.12  -0.00   0.00 
1 1 1    0   17   11 o  6  183.74    2.05 8373.46  186.62 8373.46  186.62 8373.46  186.62  183.74    2.05  183.74    2.05   0.00   0.00 
1 1 1    0   17   12 o  9   21.92   11.05  177.00  148.28  177.00  148.28  177.00  148.28   21.92   11.05   21.92   11.05   0.00   0.00 
1 1 1    0   17   13 o 14   94.78    2.90 2234.43  135.79 2234.43  135.79 2234.43  135.79   94.78    2.90   94.78    2.90   0.00   0.00 
1 1 1    0   17   14 o  4   90.06    2.90 2018.14  129.24 2018.14  129.24 2018.14  129.24   90.06    2.90   90.06    2.90  -0.00   0.00 
1 1 1    0   17   15 o 18   41.64    6.02  457.27  116.65  457.27  116.65  457.27  116.65   41.64    6.02   41.64    6.02  -0.00   0.00 
1 1 1    0   17   16 o  1   56.90    4.61  819.94  127.91  819.94  127.91  819.94  127.91   56.90    4.61   56.90    4.61  -0.00   0.00 
1 1 1    0   17   17 o  1  117.52    2.88 3432.61  167.31 3432.61  167.31 3432.61  167.31  117.52    2.88  117.52    2.88  -0.00   0.00 
1 1 1    0   17   18 o  4    9.47    6.56  -88.11  105.96  -88.11  105.96  -88.11  105.96    9.47    6.56    9.47    6.56   0.00   0.00 
1 1 1    0   17   19 o  8   83.43    3.09 1734.61  127.41 1734.61  127.41 1734.61  127.41   83.43    3.09   83.43    3.09   0.00   0.00 
1 1 1    0   17   20 o 19  147.56    2.29 5404.83  167.58 5404.83  167.58 5404.83  167.58  147.56    2.29  147.56    2.29  -0.00   0.00 
1 1 1    0   17   21 o  1  127.83    2.29 4057.84  145.05 4057.84  145.05 4057.84  145.05  127.83    2.29  127.83    2.29  -0.00   0.00 
1 1 1    0   17   22 o 16   11.73    7.62   -5.60  105.94   -5.60  105.94   -5.60  105.94   11.73    7.62   11.73    7.62  -0.00   0.00 
1 1 1    0   17   23 o  6  114.29    2.41 3245.51  136.62 3245.51  136.62 3245.51  136.62  114.29    2.41  114.29    2.41   0.00   0.00 
1 1 1    0   17   24 o  2  125.20    2.26 3893.22  139.88 3893.22  139.88 3893.22  139.88  125.20    2.26  125.20    2.26  -0.00   0.00 
1 1 1    0   17   25 o  4   16.36    9.28   90.21  116.48   90.21  116.48   90.21  116.48   16.36    9.28   16.36    9.28  -0.00   0.00 
1 1 1    0   17   26 o  2   85.77    3.24 1836.74  137.12 1836.74  137.12 1836.74  137.12   85.77    3.24   85.77    3.24   0.00   0.00 
1 1 1    0   17   27 o 10  111.09    2.63 3070.78  144.72 3070.78  144.72 3070.78  144.72  111.09    2.63  111.09    2.63  -0.00   0.00 
1 1 1    0   17   28 o 11   17.80    9.77  115.04  124.07  115.04  124.07  115.04  124.07   17.80    9.77   17.80    9.77   0.00   0.00 
1 1 1    0   18    0 o 11  105.78    3.10 2781.53  162.29 2781.53  162.29 2781.53  162.29  105.78    3.10  105.78    3.10   0.00   0.00 
1 1 1    0   18    1 o  5   71.85    2.89 1286.49  102.69 1286.49  102.69 1286.49  102.69   71.85    2.89   71.85    2.89  -0.00   0.00 
1 1 1    0   18    2 o 18  119.40    2.01 3537.65  118.80 3537.65  118.80 3537.65  118.80  119.40    2.01  119.40    2.01   0.00   0.00 
1 1 1    0   18    3 o 19   68.64    3.41 1177.40  115.22 1177.40  115.22 1177.40  115.22   68.64    3.41   68.64    3.41   0.00   0.00 
1 1 1    0   18    4 o  7  241.64    2.14 14479.91  256.76 14479.91  256.76 14479.91  256.76  241.64    2.14  241.64    2.14  -0.00   0.00 
1 1 1    0   18    5 o 18   46.83    5.26  564.86  118.05  564.86  118.05  564.86  118.05   46.83    5.26   46.83    5.26  -0.00   0.00 
1 1 1    0   18    6 o 15  127.01    2.59 4005.10  162.85 4005.10  162.85 4005.10  162.85  127.01    2.59  127.01    2.59  -0.00   0.00 
1 1 1    0   18    7 o  7  179.50    2.01 7991.29  178.80 7991.29  178.80 7991.29  178.80  179.50    2.01  179.50    2.01  -0.00   0.00 
1 1 1    0   18    8 o  7   83.52    3.19 1738.12  131.61 1738.12  131.61 1738.12  131.61   83.52    3.19   83.52    3.19   0.00   0.00 
1 1 1    0   18    9 o 13   16.64    9.53   88.58  124.19   88.58  124.19   88.58  124.19   16.64    9.53   16.64    9.53  -0.00   0.00 
1 1 1    0   18   10 o  6  203.37    2.60 10261.86  262.03 10261.86  262.03 10261.86  262.03  203.37    2.60  203.37    2.60  -0.00   0.00 
1 1 1    0   18   11 o  1  188.44    2.18 8808.54  203.30 8808.54  203.30 8808.54  203.30  188.44    2.18  188.44    2.18  -0.00   0.00 
1 1 1    0   18   12 o 13   47.20    5.05  572.44  114.80  572.44  114.80  572.44  114.80   47.20    5.05   47.20    5.05   0.00   0.00 
1 1 1    0   18   13 o 16   64.62    3.49 1045.46  111.09 1045.46  111.09 1045.46  111.09   64.62    3.49   64.62    3.49   0.00   0.00 
1 1 1    0   18   14 o  8  114.06    2.49 3231.24  140.62 3231.24  140.62 3231.24  140.62  114.06    2.49  114.06    2.49   0.00   0.00 
1 1 1    0   18   15 o 13  189.04    2.09 8865.09  196.13 8865.09  196.13 8865.09  196.13  189.04    2.09  189.04    2.09  -0.00   0.00 
1 1 1    0   18   16 o  7   63.92    3.93 1026.02  123.41 1026.02  123.41 1026.02  123.41   63.92    3.93   63.92    3.93   0.00   0.00 
1 1 1    0   18   17 f  0  135.34    2.10 4546.07  141.10 4546.07  141.10 4546.07  141.10  135.34    2.10  135.34    2.10   0.00   0.00 
1 1 1    0   18   18 o 15   35.14   10.53  382.12  159.80  382.12  159.80  382.12  159.80   35.14   10.53   35.14   10.53   0.00   0.00 
1 1 1    0   18   19 o  1   53.73    4.79  735.24  125.24  735.24  125.24  735.24  125.24   53.73    4.79   53.73    4.79  -0.00   0.00 
1 1 1    0   18   20 o 16   16.20    9.29   85.12  118.45   85.12  118.45   85.12  118.45   16.20    9.29   16.20    9.29   0.00   0.00 
1 1 1    0   18   21 o  5  133.16    2.22 4402.99  146.48 4402.99  146.48 4402.99  146.48  133.16    2.22  133.16    2.22   0.00   0.00 
1 1 1    0   18   22 o  9  166.55    2.17 6885.72  179.13 6885.72  179.13 6885.72  179.13  166.55    2.17  166.55    2.17  -0.00   0.00 
1 1 1    0   18   23 o 15  192.92    2.21 9239.30  211.02 9239.30  211.02 9239.30  211.02  192.92    2.21  192.92    2.21   0.00   0.00 
1 1 1    0   18   24 o  4   31.18    9.12  299.80  122.48  299.80  122.48  299.80  122.48   31.18    9.12   31.18    9.12  -0.00   0.00 
1 1 1    0   18   25 o 17   11.10    7.44  -40.55  114.33  -40.55  114.33  -40.55  114.33   11.10    7.44   11.10    7.44   0.00   0.00 
1 1 1    0   18   26 o 18   76.68    3.46 1472.21  130.83 1472.21  130.83 1472.21  130.83   76.68    3.46   76.68    3.46  -0.00   0.00 
1 1 1    0   18   27 o 12   21.13    9.98  168.01  118.18  168.01  118.18  168.01  118.18   21.13    9.98   21.13    9.98  -0.00   0.00 
1 1 1    0   19    1 o  6  283.26    2.32 19900.43  326.22 19900.43  326.22 19900.43  326.22  283.26    2.32  283.26    2.32   0.00   0.00 
1 1 1    0   19    2 o  4  151.58    1.96 5699.33  147.18 5699.33  147.18 5699.33  147.18  151.58    1.96  151.58    1.96   0.00   0.00 
1 1 1    0   19    3 o 15    8.06    5.66  -96.70   87.31  -96.70   87.31  -96.70   87.31    8.06    5.66    8.06    5.66   0.00   0.00 
1 1 1    0   19    4 o  6  114.72    2.30 3267.43  130.57 3267.43  130.57 3267.43  130.57  114.72    2.30  114.72    2.30  -0.00   0.00 
1 1 1    0   19    5 o 11   83.86    3.42 1753.52  141.51 1753.52  141.51 1753.52  141.51   83.86    3.42   83.86    3.42   0.00   0.00 
1 1 1    0   19    6 o  5  115.88    3.57 3342.13  204.71 3342.13  204.71 3342.13  204.71  115.88    3.57  115.88    3.57  -0.00   0.00 
1 1 1    0   19    7 o 16  192.28    2.27 9171.64  216.51 9171.64  216.51 9171.64  216.51  192.28    2.27  192.28    2.27   0.00   0.00 
1 1 1    0   19    8 o  3  292.04    2.48 21156.56  359.50 21156.56  359.50 21156.56  359.50  292.04    2.48  292.04    2.48   0.00   0.00 
1 1 1    0   19    9 o 10  135.45    2.35 4553.97  158.00 4553.97  158.00 4553.97  158.00  135.45    2.35  135.45    2.35  -0.00   0.00 
1 1 1    0   19   10 o 17   13.99    8.68   34.02  120.02   34.02  120.02   34.02  120.02   13.99    8.68   13.99    8.68   0.00   0.00 
1 1 1    0   19   11 o  3   82.11    3.15 1680.29  127.80 1680.29  127.80 1680.29  127.80   82.11    3.15   82.11    3.15  -0.00   0.00 
1 1 1    0   19   12 o  7  147.36    2.22 5388.47  161.92 5388.47  161.92 5388.47  161.92  147.36    2.22  147.36    2.22   0.00   0.00 
1 1 1    0   19   13 f  0  139.68    2.16 4842.11  149.24 4842.11  149.24 4842.11  149.24  139.68    2.16  139.68    2.16  -0.00   0.00 
1 1 1    0   19   14 o 14   12.08    7.88  -10.50  114.60  -10.50  114.60  -10.50  114.60   12.08    7.88   12.08    7.88  -0.00   0.00 
1 1 1    0   19   15 o 12   98.47    2.84 2411.89  138.38 2411.89  138.38 2411.89  138.38   98.47    2.84   98.47    2.84   0.00   0.00 
1 1 1    0   19   16 o 19   69.09    3.78 1196.36  128.60 1196.36  128.60 1196.36  128.60   69.09    3.78   69.09    3.78   0.00   0.00 
1 1 1    0   19   17 o  5  140.51    2.33 4902.29  162.51 4902.29  162.51 4902.29  162.51  140.51    2.33  140.51    2.33  -0.00   0.00 
1 1 1    0   19   18 o  3   18.60    9.65  127.66  115.20  127.66  115.20  127.66  115.20   18.60    9.65   18.60    9.65  -0.00   0.00 
1 1 1    0   19   19 o 12   10.46    7.10  -56.73  110.41  -56.73  110.41  -56.73  110.41   10.46    7.10   10.46    7.10  -0.00   0.00 
1 1 1    0   19   20 o 18  106.92    2.60 2842.56  137.75 2842.56  137.75 2842.56  137.75  106.92    2.60  106.92    2.60  -0.00   0.00 
1 1 1    0   19   21 o  4  101.04    2.85 2541.49  142.53 2541.49  142.53 2541.49  142.53  101.04    2.85  101.04    2.85   0.00   0.00 
1 1 1    0   19   22 o  9  101.08    2.83 2544.09  141.71 2544.09  141.71 2544.09  141.71  101.08    2.83  101.08    2.83   0.00   0.00 
1 1 1    0   19   23 o  8   30.68    9.50  296.73  126.54  296.73  126.54  296.73  126.54   30.68    9.50   30.68    9.50  -0.00   0.00 
1 1 1    0   19   24 o  9   43.92    6.06  509.85  124.78  509.85  124.78  509.85  124.78   43.92    6.06   43.92    6.06   0.00   0.00 
1 1 1    0   19   25 o 12  103.02    2.96 2645.50  150.69 2645.50  150.69 2645.50  150.69  103.02    2.96  103.02    2.96  -0.00   0.00 
1 1 1    0   19   26 o 10   32.00   11.50  348.27  166.85  348.27  166.85  348.27  166.85   32.00   11.50   32.00   11.50  -0.00   0.00 
1 1 1    0   20    0 o  4  249.79    3.13 15479.87  387.30 15479.87  387.30 15479.87  387.30  249.79    3.13  249.79    3.13  -0.00   0.00 
1 1 1    0   20    1 o 17  141.20    2.11 4947.26  147.60 4947.26  147.60 4947.26  147.60  141.20    2.11  141.20    2.11   0.00   0.00 
1 1 1    0   20    2 o  1   32.15    7.74  297.89  107.00  297.89  107.00  297.89  107.00   32.15    7.74   32.15    7.74  -0.00   0.00 
1 1 1    0   20    3 o 17  127.81    2.02 4053.61  128.01 4053.61  128.01 4053.61  128.01  127.81    2.02  127.81    2.02  -0.00   0.00 
1 1 1    0   20    4 o 18   14.56    8.35   67.30   95.83   67.30   95.83   67.30   95.83   14.56    8.35   14.56    8.35  -0.00   0.00 
1 1 1    0   20    5 o  7   51.99    4.57  686.82  115.60  686.82  115.60  686.82  115.60   51.99    4.57   51.99    4.57   0.00   0.00 
1 1 1    0   20    6 o  1  166.65    2.12 6890.02  174.72 6890.02  174.72 6890.02  174.72  166.65    2.12  166.65    2.12  -0.00   0.00 
1 1 1    0   20    7 o  7  370.15    3.31 34009.60  607.39 34009.60  607.39 34009.60  607.39  370.15    3.31  370.15    3.31  -0.00   0.00 
1 1 1    0   20    8 o 14  102.39    2.69 2606.10  136.55 2606.10  136.55 2606.10  136.55  102.39    2.69  102.39    2.69  -0.00   0.00 
1 1 1    0   20    9 o 13   76.79    3.07 1470.29  116.54 1470.29  116.54 1470.29  116.54   76.79    3.07   76.79    3.07  -0.00   0.00 
1 1 1    0   20   10 o  4   44.60    6.13  522.37  128.26  522.37  128.26  522.37  128.26   44.60    6.13   44.60    6.13   0.00   0.00 
1 1 1    0   20   11 o  8   10.90    7.30  -40.34  109.82  -40.34  109.82  -40.34  109.82   10.90    7.30   10.90    7.30  -0.00   0.00 
1 1 1    0   20   12 o 16   40.14    6.57  432.22  120.17  432.22  120.17  432.22  120.17   40.14    6.57   40.14    6.57   0.00   0.00 
1 1 1    0   20   13 o 14   74.67    3.34 1392.49  123.23 1392.49  123.23 1392.49  123.23   74.67    3.34   74.67    3.34  -0.00   0.00 
1 1 1    0   20   14 o  1   18.87    9.90  130.35  122.27  130.35  122.27  130.35  122.27   18.87    9.90   18.87    9.90   0.00   0.00 
1 1 1    0   20   15 o 11  175.38    2.23 7634.06  193.61 7634.06  193.61 7634.06  193.61  175.38    2.23  175.38    2.23  -0.00   0.00 
1 1 1    0   20   16 o 13   44.51    5.46  515.80  115.68  515.80  115.68  515.80  115.68   44.51    5.46   44.51    5.46  -0.00   0.00 
1 1 1    0   20   17 o  2   60.45    3.97  920.85  117.80  920.85  117.80  920.85  117.80   60.45    3.97   60.45    3.97   0.00   0.00 
1 1 1    0   20   18 o  8   38.83    6.89  410.58  120.15  410.58  120.15  410.58  120.15   38.83    6.89   38.83    6.89  -0.00   0.00 
1 1 1    0   20   19 o 11   16.55    9.32   93.17  116.27   93.17  116.27   93.17  116.27   16.55    9.32   16.55    9.32  -0.00   0.00 
1 1 1    0   20   20 o  2  217.01    2.23 11691.59  239.45 11691.59  239.45 11691.59  239.45  217.01    2.23  217.01    2.23  -0.00   0.00 
1 1 1    0   20   21 o  4   41.35    6.42  458.04  122.11  458.04  122.11  458.04  122.11   41.35    6.42   41.35    6.42  -0.00   0.00 
1 1 1    0   20   22 o 13   88.64    3.08 1960.44  135.16 1960.44  135.16 1960.44  135.16   88.64    3.08   88.64    3.08  -0.00   0.00 
1 1 1    0   20   23 f  0   46.51    5.93  567.74  130.58  567.74  130.58  567.74  130.58   46.51    5.93   46.51    5.93   0.00   0.00 
1 1 1    0   20   24 o  9   54.11    5.16  752.95  135.28  752.95  135.28  752.95  135.28   54.11    5.16   54.11    5.16   0.00   0.00 
1 1 1    0   20   25 o 13   37.47    8.68  408.29  140.23  408.29  140.23  408.29  140.23   37.47    8.68   37.47    8.68  -0.00   0.00 
1 1 1    0   21    1 o  2   29.12    8.73  261.17  109.78  261.17  109.78  261.17  109.78   29.12    8.73   29.12    8.73  -0.00   0.00 
1 1 1    0   21    2 o 18   99.30    2.48 2450.35  121.71 2450.35  121.71 2450.35  121.71   99.30    2.48   99.30    2.48  -0.00   0.00 
1 1 1    0   21    3 o  3  129.99    2.13 4193.81  137.38 4193.81  137.38 4193.81  137.38  129.99    2.13  129.99    2.13  -0.00   0.00 
1 1 1    0   21    4 o 16   62.27    3.70  972.72  113.24  972.72  113.24  972.72  113.24   62.27    3.70   62.27    3.70  -0.00   0.00 
1 1 1    0   21    5 o  3   90.55    3.47 2044.59  155.40 2044.59  155.40 2044.59  155.40   90.55    3.47   90.55    3.47   0.00   0.00 
1 1 1    0   21    6 f  0   21.76    9.93  172.47  116.24  172.47  116.24  172.47  116.24   21.76    9.93   21.76    9.93  -0.00   0.00 
1 1 1    0   21    7 o  9    9.10    6.56 -265.37  148.13 -265.37  148.13 -265.37  148.13    9.10    6.56    9.10    6.56  -0.00   0.00 
1 1 1    0   21    8 o  1   31.05    7.92  282.53  105.39  282.53  105.39  282.53  105.39   31.05    7.92   31.05    7.92  -0.00   0.00 
1 1 1    0   21    9 o  6   36.02    7.70  364.64  120.72  364.64  120.72  364.64  120.72   36.02    7.70   36.02    7.70   0.00   0.00 
1 1 1    0   21   10 o 11   12.14    7.93  -13.38  117.53  -13.38  117.53  -13.38  117.53   12.14    7.93   12.14    7.93   0.00   0.00 
1 1 1    0   21   11 o 15   86.63    3.33 1871.93  142.47 1871.93  142.47 1871.93  142.47   86.63    3.33   86.63    3.33   0.00   0.00 
1 1 1    0   21   12 o 10  106.21    2.55 2804.13  134.20 2804.13  134.20 2804.13  134.20  106.21    2.55  106.21    2.55  -0.00   0.00 
1 1 1    0   21   13 o 12   50.10    5.16  644.81  124.77  644.81  124.77  644.81  124.77   50.10    5.16   50.10    5.16  -0.00   0.00 
1 1 1    0   21   14 o 19  154.54    2.19 5929.25  167.52 5929.25  167.52 5929.25  167.52  154.54    2.19  154.54    2.19   0.00   0.00 
1 1 1    0   21   15 o 17   32.22    8.33  306.94  115.01  306.94  115.01  306.94  115.01   32.22    8.33   32.22    8.33   0.00   0.00 
1 1 1    0   21   16 o 12   54.33    4.84  753.00  127.74  753.00  127.74  753.00  127.74   54.33    4.84   54.33    4.84  -0.00   0.00 
1 1 1    0   21   17 o  8   11.85    7.89  -35.16  124.67  -35.16  124.67  -35.16  124.67   11.85    7.89   11.85    7.89   0.00   0.00 
1 1 1    0   21   18 o  4  216.86    2.26 11676.43  242.57 11676.43  242.57 11676.43  242.57  216.86    2.26  216.86    2.26   0.00   0.00 
1 1 1    0   21   19 o 16   99.17    2.75 2449.13  134.97 2449.13  134.97 2449.13  134.97   99.17    2.75   99.17    2.75  -0.00   0.00 
1 1 1    0   21   20 o 11   95.18    3.12 2259.89  146.67 2259.89  146.67 2259.89  146.67   95.18    3.12   95.18    3.12   0.00   0.00 
1 1 1    0   21   21 o  5   28.95    9.95  275.82  128.42  275.82  128.42  275.82  128.42   28.95    9.95   28.95    9.95  -0.00   0.00 
1 1 1    0   21   22 o 10   34.80    8.90  360.17  132.70  360.17  132.70  360.17  132.70   34.80    8.90   34.80    8.90  -0.00   0.00 
1 1 1    0   21   23 o 14  105.57    2.95 2779.78  154.30 2779.78  154.30 2779.78  154.30  105.57    2.95  105.57    2.95   0.00   0.00 
1 1 1    0   21   24 o 17   73.21    3.83 1348.60  138.07 1348.60  138.07 1348.60  138.07   73.21    3.83   73.21    3.83   0.00   0.00 
1 1 1    0   22    0 o 15  119.38    3.33 3543.68  196.76 3543.68  196.76 3543.68  196.76  119.38    3.33  119.38    3.33  -0.00   0.00 
1 1 1    0   22    1 o  2  103.51    2.58 2663.46  132.34 2663.46  132.34 2663.46  132.34  103.51    2.58  103.51    2.58   0.00   0.00 
1 1 1    0   22    2 o 17  104.49    2.44 2713.18  126.20 2713.18  126.20 2713.18  126.20  104.49    2.44  104.49    2.44  -0.00   0.00 
1 1 1    0   22    3 o 17   94.02    2.65 2198.75  123.32 2198.75  123.32 2198.75  123.32   94.02    2.65   94.02    2.65  -0.00   0.00 
1 1 1    0   22    4 o  7   41.40    5.68  450.27  110.30  450.27  110.30  450.27  110.30   41.40    5.68   41.40    5.68  -0.00   0.00 
1 1 1    0   22    5 o 17    8.54    6.04 -132.55  105.22 -132.55  105.22 -132.55  105.22    8.54    6.04    8.54    6.04   0.00   0.00 
1 1 1    0   22    6 o  7    9.45    6.54  -83.92  104.34  -83.92  104.34  -83.92  104.34    9.45    6.54    9.45    6.54   0.00   0.00 
1 1 1    0   22    7 o  7  148.14    2.29 5448.34  167.95 5448.34  167.95 5448.34  167.95  148.14    2.29  148.14    2.29   0.00   0.00 
1 1 1    0   22    8 o  6   94.61    4.39 2241.01  204.78 2241.01  204.78 2241.01  204.78   94.61    4.39   94.61    4.39  -0.00   0.00 
1 1 1    0   22    9 o 17   67.70    3.56 1148.24  118.86 1148.24  118.86 1148.24  118.86   67.70    3.56   67.70    3.56  -0.00   0.00 
1 1 1    0   22   10 o 18   60.50    4.46  925.78  132.03  925.78  132.03  925.78  132.03   60.50    4.46   60.50    4.46  -0.00   0.00 
1 1 1    0   22   11 o 10   41.63    6.25  461.20  120.47  461.20  120.47  461.20  120.47   41.63    6.25   41.63    6.25   0.00   0.00 
1 1 1    0   22   12 o  3   41.62    6.52  463.79  124.63  463.79  124.63  463.79  124.63   41.62    6.52   41.62    6.52   0.00   0.00 
1 1 1    0   22   13 o  4   76.56    3.24 1464.42  122.43 1464.42  122.43 1464.42  122.43   76.56    3.24   76.56    3.24   0.00   0.00 
1 1 1    0   22   14 o 18   43.75    6.31  507.55  128.65  507.55  128.65  507.55  128.65   43.75    6.31   43.75    6.31  -0.00   0.00 
1 1 1    0   22   15 f  0   21.29   10.01  168.30  118.62  168.30  118.62  168.30  118.62   21.29   10.01   21.29   10.01   0.00   0.00 
1 1 1    0   22   16 o 14   15.47    9.21   67.57  124.05   67.57  124.05   67.57  124.05   15.47    9.21   15.47    9.21   0.00   0.00 
1 1 1    0   22   17 o  7   14.08    8.71   39.27  120.23   39.27  120.23   39.27  120.23   14.08    8.71   14.08    8.71  -0.00   0.00 
1 1 1    0   22   18 o  1   18.93   10.29  131.60  136.00  131.60  136.00  131.60  136.00   18.93   10.29   18.93   10.29  -0.00   0.00 
1 1 1    0   22   19 o  2  170.47    2.27 7219.78  192.13 7219.78  192.13 7219.78  192.13  170.47    2.27  170.47    2.27  -0.00   0.00 
1 1 1    0   22   20 o 17   23.20   10.80  202.52  138.01  202.52  138.01  202.52  138.01   23.20   10.80   23.20   10.80  -0.00   0.00 
1 1 1    0   22   21 o 12   81.32    3.48 1656.95  139.58 1656.95  139.58 1656.95  139.58   81.32    3.48   81.32    3.48   0.00   0.00 
1 1 1    0   22   22 o  5   89.85    3.18 2018.42  141.43 2018.42  141.43 2018.42  141.43   89.85    3.18   89.85    3.18  -0.00   0.00 
1 1 1    0   23    1 o 12   68.15    3.71 1164.60  124.45 1164.60  124.45 1164.60  124.45   68.15    3.71   68.15    3.71  -0.00   0.00 
1 1 1    0   23    2 o 10  194.00    2.13 9339.80  204.83 9339.80  204.83 9339.80  204.83  194.00    2.13  194.00    2.13   0.00   0.00 
1 1 1    0   23    3 o 17   65.84    3.44 1085.89  111.65 1085.89  111.65 1085.89  111.65   65.84    3.44   65.84    3.44  -0.00   0.00 
1 1 1    0   23    4 o  7   11.97    7.62   11.05   99.15   11.05   99.15   11.05   99.15   11.97    7.62   11.97    7.62   0.00   0.00 
1 1 1    0   23    5 o 15   62.44    3.69  979.30  113.38  979.30  113.38  979.30  113.38   62.44    3.69   62.44    3.69   0.00   0.00 
1 1 1    0   23    6 o  7   78.82    3.04 1550.04  118.22 1550.04  118.22 1550.04  118.22   78.82    3.04   78.82    3.04  -0.00   0.00 
1 1 1    0   23    7 o  2   42.60    5.45  474.44  109.93  474.44  109.93  474.44  109.93   42.60    5.45   42.60    5.45  -0.00   0.00 
1 1 1    0   23    8 o 18   52.00    4.64  689.71  117.30  689.71  117.30  689.71  117.30   52.00    4.64   52.00    4.64  -0.00   0.00 
1 1 1    0   23    9 o 17   37.41    6.42  379.28  108.47  379.28  108.47  379.28  108.47   37.41    6.42   37.41    6.42  -0.00   0.00 
1 1 1    0   23   10 o 10  118.98    2.50 3519.01  147.05 3519.01  147.05 3519.01  147.05  118.98    2.50  118.98    2.50  -0.00   0.00 
1 1 1    0   23   11 o 18  104.53    2.73 2718.92  141.17 2718.92  141.17 2718.92  141.17  104.53    2.73  104.53    2.73  -0.00   0.00 
1 1 1    0   23   12 o  6   10.67    7.27  -66.21  118.14  -66.21  118.14  -66.21  118.14   10.67    7.27   10.67    7.27   0.00   0.00 
1 1 1    0   23   13 o 18   12.55    8.08    3.43  115.94    3.43  115.94    3.43  115.94   12.55    8.08   12.55    8.08  -0.00   0.00 
1 1 1    0   23   14 o 19   62.16    4.31  977.21  131.24  977.21  131.24  977.21  131.24   62.16    4.31   62.16    4.31  -0.00   0.00 
1 1 1    0   23   15 o  4  110.66    2.66 3047.77  145.78 3047.77  145.78 3047.77  145.78  110.66    2.66  110.66    2.66  -0.00   0.00 
1 1 1    0   23   16 o 19   20.37   10.49  157.36  135.37  157.36  135.37  157.36  135.37   20.37   10.49   20.37   10.49  -0.00   0.00 
1 1 1    0   23   17 o 19   18.01    9.86  118.12  125.97  118.12  125.97  118.12  125.97   18.01    9.86   18.01    9.86   0.00   0.00 
1 1 1    0   23   18 o  1  107.20    2.73 2862.05  144.80 2862.05  144.80 2862.05  144.80  107.20    2.73  107.20    2.73  -0.00   0.00 
1 1 1    0   23   19 o  1   48.67    5.73  619.64  133.20  619.64  133.20  619.64  133.20   48.67    5.73   48.67    5.73   0.00   0.00 
1 1 1    0   23   20 o 19   24.37   10.82  222.36  137.98  222.36  137.98  222.36  137.98   24.37   10.82   24.37   10.82   0.00   0.00 
1 1 1    0   23   21 o 10   83.90    3.35 1763.49  138.76 1763.49  138.76 1763.49  138.76   83.90    3.35   83.90    3.35  -0.00   0.00 
1 1 1    0   24    0 o 14   92.61    3.82 2140.90  174.58 2140.90  174.58 2140.90  174.58   92.61    3.82   92.61    3.82  -0.00   0.00 
1 1 1    0   24    1 o  3   81.04    3.26 1640.69  130.54 1640.69  130.54 1640.69  130.54   81.04    3.26   81.04    3.26  -0.00   0.00 
1 1 1    0   24    2 o  7  116.14    2.37 3352.46  136.55 3352.46  136.55 3352.46  136.55  116.14    2.37  116.14    2.37   0.00   0.00 
1 1 1    0   24    3 o  9    7.72    5.59 -216.37  112.45 -216.37  112.45 -216.37  112.45    7.72    5.59    7.72    5.59  -0.00   0.00 
1 1 1    0   24    4 o 19   39.32    6.09  413.35  110.24  413.35  110.24  413.35  110.24   39.32    6.09   39.32    6.09  -0.00   0.00 
1 1 1    0   24    5 o  1  149.62    2.17 5559.04  160.92 5559.04  160.92 5559.04  160.92  149.62    2.17  149.62    2.17  -0.00   0.00 
1 1 1    0   24    6 o  5  115.29    2.49 3304.93  142.34 3304.93  142.34 3304.93  142.34  115.29    2.49  115.29    2.49   0.00   0.00 
1 1 1    0   24    7 o 15   19.67    9.66  144.70  111.92  144.70  111.92  144.70  111.92   19.67    9.66   19.67    9.66  -0.00   0.00 
1 1 1    0   24    8 o 14   15.83    8.82   87.16  102.90   87.16  102.90   87.16  102.90   15.83    8.82   15.83    8.82  -0.00   0.00 
1 1 1    0   24    9 o  7   25.05    9.64  215.83  113.35  215.83  113.35  215.83  113.35   25.05    9.64   25.05    9.64   0.00   0.00 
1 1 1    0   24   10 o  2  110.92    2.55 3060.64  139.93 3060.64  139.93 3060.64  139.93  110.92    2.55  110.92    2.55  -0.00   0.00 
1 1 1    0   24   11 o  1   11.42    7.48  -12.92  105.64  -12.92  105.64  -12.92  105.64   11.42    7.48   11.42    7.48  -0.00   0.00 
1 1 1    0   24   12 o  5   92.43    2.91 2130.43  133.04 2130.43  133.04 2130.43  133.04   92.43    2.91   92.43    2.91  -0.00   0.00 
1 1 1    0   24   13 o  2   17.29    9.84  102.51  131.44  102.51  131.44  102.51  131.44   17.29    9.84   17.29    9.84   0.00   0.00 
1 1 1    0   24   14 o  6   13.86    8.66   32.46  122.21   32.46  122.21   32.46  122.21   13.86    8.66   13.86    8.66  -0.00   0.00 
1 1 1    0   24   15 o 13   41.07    7.50  465.51  137.65  465.51  137.65  465.51  137.65   41.07    7.50   41.07    7.50   0.00   0.00 
1 1 1    0   24   16 o  8   91.95    3.08 2111.32  140.24 2111.32  140.24 2111.32  140.24   91.95    3.08   91.95    3.08  -0.00   0.00 
1 1 1    0   24   17 o 13   31.34    9.63  312.17  130.78  312.17  130.78  312.17  130.78   31.34    9.63   31.34    9.63   0.00   0.00 
1 1 1    0   24   18 o 12   28.94   10.13  281.48  131.48  281.48  131.48  281.48  131.48   28.94   10.13   28.94   10.13   0.00   0.00 
1 1 1    0   24   19 o  8  129.75    2.81 4197.34  180.51 4197.34  180.51 4197.34  180.51  129.75    2.81  129.75    2.81   0.00   0.00 
1 1 1    0   25    1 o  7   10.37    7.10  -73.32  116.20  -73.32  116.20  -73.32  116.20   10.37    7.10   10.37    7.10  -0.00   0.00 
1 1 1    0   25    2 o  1   19.64    9.63  144.77  111.11  144.77  111.11  144.77  111.11   19.64    9.63   19.64    9.63   0.00   0.00 
1 1 1    0   25    3 o  4   13.39    8.39   27.27  115.36   27.27  115.36   27.27  115.36   13.39    8.39   13.39    8.39  -0.00   0.00 
1 1 1    0   25    4 o 15   75.89    3.13 1439.42  117.23 1439.42  117.23 1439.42  117.23   75.89    3.13   75.89    3.13   0.00   0.00 
1 1 1    0   25    5 o 11   17.31    8.88  111.86   96.76  111.86   96.76  111.86   96.76   17.31    8.88   17.31    8.88  -0.00   0.00 
1 1 1    0   25    6 o  6   46.44    5.02  557.50  112.09  557.50  112.09  557.50  112.09   46.44    5.02   46.44    5.02   0.00   0.00 
1 1 1    0   25    7 o  5   26.84    9.75  242.83  119.19  242.83  119.19  242.83  119.19   26.84    9.75   26.84    9.75   0.00   0.00 
1 1 1    0   25    8 o 13   57.72    4.35  845.75  122.75  845.75  122.75  845.75  122.75   57.72    4.35   57.72    4.35  -0.00   0.00 
1 1 1    0   25    9 o  4   41.47    5.88  456.65  113.88  456.65  113.88  456.65  113.88   41.47    5.88   41.47    5.88   0.00   0.00 
1 1 1    0   25   10 o  5   44.10    5.96  514.48  123.57  514.48  123.57  514.48  123.57   44.10    5.96   44.10    5.96   0.00   0.00 
1 1 1    0   25   11 o  7   48.13    5.33  601.70  123.16  601.70  123.16  601.70  123.16   48.13    5.33   48.13    5.33  -0.00   0.00 
1 1 1    0   25   12 o 12   59.74    3.82  900.87  111.91  900.87  111.91  900.87  111.91   59.74    3.82   59.74    3.82  -0.00   0.00 
1 1 1    0   25   13 o 19   10.34    7.10  -75.86  117.46  -75.86  117.46  -75.86  117.46   10.34    7.10   10.34    7.10   0.00   0.00 
1 1 1    0   25   14 o 12   15.18    8.95   71.18  114.75   71.18  114.75   71.18  114.75   15.18    8.95   15.18    8.95  -0.00   0.00 
1 1 1    0   25   15 o 17   44.17    5.03  508.47  106.50  508.47  106.50  508.47  106.50   44.17    5.03   44.17    5.03   0.00   0.00 
1 1 1    0   25   16 o 12    9.98    6.85  -69.53  109.39  -69.53  109.39  -69.53  109.39    9.98    6.85    9.98    6.85  -0.00   0.00 
1 1 1    0   25   17 o  8   52.80    6.97  744.84  173.58  744.84  173.58  744.84  173.58   52.80    6.97   52.80    6.97   0.00   0.00 
1 1 1    0   26    0 o  1   16.15   10.20   31.97  173.90   31.97  173.90   31.97  173.90   16.15   10.20   16.15   10.20   0.00   0.00 
1 1 1    0   26    1 o  6   50.19    5.19  651.25  125.78  651.25  125.78  651.25  125.78   50.19    5.19   50.19    5.19   0.00   0.00 
1 1 1    0   26    2 o 14   25.49    9.62  223.46  113.86  223.46  113.86  223.46  113.86   25.49    9.62   25.49    9.62   0.00   0.00 
1 1 1    0   26    3 o 10   81.00    3.22 1641.23  128.67 1641.23  128.67 1641.23  128.67   81.00    3.22   81.00    3.22   0.00   0.00 
1 1 1    0   26    4 o 14   70.00    3.47 1230.00  119.76 1230.00  119.76 1230.00  119.76   70.00    3.47   70.00    3.47  -0.00   0.00 
1 1 1    0   26    5 o  3    9.87    6.77  -67.68  106.18  -67.68  106.18  -67.68  106.18    9.87    6.77    9.87    6.77   0.00   0.00 
1 1 1    0   26    6 o  7   68.52    3.73 1181.13  125.65 1181.13  125.65 1181.13  125.65   68.52    3.73   68.52    3.73  -0.00   0.00 
1 1 1    0   26    7 o  1   20.63   10.09  162.13  121.98  162.13  121.98  162.13  121.98   20.63   10.09   20.63   10.09   0.00   0.00 
1 1 1    0   26    8 o  7   99.84    2.83 2485.69  139.98 2485.69  139.98 2485.69  139.98   99.84    2.83   99.84    2.83   0.00   0.00 
1 1 1    0   26    9 o  9   45.47    7.48  563.93  154.92  563.93  154.92  563.93  154.92   45.47    7.48   45.47    7.48   0.00   0.00 
1 1 1    0   26   10 o  1   64.12    3.74 1036.52  117.91 1036.52  117.91 1036.52  117.91   64.12    3.74   64.12    3.74   0.00   0.00 
1 1 1    0   26   11 o 14   47.70    5.21  591.86  119.38  591.86  119.38  591.86  119.38   47.70    5.21   47.70    5.21  -0.00   0.00 
1 1 1    0   26   12 o 18   52.72    4.71  714.04  120.61  714.04  120.61  714.04  120.61   52.72    4.71   52.72    4.71   0.00   0.00 
1 1 1    0   26   13 o 11   16.49    9.38   96.16  119.36   96.16  119.36   96.16  119.36   16.49    9.38   16.49    9.38  -0.00   0.00 
1 1 1    0   26   14 o 15   67.98    4.26 1171.99  142.12 1171.99  142.12 1171.99  142.12   67.98    4.26   67.98    4.26   0.00   0.00 
1 1 1    0   27    1 o 15   51.11    4.05  664.75  101.12  664.75  101.12  664.75  101.12   51.11    4.05   51.11    4.05  -0.00   0.00 
1 1 1    0   27    2 o 12   25.63    9.14  220.70  105.85  220.70  105.85  220.70  105.85   25.63    9.14   25.63    9.14   0.00   0.00 
1 1 1    0   27    3 o 17   12.93    8.19   20.54  113.27   20.54  113.27   20.54  113.27   12.93    8.19   12.93    8.19   0.00   0.00 
1 1 1    0   27    4 o 11   32.81    8.02  317.11  112.93  317.11  112.93  317.11  112.93   32.81    8.02   32.81    8.02   0.00   0.00 
1 1 1    0   27    5 o 19   36.76    7.04  377.02  114.70  377.02  114.70  377.02  114.70   36.76    7.04   36.76    7.04  -0.00   0.00 
1 1 1    0   27    6 o 18   94.44    2.56 2224.14  119.79 2224.14  119.79 2224.14  119.79   94.44    2.56   94.44    2.56  -0.00   0.00 
1 1 1    0   27    7 o 19   69.19    3.54 1204.97  120.56 1204.97  120.56 1204.97  120.56   69.19    3.54   69.19    3.54  -0.00   0.00 
1 1 1    0   27    8 o  4   17.92    9.75  121.52  122.39  121.52  122.39  121.52  122.39   17.92    9.75   17.92    9.75  -0.00   0.00 
1 1 1    0   27    9 o  3   13.79    8.66   33.46  123.34   33.46  123.34   33.46  123.34   13.79    8.66   13.79    8.66   0.00   0.00 
1 1 1    0   27   10 o 13   20.75   11.08  169.12  155.15  169.12  155.15  169.12  155.15   20.75   11.08   20.75   11.08  -0.00   0.00 
1 1 1    0   27   11 o 17   29.26   10.98  301.41  148.78  301.41  148.78  301.41  148.78   29.26   10.98   29.26   10.98  -0.00   0.00 
1 1 1    0   28    0 o  6   20.17   10.79  151.86  147.54  151.86  147.54  151.86  147.54   20.17   10.79   20.17   10.79  -0.00   0.00 
1 1 1    0   28    1 o  3   51.48    4.28  678.76  107.44  678.76  107.44  678.76  107.44   51.48    4.28   51.48    4.28  -0.00   0.00 
1 1 1    0   28    2 o  9   27.58    9.50  255.12  116.80  255.12  116.80  255.12  116.80   27.58    9.50   27.58    9.50  -0.00   0.00 
1 1 1    0   28    3 o  7   17.74    9.48  120.93  113.65  120.93  113.65  120.93  113.65   17.74    9.48   17.74    9.48  -0.00   0.00 
1 1 1    0   28    4 f  0   72.32    3.27 1314.25  116.73 1314.25  116.73 1314.25  116.73   72.32    3.27   72.32    3.27   0.00   0.00 
1 1 1    0   28    5 f  0   20.43    9.60  160.27  109.22  160.27  109.22  160.27  109.22   20.43    9.60   20.43    9.60  -0.00   0.00 
1 1 1    0   28    6 o 18   33.55    9.84  356.96  142.08  356.96  142.08  356.96  142.08   33.55    9.84   33.55    9.84   0.00   0.00 
1 1 1    1    0    1 x 14       ?       ?       ?       ?       ?       ?       ?       ?       ?       ?       ?       ?      ?      ? 
1 1 1    1    0    2 o 12  219.00    2.33 11891.12  252.91 11891.12  252.91 11891.12  252.91  219.00    2.33  219.00    2.33  -0.00   0.00 
1 1 1    1    0    3 f  0  333.30    2.78 27541.09  458.80 27541.09  458.80 27541.09  458.80  333.30    2.78  333.30    2.78   0.00   0.00 
1 1 1    1    0    4 o 15    8.02    4.57   20.56   28.31   20.56   28.31   20.56   28.31    8.02    4.57    8.02    4.57  -0.00   0.00 
1 1 1    1    0    5 o  6  428.93    3.06 45612.20  651.22 45612.20  651.22 45612.20  651.22  428.93    3.06  428.93    3.06   0.00   0.00 
1 1 1    1    0    6 o 17  318.19    2.32 25098.60  366.60 25098.60  366.60 25098.60  366.60  318.19    2.32  318.19    2.32  -0.00   0.00 
1 1 1    1    0    7 o  6  794.82    5.60 156708.19 2206.94 156708.19 2206.94 156708.19 2206.94  794.82    5.60  794.82    5.60  -0.00   0.00 
1 1 1    1    0    8 o 18  208.82    1.70 10810.52  175.55 10810.52  175.55 10810.52  175.55  208.82    1.70  208.82    1.70  -0.00   0.00 
1 1 1    1    0    9 o  4  552.64    3.93 75745.24 1077.39 75745.24 1077.39 75745.24 1077.39  552.64    3.93  552.64    3.93  -0.00   0.00 
1 1 1    1    0   10 o  2   29.83    4.72  236.53   64.59  236.53   64.59  236.53   64.59   29.83    4.72   29.83    4.72  -0.00   0.00 
1 1 1    1    0   11 o 13  388.56    2.83 37430.02  545.05 37430.02  545.05 37430.02  545.05  388.56    2.83  388.56    2.83   0.00   0.00 
1 1 1    1    0   12 o  3  132.04    1.57 4322.59  102.98 4322.59  102.98 4322.59  102.98  132.04    1.57  132.04    1.57  -0.00   0.00 
1 1 1    1    0   13 o 11  255.48    2.05 16180.87  259.16 16180.87  259.16 16180.87  259.16  255.48    2.05  255.48    2.05   0.00   0.00 
1 1 1    1    0   14 o 15  663.14    4.71 109041.20 1548.29 109041.20 1548.29 109041.20 1548.29  663.14    4.71  663.14    4.71  -0.00   0.00 
1 1 1    1    0   15 x 10       ?       ?       ?       ?       ?       ?       ?       ?       ?       ?       ?       ?      ?      ? 
1 1 1    1    0   16 o 17  278.31    2.31 19202.48  318.99 19202.48  318.99 19202.48  318.99  278.31    2.31  278.31    2.31   0.00   0.00 
1 1 1    1    0   17 o 10  428.25    3.17 45470.26  673.43 45470.26  673.43 45470.26  673.43  428.25    3.17  428.25    3.17   0.00   0.00 
1 1 1    1    0   18 o  3  466.58    3.41 53978.64  788.47 53978.64  788.47 53978.64  788.47  466.58    3.41  466.58    3.41  -0.00   0.00 
1 1 1    1    0   19 o 10  273.63    2.24 18563.51  304.43 18563.51  304.43 18563.51  304.43  273.63    2.24  273.63    2.24  -0.00   0.00 
1 1 1    1    0   20 o 12  158.56    1.88 6234.22  147.89 6234.22  147.89 6234.22  147.89  158.56    1.88  158.56    1.88   0.00   0.00 
1 1 1    1    0   21 o 14  229.11    2.03 13014.92  230.59 13014.92  230.59 13014.92  230.59  229.11    2.03  229.11    2.03   0.00   0.00 
1 1 1    1    0   22 o  8  133.37    1.84 4411.81  121.39 4411.81  121.39 4411.81  121.39  133.37    1.84  133.37    1.84  -0.00   0.00 
1 1 1    1    0   23 o  1  228.56    1.98 12952.54  224.51 12952.54  224.51 12952.54  224.51  228.56    1.98  228.56    1.98  -0.00   0.00 
1 1 1    1    0   24 o 13   83.59    2.38 1736.50   98.47 1736.50   98.47 1736.50   98.47   83.59    2.38   83.59    2.38   0.00   0.00 
1 1 1    1    0   25 o  1  273.50    2.29 18549.02  309.80 18549.02  309.80 18549.02  309.80  273.50    2.29  273.50    2.29  -0.00   0.00 
1 1 1    1    0   26 o  4   97.19    2.16 2345.35  104.12 2345.35  104.12 2345.35  104.12   97.19    2.16   97.19    2.16  -0.00   0.00 
1 1 1    1    0   27 o 18  112.35    2.15 3133.19  119.52 3133.19  119.52 3133.19  119.52  112.35    2.15  112.35    2.15  -0.00   0.00 
1 1 1    1    0   28 o  5   46.84    3.82  555.32   87.37  555.32   87.37  555.32   87.37   46.84    3.82   46.84    3.82  -0.00   0.00 
1 1 1    1    0   29 o 13   17.38    8.98  110.20   99.55  110.20   99.55  110.20   99.55   17.38    8.98   17.38    8.98  -0.00   0.00 
1 1 1    1    0   30 o 10  128.83    1.97 4118.65  125.47 4118.65  125.47 4118.65  125.47  128.83    1.97  128.83    1.97  -0.00   0.00 
1 1 1    1    0   31 o 10   55.25    3.52  767.12   95.61  767.12   95.61  767.12   95.61   55.25    3.52   55.25    3.52  -0.00   0.00 
1 1 1    1    0   32 o 13   49.36    3.77  615.80   91.05  615.80   91.05  615.80   91.05   49.36    3.77   49.36    3.77  -0.00   0.00 
1 1 1    1    0   33 o 15   30.75    7.32  272.45   96.83  272.45   96.83  272.45   96.83   30.75    7.32   30.75    7.32   0.00   0.00 
1 1 1    1    0   34 o 10   19.84    8.90  142.92   93.39  142.92   93.39  142.92   93.39   19.84    8.90   19.84    8.90  -0.00   0.00 
1 1 1    1    0   35 o  3   46.00    4.30  540.53   96.00  540.53   96.00  540.53   96.00   46.00    4.30   46.00    4.30  -0.00   0.00 
1 1 1    1    0   36 o 17  104.05    2.66 2693.85  136.97 2693.85  136.97 2693.85  136.97  104.05    2.66  104.05    2.66   0.00   0.00 
1 1 1    1    1    0 o 17  715.26    7.13 126944.35 2526.18 126944.35 2526.18 126944.35 2526.18  715.26    7.13  715.26    7.13  -0.00   0.00 
1 1 1    1    1    1 o 10  392.20    1.98 38127.27  384.71 40065.85  560.75 36403.50  528.77  402.02    2.81  383.20    2.78  18.81   3.96 
1 1 1    1    1    2 o  8   65.22    0.79 1054.19   25.44 1050.38   29.80 1064.46   48.86   65.10    0.92   65.53    1.50  -0.43   1.76 
1 1 1    1    1    3 o  6  361.18    2.12 32335.88  379.19 33768.68  550.97 31046.53  522.66  369.07    3.01  353.88    2.98  15.19   4.24 
1 1 1    1    1    4 o  4  303.78    1.81 22873.59  272.02 22438.19  380.20 23330.22  389.36  300.86    2.55  306.78    2.56  -5.92   3.61 
1 1 1    1    1    5 o 16  209.36    1.23 10863.96  127.25 10885.40  168.51 10835.52  194.12  209.57    1.62  209.08    1.87   0.48   2.48 
1 1 1    1    1    6 o  5  523.91    2.63 68045.00  683.27 67831.98  964.55 68259.55  968.04  523.01    3.72  524.66    3.72  -1.65   5.26 
1 1 1    1    1    7 o  6  249.79    1.35 15464.94  166.76 14963.86  231.85 16002.05  240.04  245.70    1.90  254.08    1.91  -8.38   2.69 
1 1 1    1    1    8 o 15  488.09    2.47 59065.03  596.36 59884.38  850.66 58273.12  836.29  491.36    3.49  484.71    3.48   6.65   4.93 
1 1 1    1    1    9 o  3  304.49    1.61 22981.90  243.07 23204.41  345.69 22764.31  341.85  305.93    2.28  303.02    2.28   2.91   3.22 
1 1 1    1    1   10 o 15   82.29    1.28 1678.47   52.40 1618.45   73.67 1739.96   74.56   80.80    1.84   83.78    1.80  -2.98   2.57 
1 1 1    1    1   11 o  2  223.24    1.29 12352.36  142.82 13454.22  210.71 11415.81  194.26  232.98    1.82  214.61    1.83  18.37   2.58 
1 1 1    1    1   12 o  3  544.65    2.75 73536.36  741.83 74607.78 1058.48 72502.06 1039.98  548.54    3.89  540.74    3.88   7.80   5.50 
1 1 1    1    1   13 o  8  244.02    1.41 14758.34  170.55 14607.40  239.79 14912.88  242.63  242.76    1.99  245.29    2.00  -2.53   2.82 
1 1 1    1    1   14 o  4  581.09    2.94 83708.21  845.50 83654.58 1195.33 83761.91 1196.11  580.83    4.15  581.20    4.15  -0.37   5.87 
1 1 1    1    1   15 f  0  390.43    2.87 37790.13  555.39 37524.71  780.94 38061.76  790.03  389.01    4.05  391.78    4.07  -2.77   5.74 
1 1 1    1    1   16 o 14  522.64    2.68 67716.39  695.35 68234.95  988.24 67207.91  978.59  524.57    3.80  520.61    3.79   3.96   5.37 
1 1 1    1    1   17 o 12  483.75    2.49 58014.18  598.15 58165.44  846.95 57863.67  844.87  484.32    3.53  483.06    3.53   1.26   4.99 
1 1 1    1    1   18 o 19  360.17    1.93 32157.35  344.68 31603.23  482.65 32734.10  492.41  357.02    2.73  363.35    2.73  -6.33   3.86 
1 1 1    1    1   19 o 19  233.61    1.45 13527.38  167.78 13637.54  237.23 13417.15  237.32  234.54    2.04  232.64    2.06   1.90   2.90 
1 1 1    1    1   20 o 10  470.28    2.43 54837.98  565.85 54799.81  799.52 54876.28  800.95  470.00    3.43  470.32    3.44  -0.33   4.86 
1 1 1    1    1   21 o  5   92.59    1.55 2125.04   71.02 2332.96  102.15 1930.51   98.81   97.00    2.12   88.21    2.26   8.79   3.10 
1 1 1    1    1   22 o  6  133.26    1.30 4402.13   85.87 4231.27  118.89 4588.47  124.16  130.64    1.84  136.04    1.84  -5.40   2.60 
1 1 1    1    1   23 o 14  138.40    1.30 4748.29   89.15 5073.74  128.63 4447.49  123.66  143.05    1.81  133.93    1.86   9.12   2.60 
1 1 1    1    1   24 o 19  153.79    1.32 5862.63  100.72 6120.21  142.04 5602.15  142.84  157.11    1.82  150.31    1.92   6.80   2.65 
1 1 1    1    1   25 o  8  167.41    1.39 6947.45  114.94 6910.99  162.75 6983.72  162.35  166.94    1.97  167.82    1.95  -0.88   2.77 
1 1 1    1    1   26 o  7   24.80    5.15  158.73   61.28  272.28   83.83   28.42   89.81   32.65    5.37   16.90    6.86  15.75   8.71 
1 1 1    1    1   27 o 15   50.22    2.65  627.49   65.63  600.71   93.53  653.47   92.13   49.02    3.88   51.16    3.66  -2.14   5.33 
1 1 1    1    1   28 o  4  100.54    1.53 2506.21   76.46 2494.39  107.48 2518.32  108.79  100.28    2.16  100.76    2.18  -0.48   3.07 
1 1 1    1    1   29 o  9  131.25    1.47 4271.12   95.69 4430.42  132.56 4097.78  138.28  133.64    2.00  128.52    2.17   5.12   2.95 
1 1 1    1    1   30 o 15   70.53    2.00 1235.20   69.91 1204.34  100.31 1264.33   97.48   69.57    2.92   71.30    2.76  -1.73   4.02 
1 1 1    1    1   31 o  7   54.84    2.45  748.13   66.31  678.18   88.85  836.05   99.62   52.10    3.46   57.87    3.49  -5.77   4.91 
1 1 1    1    1   32 o  5   66.08    2.13 1084.90   69.52  970.59   97.79 1201.72   98.86   62.39    3.17   69.48    2.88  -7.08   4.28 
1 1 1    1    1   33 o 10  175.16    1.44 7610.14  124.63 7430.23  175.43 7793.48  177.10  173.00    2.05  177.18    2.02  -4.18   2.87 
1 1 1    1    1   34 o  9  124.37    1.49 3837.16   92.08 3685.52  128.78 3995.81  131.72  121.83    2.13  126.86    2.09  -5.03   2.99 
1 1 1    1    1   35 o 14  104.42    1.70 2706.57   87.94 2662.58  116.02 2765.97  134.81  103.51    2.26  105.45    2.58  -1.95   3.43 
1 1 1    1    2    0 f  0  268.04    1.97 17810.34  261.46 17810.34  261.46 17810.34  261.46  268.04    1.97  268.04    1.97   0.00   0.00 
1 1 1    1    2    1 o  5  240.05    1.46 14282.95  173.43 15209.93  312.37 13869.87  208.52  247.70    2.54  236.55    1.78  11.15   3.10 
1 1 1    1    2    2 o 19  267.85    1.49 17781.82  197.45 17378.56  257.95 18352.49  306.86  264.79    1.97  272.10    2.28  -7.31   3.01 
1 1 1    1    2    3 o  6  361.66    2.32 32423.34  416.74 32423.34  416.74    0.00    0.00  361.66    2.32       ?       ?      ?      ? 
1 1 1    1    2    4 o 13  510.43    2.74 64587.50  692.56 66569.34  933.75 62164.25 1032.52  518.15    3.64  500.67    4.16  17.47   5.53 
1 1 1    1    2    5 o  6  231.42    1.25 13273.54  143.56 12858.29  199.62 13718.34  206.60  227.76    1.77  235.26    1.77  -7.49   2.50 
1 1 1    1    2    6 o 14  241.84    1.31 14495.80  157.34 15001.92  226.60 14024.61  218.64  246.01    1.86  237.87    1.85   8.15   2.63 
1 1 1    1    2    7 o 16  263.02    1.41 17147.19  184.44 17607.85  264.84 16713.38  257.00  266.52    2.00  259.66    2.00   6.86   2.83 
1 1 1    1    2    8 o 17   66.55    1.38 1097.91   45.45  865.01   62.69 1356.06   66.00   59.03    2.15   73.96    1.80 -14.93   2.80 
1 1 1    1    2    9 o  4   38.79    2.33  374.34   44.62  446.77   62.77  300.33   63.45   42.34    3.01   34.59    3.76   7.75   4.82 
1 1 1    1    2   10 o  7  172.61    1.14 7384.76   97.64 7352.30  137.16 7418.11  139.04  172.23    1.61  173.00    1.62  -0.77   2.28 
1 1 1    1    2   11 o  6  135.97    1.11 4582.36   74.72 4751.31  106.44 4418.22  104.92  138.45    1.55  133.51    1.59   4.94   2.22 
1 1 1    1    2   12 o 11  278.09    1.52 19167.75  209.54 19080.78  295.91 19255.23  296.77  277.45    2.15  278.72    2.15  -1.27   3.04 
1 1 1    1    2   13 o 15  403.11    2.09 40277.79  416.88 40832.62  594.48 39740.98  584.75  405.85    2.96  400.39    2.95   5.46   4.17 
1 1 1    1    2   14 o  5  587.22    2.97 85482.91  863.41 87238.16 1236.83 83814.45 1205.86  593.13    4.21  581.38    4.18  11.75   5.93 
1 1 1    1    2   15 o 15   76.37    2.40 1447.23   90.91 1492.73  124.18 1394.67  133.47   77.53    3.24   74.91    3.60   2.61   4.85 
1 1 1    1    2   16 o  9  108.54    1.63 2920.03   87.70 2641.83  121.32 3224.45  126.91  103.23    2.37  114.05    2.24 -10.82   3.27 
1 1 1    1    2   17 o 16   93.50    1.65 2166.92   76.56 2433.93  107.45 1891.67  109.10   99.09    2.19   87.32    2.52  11.77   3.34 
1 1 1    1    2   18 o  4  234.08    1.46 13581.36  169.11 13324.58  236.89 13848.18  241.49  231.84    2.06  236.35    2.06  -4.51   2.92 
1 1 1    1    2   19 f  0  221.14    1.41 12122.00  154.61 12384.89  220.47 11867.63  216.87  223.51    1.99  218.80    2.00   4.72   2.82 
1 1 1    1    2   20 o  3  139.52    1.32 4825.09   91.05 4689.87  126.16 4972.07  131.53  137.54    1.85  141.62    1.87  -4.08   2.63 
1 1 1    1    2   21 o 19  140.39    1.32 4885.74   91.72 4568.20  125.04 5255.62  134.96  135.74    1.86  145.60    1.87  -9.86   2.64 
1 1 1    1    2   22 o  2   95.21    1.49 2247.23   70.49 2166.76   98.08 2333.17  101.37   93.48    2.12   97.00    2.11  -3.52   2.99 
1 1 1    1    2   23 o 12  127.88    1.32 4053.92   83.38 4132.68  118.36 3976.30  117.49  129.11    1.85  126.64    1.87   2.47   2.63 
1 1 1    1    2   24 o 13  181.86    1.34 8198.36  120.49 8002.93  168.42 8403.25  172.46  179.66    1.89  184.09    1.89  -4.44   2.67 
1 1 1    1    2   25 o 12  132.15    1.43 4329.07   93.78 4370.38  132.01 4286.98  133.25  132.76    2.01  131.48    2.04   1.27   2.86 
1 1 1    1    2   26 o  4   78.29    1.78 1519.65   69.09 1551.68   98.06 1488.08   97.35   79.05    2.51   77.41    2.54   1.64   3.57 
1 1 1    1    2   27 o 11   47.68    2.84  566.15   66.74  696.24   95.70  442.98   93.12   52.82    3.68   41.96    4.55  10.85   5.85 
1 1 1    1    2   28 o 16  234.60    1.59 13646.52  184.38 12581.33  272.33 14548.01  250.53  225.18    2.44  242.18    2.09 -17.00   3.21 
1 1 1    1    2   29 o  3  140.14    1.60 4870.42  111.24 4732.15  166.61 4981.62  149.42  138.09    2.43  141.70    2.13  -3.62   3.23 
1 1 1    1    2   30 o 13  137.65    1.39 4698.44   94.81 4736.51  135.64 4662.07  132.57  138.17    1.98  137.08    1.95   1.09   2.78 
1 1 1    1    2   31 o 15  127.31    1.41 4019.14   88.68 3886.13  123.30 4161.64  127.63  125.15    1.99  129.51    1.99  -4.36   2.81 
1 1 1    1    2   32 o 19   30.70    4.34  239.62   64.18  276.57   90.33  201.95   91.20   32.75    5.78   27.79    6.70   4.96   8.85 
1 1 1    1    2   33 o 10  124.94    1.47 3872.02   91.07 3873.61  128.31 3870.40  129.29  124.91    2.07  124.85    2.09   0.05   2.94 
1 1 1    1    2   34 o  3  187.67    1.43 8737.08  133.22 8982.79  191.95 8508.74  185.04  190.21    2.04  185.12    2.02   5.08   2.87 
1 1 1    1    2   35 o 18   54.56    2.69  742.57   72.61  741.05   99.97  744.27  105.64   54.35    3.73   54.43    3.94  -0.08   5.43 
1 1 1    1    3    0 o 19  231.73    2.02 13311.98  231.75 13311.98  231.75 13311.98  231.75  231.73    2.02  231.73    2.02   0.00   0.00 
1 1 1    1    3    1 o 17  208.36    1.13 10759.70  116.98 9883.86  157.79 11828.62  174.32  199.69    1.59  218.46    1.61 -18.76   2.27 
1 1 1    1    3    2 o  9  189.03    1.06 8855.72   99.20 8479.32  136.43 9278.03  144.51  184.96    1.49  193.48    1.51  -8.52   2.12 
1 1 1    1    3    3 o  1  145.67    0.98 5259.51   70.87 4613.25  102.89 5842.83   97.76  136.43    1.52  153.54    1.28 -17.11   1.99 
1 1 1    1    3    4 o 10   83.39    0.95 1723.37   39.28 1661.26   48.77 1837.98   66.25   81.87    1.20   86.11    1.55  -4.24   1.96 
1 1 1    1    3    5 f  0   75.84    1.07 1425.38   40.23 1475.98   57.24 1375.98   56.55   77.17    1.50   74.51    1.53   2.66   2.14 
1 1 1    1    3    6 o  5  149.89    1.03 5568.48   76.18 5122.68  104.66 6070.79  111.10  143.76    1.47  156.50    1.43 -12.74   2.05 
1 1 1    1    3    7 o 13  293.94    1.56 21416.22  227.48 21001.21  317.97 21851.29  325.57  291.05    2.20  296.89    2.21  -5.83   3.12 
1 1 1    1    3    8 f  0  140.54    1.08 4895.59   75.13 4543.04  102.54 5304.26  110.40  135.38    1.53  146.28    1.52 -10.90   2.16 
1 1 1    1    3    9 o  4  261.90    1.44 17001.14  187.47 16859.24  264.01 17145.47  266.26  260.78    2.04  262.99    2.04  -2.20   2.89 
1 1 1    1    3   10 o 10  242.92    1.37 14625.76  165.20 14160.43  229.48 15126.28  238.00  239.01    1.94  247.03    1.94  -8.02   2.74 
1 1 1    1    3   11 o  1  359.97    1.87 32118.87  334.53 33030.61  480.74 31262.96  465.80  365.03    2.66  355.12    2.65   9.90   3.75 
1 1 1    1    3   12 o 10  206.28    1.28 10546.01  131.31 10512.13  185.13 10580.32  186.29  205.94    1.81  206.61    1.82  -0.67   2.57 
1 1 1    1    3   13 o  5  439.64    2.26 47909.25  492.30 47822.71  695.67 47996.07  696.77  439.21    3.20  440.00    3.19  -0.80   4.52 
1 1 1    1    3   14 o  8  338.13    1.82 28339.17  305.10 28867.45  437.11 27837.26  426.06  341.25    2.58  335.11    2.57   6.14   3.64 
1 1 1    1    3   15 o 17  473.37    2.45 55546.16  575.73 56126.55  820.02 54981.93  808.52  475.78    3.48  470.91    3.46   4.88   4.91 
1 1 1    1    3   16 o  5  162.07    1.41 6510.53  113.10 6513.25  159.90 6507.81  159.99  162.10    1.99  162.03    1.99   0.07   2.82 
1 1 1    1    3   17 o 18  319.60    1.76 25319.60  279.11 25132.90  392.07 25511.42  397.42  318.40    2.48  320.79    2.50  -2.39   3.52 
1 1 1    1    3   18 o  2  198.69    1.37 9785.40  134.85 10381.98  196.14 9250.64  185.70  204.65    1.93  193.18    1.94  11.47   2.74 
1 1 1    1    3   19 f  0  148.66    1.33 5478.20   97.74 5508.66  139.45 5448.77  137.04  149.07    1.89  148.26    1.86   0.81   2.65 
1 1 1    1    3   20 o 15  183.34    1.33 8331.65  120.59 8107.85  167.81 8570.63  173.41  180.84    1.87  185.93    1.88  -5.09   2.65 
1 1 1    1    3   21 o  7   52.51    2.32  684.92   60.20  727.05   83.89  640.18   86.45   54.05    3.15   50.68    3.46   3.37   4.68 
1 1 1    1    3   22 o  9  240.66    1.44 14357.35  172.08 14388.56  242.21 14325.54  244.53  240.90    2.03  240.37    2.05   0.53   2.89 
1 1 1    1    3   23 f  0  135.93    1.31 4580.32   88.18 4527.15  122.52 4637.47  127.01  135.13    1.83  136.76    1.87  -1.64   2.62 
1 1 1    1    3   24 f  0  243.13    1.50 14654.98  180.64 14544.16  253.93 14768.51  257.02  242.18    2.12  244.04    2.12  -1.86   3.00 
1 1 1    1    3   25 o 19   78.82    1.79 1540.51   70.01 1585.61   97.19 1491.87  100.93   79.91    2.46   77.50    2.63   2.41   3.60 
1 1 1    1    3   26 o 15  303.94    1.71 22904.87  256.90 24081.58  373.77 21851.24  353.68  311.57    2.42  296.80    2.40  14.78   3.41 
1 1 1    1    3   27 o  5   70.49    1.92 1233.26   67.15 1088.54   93.03 1390.65   97.02   66.17    2.84   74.82    2.62  -8.65   3.87 
1 1 1    1    3   28 f  0  130.77    1.36 4239.52   88.24 4129.80  121.23 4363.17  128.69  129.04    1.90  132.63    1.96  -3.59   2.72 
1 1 1    1    3   29 o 12   70.56    2.07 1236.31   72.47 1243.00  101.85 1229.45  103.14   70.69    2.91   70.30    2.97   0.39   4.16 
1 1 1    1    3   30 o  8  119.14    1.43 3520.21   84.24 3399.89  119.35 3639.67  118.92  117.05    2.06  121.11    1.98  -4.06   2.86 
1 1 1    1    3   31 o  2   82.85    1.74 1702.84   71.43 1731.93   97.84 1669.65  104.53   83.49    2.37   81.96    2.58   1.54   3.50 
1 1 1    1    3   32 o 11   88.70    1.71 1951.98   75.35 2056.77  106.77 1848.03  106.34   90.98    2.37   86.22    2.49   4.76   3.44 
1 1 1    1    3   33 o  7   38.20    3.55  366.74   66.49  345.48   93.80  388.23   94.28   36.75    5.30   39.07    4.98  -2.31   7.27 
1 1 1    1    3   34 f  0   86.92    1.80 1874.97   77.47 1917.88  112.74 1836.58  106.64   87.80    2.59   85.93    2.51   1.87   3.61 
1 1 1    1    3   35 o  2   72.10    2.12 1292.77   75.56 1249.95  105.54 1337.80  108.23   70.77    3.02   73.22    2.99  -2.45   4.25 
1 1 1    1    4    0 o 12  112.85    1.24 3157.45   69.43 3157.45   69.43 3157.45   69.43  112.85    1.24  112.85    1.24   0.00   0.00 
1 1 1    1    4    1 o  4  338.54    1.86 28408.27  311.43 27063.49  462.12 29527.13  421.52  330.41    2.82  345.13    2.46 -14.72   3.75 
1 1 1    1    4    2 o  9  558.95    3.23 77459.86  895.73 78132.14 1103.35 76160.28 1534.05  561.31    3.97  554.03    5.59   7.29   6.85 
1 1 1    1    4    3 o 16  228.03    1.25 12887.39  141.72 13506.77  205.72 12327.88  195.52  233.44    1.78  223.02    1.77  10.42   2.51 
1 1 1    1    4    4 o  3  554.89    3.22 76342.97  885.08 77370.95 1262.75 75350.22 1240.93  558.48    4.56  551.14    4.54   7.34   6.44 
1 1 1    1    4    5 o 16  192.04    1.15 9140.17  109.68 9281.10  138.62 8904.27  179.35  193.51    1.45  189.53    1.91   3.98   2.39 
1 1 1    1    4    6 o  2   52.70    1.78  689.30   46.47  757.51   65.32  619.40   66.12   55.22    2.39   49.91    2.68   5.31   3.59 
1 1 1    1    4    7 o 10  192.35    1.28 9170.24  121.77 9265.98  160.42 9040.08  187.05  193.34    1.67  190.96    1.98   2.38   2.59 
1 1 1    1    4    8 f  0  103.88    1.20 2674.84   61.92 2723.35   89.84 2630.93   85.47  104.82    1.73  103.02    1.67   1.79   2.41 
1 1 1    1    4    9 o 19  265.37    1.47 17454.68  193.35 17806.46  276.59 17118.47  270.40  268.01    2.08  262.79    2.08   5.23   2.94 
1 1 1    1    4   10 o  7  207.75    1.26 10696.77  129.66 10416.91  180.76 10993.38  186.09  205.00    1.78  210.60    1.78  -5.60   2.52 
1 1 1    1    4   11 o 19  322.69    1.72 25809.70  274.78 24638.78  377.89 27123.32  400.25  315.27    2.42  330.79    2.44 -15.51   3.44 
1 1 1    1    4   12 o 12   40.00    3.12  399.14   61.32  374.71   86.54  423.77   86.89   38.60    4.61   41.11    4.33  -2.52   6.33 
1 1 1    1    4   13 o  6  439.96    2.27 47979.22  494.09 47785.22  697.41 48174.71  700.10  439.03    3.20  440.82    3.20  -1.79   4.53 
1 1 1    1    4   14 o 17  355.31    1.91 31291.11  336.89 31226.02  476.77 31356.02  476.09  354.91    2.71  355.65    2.70  -0.74   3.83 
1 1 1    1    4   15 o 14  226.16    1.50 12676.92  168.10 12128.79  233.89 13262.50  241.75  221.20    2.13  231.31    2.11 -10.11   3.00 
1 1 1    1    4   16 o 16  354.18    1.92 31094.45  337.15 30366.52  470.14 31865.21  483.77  349.98    2.71  358.51    2.72  -8.53   3.84 
1 1 1    1    4   17 o 15  335.01    1.82 27820.54  302.45 27272.47  423.13 28393.11  432.49  331.67    2.57  338.41    2.58  -6.75   3.64 
1 1 1    1    4   18 f  0  141.24    1.34 4944.46   93.93 5150.37  135.59 4754.48  130.24  144.14    1.90  138.49    1.90   5.65   2.68 
1 1 1    1    4   19 o 13  185.78    1.34 8554.86  123.25 8717.14  174.30 8392.60  174.29  187.52    1.88  183.99    1.91   3.52   2.68 
1 1 1    1    4   20 o 13  105.44    1.46 2755.78   76.06 2911.92  109.79 2611.73  105.46  108.37    2.04  102.64    2.07   5.74   2.91 
1 1 1    1    4   21 o 16  205.65    1.34 10483.46  137.06 10591.07  194.54 10377.38  193.14  206.69    1.90  204.59    1.90   2.10   2.69 
1 1 1    1    4   22 o 16  120.28    1.33 3586.00   79.51 3655.09  111.79 3515.25  113.11  121.42    1.86  119.07    1.92   2.35   2.67 
1 1 1    1    4   23 o  8   92.81    1.57 2135.65   72.23 2228.61  101.70 2041.02  102.61   94.80    2.16   90.69    2.28   4.11   3.15 
1 1 1    1    4   24 o 19  176.95    1.36 7762.06  119.46 7924.24  168.89 7599.71  168.98  178.77    1.91  175.07    1.95   3.70   2.72 
1 1 1    1    4   25 o  7   64.83    2.13 1043.52   68.43 1064.72   94.07 1019.69   99.73   65.44    2.91   64.02    3.15   1.42   4.29 
1 1 1    1    4   26 o 15  126.90    1.39 3992.53   87.21 4055.80  124.52 3931.60  122.18  127.89    1.96  125.91    1.96   1.97   2.77 
1 1 1    1    4   27 o  2  108.61    1.48 2924.53   79.58 2867.74  112.18 2982.06  112.90  107.53    2.10  109.65    2.08  -2.12   2.96 
1 1 1    1    4   28 o  4  295.45    1.67 21646.63  245.17 21131.56  339.85 22205.56  354.03  291.83    2.35  299.15    2.39  -7.32   3.35 
1 1 1    1    4   29 o  3  128.59    1.43 4099.81   91.10 4290.85  130.32 3917.24  127.41  131.52    2.00  125.66    2.05   5.86   2.86 
1 1 1    1    4   30 o 10   23.87    5.31  147.95   61.26  211.52   86.14   82.88   87.14   28.50    6.27   19.66    7.05   8.84   9.43 
1 1 1    1    4   31 o 18  143.16    1.37 5082.03   96.98 5101.73  135.16 5061.12  139.23  143.40    1.90  142.82    1.97   0.58   2.74 
1 1 1    1    4   32 o  5   39.63    3.31  393.62   64.48  313.37   92.20  470.42   90.20   34.95    5.50   43.21    4.27  -8.26   6.96 
1 1 1    1    4   33 o  6  143.74    1.44 5125.28  102.84 5130.08  142.36 5120.03  148.73  143.75    2.00  143.60    2.09   0.15   2.89 
1 1 1    1    4   34 o 11   40.48    3.35  411.02   66.53  362.71   94.72  458.08   93.48   37.67    5.21   42.56    4.50  -4.89   6.88 
1 1 1    1    4   35 o 17   84.03    1.80 1753.23   74.84 1596.51  103.19 1927.16  108.71   80.06    2.60   87.99    2.50  -7.93   3.61 
1 1 1    1    5    0 o  5  854.56    6.02 181156.16 2547.82 181156.16 2547.82 181156.16 2547.82  854.56    6.02  854.56    6.02  -0.00   0.00 
1 1 1    1    5    1 o  7   97.28    1.06 2345.43   50.98 2116.59   84.31 2477.35   64.01   92.41    1.84   99.98    1.29  -7.57   2.25 
1 1 1    1    5    2 o 16  265.24    1.53 17437.44  200.62 16312.96  296.52 18386.81  272.45  256.53    2.33  272.35    2.02 -15.83   3.08 
1 1 1    1    5    3 o 17   88.02    1.14 1920.06   49.55 1953.72   71.52 1888.98   68.71   88.78    1.63   87.30    1.59   1.48   2.27 
1 1 1    1    5    4 o  9  110.50    1.07 3026.19   58.80 3098.54   74.66 2907.92   95.44  111.81    1.35  108.31    1.78   3.50   2.23 
1 1 1    1    5    5 o 11  409.47    2.10 41565.41  425.59 41745.38  539.74 41269.60  692.01  410.32    2.65  407.91    3.42   2.41   4.33 
1 1 1    1    5    6 o 12  239.64    1.36 14233.99  161.77 14268.21  204.87 14177.33  263.63  239.91    1.72  239.13    2.22   0.78   2.81 
1 1 1    1    5    7 o  4  538.54    2.72 71915.99  726.10 73359.36  929.71 69658.88 1162.62  543.84    3.45  529.80    4.43  14.03   5.61 
1 1 1    1    5    8 o 18  126.25    1.17 3950.70   73.00 3916.52  102.49 3985.88  104.00  125.70    1.65  126.81    1.65  -1.11   2.33 
1 1 1    1    5    9 o 11  144.96    1.14 5208.06   81.86 5512.79  117.64 4921.97  113.99  149.14    1.59  140.92    1.63   8.22   2.28 
1 1 1    1    5   10 o 11  377.61    1.96 35344.16  367.14 34970.16  515.79 35728.25  522.70  375.59    2.77  379.64    2.78  -4.05   3.92 
1 1 1    1    5   11 f  0  195.39    1.29 9461.97  124.67 9457.49  175.14 9466.58  177.51  195.34    1.81  195.43    1.83  -0.09   2.57 
1 1 1    1    5   12 o 10  204.81    1.32 10396.55  133.74 10492.25  190.71 10303.93  187.61  205.74    1.87  203.89    1.86   1.85   2.63 
1 1 1    1    5   13 o  2  430.36    2.23 45908.45  476.62 44864.43  664.54 47014.38  683.96  425.40    3.15  435.47    3.17 -10.07   4.47 
1 1 1    1    5   14 o  7  140.95    1.63 4924.01  114.13 5332.55  151.28 4384.20  173.89  146.67    2.08  132.99    2.64  13.69   3.36 
1 1 1    1    5   15 f  0   19.93    6.47   95.07   73.20  -14.46   99.79  222.64  107.69   15.91    6.88   29.37    7.40 -13.47  10.11 
1 1 1    1    5   16 o 16  334.91    1.83 27802.34  303.87 27752.40  429.94 27852.19  429.54  334.58    2.59  335.18    2.59  -0.60   3.66 
1 1 1    1    5   17 o  4  215.68    1.40 11530.07  149.94 11477.36  211.62 11583.21  212.49  215.17    1.98  216.16    1.98  -0.99   2.81 
1 1 1    1    5   18 o 13  161.44    1.33 6460.53  106.62 6610.03  151.74 6314.71  149.86  163.29    1.87  159.60    1.89   3.69   2.67 
1 1 1    1    5   19 o 14  125.96    1.38 3932.71   86.22 4104.09  122.12 3762.33  121.76  128.66    1.91  123.19    1.99   5.48   2.76 
1 1 1    1    5   20 o 16   99.94    1.54 2475.76   76.35 2449.01  102.39 2509.26  114.59   99.39    2.08  100.60    2.30  -1.21   3.10 
1 1 1    1    5   21 o  3  292.10    1.63 21152.23  235.80 20485.87  326.92 21874.89  340.45  287.43    2.29  297.01    2.31  -9.58   3.26 
1 1 1    1    5   22 o 18   75.19    1.77 1401.51   65.96 1225.85   91.42 1592.32   95.28   70.25    2.63   80.09    2.40  -9.84   3.56 
1 1 1    1    5   23 o 17  124.34    1.36 3832.47   83.76 3768.88  118.55 3895.86  118.37  123.29    1.94  125.35    1.91  -2.06   2.72 
1 1 1    1    5   24 o  1  172.99    1.74 7419.97  149.17 7872.07  214.10 6993.40  207.96  178.15    2.42  167.91    2.50  10.24   3.48 
1 1 1    1    5   25 o 19  110.10    1.43 3005.13   78.28 3152.38  110.40 2856.22  111.02  112.75    1.98  107.32    2.09   5.43   2.87 
1 1 1    1    5   26 o 18   58.54    2.36  851.32   68.32  924.65   97.68  781.09   95.59   60.94    3.25   55.98    3.46   4.96   4.75 
1 1 1    1    5   27 o 15   39.14    3.21  382.91   61.79  369.30   84.29  398.71   90.85   38.26    4.53   39.75    4.70  -1.49   6.53 
1 1 1    1    5   28 o  1  133.17    1.45 4397.11   95.73 4245.46  139.12 4533.47  131.92  130.82    2.15  135.19    1.97  -4.38   2.91 
1 1 1    1    5   29 o 12   80.28    1.83 1598.48   73.01 1531.57  103.82 1663.95  102.69   78.49    2.67   81.83    2.53  -3.34   3.68 
1 1 1    1    5   30 o  3   85.57    1.67 1816.33   70.73 1883.10  100.96 1751.98   99.11   87.06    2.34   83.97    2.38   3.09   3.34 
1 1 1    1    5   31 o 16   79.33    1.84 1561.38   72.20 1740.19  100.67 1371.93  103.62   83.68    2.43   74.25    2.82   9.43   3.72 
1 1 1    1    5   32 o 16   43.01    3.14  462.58   66.42  471.25   96.13  454.66   91.87   43.19    4.56   42.44    4.43   0.75   6.36 
1 1 1    1    5   33 o 19   70.74    2.02 1243.45   70.81 1178.16   97.97 1314.84  102.45   68.76    2.88   72.65    2.85  -3.89   4.05 
1 1 1    1    5   34 o  4   83.67    2.05 1738.92   85.14 1754.74  107.08 1711.72  140.39   83.96    2.58   82.79    3.43   1.17   4.29 
1 1 1    1    5   35 o 16   80.32    2.16 1604.70   86.09 1583.23  102.36 1656.56  159.11   79.72    2.59   81.28    3.96  -1.56   4.74 
1 1 1    1    6    0 o 12   89.91    1.78 2005.99   79.23 2005.99   79.23 2005.99   79.23   89.91    1.78   89.91    1.78   0.00   0.00 
1 1 1    1    6    1 o 16  174.82    1.13 7575.08   98.20 7079.43  157.86 7888.02  125.43  168.99    1.88  178.39    1.42  -9.40   2.36 
1 1 1    1    6    2 o  2  137.24    1.27 4668.64   86.39 5055.77  125.82 4323.29  118.83  142.81    1.78  132.06    1.82  10.75   2.54 
1 1 1    1    6    3 o  6  256.50    1.42 16308.45  180.80 15916.81  291.18 16554.19  230.65  253.38    2.32  258.42    1.80  -5.04   2.94 
1 1 1    1    6    4 o  8  239.45    1.36 14212.29  161.26 14698.30  206.96 13461.22  257.28  243.50    1.71  233.01    2.23  10.49   2.81 
1 1 1    1    6    5 o  7  173.52    1.28 7463.22  109.89 7539.74  146.77 7365.60  165.77  174.40    1.70  172.37    1.94   2.03   2.58 
1 1 1    1    6    6 o 13  261.40    1.46 16936.71  188.88 17186.61  240.17 16531.59  305.79  263.31    1.84  258.22    2.39   5.09   3.02 
1 1 1    1    6    7 o  2  140.99    1.17 4926.94   81.82 5039.97  102.84 4732.00  135.06  142.60    1.46  138.16    1.97   4.43   2.45 
1 1 1    1    6    8 o  9  493.62    2.51 60404.97  613.19 61276.61  781.98 59013.23  988.12  497.13    3.17  487.80    4.09   9.34   5.17 
1 1 1    1    6    9 o  3  363.40    1.90 32732.78  341.94 31950.83  476.97 33559.64  490.47  359.01    2.68  367.94    2.69  -8.93   3.80 
1 1 1    1    6   10 o  4  181.07    1.25 8126.12  112.35 8454.94  162.22 7822.98  155.76  184.69    1.77  177.66    1.77   7.04   2.50 
1 1 1    1    6   11 o 19  479.15    2.45 56909.15  582.09 57174.46  826.11 56647.55  820.32  480.22    3.47  478.00    3.46   2.22   4.90 
1 1 1    1    6   12 o  9  244.40    1.70 14804.74  205.77 16134.20  301.86 13650.72  281.24  255.12    2.39  234.67    2.42  20.46   3.40 
1 1 1    1    6   13 o  4  405.65    2.14 40787.34  430.40 40652.64  607.81 40922.81  609.53  404.94    3.03  406.29    3.03  -1.34   4.28 
1 1 1    1    6   14 o 19  303.58    1.74 22843.95  261.37 22787.66  370.10 22899.96  369.18  303.19    2.46  303.94    2.45  -0.75   3.47 
1 1 1    1    6   15 o 16   87.93    1.95 1916.64   84.79 1903.97  116.43 1930.95  123.73   87.59    2.68   88.21    2.83  -0.61   3.90 
1 1 1    1    6   16 o 14  160.75    1.37 6404.87  109.06 6607.67  156.02 6211.06  152.52  163.27    1.93  158.29    1.94   4.98   2.74 
1 1 1    1    6   17 o 11   88.72    1.78 1951.13   78.47 2011.07  110.00 1889.03  111.97   90.03    2.47   87.25    2.59   2.78   3.58 
1 1 1    1    6   18 o  9  234.02    1.46 13574.96  168.85 13255.72  234.64 13917.83  243.17  231.23    2.05  236.94    2.07  -5.70   2.91 
1 1 1    1    6   19 o  4  200.26    1.35 9940.67  133.82 9928.62  188.36 9952.95  190.15  200.12    1.90  200.36    1.91  -0.24   2.70 
1 1 1    1    6   20 o 13  295.48    1.65 21643.91  241.76 22043.98  345.26 21259.08  338.62  298.16    2.34  292.80    2.33   5.36   3.30 
1 1 1    1    6   21 o 14  244.41    1.45 14807.82  175.81 14907.84  248.41 14707.43  248.87  245.20    2.04  243.55    2.06   1.65   2.90 
1 1 1    1    6   22 o 15   65.24    2.05 1056.44   66.14 1283.94   92.79  821.50   94.29   71.90    2.61   57.44    3.33  14.46   4.23 
1 1 1    1    6   23 o 18  229.50    1.45 13057.51  164.60 12827.08  230.64 13296.68  234.98  227.44    2.05  231.56    2.05  -4.13   2.89 
1 1 1    1    6   24 o  6   70.74    2.07 1242.07   72.37 1300.01  100.82 1180.45  103.96   72.33    2.82   68.90    3.05   3.43   4.15 
1 1 1    1    6   25 o  8   26.91    4.82  185.56   61.95  194.83   86.41  175.75   88.87   27.40    6.47   26.06    6.81   1.34   9.39 
1 1 1    1    6   26 o  4   86.82    1.72 1869.23   73.92 1941.50  107.60 1804.63  101.73   88.43    2.46   85.26    2.41   3.17   3.44 
1 1 1    1    6   27 o  9   30.90    4.24  241.82   63.19  176.88   86.42  316.41   92.62   26.10    6.66   35.22    5.48  -9.11   8.63 
1 1 1    1    6   28 o 16   94.60    1.77 2219.67   82.94 2311.09  117.05 2127.44  117.56   96.47    2.45   92.54    2.57   3.92   3.55 
1 1 1    1    6   29 o 14  152.19    1.36 5743.54  102.77 5888.09  149.96 5615.55  141.12  154.05    1.96  150.45    1.89   3.60   2.73 
1 1 1    1    6   30 o  7  104.54    1.49 2710.61   77.06 2930.15  109.77 2497.30  108.20  108.66    2.04  100.31    2.18   8.36   2.98 
1 1 1    1    6   31 o  9  144.18    1.38 5155.52   98.91 5312.17  141.26 5004.84  138.55  146.31    1.95  142.01    1.97   4.30   2.77 
1 1 1    1    6   32 o 17  105.37    1.52 2754.45   79.51 2484.25  114.28 3008.01  110.70  100.01    2.31  110.07    2.03 -10.07   3.07 
1 1 1    1    6   33 o  7   27.03    4.96  188.61   63.95  223.28   80.04  127.42  106.33   29.32    5.71   23.10    7.81   6.22   9.68 
1 1 1    1    6   34 o 19   28.79    5.13  214.41   70.59  138.97   86.41  365.80  122.40   23.22    6.96   37.39    6.86 -14.17   9.77 
1 1 1    1    6   35 o  1   48.37    3.45  586.89   82.19  591.72   99.56  576.58  145.63   48.43    4.19   47.25    6.38   1.18   7.63 
1 1 1    1    7    0 o  4  315.38    2.73 24663.54  426.32 24663.54  426.32 24663.54  426.32  315.38    2.73  315.38    2.73  -0.00   0.00 
1 1 1    1    7    1 o 18  288.21    1.56 20590.19  223.36 20696.71  367.43 20527.76  281.30  288.91    2.57  287.76    1.97   1.15   3.24 
1 1 1    1    7    2 o 18  235.48    1.36 13745.11  158.89 12925.51  253.14 14277.91  204.10  228.33    2.24  240.00    1.72 -11.67   2.82 
1 1 1    1    7    3 o 12  186.43    1.32 8614.62  122.18 8240.13  184.33 8908.07  163.17  182.31    2.04  189.57    1.74  -7.25   2.68 
1 1 1    1    7    4 o 18  302.34    1.63 22658.92  244.43 23490.44  352.84 21891.62  338.94  307.81    2.31  297.15    2.30  10.66   3.26 
1 1 1    1    7    5 o 18  515.41    2.61 65862.03  667.24 66440.16  848.23 64923.62 1080.68  517.60    3.31  511.55    4.26   6.05   5.39 
1 1 1    1    7    6 o  2  366.75    1.92 33341.44  348.35 33482.67  441.41 33108.25  567.21  367.51    2.42  365.41    3.13   2.10   3.96 
1 1 1    1    7    7 o  9  204.49    1.27 10364.37  128.98 10638.87  164.35 9924.36  208.09  207.18    1.60  200.09    2.10   7.09   2.64 
1 1 1    1    7    8 o 17  659.75    3.31 107914.60 1082.66 108163.38 1371.13 107502.64 1764.43  660.44    4.19  658.29    5.41   2.15   6.84 
1 1 1    1    7    9 o  9  162.02    1.27 6505.79  101.62 6801.41  129.52 6032.48  163.88  165.65    1.58  156.00    2.12   9.65   2.64 
1 1 1    1    7   10 o 17  162.60    1.30 6552.75  104.78 6663.45  133.40 6374.49  169.28  163.96    1.64  160.37    2.13   3.60   2.69 
1 1 1    1    7   11 o 11   28.60    4.89  208.60   66.80   19.75  103.50  343.42   87.45   17.61    7.28   36.89    4.90 -19.27   8.78 
1 1 1    1    7   12 o 16  403.51    2.13 40359.74  425.95 40590.97  605.05 40132.54  599.75  404.64    3.02  402.35    3.01   2.29   4.26 
1 1 1    1    7   13 o  9  260.22    1.60 16783.80  206.07 16899.37  293.69 16671.72  289.22  261.10    2.27  259.34    2.25   1.76   3.20 
1 1 1    1    7   14 o 17  343.43    1.89 29234.79  321.28 29523.95  457.24 28952.79  451.54  345.10    2.67  341.74    2.67   3.35   3.78 
1 1 1    1    7   15 o 10  346.63    1.88 29782.93  323.27 29400.51  453.97 30176.32  460.44  344.36    2.66  348.88    2.66  -4.51   3.76 
1 1 1    1    7   16 o  9  313.51    1.74 24364.13  270.05 23913.52  377.91 24834.36  386.05  310.57    2.45  316.49    2.46  -5.92   3.48 
1 1 1    1    7   17 o  5  174.63    1.35 7558.96  116.76 7499.61  165.43 7617.88  164.83  173.93    1.92  175.30    1.90  -1.37   2.70 
1 1 1    1    7   18 f  0  243.35    1.48 14679.66  178.88 14713.21  252.77 14646.00  253.18  243.61    2.09  243.05    2.10   0.56   2.97 
1 1 1    1    7   19 o 12  158.82    1.32 6252.56  103.63 6452.39  149.13 6065.95  144.12  161.33    1.86  156.42    1.86   4.91   2.63 
1 1 1    1    7   20 o  8  113.17    1.41 3174.68   78.96 2997.04  110.17 3362.37  113.24  109.94    2.02  116.45    1.96  -6.51   2.82 
1 1 1    1    7   21 o 18  204.56    1.34 10373.04  136.31 10809.65  196.80 9970.41  188.98  208.80    1.90  200.53    1.90   8.27   2.69 
1 1 1    1    7   22 o 17  173.03    1.38 7421.45  118.46 7259.02  159.05 7623.81  177.52  171.10    1.88  175.34    2.04  -4.24   2.77 
1 1 1    1    7   23 o  5  173.36    1.53 7450.59  131.19 7607.16  167.68 7203.55  210.63  175.15    1.93  170.41    2.49   4.74   3.15 
1 1 1    1    7   24 o  4   38.42    3.42  369.35   64.47  394.56   90.38  343.23   91.99   39.55    4.70   36.78    5.19   2.78   7.00 
1 1 1    1    7   25 o 15   81.77    1.81 1657.97   73.47 1710.51  105.99 1609.38  101.94   82.99    2.58   80.50    2.56   2.49   3.63 
1 1 1    1    7   26 o 11   72.83    1.92 1316.47   69.40 1401.08   99.43 1236.11   96.90   75.09    2.68   70.52    2.78   4.57   3.86 
1 1 1    1    7   27 o 16  110.93    1.48 3051.29   81.31 2807.84  112.05 3322.18  118.19  106.39    2.12  115.73    2.06  -9.34   2.96 
1 1 1    1    7   28 o 10   68.85    2.11 1177.39   72.03 1216.11  101.35 1137.88  102.40   69.91    2.93   67.61    3.06   2.30   4.24 
1 1 1    1    7   29 o 10  144.67    1.46 5190.83  104.48 5322.89  136.08 5001.14  163.09  146.47    1.87  141.93    2.32   4.54   2.98 
1 1 1    1    7   30 o 12  150.93    1.49 5649.50  111.82 5649.88  143.33 5648.91  178.76  150.90    1.92  150.84    2.39   0.06   3.06 
1 1 1    1    7   31 o  1   59.30    2.37  874.70   69.59  895.31   86.05  835.74  118.31   59.94    2.90   57.74    4.16   2.20   5.08 
1 1 1    1    7   32 o  5   71.38    2.07 1266.31   73.17 1358.10   89.79 1084.82  126.26   73.89    2.46   65.83    3.89   8.06   4.60 
1 1 1    1    7   33 o 12   56.66    2.53  799.56   70.96  791.31   86.65  816.37  123.64   56.29    3.12   56.97    4.41  -0.68   5.40 
1 1 1    1    7   34 o  5   88.26    1.81 1934.31   79.22 2048.07   99.17 1733.67  131.70   90.78    2.20   83.33    3.19   7.45   3.88 
1 1 1    1    8    0 o 14  102.99    1.96 2632.18   99.86 2632.18   99.86 2632.18   99.86  102.99    1.96  102.99    1.96  -0.00   0.00 
1 1 1    1    8    1 o 14   72.60    1.61 1306.53   57.89 1234.42  103.99 1338.91   69.69   70.49    2.98   73.47    1.92  -2.97   3.54 
1 1 1    1    8    2 o 16   85.59    1.57 1815.66   66.43 1858.42  112.91 1793.02   82.15   86.54    2.64   85.05    1.95   1.49   3.28 
1 1 1    1    8    3 o  9   49.58    2.76  611.46   67.53  661.69   99.84  569.11   91.68   51.50    3.94   47.74    3.91   3.76   5.55 
1 1 1    1    8    4 o 10  255.51    1.45 16182.14  183.10 16104.29  258.08 16261.04  259.80  254.89    2.04  256.12    2.05  -1.24   2.89 
1 1 1    1    8    5 o 18  169.51    1.22 7121.85  102.30 7235.62  143.38 7003.86  146.01  170.86    1.69  168.10    1.75   2.76   2.44 
1 1 1    1    8    6 o  2  284.19    1.57 20018.26  221.06 19510.84  306.98 20564.85  318.60  280.56    2.21  288.03    2.23  -7.48   3.14 
1 1 1    1    8    7 o  8  413.46    2.14 42373.20  438.84 41984.16  551.55 43044.39  724.45  411.54    2.70  416.67    3.51  -5.13   4.43 
1 1 1    1    8    8 o 17  545.24    2.77 73695.84  747.59 72892.88  939.00 75085.88 1235.48  542.22    3.49  550.25    4.53  -8.02   5.72 
1 1 1    1    8    9 o 16  303.68    1.67 22857.12  251.54 22973.12  318.97 22666.29  409.10  304.44    2.11  302.38    2.73   2.05   3.45 
1 1 1    1    8   10 o 12  300.91    1.68 22442.42  250.20 22441.41  315.76 22444.11  410.13  300.89    2.12  300.89    2.75  -0.00   3.47 
1 1 1    1    8   11 o 13  279.18    1.64 19318.02  226.47 19394.41  285.72 19188.94  371.42  279.72    2.06  278.22    2.69   1.50   3.39 
1 1 1    1    8   12 o  9  342.71    1.90 29113.07  323.01 28600.81  402.97 30033.81  540.25  339.67    2.39  348.05    3.13  -8.38   3.94 
1 1 1    1    8   13 o  3  478.15    2.48 56677.25  588.73 56799.86  744.99 56473.33  960.75  478.63    3.14  477.19    4.06   1.45   5.13 
1 1 1    1    8   14 o 16  362.60    2.09 32593.32  375.37 32176.61  490.37 33183.11  583.38  360.25    2.75  365.81    3.22  -5.56   4.23 
1 1 1    1    8   15 o 15  369.73    1.98 33887.89  362.37 33157.23  506.28 34655.41  518.89  365.68    2.79  373.85    2.80  -8.17   3.96 
1 1 1    1    8   16 o 16  369.33    1.97 33815.85  360.99 33785.64  511.78 33845.77  509.25  369.11    2.80  369.44    2.78  -0.33   3.94 
1 1 1    1    8   17 o 12  138.32    1.39 4742.61   95.06 4671.43  137.39 4807.97  131.65  137.27    2.02  139.26    1.91  -1.99   2.78 
1 1 1    1    8   18 o 13   37.60    3.64  354.01   66.92  467.38   96.27  248.01   93.08   43.14    4.57   31.02    6.27  12.12   7.76 
1 1 1    1    8   19 o 16   19.31    5.98   92.35   63.03   93.44   88.79   91.23   89.49   20.50    7.13   20.40    7.16   0.10  10.10 
1 1 1    1    8   20 o  5  224.50    1.40 12493.54  155.47 12345.50  218.96 12644.03  220.77  223.14    1.98  225.82    1.97  -2.68   2.79 
1 1 1    1    8   21 o 19  303.04    1.68 22767.50  252.52 23484.45  364.48 22105.71  350.18  307.72    2.39  298.55    2.37   9.17   3.36 
1 1 1    1    8   22 f  0  112.26    1.47 3124.25   81.73 3308.52  117.70 2952.67  113.57  115.51    2.06  109.12    2.10   6.39   2.94 
1 1 1    1    8   23 o 15   96.25    1.64 2297.03   78.03 2232.01  110.72 2361.18  109.98   94.86    2.35   97.57    2.27  -2.71   3.27 
1 1 1    1    8   24 o  2  101.68    1.51 2563.22   75.94 2675.81  110.79 2463.46  104.29  103.87    2.15   99.66    2.11   4.21   3.01 
1 1 1    1    8   25 o 15  171.78    1.69 7317.30  144.09 7024.79  188.31 7730.47  223.81  168.28    2.26  176.51    2.56  -8.23   3.41 
1 1 1    1    8   26 o 15  158.64    1.34 6239.41  105.63 6227.77  149.28 6251.08  149.50  158.46    1.90  158.76    1.90  -0.30   2.69 
1 1 1    1    8   27 f  0   95.44    1.84 2259.41   87.13 2334.94  113.15 2149.38  136.57   97.00    2.35   92.99    2.97   4.02   3.79 
1 1 1    1    8   28 o 14   57.55    2.42  823.52   69.00 1005.31   84.77  466.46  118.80   63.57    2.70   42.82    5.74  20.75   6.34 
1 1 1    1    8   29 o  4   48.89    2.79  595.89   67.36  561.96   81.84  667.17  118.61   47.39    3.51   51.49    4.70  -4.09   5.86 
1 1 1    1    8   30 o  8   56.89    2.46  805.22   69.27  746.89   84.26  926.87  121.67   54.72    3.12   60.85    4.06  -6.13   5.12 
1 1 1    1    8   31 o  4   52.83    2.66  695.41   69.49  698.46   86.44  689.85  116.84   52.86    3.32   52.34    4.55   0.52   5.63 
1 1 1    1    8   32 o 11   95.59    1.66 2267.62   78.72 2360.57   99.43 2111.53  128.85   97.50    2.06   92.09    2.83   5.41   3.50 
1 1 1    1    8   33 o 16  112.47    1.57 3138.86   87.71 3104.40  109.42 3200.81  146.70  111.81    1.97  113.44    2.61  -1.64   3.27 
1 1 1    1    8   34 o 13  109.31    1.77 2967.22   96.06 2923.38  113.44 3078.30  180.59  108.46    2.11  111.03    3.29  -2.57   3.90 
1 1 1    1    9    0 o 12   33.97    5.67  309.06   87.52  309.06   87.52  309.06   87.52   33.97    5.67   33.97    5.67  -0.00   0.00 
1 1 1    1    9    1 o 19   35.11    3.49  308.70   60.00  373.35  116.13  285.16   70.07   38.28    6.34   33.64    4.30   4.64   7.66 
1 1 1    1    9    2 o  8  423.37    2.18 44430.60  456.89 44127.72  744.71 44613.41  578.56  421.86    3.56  424.22    2.75  -2.36   4.50 
1 1 1    1    9    3 o  2  243.17    1.42 14656.48  171.35 14472.17  280.39 14766.33  216.47  241.63    2.34  244.08    1.79  -2.45   2.95 
1 1 1    1    9    4 o 10  242.60    1.43 14587.37  171.40 14616.15  243.35 14559.04  241.47  242.83    2.02  242.36    2.01   0.47   2.85 
1 1 1    1    9    5 o 15  328.53    1.77 26752.81  288.35 26653.23  406.42 26853.74  409.17  327.91    2.50  329.14    2.51  -1.23   3.54 
1 1 1    1    9    6 o 12   87.48    1.72 1896.83   74.53 1927.87  101.40 1860.35  109.92   88.16    2.32   86.59    2.56   1.57   3.46 
1 1 1    1    9    7 o  3  284.04    1.60 19997.05  225.65 20358.80  322.32 19649.29  316.02  286.59    2.27  281.55    2.26   5.04   3.21 
1 1 1    1    9    8 o  9  294.95    1.65 21561.88  241.47 22605.87  348.97 20602.89  334.46  301.99    2.33  288.30    2.34  13.69   3.30 
1 1 1    1    9    9 o 19  293.28    1.66 21319.06  241.15 21200.94  304.12 21519.13  395.79  292.46    2.10  294.63    2.71  -2.17   3.43 
1 1 1    1    9   10 o 17  198.95    1.57 9810.99  155.09 9920.54  202.71 9656.33  240.85  200.06    2.04  197.37    2.46   2.69   3.20 
1 1 1    1    9   11 o  1  194.58    1.49 9384.47  143.43 9010.77  177.17 10095.25  244.34  190.66    1.87  201.80    2.44 -11.14   3.08 
1 1 1    1    9   12 o 12  467.94    2.44 54282.32  565.39 53522.48  708.46 55615.03  938.27  464.62    3.08  473.54    4.00  -8.93   5.04 
1 1 1    1    9   13 o  6  162.55    1.52 6549.59  122.80 6740.92  144.35 6048.51  233.62  164.91    1.77  156.18    3.02   8.72   3.50 
1 1 1    1    9   14 o  2  343.82    1.87 29304.24  317.89 29225.14  400.82 29438.35  521.92  343.34    2.36  344.55    3.06  -1.21   3.86 
1 1 1    1    9   15 o 10  202.79    1.40 10193.55  141.13 10118.00  177.45 10323.61  232.83  202.03    1.77  204.06    2.30  -2.03   2.90 
1 1 1    1    9   16 o  1  328.61    1.81 26770.57  294.11 27230.33  375.01 26035.86  474.06  331.40    2.28  324.00    2.95   7.40   3.73 
1 1 1    1    9   17 o 17  234.72    1.48 13656.71  171.64 13673.39  215.16 13627.50  284.63  234.85    1.85  234.42    2.45   0.42   3.07 
1 1 1    1    9   18 o  1  362.45    1.94 32571.12  349.22 32370.04  438.20 32921.14  578.13  361.29    2.45  364.27    3.20  -2.98   4.03 
1 1 1    1    9   19 o 15  177.68    1.32 7825.36  116.34 7741.51  143.24 7987.86  199.43  176.71    1.64  179.48    2.24  -2.77   2.77 
1 1 1    1    9   20 f  0  109.99    1.50 2998.89   81.74 3081.68  102.41 2853.58  135.67  111.49    1.85  107.26    2.55   4.23   3.15 
1 1 1    1    9   21 o 11   97.86    1.60 2374.01   77.58 2286.27   92.98 2575.04  140.74   96.02    1.95  101.84    2.79  -5.82   3.41 
1 1 1    1    9   22 o 10  260.66    1.79 16847.45  231.86 16809.68  282.44 16925.50  406.05  260.34    2.19  261.13    3.14  -0.79   3.83 
1 1 1    1    9   23 o 16   84.48    1.82 1769.92   76.14 1717.18   92.39 1881.53  134.41   83.17    2.24   87.00    3.12  -3.83   3.84 
1 1 1    1    9   24 o  8  210.34    1.41 10968.74  147.19 11263.52  187.52 10495.70  237.55  213.13    1.78  205.69    2.33   7.43   2.93 
1 1 1    1    9   25 o 14   91.31    1.72 2067.71   77.85 2032.37   95.63 2137.16  134.04   90.52    2.13   92.74    2.92  -2.22   3.61 
1 1 1    1    9   26 o 16  137.37    1.38 4678.55   94.07 4870.09  117.40 4334.91  157.25  140.14    1.69  132.17    2.40   7.97   2.94 
1 1 1    1    9   27 o 17   69.06    2.52 1185.54   85.98 1048.45  113.12 1373.05  132.30   64.84    3.53   74.22    3.61  -9.38   5.05 
1 1 1    1    9   28 o  6  187.84    1.36 8749.56  126.98 8720.25  159.26 8800.71  210.38  187.49    1.71  188.29    2.25  -0.80   2.83 
1 1 1    1    9   29 o  8  103.55    1.59 2659.57   81.81 2627.14   99.65 2726.61  143.26  102.89    1.95  104.72    2.76  -1.83   3.38 
1 1 1    1    9   30 o  3   62.77    2.26  979.58   70.23  981.94   87.02  975.17  118.92   62.79    2.80   62.43    3.86   0.36   4.77 
1 1 1    1    9   31 o  1   87.24    1.78 1889.11   76.99 1928.36   95.33 1815.52  130.53   88.11    2.18   85.35    3.09   2.76   3.78 
1 1 1    1    9   32 o  8  101.60    1.64 2561.52   82.76 2486.62  102.75 2699.85  139.64  100.07    2.07  104.16    2.71  -4.09   3.41 
1 1 1    1    9   33 o  5  117.58    1.64 3431.61   95.50 3557.40  126.10 3262.44  146.23  119.65    2.13  114.51    2.58   5.14   3.34 
1 1 1    1    9   34 o  9  116.16    1.83 3351.19  105.38 3235.57  140.82 3498.37  158.87  114.03    2.49  118.53    2.70  -4.50   3.68 
1 1 1    1   10    0 o 12  374.98    2.79 34857.72  518.41 34857.72  518.41 34857.72  518.41  374.98    2.79  374.98    2.79  -0.00   0.00 
1 1 1    1   10    1 o  3  346.10    1.84 29689.91  316.48 29084.25  514.10 30059.48  401.59  342.52    3.03  348.23    2.33  -5.72   3.82 
1 1 1    1   10    2 o  6  349.64    1.86 30301.68  322.39 30859.43  535.57 29984.73  403.73  352.81    3.06  347.80    2.34   5.01   3.86 
1 1 1    1   10    3 o 13  419.58    2.18 43637.21  453.26 43110.16  735.91 43959.37  575.35  416.98    3.56  421.10    2.76  -4.12   4.50 
1 1 1    1   10    4 o  2  500.80    2.56 62170.48  635.43 62157.76  898.91 62183.20  898.35  500.69    3.62  500.80    3.62  -0.10   5.12 
1 1 1    1   10    5 o  8  300.39    1.68 22365.26  249.45 22843.55  356.54 21906.65  349.13  303.57    2.37  297.28    2.37   6.29   3.35 
1 1 1    1   10    6 o 18  244.88    1.50 14862.92  181.52 14454.57  251.10 15309.88  262.70  241.48    2.10  248.52    2.13  -7.04   2.99 
1 1 1    1   10    7 f  0  218.34    1.45 11815.37  156.53 11320.29  217.15 12350.82  225.83  213.70    2.05  223.22    2.04  -9.52   2.89 
1 1 1    1   10    8 f  0  222.09    1.51 12225.10  165.96 11864.26  235.47 12581.28  233.95  218.78    2.17  225.29    2.09  -6.52   3.02 
1 1 1    1   10    9 o  7  153.89    1.60 5869.93  122.12 6116.36  172.59 5622.79  172.83  157.08    2.22  150.61    2.32   6.47   3.21 
1 1 1    1   10   10 o  6  287.66    1.83 20510.40  261.18 19530.42  387.27 21327.95  353.72  280.67    2.78  293.32    2.43 -12.64   3.70 
1 1 1    1   10   11 o  4  541.28    2.97 72642.36  797.39 73064.48 1058.41 72088.29 1212.60  542.76    3.93  539.06    4.54   3.70   6.01 
1 1 1    1   10   12 o 14  321.72    1.79 25656.91  285.08 25640.09  360.32 25685.07  466.14  321.60    2.26  321.85    2.92  -0.25   3.69 
1 1 1    1   10   13 o 14  113.80    1.55 3210.01   87.30 3312.08  110.55 3040.89  142.31  115.59    1.93  110.74    2.59   4.84   3.23 
1 1 1    1   10   14 o  9  254.99    1.53 16117.13  193.98 15695.37  241.38 16885.99  325.91  251.62    1.94  260.96    2.52  -9.34   3.18 
1 1 1    1   10   15 o 14  141.64    1.43 4973.08  100.34 5052.29  124.24 4824.48  170.17  142.76    1.76  139.49    2.46   3.27   3.02 
1 1 1    1   10   16 o 14  208.80    1.42 10807.21  146.90 10734.40  182.60 10940.79  247.32  208.08    1.77  210.05    2.38  -1.97   2.96 
1 1 1    1   10   17 o  4  404.75    2.14 40619.30  428.39 40365.12  538.52 41057.37  706.97  403.42    2.69  406.76    3.51  -3.34   4.42 
1 1 1    1   10   18 o 14  210.55    1.40 10989.84  146.15 10637.91  180.57 11658.20  248.84  207.14    1.76  216.82    2.32  -9.68   2.91 
1 1 1    1   10   19 o  3  161.14    1.34 6436.90  106.88 6516.10  134.46 6300.96  176.16  162.12    1.67  159.40    2.23   2.72   2.79 
1 1 1    1   10   20 o 11  135.30    1.41 4537.82   94.78 4549.48  119.55 4518.09  155.54  135.46    1.78  134.97    2.32   0.49   2.93 
1 1 1    1   10   21 o 12  240.19    1.52 14303.27  180.39 14212.02  224.58 14469.20  302.85  239.40    1.89  241.50    2.53  -2.10   3.16 
1 1 1    1   10   22 o 11  217.59    1.45 11737.54  156.30 11427.83  193.18 12324.50  265.94  214.67    1.82  222.89    2.41  -8.22   3.02 
1 1 1    1   10   23 o 19  182.08    1.36 8218.99  123.11 8084.72  153.35 8462.44  206.49  180.57    1.71  184.70    2.26  -4.14   2.83 
1 1 1    1   10   24 o  6   75.54    2.03 1416.15   75.92 1428.94   94.59 1392.99  127.27   75.85    2.52   74.81    3.44   1.04   4.27 
1 1 1    1   10   25 o 15  102.38    1.59 2599.12   80.85 2537.59  100.28 2713.46  136.69  101.14    2.00  104.52    2.64  -3.38   3.31 
1 1 1    1   10   26 o 19   69.60    2.26 1203.30   77.85 1096.34   97.85 1387.75  128.49   66.37    2.98   74.64    3.48  -8.27   4.58 
1 1 1    1   10   27 o  7  163.18    1.39 6603.20  112.48 6449.83  140.98 6871.83  186.58  161.25    1.76  166.39    2.26  -5.14   2.87 
1 1 1    1   10   28 o  6  152.73    1.45 5784.97  109.48 5836.88  144.29 5714.55  168.07  153.37    1.90  151.72    2.23   1.65   2.93 
1 1 1    1   10   29 o 15   21.00    6.14  112.83   67.96   40.09   83.66  254.02  116.56   16.96    6.71   31.10    7.62 -14.14  10.16 
1 1 1    1   10   30 o 16   26.94    5.00  187.40   64.31  278.77   79.41   13.33  109.61   33.00    5.01   17.61    7.40  15.39   8.94 
1 1 1    1   10   31 o 15   33.62    4.36  287.18   71.00  316.45   98.25  255.18  102.73   35.00    5.87   31.16    6.84   3.83   9.01 
1 1 1    1   10   32 o 14   64.06    2.39 1021.51   75.78  937.39  103.63 1118.24  111.12   61.22    3.43   66.89    3.36  -5.67   4.80 
1 1 1    1   10   33 o  5   64.50    2.65 1037.61   84.55  993.39  110.84 1099.16  130.76   62.95    3.57   66.14    4.01  -3.18   5.36 
1 1 1    1   11    0 o 11   45.47    5.96  538.55  128.00  538.55  128.00  538.55  128.00   45.47    5.96   45.47    5.96   0.00   0.00 
1 1 1    1   11    1 o  6  109.28    1.48 2960.05   80.17 2781.81  134.21 3058.95   99.97  105.93    2.56  111.09    1.82  -5.16   3.14 
1 1 1    1   11    2 o  6  232.72    1.53 13423.08  176.39 13141.74  332.29 13533.47  208.14  230.24    2.91  233.67    1.80  -3.43   3.42 
1 1 1    1   11    3 o 13  163.71    1.38 6642.32  111.76 6715.18  180.39 6596.94  142.37  164.59    2.21  163.14    1.76   1.45   2.83 
1 1 1    1   11    4 o 11  701.32    3.77 121960.09 1311.44 121200.13 1727.49 122993.86 2014.81  698.99    4.99  704.04    5.77  -5.05   7.63 
1 1 1    1   11    5 o 10  370.84    1.99 34088.47  365.90 33142.27  508.17 35107.21  527.29  365.63    2.80  376.32    2.83 -10.68   3.98 
1 1 1    1   11    6 o 14  216.26    1.53 11591.51  163.84 11598.70  227.87 11583.82  235.74  216.31    2.13  216.17    2.20   0.14   3.06 
1 1 1    1   11    7 o  1   96.46    2.05 2306.57   97.93 2234.58  141.68 2372.44  135.52   94.89    3.02   97.78    2.80  -2.90   4.11 
1 1 1    1   11    8 o  4  366.84    2.01 33356.93  366.28 33843.87  520.60 32879.60  515.44  369.47    2.84  364.17    2.86   5.30   4.03 
1 1 1    1   11    9 o 19  494.08    2.56 60519.57  628.05 61346.14  894.63 59716.38  881.89  497.37    3.63  490.72    3.63   6.65   5.13 
1 1 1    1   11   10 o 19  223.38    1.50 12367.62  166.14 12059.79  232.74 12687.46  237.23  220.56    2.13  226.23    2.12  -5.67   3.00 
1 1 1    1   11   11 o  3  107.93    1.70 2887.44   90.94 2782.71  131.09 2984.61  126.27  105.94    2.50  109.72    2.32  -3.78   3.41 
1 1 1    1   11   12 o  5  322.31    1.79 25751.39  286.73 25840.54  405.36 25662.13  405.64  322.83    2.53  321.71    2.54   1.12   3.59 
1 1 1    1   11   13 o  9  209.62    1.45 10891.72  150.63 10992.45  213.79 10792.41  212.28  210.57    2.05  208.64    2.05   1.92   2.90 
1 1 1    1   11   14 o 10  477.55    2.47 56552.65  584.62 57249.01  833.35 55877.84  820.36  480.35    3.50  474.56    3.49   5.79   4.94 
1 1 1    1   11   15 o  5  298.43    1.69 22078.30  249.74 22547.68  318.76 21332.30  401.86  301.56    2.13  293.27    2.76   8.29   3.49 
1 1 1    1   11   16 o  3  109.74    1.56 2985.41   84.92 3090.29  107.14 2808.27  139.24  111.64    1.94  106.41    2.64   5.23   3.27 
1 1 1    1   11   17 o 17  209.99    1.40 10930.68  145.63 11578.51  188.26 9965.35  229.81  216.11    1.76  200.46    2.31  15.64   2.90 
1 1 1    1   11   18 o  6  220.63    1.43 12067.34  156.53 11839.57  196.28 12465.27  259.43  218.52    1.81  224.19    2.33  -5.67   2.96 
1 1 1    1   11   19 o  1  388.71    2.06 37468.02  397.73 37639.95  504.89 37186.84  645.68  389.53    2.61  387.06    3.37   2.47   4.26 
1 1 1    1   11   20 o 11  184.01    1.40 8394.60  127.38 8338.23  159.64 8493.33  211.30  183.38    1.76  185.05    2.30  -1.67   2.90 
1 1 1    1   11   21 o 15  119.08    1.56 3516.02   92.30 3653.14  115.26 3270.87  154.12  121.37    1.92  114.81    2.71   6.56   3.32 
1 1 1    1   11   22 o  1  260.76    1.55 16859.10  200.18 16921.42  253.76 16756.45  325.70  261.21    1.96  259.87    2.53   1.34   3.20 
1 1 1    1   11   23 o  9  133.39    1.46 4411.24   96.63 4477.17  123.04 4305.14  156.08  134.36    1.85  131.73    2.39   2.63   3.02 
1 1 1    1   11   24 o 14   28.24    5.26  205.15   70.95  189.04   86.30  238.75  124.64   26.96    6.53   30.31    8.13  -3.35  10.43 
1 1 1    1   11   25 o 14  194.47    1.40 9377.07  134.79 9089.46  166.73 9919.76  229.03  191.44    1.76  199.94    2.31  -8.50   2.90 
1 1 1    1   11   26 o  4  162.90    1.62 6581.30  130.50 6383.86  163.44 6928.59  216.76  160.40    2.06  167.04    2.62  -6.64   3.33 
1 1 1    1   11   27 o  4   15.61    6.15   34.81   70.09   60.49   98.55    8.53   99.70   19.05    7.36   16.70    7.04   2.35  10.19 
1 1 1    1   11   28 o 14   52.79    2.79  694.53   72.72  609.19  100.27  789.20  105.61   49.26    4.14   56.16    3.82  -6.90   5.63 
1 1 1    1   11   29 o 11   32.24    4.84  265.66   74.89  223.88   99.42  320.47  113.88   29.20    6.97   35.07    6.80  -5.87   9.73 
1 1 1    1   11   30 o 16   68.16    2.38 1155.92   80.43  966.36  115.73 1333.06  111.87   62.12    3.78   73.11    3.09 -10.99   4.88 
1 1 1    1   11   31 o 13   31.76    4.82  258.36   73.49  326.85  103.06  187.49  104.83   35.52    6.07   26.76    7.57   8.76   9.70 
1 1 1    1   11   32 o  3   32.96    4.60  277.72   73.10  158.42   98.91  421.30  108.51   24.72    7.45   40.49    5.55 -15.78   9.30 
1 1 1    1   11   33 o  9   83.28    2.31 1726.44   95.32 1776.74  127.33 1662.30  143.77   84.35    3.05   81.47    3.57   2.88   4.69 
1 1 1    1   12    0 o  1  228.79    2.08 12977.40  236.28 12977.40  236.28 12977.40  236.28  228.79    2.08  228.79    2.08  -0.00   0.00 
1 1 1    1   12    1 o  9  596.43    3.04 88194.23  897.52 84075.40 1424.94 90902.98 1155.56  582.16    4.94  605.45    3.85 -23.29   6.26 
1 1 1    1   12    2 o 17  381.13    2.06 36005.87  388.34 36237.27  640.28 35871.20  488.43  382.29    3.38  380.39    2.59   1.90   4.26 
1 1 1    1   12    3 o 18  409.87    2.19 41643.21  444.10 41412.29  726.59 41780.93  561.11  408.67    3.59  410.52    2.76  -1.86   4.52 
1 1 1    1   12    4 o  6  175.33    1.50 7619.65  130.44 7201.77  180.40 8077.42  188.82  170.45    2.14  180.52    2.11 -10.07   3.00 
1 1 1    1   12    5 o  5  283.17    1.70 19874.88  238.28 20250.40  342.05 19520.79  332.14  285.81    2.41  280.62    2.39   5.20   3.40 
1 1 1    1   12    6 o 19  214.70    1.54 11425.57  163.59 11461.71  232.11 11389.90  230.62  215.03    2.18  214.35    2.17   0.67   3.07 
1 1 1    1   12    7 o  6   78.45    2.36 1526.89   91.50 1552.14  124.12 1496.84  135.42   79.05    3.17   77.61    3.53   1.44   4.75 
1 1 1    1   12    8 o  7  432.05    2.27 46277.00  486.64 46059.41  686.67 46496.55  689.76  430.98    3.21  433.02    3.21  -2.04   4.55 
1 1 1    1   12    9 o  2  252.62    1.54 15818.95  193.29 16169.81  275.15 15477.08  271.60  255.39    2.17  249.86    2.19   5.53   3.09 
1 1 1    1   12   10 o  6  172.35    1.41 7362.72  120.66 7404.18  174.21 7324.49  167.28  172.82    2.03  171.89    1.96   0.93   2.83 
1 1 1    1   12   11 o 13  265.19    1.59 17432.01  208.45 17370.78  293.55 17494.29  296.04  264.69    2.24  265.63    2.25  -0.94   3.17 
1 1 1    1   12   12 o  5  101.33    1.80 2545.47   90.19 2574.90  126.56 2515.09  128.58  101.90    2.51  100.68    2.58   1.23   3.60 
1 1 1    1   12   13 f  0  123.40    1.72 3774.99  105.10 4036.03  139.65 3433.98  159.61  127.58    2.21  117.67    2.74   9.91   3.52 
1 1 1    1   12   14 o  8  225.55    1.48 12610.59  165.48 12784.95  234.29 12437.02  233.76  227.07    2.08  223.96    2.11   3.11   2.96 
1 1 1    1   12   15 o  7  295.63    1.69 21667.16  247.32 21630.62  350.38 21703.44  349.14  295.34    2.39  295.83    2.38  -0.50   3.38 
1 1 1    1   12   16 o 19  206.60    1.43 10581.27  146.28 10750.31  208.30 10416.80  205.46  208.22    2.02  204.96    2.02   3.26   2.86 
1 1 1    1   12   17 o 11  161.07    1.38 6431.00  110.27 6597.47  159.47 6278.47  152.64  163.12    1.97  159.13    1.94   3.99   2.76 
1 1 1    1   12   18 o 12  236.48    1.50 13864.09  176.24 14089.67  249.10 13638.02  249.37  238.36    2.11  234.51    2.15   3.85   3.01 
1 1 1    1   12   19 o  4  295.11    1.71 21593.45  250.74 21091.12  350.14 22122.22  359.24  291.59    2.42  298.63    2.43  -7.04   3.43 
1 1 1    1   12   20 o  2  200.19    1.50 9935.62  148.52 10388.07  211.13 9492.33  208.98  204.66    2.08  195.63    2.16   9.03   3.00 
1 1 1    1   12   21 o  1  232.70    1.51 13426.29  174.58 13599.63  246.89 13252.96  246.89  234.15    2.13  231.15    2.15   3.01   3.03 
1 1 1    1   12   22 o 10  218.99    1.48 11890.60  160.98 12237.89  231.74 11566.71  223.80  222.12    2.10  215.95    2.09   6.18   2.97 
1 1 1    1   12   23 f  0   23.80    6.41  146.38   77.25   96.88  109.11  196.12  109.38   21.65    7.87   27.57    7.71  -5.92  11.01 
1 1 1    1   12   24 o  4  101.27    1.71 2543.25   85.86 2471.86  118.20 2623.02  124.93   99.80    2.39  102.80    2.45  -3.00   3.42 
1 1 1    1   12   25 o  8   98.99    1.77 2430.60   86.96 2584.69  127.89 2298.12  118.59  102.03    2.53   96.18    2.49   5.85   3.55 
1 1 1    1   12   26 o 18   64.05    2.38 1020.07   75.39  913.52  104.69 1134.86  108.66   60.48    3.51   67.47    3.26  -6.98   4.79 
1 1 1    1   12   27 o  2  107.20    1.63 2850.75   86.72 2949.11  118.65 2737.96  127.06  108.99    2.20  105.00    2.44   4.00   3.28 
1 1 1    1   12   28 o 12   37.41    3.91  352.68   71.46  402.58   98.53  297.30  103.80   39.79    5.11   33.83    6.42   5.96   8.21 
1 1 1    1   12   29 o  5   58.86    2.57  862.80   74.90  832.33  103.01  897.00  109.12   57.66    3.62   59.86    3.70  -2.19   5.17 
1 1 1    1   12   30 o  9   84.01    2.02 1752.82   84.28 1744.69  119.13 1760.96  119.25   83.68    2.88   84.07    2.87  -0.39   4.06 
1 1 1    1   12   31 o 13   78.90    2.05 1547.68   80.29 1427.19  109.68 1686.79  117.85   75.64    2.93   82.25    2.90  -6.61   4.12 
1 1 1    1   12   32 o 11   48.14    3.41  581.85   80.93  583.05  102.13  579.84  132.69   48.01    4.34   47.51    5.75   0.49   7.20 
1 1 1    1   13    0 o  3   41.20    6.72  453.26  126.25  453.26  126.25  453.26  126.25   41.20    6.72   41.20    6.72   0.00   0.00 
1 1 1    1   13    1 o  6  361.41    1.97 32378.20  352.79 32878.34  585.75 32093.51  441.93  364.13    3.25  359.80    2.48   4.33   4.08 
1 1 1    1   13    2 f  0  214.26    1.53 11378.96  162.12 10947.67  263.42 11641.89  205.68  210.14    2.53  216.72    1.91  -6.57   3.17 
1 1 1    1   13    3 o  1   42.16    3.92  444.71   80.99  420.37  109.22  474.45  120.71   40.78    5.55   43.34    5.76  -2.56   8.00 
1 1 1    1   13    4 o 12  305.30    1.74 23103.53  263.55 23596.96  377.51 22634.39  368.10  308.51    2.47  302.16    2.46   6.36   3.48 
1 1 1    1   13    5 o 18  135.24    1.78 4533.73  119.20 4510.15  143.21 4586.91  215.08  134.88    2.14  136.00    3.19  -1.12   3.84 
1 1 1    1   13    6 o  8  153.37    1.43 5830.35  108.39 6170.93  156.62 5517.29  150.16  157.78    2.00  149.19    2.03   8.59   2.85 
1 1 1    1   13    7 o  6  282.90    1.64 19838.40  230.48 19785.24  326.54 19891.18  325.35  282.49    2.33  283.25    2.32  -0.76   3.29 
1 1 1    1   13    8 o 19   93.65    1.96 2174.27   91.10 2044.54  145.31 2258.29  116.93   90.73    3.24   95.40    2.47  -4.67   4.07 
1 1 1    1   13    9 o 10  224.63    1.46 12507.45  163.02 12591.93  232.21 12425.36  228.90  225.37    2.08  223.87    2.06   1.49   2.93 
1 1 1    1   13   10 f  0  156.31    1.44 6056.42  111.81 6257.42  164.57 5884.11  152.37  158.87    2.09  154.06    2.00   4.81   2.89 
1 1 1    1   13   11 o  1  110.43    1.72 3023.35   94.23 3172.19  137.39 2891.15  129.48  113.10    2.45  107.98    2.42   5.13   3.44 
1 1 1    1   13   12 o  7  414.63    2.19 42630.00  450.59 43001.44  640.68 42266.46  633.82  416.33    3.10  412.76    3.10   3.57   4.39 
1 1 1    1   13   13 o 19  161.37    1.42 6455.16  113.79 6607.71  160.76 6301.99  161.09  163.25    1.99  159.43    2.04   3.82   2.85 
1 1 1    1   13   14 f  0  233.08    1.48 13467.28  170.87 13506.44  240.40 13427.30  242.92  233.39    2.08  232.70    2.11   0.69   2.96 
1 1 1    1   13   15 o  6  110.38    1.63 3020.79   89.02 3134.53  127.91 2913.98  123.96  112.42    2.30  108.40    2.31   4.03   3.25 
1 1 1    1   13   16 o  1  191.17    1.42 9059.68  135.01 8559.78  186.53 9609.73  195.66  185.79    2.03  196.86    2.01 -11.07   2.85 
1 1 1    1   13   17 o  1  249.33    1.55 15412.29  191.99 15198.99  268.43 15635.69  274.71  247.56    2.19  251.08    2.21  -3.53   3.11 
1 1 1    1   13   18 f  0  139.69    1.61 4837.94  111.60 4940.76  146.86 4697.40  171.68  141.14    2.10  137.60    2.52   3.54   3.28 
1 1 1    1   13   19 o  4  145.77    1.54 5268.42  111.49 4994.15  154.51 5566.41  161.05  141.89    2.20  149.81    2.17  -7.91   3.09 
1 1 1    1   13   20 o 17   61.19    2.64  931.00   79.80  931.77  113.92  930.26  111.82   61.12    3.78   61.07    3.71   0.04   5.30 
1 1 1    1   13   21 o 15   87.94    1.94 1917.87   84.54 1979.47  122.53 1861.91  116.78   89.26    2.77   86.57    2.72   2.69   3.89 
1 1 1    1   13   22 o 19  125.88    1.71 3929.33  106.87 3910.05  164.95 3943.29  140.30  125.51    2.65  126.07    2.25  -0.56   3.47 
1 1 1    1   13   23 o  5  225.07    1.49 12561.53  166.78 12768.90  235.62 12353.30  236.10  226.86    2.10  223.14    2.13   3.73   2.99 
1 1 1    1   13   24 o 18  150.20    1.68 5595.58  125.40 5882.66  158.21 5110.34  205.68  153.97    2.07  143.43    2.89  10.54   3.56 
1 1 1    1   13   25 o  4   33.27    4.79  281.91   76.78  298.25  110.57  266.70  106.69   33.84    6.83   31.95    6.94   1.89   9.73 
1 1 1    1   13   26 o 17  155.57    1.46 6002.95  112.32 6175.70  158.44 5828.44  159.24  157.73    2.03  153.23    2.10   4.51   2.92 
1 1 1    1   13   27 f  0   34.59    4.37  303.31   73.19  269.61  102.11  338.91  104.96   32.15    6.63   36.26    6.05  -4.11   8.98 
1 1 1    1   13   28 o 11   90.70    1.84 2041.94   82.56 1934.57  119.70 2139.36  114.02   88.16    2.74   92.75    2.48  -4.59   3.70 
1 1 1    1   13   29 o  7   94.38    1.88 2211.69   88.09 2112.18  122.65 2317.72  126.61   92.11    2.69   96.49    2.65  -4.39   3.78 
1 1 1    1   13   30 o 16   87.45    1.98 1899.47   85.96 1832.55  123.35 1962.68  119.87   85.75    2.91   88.77    2.73  -3.03   3.99 
1 1 1    1   13   31 o 13   94.78    1.92 2231.75   90.21 2208.98  124.30 2257.09  131.13   94.15    2.67   95.14    2.78  -1.00   3.85 
1 1 1    1   13   32 o 13   94.18    2.46 2209.52  114.55 2301.98  136.48 1989.10  210.72   96.05    2.87   88.72    4.81   7.32   5.60 
1 1 1    1   14    0 o  1  264.72    2.25 17373.89  294.93 17373.89  294.93 17373.89  294.93  264.72    2.25  264.72    2.25   0.00   0.00 
1 1 1    1   14    1 o  8   30.27    5.22  233.96   75.50  209.86  105.39  259.36  108.22   28.52    7.39   31.68    7.07  -3.16  10.23 
1 1 1    1   14    2 o 19  219.61    1.45 11954.75  157.94 11754.76  259.56 12072.35  199.03  217.74    2.40  220.68    1.82  -2.94   3.02 
1 1 1    1   14    3 o 12  220.29    1.56 12028.43  170.48 11800.94  259.68 12200.72  225.99  218.17    2.40  221.84    2.06  -3.68   3.16 
1 1 1    1   14    4 o 17  291.03    1.65 20994.88  238.58 21096.88  336.01 20891.17  338.81  291.70    2.32  290.28    2.35   1.43   3.31 
1 1 1    1   14    5 o  6  337.77    1.85 28282.44  308.99 28390.27  438.10 28175.71  435.86  338.37    2.61  337.09    2.61   1.28   3.69 
1 1 1    1   14    6 f  0  314.18    1.76 24470.22  273.80 25084.45  391.91 23884.57  382.68  318.06    2.49  310.36    2.49   7.70   3.52 
1 1 1    1   14    7 o 16  181.05    1.42 8125.67  127.36 8156.52  181.04 8095.44  179.21  181.38    2.01  180.70    2.00   0.68   2.84 
1 1 1    1   14    8 o  7   83.99    1.96 1749.14   81.41 1579.86  112.09 1938.14  118.44   79.76    2.84   88.36    2.71  -8.60   3.92 
1 1 1    1   14    9 o 12  172.50    1.44 7375.94  122.94 7247.03  172.50 7509.00  175.25  170.96    2.04  174.03    2.03  -3.06   2.88 
1 1 1    1   14   10 o  3   27.72    5.78  198.28   76.92  202.29  106.98  193.99  110.67   28.01    7.54   27.53    7.77   0.49  10.83 
1 1 1    1   14   11 o 10  113.17    1.66 3174.97   92.98 3185.65  130.89 3164.09  132.11  113.34    2.33  112.96    2.36   0.39   3.32 
1 1 1    1   14   12 o 18  174.52    1.44 7550.09  124.20 7807.50  177.68 7304.17  173.67  177.45    2.02  171.63    2.04   5.82   2.87 
1 1 1    1   14   13 o 17   46.12    3.42  530.76   77.60  603.34  109.33  457.07  110.16   49.07    4.55   42.54    5.34   6.53   7.02 
1 1 1    1   14   14 o 17   88.88    1.87 1958.62   82.34 1788.67  119.36 2112.97  113.74   84.86    2.84   92.26    2.49  -7.40   3.78 
1 1 1    1   14   15 o 10  151.12    1.48 5661.47  111.12 5645.00  158.44 5677.43  155.89  150.87    2.12  151.31    2.08  -0.43   2.97 
1 1 1    1   14   16 o  3  172.51    1.44 7377.90  123.32 7726.70  179.67 7067.19  169.58  176.51    2.05  168.81    2.03   7.70   2.89 
1 1 1    1   14   17 o  5   48.76    3.84  594.43   92.10  407.37  136.90  749.10  124.49   39.76    7.21   54.68    4.64 -14.92   8.57 
1 1 1    1   14   18 o 19  342.20    1.90 29041.09  322.33 29363.96  458.57 28725.79  453.16  343.98    2.69  340.23    2.69   3.76   3.80 
1 1 1    1   14   19 o 13  136.11    1.48 4593.12  100.02 4605.28  142.93 4581.46  140.01  136.26    2.12  135.91    2.08   0.35   2.97 
1 1 1    1   14   20 o 15  238.94    1.54 14155.92  182.42 14368.80  260.37 13950.68  255.65  240.67    2.18  237.14    2.17   3.53   3.08 
1 1 1    1   14   21 o  9   49.35    3.59  608.41   87.12  688.57  110.84  478.86  140.91   52.43    4.30   43.23    6.80   9.20   8.05 
1 1 1    1   14   22 o 17  133.39    1.50 4412.09   99.40 4518.96  138.34 4298.04  142.91  134.96    2.07  131.61    2.19   3.35   3.01 
1 1 1    1   14   23 o  7   50.18    3.49  629.20   86.16  586.93  124.58  667.95  119.28   48.19    5.30   51.54    4.72  -3.35   7.10 
1 1 1    1   14   24 o  3   45.78    3.54  524.63   79.71  582.29  111.30  463.92  114.22   48.07    4.73   42.70    5.53   5.36   7.28 
1 1 1    1   14   25 o 18   93.58    1.82 2173.12   84.27 2281.28  118.73 2063.31  119.64   95.79    2.50   91.08    2.65   4.71   3.65 
1 1 1    1   14   26 o 11   63.61    2.55 1006.77   80.27  966.94  116.63 1042.61  110.65   62.18    3.80   64.62    3.47  -2.44   5.15 
1 1 1    1   14   27 o 19   89.59    1.95 1992.66   86.46 1914.23  120.51 2075.85  124.11   87.69    2.78   91.32    2.74  -3.63   3.90 
1 1 1    1   14   28 o  5   81.30    2.12 1643.26   85.48 1550.65  119.30 1740.98  122.54   78.85    3.06   83.57    2.96  -4.72   4.26 
1 1 1    1   14   29 o 14  113.39    1.69 3191.41   94.89 3050.08  132.29 3341.19  136.19  110.76    2.41  115.93    2.37  -5.17   3.38 
1 1 1    1   14   30 o 16   59.68    2.77  889.06   81.82 1025.83  115.93  753.28  115.51   63.95    3.67   54.63    4.30   9.31   5.66 
1 1 1    1   14   31 o 15   72.37    2.49 1305.63   89.30 1296.80  125.11 1314.80  127.49   71.92    3.52   72.41    3.56  -0.49   5.01 
1 1 1    1   15    0 o 14  399.38    2.98 39552.94  589.30 39552.94  589.30 39552.94  589.30  399.38    2.98  399.38    2.98   0.00   0.00 
1 1 1    1   15    1 o  6  334.76    1.84 27782.85  305.54 27704.26  430.85 27862.34  433.35  334.24    2.60  335.19    2.61  -0.95   3.68 
1 1 1    1   15    2 o 18  246.67    1.64 15083.84  200.37 14494.80  306.18 15525.08  265.00  241.77    2.55  250.23    2.14  -8.47   3.33 
1 1 1    1   15    3 o  4  159.19    1.39 6281.72  109.39 6119.48  154.18 6446.17  155.23  157.11    1.98  161.25    1.94  -4.14   2.77 
1 1 1    1   15    4 o  7  245.79    1.53 14975.40  185.95 14913.16  261.53 15039.03  264.43  245.25    2.15  246.28    2.17  -1.03   3.05 
1 1 1    1   15    5 o 15  211.55    1.44 11094.09  151.19 11251.62  214.83 10939.53  212.80  213.03    2.03  210.05    2.04   2.98   2.88 
1 1 1    1   15    6 o 12   25.43    6.32  167.26   79.34  231.05  110.56   99.53  113.93   29.86    7.48   22.10    8.04   7.76  10.98 
1 1 1    1   15    7 o  6  107.19    1.66 2848.29   88.40 2659.20  121.97 3057.53  128.30  103.55    2.38  111.04    2.33  -7.49   3.33 
1 1 1    1   15    8 o  8   82.46    2.13 1687.07   87.01 1869.84  125.57 1518.24  120.68   86.77    2.92   78.16    3.12   8.61   4.28 
1 1 1    1   15    9 o  5  350.50    1.92 30459.26  333.86 30112.71  468.02 30818.29  476.37  348.42    2.71  352.48    2.73  -4.06   3.84 
1 1 1    1   15   10 o 15  185.10    1.42 8493.34  129.92 8871.00  183.98 8117.72  183.48  189.15    1.96  180.94    2.05   8.21   2.83 
1 1 1    1   15   11 o  3  176.54    1.41 7725.85  123.40 7727.67  172.79 7723.96  176.28  176.54    1.97  176.49    2.02   0.04   2.82 
1 1 1    1   15   12 o  7   62.70    2.55  976.90   79.13 1112.12  113.30  848.11  110.57   66.85    3.43   58.31    3.85   8.53   5.15 
1 1 1    1   15   13 o 12  244.45    1.53 14814.80  185.43 15321.22  267.48 14346.17  257.30  248.55    2.17  240.51    2.16   8.04   3.06 
1 1 1    1   15   14 o 19  258.91    1.57 16619.52  202.04 16551.46  287.64 16685.80  283.86  258.32    2.25  259.37    2.21  -1.05   3.15 
1 1 1    1   15   15 o 12  245.71    1.57 14968.60  190.65 14757.72  267.78 15185.34  271.49  243.92    2.21  247.43    2.21  -3.51   3.13 
1 1 1    1   15   16 o  6  196.27    1.62 9551.81  157.79 9889.39  211.46 9127.62  237.04  199.68    2.14  191.80    2.49   7.87   3.28 
1 1 1    1   15   17 o 18   28.63    5.83  211.82   79.91  176.46  109.54  252.05  116.83   26.35    7.82   31.10    7.64  -4.76  10.93 
1 1 1    1   15   18 o  2   92.19    1.95 2108.10   89.03 2102.39  123.68 2114.25  128.26   92.00    2.72   92.25    2.81  -0.25   3.91 
1 1 1    1   15   19 o  5  232.85    1.54 13443.49  177.59 13829.28  253.16 13069.74  249.19  236.11    2.16  229.53    2.19   6.58   3.08 
1 1 1    1   15   20 o  4   45.40    3.40  515.06   76.01  495.83  109.18  533.14  105.87   44.31    5.06   46.03    4.71  -1.71   6.91 
1 1 1    1   15   21 o 18  308.16    1.76 23554.57  268.41 22955.88  375.49 24180.20  383.84  304.10    2.49  312.11    2.48  -8.01   3.52 
1 1 1    1   15   22 o  2   75.73    2.53 1425.39   94.74 1202.38  142.00 1604.33  127.19   69.36    4.15   80.27    3.20 -10.92   5.24 
1 1 1    1   15   23 o 14  180.41    1.56 8072.90  139.42 8025.20  183.07 8138.78  215.13  179.82    2.05  181.04    2.40  -1.22   3.16 
1 1 1    1   15   24 o 12   47.46    3.38  563.64   79.05  664.59  108.86  450.99  114.99   51.42    4.31   42.03    5.66   9.39   7.12 
1 1 1    1   15   25 o  7  121.56    1.56 3665.73   94.24 3500.82  134.86 3823.11  131.74  118.73    2.29  124.09    2.14  -5.36   3.14 
1 1 1    1   15   26 o  4   11.50    5.38  -73.22   76.05   -0.79  108.94 -142.08  106.21   16.99    7.27   12.61    6.03   4.38   9.45 
1 1 1    1   15   27 o 15  106.75    1.77 2828.73   93.70 2829.03  132.89 2828.43  132.13  106.66    2.51  106.65    2.50   0.01   3.54 
1 1 1    1   15   28 o 12   74.79    2.28 1391.37   84.25 1450.42  115.64 1324.56  123.00   76.24    3.07   72.79    3.42   3.45   4.59 
1 1 1    1   15   29 o 18  114.65    1.66 3263.59   94.10 3245.71  132.66 3281.70  133.51  114.23    2.34  114.86    2.35  -0.63   3.31 
1 1 1    1   15   30 o  6   77.75    2.21 1504.91   85.19 1587.85  120.53 1422.09  120.43   79.70    3.06   75.39    3.23   4.32   4.45 
1 1 1    1   16    0 o  2   73.55    2.97 1347.74  107.72 1347.74  107.72 1347.74  107.72   73.55    2.97   73.55    2.97   0.00   0.00 
1 1 1    1   16    1 o  2  111.78    1.62 3097.48   89.64 3154.30  128.00 3042.80  125.56  112.78    2.29  110.77    2.29   2.01   3.24 
1 1 1    1   16    2 o 19  221.57    1.45 12169.94  159.30 12138.09  198.27 12227.94  267.54  221.26    1.81  222.05    2.43  -0.78   3.03 
1 1 1    1   16    3 o  4  197.49    1.43 9668.92  139.85 9468.79  195.91 9876.90  199.71  195.42    2.02  199.58    2.02  -4.17   2.86 
1 1 1    1   16    4 o 10   62.63    3.01  975.49   93.07  883.78  175.12 1011.60  109.87   59.28    6.04   63.75    3.49  -4.46   6.98 
1 1 1    1   16    5 f  0   37.58    4.33  355.36   79.21  455.63  111.50  253.20  112.55   42.46    5.42   31.24    7.39  11.22   9.16 
1 1 1    1   16    6 o  4  124.11    1.59 3818.80   97.69 3767.29  143.32 3863.50  133.51  123.25    2.35  124.82    2.16  -1.57   3.19 
1 1 1    1   16    7 o  1  122.63    1.58 3727.91   96.14 3891.07  141.92 3589.51  130.70  125.26    2.29  120.31    2.19   4.95   3.17 
1 1 1    1   16    8 o  6   79.50    2.12 1568.46   83.52 1664.58  114.33 1458.45  122.30   81.86    2.82   76.59    3.23   5.27   4.29 
1 1 1    1   16    9 o  1   57.71    2.77  828.26   78.97 1010.92  105.32  593.70  119.35   63.73    3.35   48.60    5.03  15.13   6.04 
1 1 1    1   16   10 o 16  120.04    1.58 3572.62   93.96 3646.82  132.31 3497.11  133.46  121.26    2.20  118.74    2.27   2.52   3.16 
1 1 1    1   16   11 o 11  211.89    1.44 11130.60  151.47 11628.58  214.54 10635.66  213.88  216.55    2.00  207.09    2.08   9.46   2.89 
1 1 1    1   16   12 o 16  196.13    1.43 9536.63  138.63 9572.88  193.74 9498.59  198.45  196.47    1.99  195.70    2.05   0.77   2.85 
1 1 1    1   16   13 o 12  155.68    1.47 6009.06  113.64 6100.54  160.05 5916.04  161.39  156.83    2.06  154.44    2.11   2.39   2.95 
1 1 1    1   16   14 o  8  161.51    1.68 6468.04  134.84 6328.81  173.99 6677.42  213.36  159.73    2.20  164.04    2.62  -4.31   3.42 
1 1 1    1   16   15 o  9  162.86    1.55 6576.76  124.81 6813.02  176.76 6341.85  176.26  165.73    2.15  159.89    2.22   5.84   3.09 
1 1 1    1   16   16 o 15  251.17    1.58 15642.92  197.23 15385.15  278.47 15902.41  279.40  249.02    2.26  253.18    2.23  -4.16   3.17 
1 1 1    1   16   17 o  5  105.58    1.80 2764.65   94.20 2734.15  131.80 2796.50  134.69  104.96    2.53  106.15    2.56  -1.19   3.60 
1 1 1    1   16   18 o  2  137.76    1.63 4705.92  111.41 4459.74  156.45 4959.19  158.68  134.06    2.35  141.38    2.26  -7.31   3.27 
1 1 1    1   16   19 o 18   77.41    2.20 1487.99   84.49 1530.59  118.18 1443.45  120.85   78.44    3.05   76.15    3.21   2.29   4.42 
1 1 1    1   16   20 o  3   51.07    3.00  650.20   75.54  581.06  109.05  713.96  104.73   48.06    4.64   53.41    3.98  -5.35   6.11 
1 1 1    1   16   21 o 11   49.25    3.83  607.38   92.77  743.48  127.93  456.40  134.73   54.37    4.80   42.13    6.67  12.24   8.22 
1 1 1    1   16   22 o  7   30.26    5.64  236.74   81.48  319.14  114.59  152.47  115.89   35.01    6.85   24.92    8.15  10.08  10.65 
1 1 1    1   16   23 o  9   76.82    2.24 1466.92   85.08 1397.87  121.07 1534.29  119.60   74.87    3.27   78.47    3.08  -3.60   4.49 
1 1 1    1   16   24 o 16   42.59    3.87  455.92   80.82  465.77  116.83  446.88  111.91   42.72    5.66   41.86    5.53   0.86   7.91 
1 1 1    1   16   25 o  9   20.11    6.70   97.35   78.17   77.58  116.45  113.56  105.47   20.88    8.02   22.24    7.77  -1.36  11.16 
1 1 1    1   16   26 o 11   20.02    6.74   95.95   79.11   72.34  111.17  120.18  112.60   20.28    7.82   22.85    8.03  -2.56  11.21 
1 1 1    1   16   27 o  6  100.75    1.84 2520.74   92.01 2422.13  125.81 2634.13  134.92   98.64    2.58  102.86    2.65  -4.22   3.69 
1 1 1    1   16   28 o 11   12.53    5.78  -63.16   83.56  -44.55  117.94  -81.91  118.39   16.09    7.20   15.04    6.92   1.05   9.98 
1 1 1    1   16   29 o  6  106.77    2.02 2834.23  106.66 2890.86  136.83 2746.53  170.26  107.73    2.56  104.78    3.28   2.94   4.16 
1 1 1    1   17    0 o 10  361.22    2.77 32359.43  496.18 32359.43  496.18 32359.43  496.18  361.22    2.77  361.22    2.77   0.00   0.00 
1 1 1    1   17    1 o  9  153.35    1.39 5829.47  105.92 5713.08  130.49 6054.28  181.36  151.80    1.73  156.24    2.34  -4.44   2.91 
1 1 1    1   17    2 o 17  110.65    1.51 3035.04   82.71 3091.21  102.86 2932.30  139.13  111.66    1.86  108.72    2.58   2.93   3.18 
1 1 1    1   17    3 o 14   78.90    1.95 1543.82   76.31 1557.53   95.28 1519.31  127.43   79.21    2.43   78.17    3.30   1.04   4.10 
1 1 1    1   17    4 o 13  238.11    1.51 14056.14  177.90 13827.97  250.65 14287.75  252.53  236.13    2.14  240.03    2.12  -3.89   3.02 
1 1 1    1   17    5 o 19  130.43    1.63 4217.66  105.66 4148.94  142.51 4301.56  157.47  129.34    2.22  131.69    2.41  -2.35   3.28 
1 1 1    1   17    6 o  4   53.00    2.85  699.00   74.69  764.59  101.74  622.32  110.00   55.36    3.73   49.84    4.50   5.53   5.85 
1 1 1    1   17    7 o  7   26.72    6.04  184.98   78.11   88.70  110.12  282.50  110.82   21.30    7.88   33.03    6.99 -11.72  10.53 
1 1 1    1   17    8 o  4  156.88    1.47 6101.74  114.27 6074.77  160.48 6129.49  162.74  156.51    2.07  157.21    2.09  -0.70   2.94 
1 1 1    1   17    9 o 12   26.04    6.34  175.92   81.02  185.73  113.17  165.61  116.04   27.01    7.93   25.86    8.12   1.15  11.36 
1 1 1    1   17   10 o  2  152.55    1.53 5769.73  115.47 5940.26  164.68 5604.80  161.96  154.76    2.15  150.32    2.17   4.43   3.06 
1 1 1    1   17   11 o  3   88.97    1.98 1963.36   87.16 1844.94  129.45 2061.56  117.88   86.15    3.04   91.11    2.61  -4.96   4.01 
1 1 1    1   17   12 o 16   87.08    2.29 1882.68   98.82 1933.24  126.86 1804.64  157.61   88.20    2.91   85.13    3.74   3.07   4.74 
1 1 1    1   17   13 o  9  172.42    1.50 7370.96  128.50 7335.45  179.99 7407.89  183.52  171.96    2.11  172.81    2.14  -0.84   3.01 
1 1 1    1   17   14 o  8  198.81    1.50 9800.42  147.82 9403.56  205.38 10227.04  212.94  194.69    2.13  203.04    2.12  -8.35   3.00 
1 1 1    1   17   15 o  3  216.47    1.52 11619.29  163.60 11783.92  235.03 11464.55  227.87  217.94    2.18  214.97    2.14   2.97   3.05 
1 1 1    1   17   16 o 15  124.60    1.77 3850.55  109.30 3533.54  175.22 4052.48  139.84  119.29    2.96  127.80    2.21  -8.51   3.70 
1 1 1    1   17   17 o 18  127.12    1.81 4008.05  114.36 4226.01  149.25 3698.15  177.97  130.50    2.31  122.03    2.94   8.47   3.74 
1 1 1    1   17   18 o 10   21.98    6.74  121.33   80.47  158.02  116.24   87.56  111.52   25.33    8.15   21.24    7.91   4.09  11.36 
1 1 1    1   17   19 o 10  125.02    1.59 3876.57   98.58 3784.04  137.89 3973.28  140.98  123.47    2.25  126.52    2.25  -3.05   3.18 
1 1 1    1   17   20 f  0   80.76    2.32 1620.52   92.65 1660.29  130.79 1580.47  131.26   81.64    3.24   79.64    3.33   2.00   4.65 
1 1 1    1   17   21 o 11   82.09    2.41 1675.34   98.10 1594.43  149.44 1736.61  130.04   79.89    3.78   83.48    3.15  -3.59   4.92 
1 1 1    1   17   22 o 11   43.59    3.72  477.00   79.60  516.53  118.02  444.01  107.81   45.06    5.39   41.75    5.33   3.32   7.58 
1 1 1    1   17   23 f  0  170.50    1.52 7211.69  128.05 7100.38  181.98 7320.84  180.20  169.09    2.17  171.71    2.12  -2.61   3.03 
1 1 1    1   17   24 o 12   73.01    2.55 1327.08   92.09 1400.52  133.88 1261.12  126.87   74.84    3.62   71.01    3.62   3.83   5.12 
1 1 1    1   17   25 o 19   35.50    5.00  322.67   85.60  232.96  124.70  402.62  117.72   29.63    8.21   39.42    6.23  -9.79  10.31 
1 1 1    1   17   26 o  7   29.29    5.88  224.33   82.45   56.10  117.81  385.82  115.43   19.89    7.93   38.55    6.25 -18.66  10.10 
1 1 1    1   17   27 o  3   83.72    2.27 1744.47   93.98 1865.05  132.35 1621.86  133.46   86.41    3.10   80.52    3.35   5.89   4.56 
1 1 1    1   17   28 o 14   64.69    3.26 1048.48  104.06 1149.68  129.99  867.89  173.64   67.59    3.90   58.01    6.13   9.58   7.26 
1 1 1    1   18    0 o  3   35.38    5.32  331.06   87.01  331.06   87.01  331.06   87.01   35.38    5.32   35.38    5.32   0.00   0.00 
1 1 1    1   18    1 f  0  133.28    1.44 4403.95   94.91 4457.13  121.30 4320.00  152.41  134.07    1.83  131.97    2.33   2.10   2.96 
1 1 1    1   18    2 o  9  189.30    1.40 8883.74  131.52 8899.99  162.16 8852.50  224.82  189.46    1.73  188.91    2.40   0.55   2.96 
1 1 1    1   18    3 o  8  143.67    1.44 5117.08  102.35 4872.58  125.97 5592.00  175.56  140.18    1.81  150.14    2.36  -9.96   2.98 
1 1 1    1   18    4 o  1  137.43    1.46 4682.33   99.29 4742.11  123.18 4571.47  167.75  138.29    1.80  135.74    2.49   2.54   3.07 
1 1 1    1   18    5 o  7   77.87    2.23 1505.17   86.06 1621.17  134.11 1423.97  112.20   80.73    3.36   75.68    3.00   5.05   4.50 
1 1 1    1   18    6 o 16  178.01    1.46 7856.01  128.54 7961.72  187.89 7763.02  176.24  179.16    2.12  176.92    2.01   2.24   2.92 
1 1 1    1   18    7 o  2  155.16    1.62 5969.13  124.59 5994.80  160.59 5930.32  197.49  155.47    2.08  154.60    2.58   0.87   3.31 
1 1 1    1   18    8 o  8  137.27    1.53 4672.18  104.24 4680.04  144.86 4663.74  150.11  137.36    2.13  137.11    2.21   0.24   3.07 
1 1 1    1   18    9 o  9  151.30    1.56 5676.53  117.34 5884.50  163.52 5455.79  168.47  154.02    2.14  148.29    2.29   5.73   3.14 
1 1 1    1   18   10 o  4  245.60    1.87 14959.93  227.95 14701.00  274.73 15532.06  408.37  243.42    2.28  250.07    3.29  -6.64   4.00 
1 1 1    1   18   11 o  5  231.03    1.57 13235.20  179.32 12791.54  252.53 13686.49  254.69  227.06    2.24  234.88    2.19  -7.82   3.13 
1 1 1    1   18   12 o 14  109.57    1.81 2977.63   98.40 2921.22  137.53 3036.80  140.85  108.49    2.56  110.61    2.57  -2.12   3.63 
1 1 1    1   18   13 o 18   67.69    2.59 1138.80   86.76 1211.95  123.13 1066.67  122.28   69.74    3.57   65.39    3.79   4.35   5.21 
1 1 1    1   18   14 o  7   88.86    1.93 1958.63   84.81 2034.02  123.52 1891.36  116.67   90.47    2.76   87.24    2.70   3.23   3.86 
1 1 1    1   18   15 o 13   30.59    5.85  241.55   85.51  206.77  123.23  273.85  118.74   28.36    8.26   32.38    7.54  -4.02  11.19 
1 1 1    1   18   16 o 11  192.27    1.48 9167.74  140.97 9161.92  197.16 9173.82  201.63  192.16    2.07  192.28    2.12  -0.12   2.96 
1 1 1    1   18   17 o 19  213.77    1.51 11332.83  160.10 11244.76  227.07 11419.88  225.76  212.86    2.15  214.52    2.12  -1.65   3.02 
1 1 1    1   18   18 o 12   47.11    3.71  555.81   85.99  483.62  114.13  650.60  130.78   43.65    5.39   50.74    5.28  -7.09   7.54 
1 1 1    1   18   19 o 13   76.39    2.42 1450.82   91.35 1473.02  132.36 1430.62  126.24   76.84    3.48   75.74    3.37   1.10   4.85 
1 1 1    1   18   20 o  5  209.03    1.52 10839.68  157.24 10570.00  221.71 11112.62  223.05  206.30    2.17  211.54    2.13  -5.24   3.04 
1 1 1    1   18   21 o 18  171.46    1.52 7293.29  128.85 7398.45  182.55 7188.88  181.90  172.61    2.13  170.14    2.16   2.47   3.03 
1 1 1    1   18   22 o 15   68.11    2.68 1155.21   90.23 1273.35  126.26 1031.91  129.00   71.38    3.58   64.16    4.08   7.23   5.43 
1 1 1    1   18   23 o 10  101.78    1.94 2572.70   98.06 2632.60  135.64 2507.12  141.94  102.84    2.66  100.32    2.86   2.52   3.91 
1 1 1    1   18   24 o 19   41.09    4.12  426.96   82.83  459.80  114.75  391.23  119.69   42.32    5.61   38.76    6.46   3.56   8.55 
1 1 1    1   18   25 o 18   58.75    3.07  862.61   88.98  796.03  127.40  926.03  124.33   56.12    4.62   60.67    4.16  -4.54   6.22 
1 1 1    1   18   26 o  4  122.85    1.77 3748.66  108.05 3660.83  156.21 3829.25  149.62  121.24    2.60  124.04    2.43  -2.79   3.56 
1 1 1    1   18   27 o  2   83.10    2.37 1720.94   97.55 1561.11  148.83 1841.33  129.17   78.79    3.82   85.81    3.04  -7.02   4.88 
1 1 1    1   19    0 o 15  361.09    2.76 32343.70  493.68 32343.70  493.68 32343.70  493.68  361.09    2.76  361.09    2.76   0.00   0.00 
1 1 1    1   19    1 o 17   89.36    1.67 1980.23   74.06 1798.07  111.89 2122.28   98.80   85.08    2.66   92.50    2.16  -7.42   3.42 
1 1 1    1   19    2 o 10  173.83    1.40 7492.00  120.66 7469.10  148.14 7537.13  207.97  173.55    1.72  174.29    2.41  -0.74   2.96 
1 1 1    1   19    3 f  0   56.44    2.70  792.42   75.31  712.47   93.75  937.87  126.44   53.43    3.56   61.27    4.19  -7.84   5.50 
1 1 1    1   19    4 o 16   44.05    3.69  485.70   79.92  573.42   98.25  314.17  137.39   47.83    4.19   34.69    8.13  13.15   9.15 
1 1 1    1   19    5 o 13   82.36    2.30 1684.24   93.94 1661.82  123.11 1715.49  145.35   81.75    3.04   83.01    3.54  -1.26   4.67 
1 1 1    1   19    6 o  8  159.43    1.53 6302.49  121.03 6331.71  171.33 6273.38  171.00  159.76    2.16  159.02    2.17   0.74   3.06 
1 1 1    1   19    7 o  1  161.26    1.55 6448.04  124.05 6330.54  178.64 6557.47  172.39  159.73    2.26  162.58    2.14  -2.85   3.11 
1 1 1    1   19    8 o 18  113.41    1.88 3190.34  105.96 2957.49  148.96 3428.81  150.75  109.11    2.76  117.53    2.59  -8.42   3.78 
1 1 1    1   19    9 o  4   67.02    2.70 1116.89   89.36 1189.76  131.06 1053.59  122.16   69.06    3.84   64.98    3.81   4.08   5.41 
1 1 1    1   19   10 o  7  154.85    1.53 5945.74  117.59 5737.78  160.96 6183.75  172.20  152.07    2.14  157.87    2.20  -5.79   3.07 
1 1 1    1   19   11 o  6  210.31    1.49 10967.73  155.80 10593.89  217.65 11360.62  223.12  206.64    2.12  213.99    2.10  -7.35   2.99 
1 1 1    1   19   12 o  8  102.04    2.14 2583.55  108.00 2427.66  127.15 2987.26  204.62   98.86    2.60  109.53    3.77 -10.68   4.58 
1 1 1    1   19   13 f  0   70.37    2.93 1232.12  102.07 1200.85  133.66 1275.86  158.10   69.36    3.90   71.42    4.49  -2.06   5.95 
1 1 1    1   19   14 o 11   34.46    4.90  302.02   81.28  145.19  120.94  431.20  109.76   24.74    8.33   41.18    5.52 -16.44   9.99 
1 1 1    1   19   15 o 15  199.07    1.52 9828.19  149.85 9648.70  206.12 10029.38  218.22  197.18    2.11  201.02    2.19  -3.84   3.04 
1 1 1    1   19   16 o 18   51.92    3.52  673.78   89.97  799.21  129.54  556.93  125.04   56.39    4.68   46.86    5.49   9.53   7.21 
1 1 1    1   19   17 o  5   51.51    3.45  663.39   87.69  682.87  126.40  645.32  121.76   52.03    4.96   50.57    4.92   1.46   6.99 
1 1 1    1   19   18 o  1   34.50    5.09  304.44   84.49  431.07  127.47  205.19  112.85   40.85    6.51   27.99    7.83  12.86  10.18 
1 1 1    1   19   19 o 10  185.40    1.52 8528.54  139.84 8101.13  200.11 8936.45  195.49  180.59    2.24  189.70    2.08  -9.11   3.05 
1 1 1    1   19   20 o 19   95.12    2.05 2246.62   96.71 2406.12  137.73 2091.47  135.84   98.31    2.83   91.63    2.99   6.68   4.12 
1 1 1    1   19   21 o  4  100.16    1.92 2491.15   95.51 2382.70  129.54 2620.28  141.36   97.84    2.67  102.58    2.78  -4.75   3.86 
1 1 1    1   19   22 o 17  209.63    1.56 10906.65  161.96 10514.87  223.74 11337.88  234.73  205.69    2.19  213.58    2.22  -7.89   3.12 
1 1 1    1   19   23 o 13   63.16    3.00  996.46   93.69  945.21  135.47 1043.45  129.71   61.20    4.50   64.42    4.08  -3.22   6.07 
1 1 1    1   19   24 o  3   49.65    3.85  620.44   94.01  612.08  139.63  627.38  127.13   48.82    5.89   49.61    5.25  -0.79   7.89 
1 1 1    1   19   25 o  2   95.61    2.18 2274.09  103.28 2444.20  147.68 2111.24  144.49   98.91    3.02   91.88    3.18   7.03   4.38 
1 1 1    1   19   26 f  0  123.25    1.76 3775.38  107.74 3856.30  152.74 3695.26  151.99  124.40    2.48  121.77    2.52   2.64   3.53 
1 1 1    1   20    0 o 18  265.55    2.30 17491.63  302.22 17491.63  302.22 17491.63  302.22  265.55    2.30  265.55    2.30   0.00   0.00 
1 1 1    1   20    1 o 13  111.01    1.57 3056.01   86.52 2997.78  125.02 3109.51  119.85  109.91    2.29  111.95    2.16  -2.04   3.15 
1 1 1    1   20    2 o  1  116.97    1.56 3393.03   90.62 3453.27  130.16 3336.35  126.25  117.97    2.23  115.96    2.20   2.01   3.13 
1 1 1    1   20    3 o 16  108.93    1.70 2943.03   91.59 3037.94  115.34 2780.99  150.71  110.66    2.10  105.79    2.88   4.87   3.56 
1 1 1    1   20    4 f  0  186.53    1.41 8627.64  130.79 8566.14  163.93 8735.36  216.95  185.84    1.78  187.62    2.33  -1.78   2.93 
1 1 1    1   20    5 o  5  171.92    1.46 7328.82  124.38 7304.37  159.03 7367.34  199.62  171.60    1.87  172.30    2.34  -0.70   2.99 
1 1 1    1   20    6 o 14   75.59    2.18 1418.93   81.75 1557.02  102.94 1183.21  134.50   79.15    2.63   68.85    3.96  10.30   4.75 
1 1 1    1   20    7 o  1  197.82    1.50 9703.65  146.66 10028.90  213.71 9414.13  201.63  201.05    2.14  194.79    2.09   6.25   2.99 
1 1 1    1   20    8 f  0  150.21    1.68 5595.55  125.13 5729.20  165.86 5418.99  190.63  151.95    2.20  147.75    2.60   4.21   3.41 
1 1 1    1   20    9 o 10   49.51    3.62  612.71   88.12  654.13  122.45  568.21  126.91   50.99    4.91   47.39    5.51   3.60   7.37 
1 1 1    1   20   10 o 16   88.96    2.15 1963.79   94.65 2067.81  130.04 1846.61  138.02   91.20    2.88   86.14    3.24   5.06   4.33 
1 1 1    1   20   11 o  5   89.51    2.00 1987.74   88.69 1874.47  119.89 2124.66  131.81   86.83    2.79   92.44    2.88  -5.61   4.01 
1 1 1    1   20   12 o  2   77.16    2.29 1479.17   87.32 1664.57  131.20 1331.74  116.99   81.76    3.24   73.12    3.24   8.64   4.58 
1 1 1    1   20   13 o 19  140.10    1.62 4868.70  112.78 4826.14  158.78 4912.04  160.22  139.43    2.30  140.66    2.30  -1.24   3.25 
1 1 1    1   20   14 o  2   83.95    2.30 1751.29   95.45 1700.72  132.66 1805.55  137.43   82.62    3.25   85.13    3.26  -2.51   4.60 
1 1 1    1   20   15 o 14   74.88    2.54 1394.56   94.15 1361.21  129.57 1431.86  137.02   73.85    3.55   75.73    3.66  -1.88   5.10 
1 1 1    1   20   16 o  1   90.55    1.98 2035.81   88.91 1953.34  132.14 2104.02  120.17   88.55    3.02   91.96    2.64  -3.41   4.01 
1 1 1    1   20   17 o 13  167.25    1.52 6940.59  126.30 7024.96  179.80 6858.42  177.45  168.17    2.16  166.17    2.15   2.00   3.05 
1 1 1    1   20   18 o 10   67.01    2.65 1118.36   87.70 1079.18  133.36 1148.22  116.41   65.60    4.12   67.78    3.48  -2.19   5.39 
1 1 1    1   20   19 o  5   53.40    3.28  713.14   86.40  707.10  120.80  719.46  123.63   52.93    4.65   53.38    4.72  -0.45   6.63 
1 1 1    1   20   20 o  6   15.77    6.64   10.29   88.28   39.76  122.10  -21.99  127.80   19.47    7.96   17.59    7.70   1.88  11.08 
1 1 1    1   20   21 o 17   20.76    7.08  102.63   87.43  161.92  123.69   43.40  123.61   25.44    8.42   19.67    8.03   5.78  11.64 
1 1 1    1   20   22 o 11   63.90    3.33 1022.14  105.04 1126.51  138.79  882.22  160.70   66.90    4.21   58.80    5.58   8.09   6.99 
1 1 1    1   20   23 o  7  131.46    1.77 4292.76  115.26 4344.53  167.77 4246.48  158.62  132.09    2.56  130.62    2.45   1.47   3.55 
1 1 1    1   20   24 o  5   14.63    6.45  -20.65   90.96   60.72  129.75  -99.28  127.55   20.60    8.29   15.24    7.07   5.37  10.89 
1 1 1    1   20   25 o 14   33.14    5.73  287.69   90.66  366.28  133.00  219.47  123.91   36.89    7.53   28.50    8.28   8.39  11.19 
1 1 1    1   21    0 o  7   71.13    3.41 1264.31  119.58 1264.31  119.58 1264.31  119.58   71.13    3.41   71.13    3.41   0.00   0.00 
1 1 1    1   21    1 o  8   57.15    2.67  812.69   75.46  646.72  107.08  976.47  106.37   50.78    4.29   62.58    3.44 -11.80   5.50 
1 1 1    1   21    2 o 14   53.36    2.84  709.16   74.76  752.16  107.01  668.15  104.50   54.84    3.96   51.65    4.12   3.19   5.71 
1 1 1    1   21    3 o 19   93.76    1.80 2180.49   83.52 2222.61  124.92 2146.45  112.32   94.57    2.67   92.96    2.44   1.62   3.61 
1 1 1    1   21    4 o 15   47.01    3.11  551.44   72.07  407.42   83.91  956.57  140.73   40.22    4.27   61.78    4.63 -21.55   6.30 
1 1 1    1   21    5 o 13  192.26    1.49 9166.64  141.60 9270.15  179.47 8995.94  230.47  193.31    1.87  190.36    2.44   2.95   3.08 
1 1 1    1   21    6 o  9  149.96    1.55 5577.04  115.12 5790.44  142.46 5175.46  195.43  152.78    1.88  144.36    2.73   8.42   3.32 
1 1 1    1   21    7 o 12  251.54    1.60 15693.32  199.96 15872.43  253.14 15396.08  326.10  252.92    2.02  248.99    2.64   3.93   3.33 
1 1 1    1   21    8 o 17   78.10    2.18 1515.11   84.35 1560.58  103.66 1425.98  145.12   79.22    2.64   75.58    3.89   3.64   4.70 
1 1 1    1   21    9 o 19   46.79    3.80  548.56   87.47  599.44  127.01  502.67  120.64   48.67    5.35   44.47    5.60   4.20   7.74 
1 1 1    1   21   10 o  6   60.41    2.90  909.11   86.51  948.08  125.51  873.85  119.40   61.54    4.14   59.07    4.10   2.46   5.83 
1 1 1    1   21   11 o 16   90.72    2.17 2043.21   97.76 1979.21  137.78 2108.08  138.73   89.16    3.12   92.03    3.05  -2.87   4.36 
1 1 1    1   21   12 o  5  127.77    1.64 4049.87  103.73 3973.48  143.07 4134.53  150.61  126.49    2.28  129.02    2.35  -2.53   3.28 
1 1 1    1   21   13 o 15   83.42    2.33 1729.74   96.40 1848.63  137.88 1616.07  134.82   86.12    3.24   80.49    3.39   5.63   4.68 
1 1 1    1   21   14 o 17   80.62    2.16 1615.62   86.18 1848.36  126.36 1413.22  117.83   86.13    2.96   75.27    3.17  10.86   4.34 
1 1 1    1   21   15 o  6   12.70    5.79  -50.94   80.86 -107.47  118.52   -1.72  110.59   14.45    6.74   17.06    7.31  -2.61   9.95 
1 1 1    1   21   16 o  1   20.52    7.10   97.58   87.95  251.20  126.10  -47.95  122.73   30.78    8.14   16.43    7.35  14.35  10.97 
1 1 1    1   21   17 f  0  118.17    1.76 3466.58  103.38 3608.07  143.65 3314.57  148.90  120.48    2.41  115.45    2.60   5.03   3.54 
1 1 1    1   21   18 o  9   74.97    2.47 1399.49   91.70 1468.88  127.10 1324.14  132.45   76.66    3.35   72.72    3.69   3.95   4.98 
1 1 1    1   21   19 o  4   90.14    2.19 2019.91   97.86 1987.41  138.25 2052.54  138.54   89.21    3.13   90.67    3.09  -1.46   4.40 
1 1 1    1   21   20 o  3  111.58    1.85 3093.03  102.49 2994.00  140.53 3205.55  149.81  109.65    2.59  113.44    2.66  -3.79   3.71 
1 1 1    1   21   21 o 13   94.74    2.20 2232.17  103.51 2288.07  145.92 2175.54  146.85   95.71    3.08   93.30    3.18   2.41   4.43 
1 1 1    1   21   22 o  7   47.25    4.11  564.86   95.39  679.35  132.93  443.33  136.95   51.52    5.28   40.98    6.99  10.54   8.76 
1 1 1    1   21   23 o 19   49.86    3.57  626.57   87.60  711.73  126.30  547.61  121.60   52.79    4.88   46.08    5.43   6.71   7.30 
1 1 1    1   21   24 o  6   40.49    4.84  421.08   95.17  522.07  133.68  317.28  135.53   44.68    6.20   34.06    8.14  10.63  10.23 
1 1 1    1   22    0 o  9   26.03    9.52  226.01  113.31  226.01  113.31  226.01  113.31   26.03    9.52   26.03    9.52   0.00   0.00 
1 1 1    1   22    1 o  9   25.97    6.07  175.88   76.75  221.10  102.07  117.05  116.42   29.06    7.14   22.99    8.15   6.07  10.84 
1 1 1    1   22    2 o 11  144.06    1.47 5146.95  105.11 5060.10  148.69 5233.71  148.62  142.78    2.10  145.22    2.06  -2.43   2.95 
1 1 1    1   22    3 o  3   53.37    3.18  710.74   83.73  746.56  123.19  679.98  114.15   54.50    4.60   52.02    4.47   2.48   6.42 
1 1 1    1   22    4 o 17   25.89    6.14  174.88   77.55   82.11  109.11  269.60  110.25   20.79    7.81   32.10    7.12 -11.31  10.57 
1 1 1    1   22    5 o 17   98.58    1.81 2411.41   88.28 2285.68  108.11 2662.94  152.92   95.95    2.27  103.45    2.99  -7.51   3.75 
1 1 1    1   22    6 o  2   27.65    6.17  199.41   82.33  189.86   90.46  245.54  198.80   26.94    6.78   31.69   10.68  -4.75  12.65 
1 1 1    1   22    7 f  0   82.38    2.12 1685.98   86.62 1723.93  104.31 1601.66  155.48   83.27    2.53   80.07    3.93   3.20   4.67 
1 1 1    1   22    8 o  8  142.47    1.58 5035.32  111.89 5077.19  137.71 4953.96  191.96  143.02    1.94  141.18    2.74   1.85   3.36 
1 1 1    1   22    9 o  1   94.61    2.23 2223.15  104.59 2191.62  109.72 2537.24  346.26   93.90    2.36   99.94    7.04  -6.04   7.42 
1 1 1    1   22   10 o 12  160.83    1.63 6418.08  130.29 6341.39  168.93 6530.70  204.70  159.80    2.13  162.10    2.55  -2.30   3.32 
1 1 1    1   22   11 o 15  141.70    1.57 4982.09  110.41 4793.88  158.43 5159.84  153.97  138.90    2.30  144.13    2.16  -5.23   3.15 
1 1 1    1   22   12 f  0   84.82    2.30 1789.31   96.71 1683.02  138.69 1889.91  134.92   82.08    3.42   87.04    3.13  -4.96   4.63 
1 1 1    1   22   13 o  9   54.19    3.10  733.89   82.99  822.45  114.69  636.55  120.24   57.21    4.07   50.13    4.90   7.08   6.37 
1 1 1    1   22   14 o 18   58.99    3.12  869.19   90.87  756.23  134.65  963.66  123.13   54.66    5.03   61.97    4.03  -7.31   6.44 
1 1 1    1   22   15 o  4   50.27    3.50  633.60   86.78  593.70  118.55  679.64  127.36   48.36    5.02   51.78    5.03  -3.41   7.10 
1 1 1    1   22   16 o  9   28.59    6.26  215.17   86.25  254.12  124.10  178.79  119.95   30.85    8.04   26.35    8.26   4.50  11.52 
1 1 1    1   22   17 o  5   81.18    2.33 1640.72   93.55 1790.97  134.61 1500.36  130.11   84.65    3.21   77.43    3.40   7.22   4.68 
1 1 1    1   22   18 o  1  111.84    1.99 3109.27  110.19 3148.19  161.00 3074.97  151.13  112.32    2.89  111.08    2.74   1.24   3.99 
1 1 1    1   22   19 o  3   45.56    4.32  525.89   96.32  465.69  138.37  582.51  134.18   42.14    6.86   47.57    5.81  -5.43   8.99 
1 1 1    1   22   20 o 12   31.36    5.66  256.96   84.69  356.93  115.26  139.69  124.84   36.83    6.55   24.15    8.45  12.68  10.70 
1 1 1    1   22   21 o  3   88.09    2.36 1934.83  103.14 1981.01  146.30 1889.19  145.44   88.88    3.33   86.78    3.39   2.11   4.75 
1 1 1    1   22   22 o 11   18.79    7.11   70.48   90.63    5.54  131.03  130.05  125.49   18.48    7.94   23.48    8.45  -5.01  11.60 
1 1 1    1   23    0 o 12   32.73    7.00  301.26   99.76  301.26   99.76  301.26   99.76   32.73    7.00   32.73    7.00   0.00   0.00 
1 1 1    1   23    1 o 15   42.88    4.05  462.93   85.08  767.59  131.87  245.70  111.35   55.17    4.87   30.54    7.43  24.63   8.88 
1 1 1    1   23    2 o  9  130.06    1.60 4197.04  103.25 4034.27  150.06 4343.37  142.28  127.43    2.38  132.25    2.17  -4.82   3.22 
1 1 1    1   23    3 o 10   37.91    4.48  364.17   82.63  496.21  122.96  255.46  111.57   44.07    5.77   31.14    7.35  12.93   9.34 
1 1 1    1   23    4 o 19  132.66    1.64 4366.83  107.66 4513.54  156.18 4233.99  148.62  134.79    2.34  130.55    2.30   4.24   3.28 
1 1 1    1   23    5 o 13   71.56    2.44 1273.94   86.28 1168.55  120.74 1383.90  123.33   68.37    3.58   74.46    3.35  -6.09   4.90 
1 1 1    1   23    6 o  4  120.89    1.64 3626.49   98.48 3373.59  140.63 3869.82  137.94  116.51    2.44  124.81    2.23  -8.30   3.30 
1 1 1    1   23    7 o 15  103.34    1.92 2651.78   98.12 2750.31  129.42 2518.57  150.48  105.18    2.48  100.53    3.02   4.65   3.91 
1 1 1    1   23    8 f  0  107.54    1.75 2870.95   93.35 2801.66  110.55 3043.05  174.24  106.19    2.10  110.46    3.19  -4.26   3.82 
1 1 1    1   23    9 o  7  138.80    1.60 4781.82  109.97 4776.35  131.17 4794.75  201.72  138.68    1.91  138.75    2.93  -0.07   3.50 
1 1 1    1   23   10 o 17   22.50    6.39  131.75   74.54  153.26   92.16   91.06  126.76   24.30    7.16   21.99    8.38   2.30  11.03 
1 1 1    1   23   11 o 10   52.11    3.25  679.55   83.62  666.43   98.42  713.61  158.54   51.50    3.88   52.77    6.18  -1.27   7.30 
1 1 1    1   23   12 o  4   50.78    3.29  645.74   82.40  645.42   97.35  646.53  154.76   50.67    3.91   50.13    6.37   0.54   7.47 
1 1 1    1   23   13 o  4   38.73    4.14  379.76   78.29  442.53   92.35  219.38  147.61   41.76    4.53   29.06    9.17  12.70  10.23 
1 1 1    1   23   14 o 15   66.65    2.64 1107.84   87.13 1156.20  129.30 1067.62  117.92   67.86    3.86   65.24    3.66   2.62   5.32 
1 1 1    1   23   15 o  4   58.24    3.35  850.37   96.27 1016.21  143.07  713.14  130.14   63.39    4.58   52.93    5.02  10.46   6.80 
1 1 1    1   23   16 o  3   78.92    2.56 1553.27  100.07 1492.19  140.58 1616.03  142.49   77.10    3.69   80.27    3.59  -3.17   5.15 
1 1 1    1   23   17 o 16   19.63    7.25   80.80   93.26   -0.96  137.29  150.84  127.08   18.81    8.11   24.82    8.54  -6.01  11.77 
1 1 1    1   23   18 f  0   69.03    2.67 1189.74   91.06 1151.31  126.39 1231.22  131.32   67.66    3.78   69.97    3.80  -2.31   5.36 
1 1 1    1   23   19 o  3  129.50    1.81 4169.51  116.33 4512.32  174.01 3892.53  156.41  134.49    2.61  124.94    2.53   9.55   3.63 
1 1 1    1   23   20 o 13   31.98    6.03  270.97   92.14  387.44  137.09  174.99  124.44   37.82    7.58   25.82    8.44  12.00  11.35 
1 1 1    1   23   21 o  9   61.27    3.23  943.54   97.86  967.50  137.74  919.13  139.05   61.63    4.54   60.00    4.71   1.63   6.54 
1 1 1    1   24    0 o  8   11.66    7.67  -17.51  112.16  -17.51  112.16  -17.51  112.16   11.66    7.67   11.66    7.67  -0.00   0.00 
1 1 1    1   24    1 o 11   44.43    3.83  497.09   83.56  482.76  121.40  509.98  115.19   43.34    5.80   44.69    5.30  -1.35   7.86 
1 1 1    1   24    2 o  9   25.47    6.30  170.89   79.04   86.48  117.07  241.60  107.15   21.26    8.07   30.17    7.25  -8.91  10.85 
1 1 1    1   24    3 f  0   20.25    6.54  101.81   74.75   95.20  108.09  107.87  103.49   21.26    7.81   21.75    7.69  -0.49  10.96 
1 1 1    1   24    4 o 19   91.28    1.86 2069.31   84.08 2097.95  125.57 2046.04  113.21   91.75    2.76   90.65    2.52   1.10   3.74 
1 1 1    1   24    5 o 11   65.90    2.51 1081.91   81.86  980.70  114.67 1187.11  116.91   62.54    3.72   68.88    3.43  -6.34   5.06 
1 1 1    1   24    6 o 19  178.17    1.51 7877.98  133.41 8220.95  190.89 7550.52  186.52  181.89    2.12  174.31    2.16   7.58   3.02 
1 1 1    1   24    7 o  7   37.91    4.51  365.22   83.04  349.24  119.87  379.97  115.14   36.49    6.88   38.25    6.29  -1.77   9.32 
1 1 1    1   24    8 o  4   88.70    2.02 1954.67   88.60 1658.04  120.68 2301.41  130.48   81.52    2.99   96.11    2.74 -14.59   4.06 
1 1 1    1   24    9 o  1   67.28    2.54 1127.80   84.71 1220.08  106.24  966.78  140.35   69.89    3.07   61.89    4.61   8.01   5.54 
1 1 1    1   24   10 o  3   53.83    3.32  726.02   88.25  641.94   98.94 1053.50  195.24   50.48    3.99   64.10    6.22 -13.63   7.39 
1 1 1    1   24   11 f  0   54.88    3.13  753.93   84.67  769.92   98.15  707.42  167.40   55.37    3.60   52.25    6.61   3.12   7.53 
1 1 1    1   24   12 o  8   19.63    6.98   87.38   85.24   94.26  101.52   70.94  156.91   20.80    7.58   22.51    9.09  -1.71  11.84 
1 1 1    1   24   13 o  3   16.54    6.67   34.64   84.30    3.75   99.09  115.54  160.39   16.27    6.95   24.36    9.39  -8.10  11.68 
1 1 1    1   24   14 o  4   60.12    3.11  905.44   92.50  948.45  114.19  823.36  157.74   61.39    3.77   56.62    5.70   4.77   6.83 
1 1 1    1   24   15 o  1  100.27    1.99 2499.97   98.67 2406.38  118.60 2710.47  177.86   98.30    2.43  104.01    3.45  -5.71   4.23 
1 1 1    1   24   16 o 12   27.14    6.64  196.99   88.51   97.21  104.30  453.79  167.33   21.01    7.68   40.81    8.55 -19.80  11.49 
1 1 1    1   24   17 o  6   85.80    2.09 1832.88   89.06 1774.63  111.79 1934.09  147.35   84.27    2.68   87.76    3.39  -3.49   4.32 
1 1 1    1   24   18 o 19   24.67    6.54  163.74   81.28  201.79   95.08   60.49  156.62   27.28    7.00   21.78    8.98   5.50  11.38 
1 1 1    1   24   19 o 15   11.24    5.37 -105.44   83.50 -105.07  109.93 -105.95  128.38   13.60    6.39   15.02    7.01  -1.42   9.48 
1 1 1    1   25    0 o 11   17.49    9.37  112.22  111.38  112.22  111.38  112.22  111.38   17.49    9.37   17.49    9.37  -0.00   0.00 
1 1 1    1   25    1 o  4   52.08    3.27  679.63   84.08  621.85  118.11  739.02  119.73   49.48    4.88   54.07    4.51  -4.59   6.64 
1 1 1    1   25    2 o  1   23.50    6.64  144.73   80.84  204.27  113.61   83.68  115.05   27.76    7.89   20.98    7.99   6.78  11.23 
1 1 1    1   25    3 f  0   83.25    2.09 1723.65   86.12 1581.71  118.93 1880.13  124.88   79.59    3.02   86.81    2.91  -7.22   4.19 
1 1 1    1   25    4 o  2   37.80    3.98  361.82   73.41  458.25  103.21  263.08  104.44   42.36    5.01   31.50    6.88  10.86   8.51 
1 1 1    1   25    5 o 18   17.15    6.48   55.88   75.39  -38.37  104.43  158.46  108.94   15.19    6.79   24.84    7.88  -9.65  10.40 
1 1 1    1   25    6 o 13   80.45    2.16 1610.65   85.97 1671.45  128.46 1561.33  115.70   81.76    3.18   79.06    2.96   2.70   4.34 
1 1 1    1   25    7 o 10  115.31    1.75 3303.24  100.19 3399.20  144.74 3214.95  138.84  116.83    2.50  113.63    2.47   3.20   3.51 
1 1 1    1   25    8 o  4   49.39    3.86  615.40   93.82  659.29  142.98  582.23  124.32   50.59    5.81   47.64    5.36   2.95   7.90 
1 1 1    1   25    9 o 12   56.01    3.08  786.00   85.21  766.60  119.98  805.74  121.05   54.99    4.44   56.41    4.36  -1.42   6.22 
1 1 1    1   25   10 o  4  125.03    1.71 3883.93  105.81 3771.52  159.58 3972.13  141.36  122.99    2.62  126.32    2.26  -3.32   3.46 
1 1 1    1   25   11 o 17   22.62    6.79  133.73   82.24   77.05   96.87  279.91  155.58   19.56    7.36   31.99    9.27 -12.43  11.84 
1 1 1    1   25   12 o  5  106.52    1.90 2820.99  100.08 2789.19  119.70 2894.85  182.43  105.84    2.28  107.47    3.43  -1.63   4.12 
1 1 1    1   25   13 o  2   52.80    3.39  700.98   88.29  670.42  113.64  747.52  140.25   51.34    4.51   53.98    5.31  -2.64   6.97 
1 1 1    1   25   14 o 18   89.99    2.21 2017.16   98.41 2014.01  119.85 2023.68  172.39   89.77    2.70   89.58    3.89   0.19   4.73 
1 1 1    1   25   15 o  6   33.61    5.58  296.77   89.64  320.25  105.48  235.71  170.10   34.67    6.37   29.53    9.88   5.15  11.76 
1 1 1    1   25   16 o 17   87.60    2.22 1914.14   96.18 1956.82  116.79 1824.17  169.56   88.44    2.67   84.87    4.04   3.57   4.84 
1 1 1    1   25   17 o 13   21.14    7.88   98.30  110.50   25.44  125.90  342.68  230.59   18.75    7.91   34.49   11.50 -15.74  13.96 
1 1 1    1   26    0 o 15   13.03    8.20   24.58  111.21   24.58  111.21   24.58  111.21   13.03    8.20   13.03    8.20   0.00   0.00 
1 1 1    1   26    1 o 14   65.78    2.72 1081.34   88.36 1123.31  121.77 1034.66  128.42   66.82    3.69   64.02    4.07   2.80   5.49 
1 1 1    1   26    2 o 17   81.75    2.21 1664.94   89.39 1764.71  123.96 1556.87  129.02   84.00    2.98   78.80    3.31   5.19   4.46 
1 1 1    1   26    3 o  6   35.45    4.57  322.26   78.47  256.52  110.46  389.24  111.50   30.84    7.33   38.58    6.03  -7.74   9.49 
1 1 1    1   26    4 o  7   58.69    2.76  861.44   80.14  792.58  121.12  915.05  106.88   55.89    4.41   60.30    3.59  -4.41   5.69 
1 1 1    1   26    5 o 19  112.46    1.75 3143.60   97.61 3307.49  141.48 2994.73  134.84  115.20    2.48  109.61    2.48   5.58   3.51 
1 1 1    1   26    6 o  1   18.81    6.70   80.45   78.72 -108.65  119.89  223.72  104.36   14.39    6.73   28.80    7.30 -14.41   9.93 
1 1 1    1   26    7 o 12   49.98    3.43  628.58   84.50  572.45  122.06  680.23  117.09   47.18    5.31   51.69    4.62  -4.51   7.04 
1 1 1    1   26    8 o 16   27.56    6.47  202.93   86.85  223.63  135.23  188.40  113.30   28.80    8.72   26.56    7.97   2.23  11.82 
1 1 1    1   26    9 o  5   35.37    5.04  323.40   85.83  233.26  125.34  402.99  117.77   29.28    8.27   39.15    6.28  -9.87  10.39 
1 1 1    1   26   10 o  6   78.76    2.34 1547.46   91.34 1525.54  123.06 1574.37  136.31   77.98    3.19   79.13    3.48  -1.15   4.72 
1 1 1    1   26   11 o 11   75.90    2.47 1439.26   92.80 1458.10  127.51 1418.04  135.30   76.14    3.39   74.99    3.65   1.14   4.98 
1 1 1    1   26   12 o 14   48.93    3.46  604.94   83.43  619.05  125.42  593.74  111.73   48.91    5.26   48.08    4.75   0.84   7.08 
1 1 1    1   26   13 o 14   69.95    2.77 1226.28   95.95 1322.07  117.43 1033.95  166.41   72.47    3.28   63.25    5.36   9.23   6.28 
1 1 1    1   26   14 o 11   52.43    4.28  701.69  110.22  665.10  128.31  804.75  215.31   50.70    5.18   54.18    8.28  -3.49   9.77 
1 1 1    1   27    0 o  8   48.73    4.46  608.92  105.44  608.92  105.44  608.92  105.44   48.73    4.46   48.73    4.46  -0.00   0.00 
1 1 1    1   27    1 o  8   32.57    4.61  273.61   72.34  299.61  106.02  250.98   98.94   33.49    6.62   30.57    6.71   2.92   9.43 
1 1 1    1   27    2 o 19   17.75    6.83   58.10   84.80    8.82  133.65   91.31  109.70   18.74    8.04   20.85    7.83  -2.11  11.22 
1 1 1    1   27    3 o 19   56.39    2.96  797.71   82.41  743.13  116.30  852.76  116.79   54.04    4.38   58.00    4.09  -3.97   5.99 
1 1 1    1   27    4 o  1   69.12    2.45 1193.48   83.75 1073.18  113.58 1336.87  123.99   65.26    3.52   72.89    3.44  -7.62   4.93 
1 1 1    1   27    5 o  6   19.46    6.71   91.82   78.53   20.51  110.77  163.87  111.35   17.63    7.43   24.89    7.98  -7.26  10.90 
1 1 1    1   27    6 o  2   15.84    6.40   32.98   77.72  -31.53  110.67   95.76  109.16   15.72    7.01   20.96    7.82  -5.24  10.50 
1 1 1    1   27    7 o  4   48.08    3.45  584.21   81.64  728.02  126.95  482.80  106.60   53.21    4.87   43.18    5.08  10.03   7.03 
1 1 1    1   27    8 o  5   60.09    2.98  907.52   88.56  807.60  126.82 1002.61  123.72   56.14    4.60   62.83    3.99  -6.69   6.09 
1 1 1    1   27    9 o  2   18.66    7.04   72.66   88.72   39.60  138.86   95.46  115.33   19.94    8.35   21.12    8.01  -1.18  11.57 
1 1 1    1   27   10 o 18   45.76    4.01  534.08   90.03  709.53  126.12  351.77  128.56   52.44    4.91   35.77    7.49  16.68   8.96 
1 1 1    1   27   11 o 19   39.74    5.82  416.98  111.17  389.62  161.47  441.65  153.29   37.02    8.91   39.91    8.03  -2.89  11.99 
1 1 1    1   28    0 o  4   38.45    6.40  404.63  111.81  404.63  111.81  404.63  111.81   38.45    6.40   38.45    6.40   0.00   0.00 
1 1 1    1   28    1 o 12   37.39    4.15  359.11   75.57  511.03  110.75  226.77  103.37   44.31    5.14   28.64    7.27  15.67   8.90 
1 1 1    1   28    2 o  3   12.12    5.59  -54.47   78.17  -40.75  109.86  -68.53  111.25   15.27    6.88   14.56    6.70   0.71   9.60 
1 1 1    1   28    3 o 12   31.72    5.23  265.15   79.29  185.86  105.28  369.08  120.53   25.97    7.66   36.87    6.85 -10.90  10.27 
1 1 1    1   28    4 f  0   19.07    6.73   87.31   79.29  114.53  108.48   56.09  116.17   21.77    7.85   19.27    7.81   2.50  11.08 
1 1 1    1   28    5 f  0   45.30    3.91  523.59   86.95  573.00  132.02  485.74  115.56   46.63    5.84   43.01    5.55   3.62   8.06 
1 1 1    2    0    0 x  0       ?       ?       ?       ?       ?       ?       ?       ?       ?       ?       ?       ?      ?      ? 
1 1 1    2    0    1 o 12  427.19    3.05 45242.07  645.06 45242.07  645.06 45242.07  645.06  427.19    3.05  427.19    3.05  -0.00   0.00 
1 1 1    2    0    2 o 16   55.15    1.13  754.83   30.79  754.83   30.79  754.83   30.79   55.15    1.13   55.15    1.13  -0.00   0.00 
1 1 1    2    0    3 o  5  143.67    1.22 5116.99   86.99 5116.99   86.99 5116.99   86.99  143.67    1.22  143.67    1.22   0.00   0.00 
1 1 1    2    0    4 o  1    6.15    3.91    2.19   26.25    2.19   26.25    2.19   26.25    6.15    3.91    6.15    3.91   0.00   0.00 
1 1 1    2    0    5 f  0  550.46    4.51 75140.01 1231.12 75140.01 1231.12 75140.01 1231.12  550.46    4.51  550.46    4.51  -0.00   0.00 
1 1 1    2    0    6 o  6  190.83    1.82 9027.98  171.95 9027.98  171.95 9027.98  171.95  190.83    1.82  190.83    1.82   0.00   0.00 
1 1 1    2    0    7 o  3  122.43    1.59 3716.99   96.59 3716.99   96.59 3716.99   96.59  122.43    1.59  122.43    1.59  -0.00   0.00 
1 1 1    2    0    8 o 10  227.72    1.81 12855.45  203.82 12855.45  203.82 12855.45  203.82  227.72    1.81  227.72    1.81   0.00   0.00 
1 1 1    2    0    9 o  1  307.27    2.30 23407.87  349.93 23407.87  349.93 23407.87  349.93  307.27    2.30  307.27    2.30   0.00   0.00 
1 1 1    2    0   10 o 15  180.96    1.62 8118.71  144.94 8118.71  144.94 8118.71  144.94  180.96    1.62  180.96    1.62  -0.00   0.00 
1 1 1    2    0   11 o  5  492.48    3.53 60133.74  861.12 60133.74  861.12 60133.74  861.12  492.48    3.53  492.48    3.53  -0.00   0.00 
1 1 1    2    0   12 o 19  491.67    3.53 59931.68  860.79 59931.68  860.79 59931.68  860.79  491.67    3.53  491.67    3.53   0.00   0.00 
1 1 1    2    0   13 o  3  149.32    1.68 5528.01  124.40 5528.01  124.40 5528.01  124.40  149.32    1.68  149.32    1.68  -0.00   0.00 
1 1 1    2    0   14 o  5  344.21    2.59 29371.51  442.14 29371.51  442.14 29371.51  442.14  344.21    2.59  344.21    2.59  -0.00   0.00 
1 1 1    2    0   15 o  5  362.79    3.81 32638.14  684.66 32638.14  684.66 32638.14  684.66  362.79    3.81  362.79    3.81  -0.00   0.00 
1 1 1    2    0   16 o 15   28.67    7.92  245.20   97.31  245.20   97.31  245.20   97.31   28.67    7.92   28.67    7.92   0.00   0.00 
1 1 1    2    0   17 o  3  709.45    5.05 124833.80 1775.83 124833.80 1775.83 124833.80 1775.83  709.45    5.05  709.45    5.05  -0.00   0.00 
1 1 1    2    0   18 o  6  385.41    2.88 36828.89  550.47 36828.89  550.47 36828.89  550.47  385.41    2.88  385.41    2.88   0.00   0.00 
1 1 1    2    0   19 o 17  461.99    3.38 52927.21  774.23 52927.21  774.23 52927.21  774.23  461.99    3.38  461.99    3.38  -0.00   0.00 
1 1 1    2    0   20 o  6  323.64    2.51 25970.94  403.19 25970.94  403.19 25970.94  403.19  323.64    2.51  323.64    2.51   0.00   0.00 
1 1 1    2    0   21 o 15  178.76    1.86 7923.40  164.55 7923.40  164.55 7923.40  164.55  178.76    1.86  178.76    1.86  -0.00   0.00 
1 1 1    2    0   22 o  4   66.61    2.59 1105.11   85.13 1105.11   85.13 1105.11   85.13   66.61    2.59   66.61    2.59  -0.00   0.00 
1 1 1    2    0   23 o 19   38.04    4.51  373.91   81.85  373.91   81.85  373.91   81.85   38.04    4.51   38.04    4.51   0.00   0.00 
1 1 1    2    0   24 o 18   13.74    7.80   61.32   82.17   61.32   82.17   61.32   82.17   13.74    7.80   13.74    7.80  -0.00   0.00 
1 1 1    2    0   25 o  6   13.38    7.84   51.93   87.34   51.93   87.34   51.93   87.34   13.38    7.84   13.38    7.84  -0.00   0.00 
1 1 1    2    0   26 o 17    8.75    6.01  -60.91   85.05  -60.91   85.05  -60.91   85.05    8.75    6.01    8.75    6.01   0.00   0.00 
1 1 1    2    0   27 o  7   12.38    7.52   34.77   85.92   34.77   85.92   34.77   85.92   12.38    7.52   12.38    7.52   0.00   0.00 
1 1 1    2    0   28 f  0  116.97    2.01 3395.41  116.26 3395.41  116.26 3395.41  116.26  116.97    2.01  116.97    2.01   0.00   0.00 
1 1 1    2    0   29 o 17   13.13    7.95   40.80   95.31   40.80   95.31   40.80   95.31   13.13    7.95   13.13    7.95  -0.00   0.00 
1 1 1    2    0   30 o 16   74.07    2.73 1366.80   99.93 1366.80   99.93 1366.80   99.93   74.07    2.73   74.07    2.73   0.00   0.00 
1 1 1    2    0   31 o  4   12.57    7.53   40.82   83.77   40.82   83.77   40.82   83.77   12.57    7.53   12.57    7.53   0.00   0.00 
1 1 1    2    0   32 o  1   35.90    5.50  342.53   91.08  342.53   91.08  342.53   91.08   35.90    5.50   35.90    5.50  -0.00   0.00 
1 1 1    2    0   33 o  8   51.64    3.68  672.60   92.95  672.60   92.95  672.60   92.95   51.64    3.68   51.64    3.68   0.00   0.00 
1 1 1    2    0   34 o 18   47.16    4.07  565.32   93.54  565.32   93.54  565.32   93.54   47.16    4.07   47.16    4.07   0.00   0.00 
1 1 1    2    0   35 o  1  121.40    2.08 3660.48  124.96 3660.48  124.96 3660.48  124.96  121.40    2.08  121.40    2.08  -0.00   0.00 
1 1 1    2    1    0 f  0  133.63    1.18 4426.90   78.21 4426.90   78.21 4426.90   78.21  133.63    1.18  133.63    1.18   0.00   0.00 
1 1 1    2    1    1 o  5  566.93    2.83 79678.86  796.48 77763.52 1108.87 81720.27 1144.78  559.99    3.99  574.06    4.02 -14.07   5.67 
1 1 1    2    1    2 o 19  250.81    1.32 15590.95  163.85 15293.64  229.17 15901.86  234.35  248.40    1.86  253.29    1.87  -4.89   2.64 
1 1 1    2    1    3 o  6  112.97    0.96 3163.11   53.69 3214.29   76.79 3114.18   75.09  113.88    1.36  112.09    1.35   1.79   1.92 
1 1 1    2    1    4 o 13  399.06    2.21 39474.04  437.87 39797.98  580.17 39045.31  667.44  400.67    2.92  396.84    3.39   3.83   4.48 
1 1 1    2    1    5 o  6  140.53    0.91 4894.23   63.47 4496.16   75.71 5835.65  116.42  134.69    1.13  153.44    1.53 -18.75   1.91 
1 1 1    2    1    6 o 14  243.61    1.41 14708.72  170.17 15241.55  228.68 14047.51  254.74  247.97    1.86  238.05    2.16   9.92   2.85 
1 1 1    2    1    7 o 16  206.48    1.27 10566.70  129.63 10897.87  173.23 10145.22  195.43  209.68    1.67  202.30    1.95   7.38   2.56 
1 1 1    2    1    8 o 17  176.58    1.19 7728.64  103.83 7741.04  136.85 7711.82  159.40  176.72    1.56  176.38    1.82   0.34   2.40 
1 1 1    2    1    9 o  4  223.98    1.38 12434.70  152.99 12646.82  202.67 12153.72  233.25  225.87    1.81  221.41    2.13   4.46   2.79 
1 1 1    2    1   10 o  7  487.68    2.47 58962.80  597.53 60596.68  859.46 57434.24  831.30  494.31    3.51  481.24    3.48  13.07   4.94 
1 1 1    2    1   11 o  6  311.06    1.65 23982.91  254.44 23770.68  358.51 24198.29  361.17  309.67    2.34  312.44    2.33  -2.77   3.30 
1 1 1    2    1   12 o 11  581.42    2.93 83801.98  843.83 83642.14 1191.61 83962.76 1195.11  580.79    4.14  581.90    4.14  -1.11   5.86 
1 1 1    2    1   13 o 15  211.36    1.31 11071.89  136.79 10561.00  188.81 11636.28  198.45  206.42    1.85  216.67    1.85 -10.25   2.61 
1 1 1    2    1   14 o  5  681.36    3.42 115099.37 1155.54 115329.11 1635.89 114870.59 1632.47  681.91    4.84  680.56    4.84   1.36   6.84 
1 1 1    2    1   15 o 15  257.45    1.65 16427.73  210.79 16844.06  286.40 15935.67  311.36  260.68    2.22  253.55    2.48   7.13   3.32 
1 1 1    2    1   16 o  9  173.04    1.37 7421.05  117.93 7693.70  167.03 7150.03  166.52  176.18    1.91  169.84    1.98   6.34   2.75 
1 1 1    2    1   17 o 16   97.11    1.56 2337.51   74.97 2494.38  106.10 2181.10  105.94  100.31    2.13   93.80    2.28   6.51   3.12 
1 1 1    2    1   18 o  4  285.96    1.62 20269.65  229.93 20071.02  323.98 20471.24  326.38  284.53    2.30  287.36    2.29  -2.82   3.24 
1 1 1    2    1   19 f  0   84.76    1.67 1780.81   70.26 1765.14   98.45 1797.08  100.30   84.34    2.36   85.10    2.38  -0.76   3.35 
1 1 1    2    1   20 o  3  208.18    1.38 10742.44  142.00 10673.35  199.63 10813.21  202.04  207.49    1.94  208.85    1.95  -1.35   2.75 
1 1 1    2    1   21 o 19  262.00    1.53 17015.93  198.70 16848.24  280.61 17184.56  281.40  260.68    2.17  263.27    2.16  -2.59   3.06 
1 1 1    2    1   22 o  2  268.43    1.54 17861.64  204.68 18617.18  296.13 17170.51  283.23  274.01    2.18  263.15    2.17  10.86   3.08 
1 1 1    2    1   23 o 12  273.88    1.57 18595.96  213.23 18483.12  300.22 18710.85  302.91  273.01    2.22  274.69    2.22  -1.68   3.14 
1 1 1    2    1   24 o 13  136.61    1.34 4626.55   90.42 4434.35  127.26 4822.51  128.50  133.73    1.92  139.46    1.86  -5.73   2.67 
1 1 1    2    1   25 o 12   68.38    2.06 1160.67   69.74 1238.49   96.36 1075.07  101.06   70.60    2.76   65.74    3.11   4.86   4.16 
1 1 1    2    1   26 o  4   55.60    2.26  768.06   62.10  771.54   87.58  764.54   88.08   55.66    3.19   55.40    3.22   0.26   4.53 
1 1 1    2    1   27 o 11  274.77    1.61 18718.77  219.36 18744.26  311.30 18693.64  309.15  274.89    2.28  274.52    2.27   0.37   3.22 
1 1 1    2    1   28 o 16  162.13    1.33 6516.83  107.21 6761.57  153.17 6281.74  150.12  165.12    1.87  159.15    1.90   5.97   2.67 
1 1 1    2    1   29 o  3  100.61    1.75 2510.28   87.41 2426.17  125.48 2589.57  121.83   98.83    2.56  102.15    2.41  -3.32   3.52 
1 1 1    2    1   30 o 13   71.57    1.92 1271.72   67.98 1170.08   93.90 1383.66   98.54   68.58    2.77   74.59    2.67  -6.02   3.85 
1 1 1    2    1   31 o 15  167.82    1.37 6983.90  114.04 7135.39  162.19 6835.77  160.38  169.58    1.93  165.98    1.95   3.60   2.74 
1 1 1    2    1   32 o 19   50.85    2.60  644.11   65.44  585.90   92.55  702.30   92.54   48.34    3.90   53.00    3.54  -4.66   5.27 
1 1 1    2    1   33 o 10   34.34    3.77  297.53   63.18  328.19   91.94  270.09   86.97   35.80    5.34   32.35    5.63   3.45   7.76 
1 1 1    2    1   34 o  3  104.60    1.60 2714.71   83.01 2822.02  122.41 2623.38  112.93  106.58    2.32  102.77    2.22   3.81   3.21 
1 1 1    2    1   35 o 18   85.32    1.80 1807.20   76.05 1699.46  102.57 1938.72  113.33   82.63    2.51   88.24    2.59  -5.62   3.61 
1 1 1    2    2    0 o 11   39.46    1.69  388.11   32.88  388.11   32.88  388.11   32.88   39.46    1.69   39.46    1.69  -0.00   0.00 
1 1 1    2    2    1 o  7  262.34    1.37 17057.15  178.39 17704.21  257.66 16461.38  247.24  267.26    1.95  257.70    1.94   9.55   2.74 
1 1 1    2    2    2 o  2  128.77    0.83 4109.43   53.13 4274.07   76.69 3957.40   73.69  131.32    1.18  126.36    1.18   4.96   1.66 
1 1 1    2    2    3 o 18  441.20    2.57 48255.08  562.00 48381.73  689.63 48004.69  969.70  441.76    3.15  439.95    4.45   1.80   5.45 
1 1 1    2    2    4 o 15  400.06    2.35 39674.18  465.35 38592.30  646.97 40833.81  669.82  394.53    3.31  405.83    3.33 -11.29   4.69 
1 1 1    2    2    5 f  0  374.13    2.21 34697.11  410.72 35321.68  507.34 33509.34  699.63  377.46    2.71  367.60    3.84   9.87   4.70 
1 1 1    2    2    6 o  6  169.93    1.13 7156.92   95.33 7195.64  110.57 7044.79  188.17  170.39    1.31  168.58    2.25   1.81   2.60 
1 1 1    2    2    7 o  4  117.15    1.09 3401.43   63.01 3191.76   79.44 3757.13  103.47  113.48    1.41  123.11    1.70  -9.64   2.21 
1 1 1    2    2    8 o  1  144.77    1.13 5194.53   81.26 5270.29  104.68 5079.63  128.91  145.82    1.45  143.15    1.82   2.67   2.32 
1 1 1    2    2    9 o  6  239.47    1.44 14214.00  171.03 14180.21  224.77 14260.47  263.58  239.17    1.90  239.84    2.22  -0.67   2.92 
1 1 1    2    2   10 o 17  173.86    1.14 7492.22   97.99 7461.89  138.76 7522.40  138.40  173.51    1.61  174.21    1.60  -0.70   2.27 
1 1 1    2    2   11 o 11  187.03    1.18 8670.16  109.76 8794.63  155.32 8546.00  155.12  188.37    1.66  185.69    1.69   2.68   2.37 
1 1 1    2    2   12 o  9  204.91    1.27 10407.09  128.69 10607.89  183.92 10214.49  180.12  206.88    1.79  203.00    1.79   3.87   2.53 
1 1 1    2    2   13 o  2  504.19    2.56 63013.77  640.86 62408.80  900.38 63634.93  912.35  501.71    3.62  506.62    3.63  -4.90   5.13 
1 1 1    2    2   14 o  8  199.75    1.44 9889.45  142.73 9972.89  185.11 9767.11  224.14  200.59    1.86  198.50    2.28   2.09   2.94 
1 1 1    2    2   15 o  4  552.12    3.01 75574.37  823.97 75648.26 1092.75 75476.99 1254.45  552.33    3.99  551.65    4.59   0.67   6.08 
1 1 1    2    2   16 o  9  465.81    2.42 53787.93  558.85 54314.71  795.50 53274.62  785.26  468.03    3.43  463.53    3.42   4.50   4.84 
1 1 1    2    2   17 o 14  440.21    2.29 48039.73  499.31 48462.22  710.79 47628.16  701.55  442.09    3.24  438.27    3.23   3.82   4.58 
1 1 1    2    2   18 o 13  101.18    1.50 2537.37   75.17 2518.91  106.30 2555.85  106.32  100.80    2.13  101.54    2.11  -0.74   3.00 
1 1 1    2    2   19 o  7  151.12    1.31 5660.76   98.11 5496.81  137.10 5832.84  140.45  148.91    1.86  153.39    1.85  -4.48   2.62 
1 1 1    2    2   20 o  4  159.65    1.29 6318.15  101.90 6374.07  143.61 6261.44  144.62  160.35    1.81  158.92    1.84   1.42   2.58 
1 1 1    2    2   21 o  6  170.74    1.28 7226.24  108.62 7085.86  151.58 7374.42  155.73  169.06    1.81  172.47    1.82  -3.41   2.57 
1 1 1    2    2   22 o 14  273.40    1.56 18529.39  211.41 18628.41  299.74 18431.37  298.23  274.09    2.21  272.64    2.21   1.45   3.12 
1 1 1    2    2   23 o  6  279.32    1.59 19342.43  220.32 19597.13  313.49 19093.85  309.70  281.12    2.25  277.48    2.25   3.63   3.18 
1 1 1    2    2   24 o  5  216.47    1.41 11616.99  151.11 11579.50  213.43 11654.67  213.96  216.10    1.99  216.80    1.99  -0.70   2.82 
1 1 1    2    2   25 o  7  111.89    1.49 3103.59   82.54 3107.01  114.89 3099.95  118.65  111.93    2.07  111.80    2.14   0.13   2.98 
1 1 1    2    2   26 o  6  112.76    1.42 3152.10   79.43 3256.06  110.42 3040.61  114.35  114.59    1.94  110.73    2.08   3.86   2.85 
1 1 1    2    2   27 o  7   98.61    1.55 2410.73   76.00 2348.96  104.92 2478.91  110.23   97.32    2.18   99.97    2.22  -2.65   3.11 
1 1 1    2    2   28 o  8  104.20    1.48 2692.09   76.56 2881.72  108.98 2507.31  107.57  107.79    2.04  100.54    2.16   7.25   2.97 
1 1 1    2    2   29 o 11  105.57    1.62 2763.81   84.89 2780.78  119.81 2746.71  120.30  105.86    2.28  105.21    2.31   0.65   3.25 
1 1 1    2    2   30 o  1   58.35    2.25  846.18   64.82  880.19   91.12  811.35   92.22   59.43    3.10   57.03    3.28   2.40   4.51 
1 1 1    2    2   31 o  9   53.11    2.49  702.01   65.44  703.18   90.52  700.73   94.73   53.06    3.46   52.95    3.63   0.11   5.02 
1 1 1    2    2   32 o  7  134.83    1.39 4508.37   93.04 4388.98  132.78 4623.54  130.41  132.98    2.01  136.50    1.93  -3.52   2.79 
1 1 1    2    2   33 o  1  113.70    1.47 3206.82   82.99 3203.65  120.98 3209.64  114.07  113.58    2.15  113.70    2.02  -0.12   2.95 
1 1 1    2    2   34 o 14  112.19    1.54 3122.76   85.39 3167.35  120.77 3078.19  120.75  112.93    2.16  111.33    2.19   1.60   3.07 
1 1 1    2    2   35 o 16   36.63    4.36  340.63   77.57  411.81   93.54  183.87  138.82   40.23    4.78   27.07    8.92  13.16  10.12 
1 1 1    2    3    0 o 16  306.62    2.24 23306.97  340.49 23306.97  340.49 23306.97  340.49  306.62    2.24  306.62    2.24   0.00   0.00 
1 1 1    2    3    1 o  5  403.47    2.04 40351.36  408.55 39817.98  573.10 40902.54  582.58  400.77    2.88  406.19    2.89  -5.42   4.09 
1 1 1    2    3    2 o 17  514.57    2.76 65639.30  704.37 65697.31  833.49 65494.38 1317.45  514.77    3.27  513.82    5.17   0.94   6.12 
1 1 1    2    3    3 f  0  610.26    3.05 92328.66  922.96 90319.66 1287.36 94453.47 1323.95  603.48    4.30  617.13    4.33 -13.65   6.10 
1 1 1    2    3    4 o 11  317.82    1.77 25036.37  278.21 24890.14  365.99 25236.50  428.18  316.87    2.33  319.06    2.71  -2.18   3.57 
1 1 1    2    3    5 o  9  167.37    1.24 6943.41  102.61 6973.00  122.93 6875.41  186.34  167.73    1.48  166.54    2.26   1.19   2.70 
1 1 1    2    3    6 o  1  236.21    1.42 13829.39  165.77 14336.20  197.59 12624.72  304.63  240.49    1.66  225.65    2.72  14.84   3.19 
1 1 1    2    3    7 o 19  306.09    1.74 23224.62  263.29 23721.58  313.92 22045.67  483.51  309.33    2.05  298.14    3.27  11.19   3.86 
1 1 1    2    3    8 o 12  211.10    1.34 11045.97  140.03 10837.23  183.00 11340.88  217.51  209.09    1.77  213.88    2.05  -4.80   2.71 
1 1 1    2    3    9 o 19  137.70    1.09 4699.35   74.37 4635.05  104.04 4766.56  106.36  136.75    1.53  138.67    1.55  -1.93   2.18 
1 1 1    2    3   10 o  2  376.37    1.95 35112.93  363.40 36554.36  526.50 33801.40  502.22  383.99    2.77  369.25    2.74  14.74   3.90 
1 1 1    2    3   11 o  5  412.87    2.12 42253.43  434.15 41264.23  604.90 43304.29  623.47  407.98    2.99  417.95    3.01  -9.96   4.24 
1 1 1    2    3   12 o 13  171.99    1.22 7331.77  104.07 7356.77  145.77 7305.78  148.63  172.28    1.71  171.68    1.75   0.60   2.44 
1 1 1    2    3   13 o 11  393.92    2.05 38462.33  400.45 38952.38  570.77 37987.25  561.99  396.40    2.90  391.45    2.90   4.94   4.10 
1 1 1    2    3   14 o 18  123.26    1.57 3765.64   95.67 3889.86  153.11 3686.09  122.53  125.27    2.47  121.95    2.03   3.32   3.19 
1 1 1    2    3   15 o 16  120.32    1.58 3588.17   94.46 3519.66  128.73 3668.10  139.04  119.16    2.18  121.65    2.31  -2.49   3.17 
1 1 1    2    3   16 o  1  400.95    2.12 39849.42  420.74 38731.28  585.14 41046.34  605.40  395.25    2.99  406.89    3.00 -11.64   4.23 
1 1 1    2    3   17 o  6  104.50    1.48 2706.69   76.80 2689.03  107.92 2724.81  109.31  104.15    2.09  104.84    2.10  -0.69   2.97 
1 1 1    2    3   18 o  2  186.72    1.33 8641.64  123.30 8564.75  174.27 8718.72  174.49  185.88    1.89  187.54    1.88  -1.66   2.66 
1 1 1    2    3   19 o  3  222.23    1.41 12241.01  155.13 12376.35  220.95 12109.43  217.85  223.43    2.00  221.01    1.99   2.42   2.82 
1 1 1    2    3   20 o  9  145.65    1.30 5258.63   93.74 5265.00  130.97 5251.95  134.23  145.73    1.81  145.55    1.86   0.18   2.60 
1 1 1    2    3   21 o 16  150.26    1.28 5596.20   95.69 5525.64  132.48 5673.18  138.38  149.29    1.79  151.27    1.85  -1.98   2.57 
1 1 1    2    3   22 o 17   81.59    1.61 1650.30   65.24 1612.52   90.68 1690.84   93.93   80.61    2.27   82.54    2.30  -1.93   3.23 
1 1 1    2    3   23 o 18  207.99    1.36 10723.96  140.57 10494.72  196.92 10962.16  200.73  205.73    1.93  210.27    1.93  -4.53   2.73 
1 1 1    2    3   24 o 10  186.22    1.36 8596.59  125.86 8936.26  181.27 8280.36  174.90  189.84    1.93  182.74    1.93   7.10   2.73 
1 1 1    2    3   25 o 19   48.84    2.60  593.50   62.81  595.44   85.84  591.27   92.13   48.84    3.57   48.64    3.85   0.20   5.25 
1 1 1    2    3   26 o 11  212.49    1.41 11193.24  148.31 11137.05  208.65 11250.63  210.86  211.92    1.99  213.00    2.00  -1.08   2.82 
1 1 1    2    3   27 o 13   54.17    2.45  729.39   65.52  680.05   90.56  783.60   94.92   52.21    3.52   56.07    3.43  -3.86   4.92 
1 1 1    2    3   28 o 14  255.26    1.53 16156.12  193.86 15482.50  267.19 16904.94  281.71  249.82    2.16  261.05    2.18 -11.22   3.07 
1 1 1    2    3   29 o  3   63.22    2.21  992.80   69.07  977.24   95.13 1010.14  100.45   62.65    3.07   63.69    3.19  -1.04   4.43 
1 1 1    2    3   30 o 10  128.81    1.36 4114.29   87.02 4000.38  123.07 4228.16  123.05  126.97    1.96  130.54    1.90  -3.57   2.73 
1 1 1    2    3   31 o 11  221.56    1.44 12173.60  158.56 12470.21  226.83 11890.14  221.74  224.17    2.04  218.90    2.04   5.28   2.89 
1 1 1    2    3   32 o  6  168.97    1.40 7080.71  116.98 7049.60  167.14 7110.58  163.77  168.53    2.00  169.27    1.95  -0.73   2.80 
1 1 1    2    3   33 o 19   78.10    1.81 1513.80   70.06 1624.53  103.95 1421.64   94.84   80.80    2.60   75.59    2.53   5.21   3.63 
1 1 1    2    3   34 o  4  134.28    1.62 4474.30  107.92 4390.96  133.85 4629.12  182.44  132.98    2.03  136.44    2.70  -3.46   3.38 
1 1 1    2    3   35 o 18   73.38    2.26 1339.67   82.01 1375.99   93.16 1214.70  172.83   74.33    2.53   69.32    5.07   5.01   5.66 
1 1 1    2    4    0 o 13    8.41    5.24   10.86   44.12   10.86   44.12   10.86   44.12    8.41    5.24    8.41    5.24   0.00   0.00 
1 1 1    2    4    1 o 16  286.09    1.60 20286.21  227.47 21061.24  274.64 18593.12  405.93  291.49    1.90  273.85    2.99  17.64   3.54 
1 1 1    2    4    2 o 16  190.96    1.19 9038.05  112.68 9607.01  137.50 7874.82  196.60  196.88    1.41  178.24    2.23  18.64   2.63 
1 1 1    2    4    3 o 13  181.99    1.10 8208.47   98.84 8549.13  141.71 7885.79  137.92  185.72    1.54  178.37    1.56   7.35   2.19 
1 1 1    2    4    4 o 11  129.67    1.00 4167.68   64.30 4636.90   96.03 3786.25   86.58  136.78    1.42  123.60    1.41  13.18   2.00 
1 1 1    2    4    5 o 13  157.27    1.05 6129.97   82.04 6158.21  103.47 6082.17  134.63  157.62    1.32  156.64    1.73   0.98   2.18 
1 1 1    2    4    6 o  3  189.70    1.18 8919.24  110.53 9117.24  140.79 8601.13  178.45  191.79    1.48  186.27    1.93   5.52   2.43 
1 1 1    2    4    7 o 14  334.65    1.76 27761.49  291.25 27463.15  365.61 28279.57  481.81  332.83    2.22  337.70    2.88  -4.87   3.63 
1 1 1    2    4    8 o 18   68.82    1.54 1173.85   52.44 1334.43   65.46  886.01   87.64   73.37    1.80   59.70    2.97  13.67   3.47 
1 1 1    2    4    9 o 16  451.30    2.30 50489.01  514.75 51023.85  732.95 49968.48  723.08  453.62    3.26  448.91    3.25   4.72   4.60 
1 1 1    2    4   10 f  0  246.38    1.39 15045.06  169.75 15326.77  243.00 14776.56  237.24  248.66    1.97  244.16    1.96   4.50   2.78 
1 1 1    2    4   11 o 12  364.10    1.90 32859.53  343.10 32647.53  484.02 33073.64  486.43  362.91    2.69  365.27    2.69  -2.36   3.80 
1 1 1    2    4   12 o  8  660.05    3.32 108007.94 1085.00 108104.87 1534.95 107911.14 1533.91  660.23    4.69  659.64    4.69   0.59   6.63 
1 1 1    2    4   13 o 18  796.67    4.26 157389.27 1681.49 158777.02 2580.85 156365.69 2216.50  799.87    6.51  793.91    5.63   5.96   8.61 
1 1 1    2    4   14 o 10  302.19    2.16 22636.06  324.03 25898.27  569.42 21073.71  394.06  323.19    3.55  291.56    2.73  31.63   4.48 
1 1 1    2    4   15 o  2  121.99    1.56 3688.75   94.04 3544.67  129.42 3849.93  136.89  119.58    2.18  124.62    2.22  -5.04   3.11 
1 1 1    2    4   16 o 19  301.52    1.70 22534.15  253.98 23278.39  366.00 21842.92  352.73  306.43    2.41  296.84    2.40   9.60   3.40 
1 1 1    2    4   17 f  0  270.80    1.57 18176.99  210.29 18568.48  301.34 17805.34  293.61  273.68    2.22  268.00    2.21   5.68   3.13 
1 1 1    2    4   18 o  4  140.18    1.34 4870.67   93.32 4968.79  132.88 4775.18  131.09  141.58    1.89  138.79    1.91   2.79   2.69 
1 1 1    2    4   19 o 11  373.13    1.98 34516.91  366.74 34575.86  519.03 34458.13  518.26  373.39    2.80  372.75    2.81   0.64   3.97 
1 1 1    2    4   20 o 11  280.19    1.60 19461.93  222.09 19643.11  314.99 19282.83  313.17  281.46    2.26  278.87    2.27   2.59   3.20 
1 1 1    2    4   21 o 16   66.52    1.90 1097.89   62.69  949.87   85.73 1267.97   91.90   61.82    2.80   71.46    2.60  -9.64   3.82 
1 1 1    2    4   22 o 13  199.01    1.32 9817.10  130.55 9589.29  182.12 10057.91  187.24  196.67    1.87  201.41    1.88  -4.75   2.65 
1 1 1    2    4   23 o 12   68.19    1.85 1153.73   62.43 1072.34   86.19 1243.56   90.55   65.70    2.65   70.76    2.59  -5.06   3.70 
1 1 1    2    4   24 o 15   46.64    3.11  542.27   71.46  569.09   93.07  503.77  111.52   47.70    3.97   44.71    5.12   2.99   6.48 
1 1 1    2    4   25 o  2  187.44    1.36 8709.90  126.28 8730.83  176.69 8688.05  180.55  187.64    1.90  187.18    1.95   0.46   2.72 
1 1 1    2    4   26 o 10  322.41    1.79 25775.31  285.51 26707.77  412.53 24918.07  395.54  328.11    2.54  316.93    2.52  11.18   3.57 
1 1 1    2    4   27 o 13  187.78    1.35 8741.55  125.83 8722.35  178.98 8760.31  176.94  187.54    1.93  187.95    1.90  -0.41   2.70 
1 1 1    2    4   28 o 12   42.78    3.15  457.00   66.40  462.97   95.85  451.49   92.08   42.89    4.58   42.36    4.45   0.52   6.39 
1 1 1    2    4   29 o 16   70.99    1.98 1251.06   69.45 1268.11   96.52 1232.75  100.02   71.41    2.73   70.40    2.87   1.02   3.96 
1 1 1    2    4   30 o 18   81.19    1.69 1635.10   67.97 1674.24   96.22 1596.12   96.02   82.09    2.37   80.14    2.42   1.94   3.39 
1 1 1    2    4   31 o  3  167.36    1.36 6945.80  112.50 6735.50  157.46 7165.12  160.80  164.76    1.93  169.94    1.91  -5.18   2.71 
1 1 1    2    4   32 o  2   62.00    2.15  955.46   66.01  891.20   96.68 1011.59   90.35   59.75    3.28   63.72    2.87  -3.97   4.35 
1 1 1    2    4   33 o 17   58.14    2.38  841.18   68.54  841.19   83.85  841.17  118.97   58.08    2.92   57.89    4.17   0.19   5.10 
1 1 1    2    4   34 o 13   89.20    1.78 1974.94   78.75 1990.63   94.07 1938.18  144.00   89.52    2.12   88.14    3.30   1.38   3.92 
1 1 1    2    4   35 o 19   45.47    3.23  518.08   72.24  498.41   82.18  585.01  151.58   44.50    3.76   47.55    6.61  -3.05   7.60 
1 1 1    2    5    0 o 14  150.79    1.50 5636.93  111.82 5636.93  111.82 5636.93  111.82  150.79    1.50  150.79    1.50   0.00   0.00 
1 1 1    2    5    1 o 15  314.08    1.64 24450.55  255.90 23611.77  316.24 26041.70  435.56  308.63    2.07  324.10    2.71 -15.47   3.41 
1 1 1    2    5    2 o 16  174.97    1.10 7587.62   95.67 7911.22  121.03 7048.80  156.17  178.66    1.37  168.63    1.87  10.03   2.31 
1 1 1    2    5    3 o  2  178.35    1.13 7884.16   99.76 7815.72  139.52 7955.75  142.69  177.57    1.59  179.15    1.61  -1.58   2.26 
1 1 1    2    5    4 o 18  516.94    2.61 66255.99  668.92 67388.86  956.21 65170.25  936.11  521.22    3.70  512.57    3.68   8.65   5.22 
1 1 1    2    5    5 f  0   94.98    1.19 2235.81   56.25 2140.83   70.59 2401.06   93.11   92.93    1.53   98.42    1.91  -5.48   2.45 
1 1 1    2    5    6 o  8  107.09    1.16 2842.48   61.64 2966.90   78.88 2647.30   98.80  109.40    1.45  103.34    1.93   6.07   2.42 
1 1 1    2    5    7 o  1   61.19    1.67  928.73   50.62  971.62   63.98  856.96   82.76   62.57    2.07   58.72    2.85   3.85   3.52 
1 1 1    2    5    8 o 12  361.31    1.89 32360.28  337.62 33142.57  432.28 31136.59  540.64  365.64    2.39  354.36    3.08  11.27   3.89 
1 1 1    2    5    9 o 11  163.28    1.16 6607.52   93.99 6625.82  119.10 6577.30  153.01  163.50    1.47  162.90    1.90   0.60   2.40 
1 1 1    2    5   10 o  4  141.04    1.20 4930.23   84.15 4971.05  104.46 4854.81  142.00  141.62    1.49  139.95    2.05   1.67   2.53 
1 1 1    2    5   11 o  7  518.78    2.64 66715.09  677.97 66473.91  956.74 66958.37  960.85  517.79    3.73  519.67    3.73  -1.88   5.27 
1 1 1    2    5   12 o  4  289.40    1.61 20758.05  230.67 21511.62  333.01 20062.91  319.84  294.59    2.28  284.50    2.27  10.09   3.22 
1 1 1    2    5   13 o 12  245.14    1.48 14894.84  179.80 14752.34  254.58 15036.67  253.99  243.96    2.11  246.30    2.08  -2.34   2.96 
1 1 1    2    5   14 o  7  374.90    2.02 34837.68  374.64 35285.77  533.96 34403.21  525.78  377.27    2.86  372.52    2.85   4.75   4.03 
1 1 1    2    5   15 o  8  435.13    2.28 46933.71  492.03 47246.52  700.61 46629.29  691.16  436.53    3.24  433.67    3.22   2.86   4.56 
1 1 1    2    5   16 o  8  205.34    1.39 10450.68  141.90 10489.43  202.48 10413.29  198.93  205.71    1.99  204.96    1.96   0.75   2.79 
1 1 1    2    5   17 o  3  224.61    1.42 12504.81  158.42 12002.19  221.01 13035.95  227.20  220.04    2.03  229.32    2.00  -9.28   2.85 
1 1 1    2    5   18 o  7  216.91    1.40 11661.87  150.62 11559.89  212.28 11765.24  213.74  215.94    1.98  217.85    1.98  -1.91   2.80 
1 1 1    2    5   19 o 19  145.88    1.33 5275.33   95.84 5551.10  136.20 5004.83  134.89  149.64    1.84  142.08    1.92   7.56   2.65 
1 1 1    2    5   20 o  9  145.37    1.31 5238.12   94.72 5729.35  134.72 4757.90  133.21  152.02    1.79  138.53    1.94  13.49   2.64 
1 1 1    2    5   21 f  0  408.76    2.13 41428.49  432.31 41471.24  611.79 41385.86  610.97  408.87    3.02  408.45    3.02   0.42   4.27 
1 1 1    2    5   22 o  3  185.01    1.31 8484.41  119.86 8553.02  169.27 8415.43  169.73  185.73    1.84  184.23    1.86   1.50   2.61 
1 1 1    2    5   23 o  6  163.52    1.29 6628.09  104.70 6567.87  148.79 6687.17  147.37  162.75    1.84  164.23    1.81  -1.47   2.58 
1 1 1    2    5   24 o 10  166.77    1.61 6895.84  133.47 7246.77  181.59 6483.49  196.84  170.94    2.14  161.67    2.46   9.27   3.26 
1 1 1    2    5   25 o  1  119.03    1.40 3512.70   82.88 3612.35  115.67 3407.57  118.80  120.69    1.93  117.22    2.04   3.48   2.81 
1 1 1    2    5   26 o  6  185.22    1.43 8505.41  131.41 8684.67  200.10 8369.45  174.26  187.12    2.16  183.71    1.91   3.41   2.88 
1 1 1    2    5   27 o 14   91.22    1.56 2063.42   70.35 2146.09   98.11 1975.93  100.93   93.02    2.13   89.22    2.28   3.80   3.12 
1 1 1    2    5   28 o  1  158.66    1.42 6241.23  111.57 6390.71  164.54 6114.02  151.79  160.50    2.07  157.00    1.95   3.50   2.84 
1 1 1    2    5   29 o  8  162.20    1.36 6523.63  109.15 6336.92  152.00 6722.42  156.83  159.82    1.92  164.61    1.92  -4.79   2.72 
1 1 1    2    5   30 o  3  196.57    1.48 9582.51  143.89 9881.46  189.56 9176.07  221.02  199.56    1.92  192.25    2.32   7.31   3.01 
1 1 1    2    5   31 o 10   80.64    1.82 1613.26   72.88 1583.02   87.90 1679.78  130.38   79.83    2.22   82.13    3.21  -2.30   3.90 
1 1 1    2    5   32 o  1   47.00    3.03  551.65   70.16  550.32   83.33  554.90  130.05   46.86    3.62   46.67    5.74   0.19   6.79 
1 1 1    2    5   33 o  4  113.93    1.52 3220.42   86.02 3420.26  108.22 2877.41  141.77  117.39    1.86  107.58    2.66   9.80   3.24 
1 1 1    2    5   34 o  3   49.44    2.87  610.49   69.98  677.33   84.64  465.97  124.44   52.03    3.30   42.55    6.07   9.48   6.91 
1 1 1    2    5   35 f  0   84.76    1.93 1784.49   81.02 1695.45   92.95 2066.28  165.35   82.55    2.27   90.86    3.68  -8.31   4.32 
1 1 1    2    6    0 o 11  231.73    1.86 13312.87  213.70 13312.87  213.70 13312.87  213.70  231.73    1.86  231.73    1.86   0.00   0.00 
1 1 1    2    6    1 f  0   82.95    1.32 1705.54   54.20 1631.89   72.30 1800.05   81.90   81.14    1.80   85.21    1.94  -4.08   2.64 
1 1 1    2    6    2 o  6  124.51    1.14 3842.45   70.57 4196.17  102.10 3518.91   97.65  130.11    1.58  119.15    1.65  10.96   2.29 
1 1 1    2    6    3 o 19  136.32    1.13 4605.77   76.26 4707.24  107.39 4502.57  108.30  137.80    1.57  134.77    1.62   3.03   2.26 
1 1 1    2    6    4 o  1  302.84    1.63 22733.71  243.97 23524.48  351.81 22001.18  338.61  308.03    2.30  297.89    2.29  10.14   3.25 
1 1 1    2    6    5 o  4  338.80    1.78 28454.67  299.54 29531.16  433.77 27473.43  414.13  345.11    2.54  332.87    2.51  12.24   3.57 
1 1 1    2    6    6 o 13  503.10    2.73 62758.35  680.12 62675.25  898.64 62869.78 1040.56  502.68    3.61  503.39    4.17  -0.71   5.51 
1 1 1    2    6    7 o 15  211.47    1.29 11084.52  135.21 11091.55  170.42 11072.57  222.14  211.54    1.63  211.35    2.12   0.19   2.67 
1 1 1    2    6    8 o 17   56.05    2.06  779.81   57.16  701.93   71.51  917.59   95.12   53.14    2.72   60.75    3.17  -7.61   4.18 
1 1 1    2    6    9 o  6  201.64    1.28 10076.91  127.88 9873.53  160.57 10429.54  211.44  199.59    1.62  205.13    2.08  -5.54   2.64 
1 1 1    2    6   10 o  3  269.92    1.53 18058.35  204.52 17596.28  254.42 18902.39  343.86  266.44    1.93  276.14    2.51  -9.70   3.17 
1 1 1    2    6   11 o  4  151.74    1.30 5706.80   97.50 5706.91  121.67 5706.60  162.99  151.74    1.62  151.73    2.17   0.01   2.70 
1 1 1    2    6   12 o 16  493.06    2.53 60262.93  617.16 61378.88  788.83 58501.88  990.94  497.57    3.20  485.72    4.12  11.85   5.21 
1 1 1    2    6   13 o 17  384.06    2.39 36562.84  455.26 36170.17  639.89 36965.33  647.84  381.95    3.38  386.12    3.38  -4.18   4.78 
1 1 1    2    6   14 o 17  131.19    1.56 4265.76  101.18 4804.11  145.29 3758.70  141.00  139.22    2.11  123.14    2.31  16.08   3.13 
1 1 1    2    6   15 o 11  427.44    2.24 45291.39  473.60 45366.71  671.48 45216.84  668.08  427.75    3.17  427.04    3.16   0.71   4.47 
1 1 1    2    6   16 o  7  278.36    1.60 19206.07  220.20 19518.23  315.97 18911.28  307.06  280.59    2.27  276.20    2.24   4.40   3.19 
1 1 1    2    6   17 o  1  274.19    1.58 18635.08  214.54 18265.27  302.36 19010.05  304.46  271.43    2.25  276.91    2.22  -5.48   3.16 
1 1 1    2    6   18 o 19  103.27    1.52 2643.75   77.83 2464.73  110.14 2822.27  109.99   99.70    2.23  106.69    2.08  -6.99   3.05 
1 1 1    2    6   19 o  8  198.13    1.34 9730.46  131.78 9786.85  187.17 9675.01  185.58  198.69    1.90  197.55    1.90   1.14   2.68 
1 1 1    2    6   20 o 16  147.57    1.28 5397.87   93.74 5393.30  132.93 5402.40  132.21  147.49    1.82  147.62    1.81  -0.12   2.56 
1 1 1    2    6   21 o 16  215.75    1.36 11538.88  145.74 11764.67  209.28 11326.28  203.08  217.83    1.94  213.73    1.92   4.10   2.73 
1 1 1    2    6   22 o  3   80.94    1.65 1624.00   66.12 1738.13   91.65 1500.12   95.49   83.69    2.21   77.73    2.48   5.96   3.32 
1 1 1    2    6   23 o 17  124.70    1.37 3854.95   84.38 4138.73  121.41 3589.85  117.35  129.19    1.90  120.32    1.97   8.87   2.73 
1 1 1    2    6   24 o  6   19.79    6.00   98.09   64.04  185.73   87.20   -4.54   94.37   26.76    6.61   15.80    6.76  10.96   9.46 
1 1 1    2    6   25 o 12   82.23    1.72 1676.73   70.09 1722.61   99.37 1631.29   98.88   83.30    2.41   81.05    2.46   2.24   3.45 
1 1 1    2    6   26 o  7   66.32    2.04 1091.94   66.92 1122.97   92.24 1057.47   97.23   67.21    2.77   65.20    3.02   2.01   4.10 
1 1 1    2    6   27 o 10  210.14    1.37 10947.97  142.91 10848.42  202.04 11047.64  202.17  209.14    1.95  211.05    1.93  -1.91   2.74 
1 1 1    2    6   28 o 13   62.87    2.77  983.27   86.11  840.39  105.74 1264.58  148.37   58.02    3.70   71.16    4.23 -13.14   5.61 
1 1 1    2    6   29 o 10   46.82    2.78  546.32   64.14  609.27   76.98  403.40  116.00   49.41    3.16   39.68    6.09   9.73   6.86 
1 1 1    2    6   30 o 14   78.14    1.81 1514.63   69.98 1490.35   84.70 1566.87  124.25   77.46    2.21   79.32    3.17  -1.87   3.86 
1 1 1    2    6   31 o 19   80.63    1.83 1612.99   73.19 1663.12   90.11 1515.83  125.45   81.82    2.22   77.99    3.25   3.82   3.94 
1 1 1    2    6   32 o  5   40.57    3.43  412.93   68.33  397.59   82.68  445.99  121.36   39.68    4.27   41.68    6.05  -2.01   7.41 
1 1 1    2    6   33 o  5  104.23    1.62 2695.79   83.52 2739.95  102.16 2606.78  145.03  105.05    1.96  102.33    2.86   2.72   3.47 
1 1 1    2    6   34 o 12   45.51    3.20  518.69   71.69  522.54   87.44  510.81  125.19   45.56    3.91   44.63    5.80   0.93   6.99 
1 1 1    2    6   35 o 12   96.52    2.24 2316.06  107.04 2170.99  137.04 2543.01  171.41   93.29    2.97  100.87    3.43  -7.58   4.54 
1 1 1    2    7    0 o  6  346.06    2.57 29691.52  440.55 29691.52  440.55 29691.52  440.55  346.06    2.57  346.06    2.57   0.00   0.00 
1 1 1    2    7    1 o 11   83.00    1.50 1707.41   61.60 1711.94   82.51 1701.72   92.58   83.10    2.00   82.82    2.26   0.28   3.02 
1 1 1    2    7    2 o 10  541.16    2.92 72624.66  784.39 72524.48 1197.51 72699.94 1038.09  540.57    4.47  541.32    3.87  -0.75   5.91 
1 1 1    2    7    3 f  0   25.04    4.56  160.46   54.46   98.86   76.08  225.20   78.00   20.31    6.60   29.64    5.51  -9.33   8.60 
1 1 1    2    7    4 o  2  211.22    1.29 11058.39  135.44 10852.21  189.74 11272.61  193.40  209.23    1.83  213.25    1.83  -4.01   2.59 
1 1 1    2    7    5 o 11  129.66    1.24 4167.13   79.52 3610.23  112.13 4730.71  112.80  120.68    1.87  138.15    1.65 -17.47   2.50 
1 1 1    2    7    6 o 17  328.29    1.74 26714.21  283.24 26388.58  355.39 27281.14  468.92  326.27    2.20  331.72    2.85  -5.45   3.60 
1 1 1    2    7    7 o 16  252.52    1.44 15804.83  179.90 16163.94  229.49 15232.48  289.73  255.37    1.81  247.89    2.36   7.48   2.97 
1 1 1    2    7    8 o 18  333.66    1.78 27593.84  294.55 27715.92  372.93 27391.37  480.26  334.39    2.25  332.40    2.91   1.98   3.68 
1 1 1    2    7    9 o 16  550.93    2.79 75241.53  762.31 73697.51  951.50 78008.72 1273.81  545.21    3.52  560.85    4.58 -15.65   5.78 
1 1 1    2    7   10 o 17  584.43    2.96 84675.09  856.07 84724.60 1082.64 84592.48 1398.40  584.56    3.74  584.01    4.83   0.54   6.11 
1 1 1    2    7   11 o 18  443.41    2.30 48735.20  504.85 48564.57  637.19 49022.94  827.45  442.61    2.90  444.65    3.75  -2.04   4.75 
1 1 1    2    7   12 o  5   81.85    2.70 1662.61  109.34 1813.75  142.51 1446.32  170.48   85.46    3.37   76.23    4.53   9.23   5.65 
1 1 1    2    7   13 o  9  619.69    3.15 95208.34  966.73 95341.03 1222.92 94987.30 1578.44  620.05    3.98  618.77    5.15   1.28   6.51 
1 1 1    2    7   14 f  0  139.83    1.47 4846.40  102.09 4780.36  126.16 4971.68  173.76  138.87    1.83  141.62    2.48  -2.74   3.08 
1 1 1    2    7   15 o 10  191.48    1.38 9087.79  131.21 9313.08  165.85 8710.81  214.54  193.83    1.73  187.45    2.31   6.38   2.88 
1 1 1    2    7   16 o 16  245.61    1.48 14952.50  180.40 15280.30  229.83 14426.31  291.18  248.28    1.87  241.22    2.44   7.06   3.07 
1 1 1    2    7   17 o  2  319.11    1.88 25244.69  297.86 24997.10  391.69 25584.21  458.68  317.51    2.49  321.19    2.88  -3.68   3.81 
1 1 1    2    7   18 o  4  167.45    1.44 6950.66  119.64 7050.51  156.10 6808.47  186.27  168.64    1.87  165.71    2.27   2.93   2.94 
1 1 1    2    7   19 o  1  107.54    1.41 2866.96   75.17 2717.02  105.14 3023.73  107.50  104.68    2.03  110.44    1.96  -5.75   2.82 
1 1 1    2    7   20 o  8  146.64    1.27 5330.33   92.23 5200.70  129.02 5465.81  131.89  144.84    1.80  148.48    1.79  -3.65   2.54 
1 1 1    2    7   21 o  5  111.12    1.39 3061.12   76.39 2911.14  108.12 3210.66  107.96  108.35    2.01  113.79    1.91  -5.44   2.78 
1 1 1    2    7   22 o  7  156.32    1.29 6057.15  100.01 6153.06  142.60 5964.31  140.30  157.53    1.83  155.10    1.82   2.43   2.58 
1 1 1    2    7   23 f  0  311.10    2.01 24000.24  309.40 25656.92  462.82 22661.58  416.03  321.55    2.90  302.22    2.78  19.34   4.02 
1 1 1    2    7   24 o 15  119.82    1.53 3559.54   90.75 3549.56  112.37 3578.25  153.85  119.64    1.89  120.09    2.58  -0.45   3.20 
1 1 1    2    7   25 o 17  120.83    1.45 3619.89   86.68 3623.18  105.00 3612.83  153.59  120.88    1.75  120.67    2.57   0.21   3.11 
1 1 1    2    7   26 o 16  119.90    1.42 3564.34   84.24 3736.59  104.58 3245.97  142.17  122.75    1.72  114.38    2.51   8.38   3.04 
1 1 1    2    7   27 o 15   91.83    1.69 2091.44   76.92 2115.28   94.52 2044.67  132.37   92.34    2.07   90.70    2.95   1.65   3.60 
1 1 1    2    7   28 o 15   10.90    5.06  -57.14   65.38 -101.88   77.71   51.30  120.98   10.90    5.20   20.09    8.03  -9.18   9.57 
1 1 1    2    7   29 o  7   30.72    4.26  239.73   63.14  172.83   76.09  387.53  113.11   25.75    6.06   38.87    6.07 -13.12   8.58 
1 1 1    2    7   30 o 18   66.31    2.10 1092.50   68.93 1141.19   83.33  986.97  122.68   67.75    2.49   62.83    3.96   4.92   4.68 
1 1 1    2    7   31 o  5  168.78    1.40 7065.10  117.38 7382.20  149.59 6556.89  189.38  172.49    1.75  162.48    2.35  10.00   2.93 
1 1 1    2    7   32 o 16  148.72    1.40 5486.17  103.12 5472.00  130.11 5510.09  169.10  148.49    1.77  148.93    2.29  -0.45   2.89 
1 1 1    2    7   33 o 11  100.09    1.63 2485.97   80.65 2463.08   98.48 2532.56  140.54   99.60    1.99  100.86    2.81  -1.26   3.45 
1 1 1    2    7   34 o 15  108.13    1.84 2903.89   98.60 2796.06  132.77 3036.49  147.24  106.01    2.53  110.45    2.69  -4.44   3.69 
1 1 1    2    8    0 o  3  211.62    1.84 11102.91  193.22 11102.91  193.22 11102.91  193.22  211.62    1.84  211.62    1.84  -0.00   0.00 
1 1 1    2    8    1 o 15  589.81    2.97 86256.93  868.43 86672.02 1231.95 85846.93 1224.38  591.09    4.20  588.27    4.20   2.82   5.94 
1 1 1    2    8    2 o 19  289.67    1.59 20798.46  227.69 21009.89  377.49 20677.55  285.46  291.11    2.62  288.82    1.99   2.29   3.29 
1 1 1    2    8    3 o  9  327.53    1.74 26589.93  283.03 26250.26  458.77 26798.66  359.63  325.39    2.84  328.79    2.21  -3.41   3.60 
1 1 1    2    8    4 o 16  161.90    1.38 6496.85  110.50 6188.76  151.95 6842.67  160.99  158.01    1.94  166.15    1.95  -8.14   2.75 
1 1 1    2    8    5 o  9  270.30    1.50 18109.46  201.32 17943.13  284.31 18276.71  285.10  269.05    2.13  271.54    2.12  -2.49   3.01 
1 1 1    2    8    6 o 12  239.91    1.40 14265.21  166.88 14451.81  213.24 13970.31  268.07  241.47    1.78  237.40    2.28   4.06   2.89 
1 1 1    2    8    7 o  5  463.60    2.54 53277.22  584.10 52731.60  768.17 54025.07  899.33  461.19    3.36  466.78    3.89  -5.59   5.14 
1 1 1    2    8    8 o 17  227.90    1.41 12872.81  158.93 12889.05  201.89 12846.35  257.70  228.04    1.79  227.65    2.28   0.39   2.90 
1 1 1    2    8    9 o  3  460.98    2.37 52676.52  541.96 54034.45  695.75 50581.09  864.28  466.86    3.01  451.65    3.86  15.21   4.89 
1 1 1    2    8   10 o  5  327.17    1.79 26531.14  290.26 27164.10  371.44 25538.38  465.18  331.04    2.26  320.96    2.92  10.08   3.70 
1 1 1    2    8   11 o  9  237.42    1.52 13970.82  178.80 14500.35  231.59 13189.34  281.34  241.87    1.93  230.67    2.46  11.20   3.13 
1 1 1    2    8   12 o  2  281.80    1.67 19683.25  232.91 19249.55  290.68 20460.98  389.26  278.67    2.10  287.29    2.73  -8.62   3.45 
1 1 1    2    8   13 o  3  327.85    1.83 26641.94  296.81 27122.45  376.63 25854.48  482.14  330.77    2.30  322.92    3.01   7.85   3.79 
1 1 1    2    8   14 o  7  309.33    1.73 23718.02  265.24 23998.33  336.47 23257.90  431.08  311.14    2.18  306.27    2.84   4.86   3.58 
1 1 1    2    8   15 o 19  173.56    1.37 7466.45  117.99 7476.77  148.30 7448.64  194.78  173.67    1.72  173.33    2.27   0.34   2.85 
1 1 1    2    8   16 o 16  397.90    2.10 39250.80  414.62 40226.21  532.04 37742.38  661.63  402.77    2.66  390.07    3.42  12.70   4.34 
1 1 1    2    8   17 o 16  296.87    1.68 21847.89  246.81 22153.99  313.32 21347.37  400.66  298.92    2.11  293.39    2.76   5.53   3.47 
1 1 1    2    8   18 o 14  347.65    1.88 29963.24  323.76 29532.48  404.46 30731.55  540.16  345.10    2.36  351.97    3.10  -6.87   3.90 
1 1 1    2    8   19 f  0  264.06    1.54 17285.59  201.88 17134.36  252.38 17554.28  336.40  262.89    1.94  266.05    2.55  -3.16   3.20 
1 1 1    2    8   20 o  9   97.00    1.58 2332.71   76.16 2182.02   92.95 2640.53  132.85   93.81    2.00  103.15    2.60  -9.34   3.28 
1 1 1    2    8   21 o  7  186.12    1.34 8587.55  123.79 8519.47  155.64 8704.74  204.21  185.37    1.69  187.35    2.20  -1.98   2.78 
1 1 1    2    8   22 o  2  170.55    1.35 7210.54  114.01 7345.78  144.37 6986.46  185.83  172.13    1.69  167.84    2.23   4.29   2.80 
1 1 1    2    8   23 o 15   72.50    2.11 1304.60   75.80 1351.81   91.14 1198.69  136.52   73.78    2.50   69.35    3.99   4.43   4.71 
1 1 1    2    8   24 o 16   29.71    4.72  224.86   67.12  275.57   80.56  109.76  121.38   32.89    5.11   22.95    8.30   9.94   9.75 
1 1 1    2    8   25 o 10   87.70    1.80 1907.25   78.11 1934.72   95.91 1853.16  134.57   88.32    2.19   86.34    3.15   1.98   3.84 
1 1 1    2    8   26 o  8  105.84    1.49 2777.79   77.93 2709.51   95.82 2911.18  133.93  104.52    1.85  108.31    2.49  -3.79   3.11 
1 1 1    2    8   27 o 16   75.45    2.02 1413.14   75.36 1463.07   91.91 1310.69  131.64   76.74    2.42   72.51    3.67   4.23   4.40 
1 1 1    2    8   28 o 18  107.07    1.50 2843.21   79.63 2875.80   97.13 2776.43  139.04  107.67    1.82  105.70    2.66   1.97   3.22 
1 1 1    2    8   29 o  5   92.62    1.64 2127.88   75.17 2145.00   91.65 2092.70  131.41   92.97    1.99   91.72    2.89   1.25   3.51 
1 1 1    2    8   30 o 19   46.64    2.93  542.82   67.44  561.26   81.89  503.93  118.89   47.36    3.51   44.53    5.50   2.83   6.53 
1 1 1    2    8   31 o  9   64.37    2.17 1030.16   69.08 1078.61   85.07  936.38  118.36   65.82    2.61   61.15    3.93   4.68   4.72 
1 1 1    2    8   32 o 15   52.89    2.64  697.11   69.09  702.40   84.34  686.33  120.45   53.01    3.22   52.15    4.71   0.86   5.71 
1 1 1    2    8   33 o 19   84.87    1.84 1788.49   77.52 1775.36   93.96 1816.49  137.20   84.49    2.25   85.31    3.25  -0.82   3.95 
1 1 1    2    8   34 o 15   91.78    1.90 2092.61   86.24 2115.03   99.44 2024.58  173.23   92.24    2.17   89.87    3.90   2.37   4.46 
1 1 1    2    9    0 o  1   31.24    5.67  264.58   79.23  264.58   79.23  264.58   79.23   31.24    5.67   31.24    5.67  -0.00   0.00 
1 1 1    2    9    1 o 16  232.68    1.37 13418.68  157.89 13546.76  223.64 13291.40  222.94  233.78    1.93  231.57    1.94   2.21   2.74 
1 1 1    2    9    2 o 11  194.49    1.28 9375.08  123.43 9159.21  205.24 9497.39  154.49  192.23    2.15  195.75    1.59  -3.52   2.68 
1 1 1    2    9    3 o 14  226.69    1.39 12736.29  156.08 12263.67  253.40 13025.25  198.13  222.43    2.30  229.24    1.74  -6.81   2.88 
1 1 1    2    9    4 o 11  297.59    1.63 21949.80  240.94 21302.94  390.80 22346.44  306.02  293.15    2.69  300.26    2.06  -7.11   3.39 
1 1 1    2    9    5 o 16  152.04    1.27 5729.01   95.72 6090.46  167.89 5554.91  116.52  156.75    2.16  149.71    1.57   7.04   2.67 
1 1 1    2    9    6 o  4   97.50    1.55 2356.39   74.81 2275.18   97.07 2475.18  117.41   95.81    2.04   99.93    2.37  -4.12   3.13 
1 1 1    2    9    7 o  7  548.84    2.79 74673.30  758.23 74678.41  958.23 74664.73 1240.06  548.82    3.52  548.69    4.56   0.13   5.76 
1 1 1    2    9    8 o  2  530.58    2.70 69786.01  710.25 69226.63  893.30 70747.33 1171.05  528.41    3.41  534.11    4.42  -5.70   5.59 
1 1 1    2    9    9 o 18   27.70    5.84  197.57   77.71  261.00   99.68   99.29  124.08   31.85    6.53   22.66    8.36   9.19  10.61 
1 1 1    2    9   10 o  2   90.27    2.24 2019.77  100.45 2010.08  120.39 2041.94  182.21   90.01    2.70   90.65    4.07  -0.64   4.88 
1 1 1    2    9   11 o 18  569.04    2.91 80279.44  821.28 80070.93 1036.73 80630.76 1345.73  568.24    3.68  570.12    4.76  -1.88   6.02 
1 1 1    2    9   12 o  3  273.47    1.63 18536.91  220.75 18457.15  276.73 18676.47  366.08  272.87    2.05  274.47    2.69  -1.60   3.38 
1 1 1    2    9   13 o 17  506.21    2.60 63530.11  652.61 63711.04  826.40 63230.31 1063.78  506.87    3.29  504.85    4.25   2.02   5.37 
1 1 1    2    9   14 o 16  131.74    1.44 4301.73   93.92 4207.43  117.43 4469.17  156.48  130.28    1.82  134.26    2.35  -3.98   2.97 
1 1 1    2    9   15 o 12  207.67    1.43 10690.16  146.97 10447.77  184.57 11110.20  242.97  205.29    1.81  211.69    2.32  -6.39   2.94 
1 1 1    2    9   16 o 15  240.52    1.49 14340.28  178.06 14627.19  226.68 13878.03  287.72  242.90    1.88  236.57    2.45   6.33   3.09 
1 1 1    2    9   17 o 11   65.76    2.20 1073.39   71.75 1065.10   87.98 1089.84  123.98   65.48    2.72   66.16    3.80  -0.68   4.67 
1 1 1    2    9   18 o  8  183.86    1.34 8379.17  122.04 8560.79  154.95 8082.44  198.06  185.83    1.68  180.54    2.21   5.29   2.78 
1 1 1    2    9   19 o 16  235.95    1.45 13801.03  169.15 13597.58  211.00 14166.95  282.98  234.19    1.82  239.01    2.39  -4.82   3.00 
1 1 1    2    9   20 o  5   35.67    3.74  319.36   65.11  402.18   80.75  165.54  110.06   40.03    4.13   25.73    7.88  14.30   8.90 
1 1 1    2    9   21 o 13   70.97    2.06 1250.06   72.27 1291.91   91.75 1181.62  117.32   72.12    2.57   68.91    3.45   3.21   4.30 
1 1 1    2    9   22 o 10   77.07    2.53 1475.13   96.37 1454.27  121.38 1510.70  158.49   76.47    3.21   77.86    4.12  -1.39   5.22 
1 1 1    2    9   23 o  2  176.80    1.37 7749.24  119.76 7776.23  148.92 7699.84  201.48  177.09    1.70  176.18    2.31   0.91   2.86 
1 1 1    2    9   24 o  6  155.19    1.38 5971.09  105.81 6207.32  133.77 5576.29  172.93  158.22    1.71  149.93    2.33   8.29   2.89 
1 1 1    2    9   25 o  3  199.95    1.39 9912.30  137.81 10049.55  173.61 9678.48  226.59  201.31    1.74  197.51    2.31   3.80   2.90 
1 1 1    2    9   26 o  3  144.15    1.36 5152.29   97.16 5159.99  121.27 5138.47  162.39  144.25    1.70  143.91    2.28   0.34   2.84 
1 1 1    2    9   27 o  5  114.13    1.56 3230.47   88.03 3191.99  109.07 3302.40  149.11  113.43    1.94  115.33    2.61  -1.90   3.25 
1 1 1    2    9   28 o 12  141.80    1.37 4986.35   96.33 5051.68  120.01 4868.04  161.50  142.70    1.70  140.02    2.33   2.68   2.88 
1 1 1    2    9   29 o  1  127.76    1.41 4047.99   89.26 4115.56  111.92 3929.94  147.94  128.80    1.75  125.81    2.37   2.99   2.95 
1 1 1    2    9   30 o  7   45.50    2.93  516.83   65.66  561.18   80.77  430.41  112.75   47.35    3.47   41.04    5.70   6.31   6.67 
1 1 1    2    9   31 o  4   48.43    2.84  585.32   67.94  603.45   83.17  548.96  117.78   49.09    3.44   46.50    5.20   2.60   6.23 
1 1 1    2    9   32 o  2   91.53    1.71 2079.11   77.49 2112.50   95.10 2013.18  133.64   92.23    2.08   89.88    3.00   2.34   3.65 
1 1 1    2    9   33 o  6  156.84    1.43 6103.87  111.21 6268.18  141.10 5834.41  180.70  158.88    1.79  153.17    2.38   5.71   2.98 
1 1 1    2    9   34 o 15  106.43    1.77 2812.84   93.31 2862.37  108.45 2671.65  183.08  107.32    2.04  103.33    3.58   3.99   4.12 
1 1 1    2   10    0 o 15   39.66    4.72  406.28   89.40  406.28   89.40  406.28   89.40   39.66    4.72   39.66    4.72  -0.00   0.00 
1 1 1    2   10    1 o 12  311.93    1.70 24116.96  262.99 24206.17  371.79 24027.62  372.06  312.49    2.40  311.34    2.41   1.15   3.40 
1 1 1    2   10    2 o  9  428.38    2.37 45489.21  504.13 43795.05  754.24 46857.30  677.77  420.28    3.62  434.75    3.15 -14.47   4.80 
1 1 1    2   10    3 o 14  154.31    1.36 5901.59  104.13 6099.15  177.83 5798.52  128.45  156.86    2.29  152.95    1.69   3.91   2.85 
1 1 1    2   10    4 o  3  259.48    1.51 16687.88  194.58 15541.84  313.30 17407.46  248.26  250.39    2.52  265.01    1.89 -14.62   3.15 
1 1 1    2   10    5 f  0  617.57    3.95 94571.67 1209.54 94552.30 1560.95 94600.78 1913.49  617.39    5.10  617.41    6.25  -0.02   8.07 
1 1 1    2   10    6 o  8  111.85    1.54 3101.04   85.58 3273.56  119.91 2921.90  122.19  114.92    2.11  108.57    2.27   6.35   3.10 
1 1 1    2   10    7 f  0  446.35    2.32 49386.38  514.07 48584.05  718.66 50227.03  735.63  442.67    3.28  450.09    3.30  -7.42   4.65 
1 1 1    2   10    8 o  9  532.00    2.73 70164.26  719.30 70115.52  908.40 70246.20 1177.75  531.77    3.45  532.19    4.46  -0.41   5.64 
1 1 1    2   10    9 o 10  156.58    1.57 6076.70  121.63 6280.19  153.64 5735.07  199.07  159.17    1.95  152.10    2.64   7.07   3.28 
1 1 1    2   10   10 o  5  544.95    2.80 73624.03  755.49 73442.04  953.28 73931.38 1238.81  544.22    3.53  545.93    4.58  -1.71   5.78 
1 1 1    2   10   11 o 12  260.14    1.59 16774.41  204.44 16557.80  256.19 17154.23  339.24  258.45    2.00  263.05    2.60  -4.60   3.28 
1 1 1    2   10   12 o  6  205.59    1.41 10476.27  143.23 10491.80  178.69 10448.36  239.56  205.73    1.75  205.29    2.35   0.44   2.93 
1 1 1    2   10   13 o  6   93.72    1.78 2177.20   82.88 2160.08  105.36 2204.98  134.25   93.34    2.28   94.25    2.88  -0.91   3.67 
1 1 1    2   10   14 o  7  256.31    1.54 16284.59  196.24 15855.30  244.16 17067.96  329.83  252.90    1.95  262.36    2.54  -9.47   3.20 
1 1 1    2   10   15 o  3  322.13    1.78 25723.93  284.67 25670.48  359.14 25814.28  466.92  321.76    2.25  322.61    2.92  -0.85   3.69 
1 1 1    2   10   16 o 19  112.78    1.53 3153.25   85.35 3059.22  104.88 3337.56  146.84  111.08    1.90  116.01    2.55  -4.93   3.19 
1 1 1    2   10   17 o 12  189.04    1.36 8858.47  127.31 8842.05  159.14 8887.64  212.18  188.86    1.70  189.32    2.26  -0.46   2.83 
1 1 1    2   10   18 o 15  178.69    1.34 7915.01  119.03 8105.08  150.58 7598.47  194.32  180.81    1.68  175.05    2.24   5.76   2.80 
1 1 1    2   10   19 o  6  212.63    1.39 11207.63  146.05 10962.63  182.77 11640.57  242.95  210.28    1.75  216.65    2.26  -6.38   2.86 
1 1 1    2   10   20 f  0   91.55    1.71 2078.09   77.70 1891.48   99.88 2364.03  123.64   87.30    2.31   97.59    2.56 -10.29   3.45 
1 1 1    2   10   21 o 11  102.32    1.79 2596.20   90.82 2556.48  113.73 2666.12  150.89  101.52    2.26  103.61    2.94  -2.08   3.71 
1 1 1    2   10   22 o  6  241.71    1.50 14484.59  179.57 14479.97  226.09 14492.47  295.52  241.64    1.89  241.69    2.47  -0.05   3.11 
1 1 1    2   10   23 o  8   67.23    2.25 1122.39   74.75 1089.19   93.55 1180.97  124.29   66.18    2.86   68.85    3.65  -2.67   4.64 
1 1 1    2   10   24 o  2  236.89    1.49 13913.12  174.81 14256.83  224.14 13379.52  279.28  239.76    1.89  232.22    2.43   7.55   3.07 
1 1 1    2   10   25 o 10  183.25    1.36 8326.16  123.12 8285.63  153.08 8400.39  207.18  182.79    1.69  184.00    2.27  -1.22   2.83 
1 1 1    2   10   26 o  1  104.65    1.66 2716.16   85.87 2677.20  105.59 2792.26  147.55  103.88    2.05  106.00    2.81  -2.12   3.48 
1 1 1    2   10   27 o  1   51.45    2.68  659.19   68.05  641.79   83.54  693.48  117.30   50.69    3.34   52.54    4.55  -1.85   5.65 
1 1 1    2   10   28 o 11  102.66    1.53 2614.17   77.98 2705.93   97.75 2453.53  129.33  104.43    1.89   99.34    2.63   5.08   3.24 
1 1 1    2   10   29 o 15   33.56    3.95  284.59   64.54  224.59   79.08  404.20  111.66   29.46    5.62   39.74    5.84 -10.27   8.11 
1 1 1    2   10   30 o  5   51.93    2.68  672.19   68.74  713.45   84.79  593.09  117.40   53.44    3.22   48.41    4.96   5.02   5.91 
1 1 1    2   10   31 o 13   84.99    1.82 1793.22   76.69 1886.86   96.93 1636.51  125.39   87.12    2.25   81.01    3.13   6.11   3.85 
1 1 1    2   10   32 o  1  194.81    1.46 9416.62  140.68 9604.04  177.30 9098.00  231.16  196.68    1.82  191.29    2.44   5.39   3.04 
1 1 1    2   10   33 o  5   72.80    2.06 1318.12   74.24 1399.62   90.21 1147.09  130.68   74.97    2.43   67.58    3.92   7.38   4.61 
1 1 1    2   11    0 o  9   12.71    7.85   29.15   97.13   29.15   97.13   29.15   97.13   12.71    7.85   12.71    7.85  -0.00   0.00 
1 1 1    2   11    1 o 19  679.23    3.42 114388.73 1150.13 113665.68 1619.48 115124.51 1633.66  676.94    4.83  681.27    4.84  -4.33   6.83 
1 1 1    2   11    2 o  7  419.03    2.18 43524.93  453.62 44240.50  647.35 42834.59  635.84  422.43    3.09  415.66    3.09   6.77   4.37 
1 1 1    2   11    3 o  7  310.57    1.73 23907.24  266.81 23427.26  433.24 24200.49  338.64  307.41    2.84  312.46    2.19  -5.05   3.59 
1 1 1    2   11    4 f  0  580.24    2.95 83469.15  848.80 85039.69 1404.17 82564.84 1065.50  585.52    4.84  577.04    3.73   8.48   6.11 
1 1 1    2   11    5 o  1  171.31    1.48 7273.97  125.69 7150.88  174.87 7405.52  180.78  169.85    2.08  172.85    2.11  -3.00   2.96 
1 1 1    2   11    6 o 12  314.43    1.79 24505.95  279.60 24906.84  398.65 24117.82  392.25  316.97    2.54  311.91    2.54   5.06   3.59 
1 1 1    2   11    7 o  5  196.04    1.55 9525.73  150.76 9313.17  211.81 9744.01  214.65  193.83    2.20  198.26    2.18  -4.43   3.10 
1 1 1    2   11    8 o  7  179.57    1.53 7992.72  135.81 7446.92  192.44 8534.27  191.69  173.32    2.24  185.55    2.08 -12.23   3.06 
1 1 1    2   11    9 o 11  291.87    1.72 21116.32  248.13 21550.27  353.95 20696.95  347.96  294.84    2.42  288.94    2.43   5.90   3.43 
1 1 1    2   11   10 o 14  191.69    1.44 9107.85  137.14 9263.00  194.22 8953.57  193.68  193.31    2.03  190.05    2.06   3.26   2.89 
1 1 1    2   11   11 o  8  297.34    1.70 21915.64  250.57 22050.33  316.40 21689.10  410.34  298.24    2.14  295.75    2.80   2.48   3.52 
1 1 1    2   11   12 o 15  559.17    2.85 77536.98  790.30 78208.34 1004.29 76445.11 1280.76  561.49    3.61  554.95    4.66   6.54   5.89 
1 1 1    2   11   13 o  4  157.23    1.41 6127.68  109.90 6162.18  137.60 6066.92  182.64  157.66    1.76  156.42    2.36   1.24   2.94 
1 1 1    2   11   14 o 15  106.07    1.67 2788.88   87.70 2661.38  107.53 3042.08  151.54  103.61    2.09  110.75    2.76  -7.15   3.46 
1 1 1    2   11   15 o  5  123.62    1.48 3788.36   90.76 3841.69  112.55 3689.19  153.49  124.48    1.82  121.97    2.54   2.52   3.13 
1 1 1    2   11   16 o 17  180.94    1.38 8115.66  123.50 8399.54  155.26 7626.66  203.77  184.07    1.70  175.37    2.34   8.70   2.90 
1 1 1    2   11   17 o 10  261.26    1.55 16920.85  200.34 16784.52  250.67 17161.91  333.32  260.18    1.94  263.05    2.56  -2.87   3.21 
1 1 1    2   11   18 o  9  136.65    1.38 4628.80   93.75 4786.46  117.10 4347.48  156.43  138.95    1.70  132.40    2.38   6.55   2.93 
1 1 1    2   11   19 o  7  158.19    1.37 6203.52  107.20 5947.25  132.81 6682.52  181.58  154.88    1.73  164.15    2.23  -9.27   2.82 
1 1 1    2   11   20 o  2  113.47    1.58 3192.29   89.04 3102.08  111.26 3352.93  148.48  111.84    2.01  116.25    2.58  -4.41   3.27 
1 1 1    2   11   21 o 11  157.04    1.41 6114.33  109.39 6066.60  136.06 6201.54  183.93  156.41    1.75  158.11    2.35  -1.70   2.93 
1 1 1    2   11   22 o  5  113.09    1.56 3171.21   87.63 3217.59  111.30 3095.55  142.14  113.90    1.97  111.69    2.57   2.21   3.24 
1 1 1    2   11   23 o  7  135.04    1.45 4521.56   97.07 4532.37  122.82 4503.58  158.43  135.19    1.83  134.73    2.37   0.46   3.00 
1 1 1    2   11   24 o  2   95.90    1.65 2280.49   78.46 2288.83   96.46 2264.19  134.88   96.06    2.03   95.46    2.85   0.60   3.50 
1 1 1    2   11   25 o 13  124.29    1.50 3830.40   92.34 3891.58  115.17 3720.24  154.54  125.26    1.85  122.42    2.55   2.83   3.15 
1 1 1    2   11   26 o  1   21.78    6.20  121.87   70.08  194.52   87.41   -8.83  117.25   27.31    6.54   17.41    7.50   9.90   9.95 
1 1 1    2   11   27 o 13   53.18    2.55  704.24   67.05  742.39   83.39  634.46  112.78   54.55    3.10   50.21    4.58   4.35   5.53 
1 1 1    2   11   28 o 12  152.42    1.40 5761.88  105.71 5728.75  132.52 5819.85  175.30  151.96    1.76  153.10    2.31  -1.14   2.90 
1 1 1    2   11   29 o  2   59.18    2.41  871.50   70.63  951.89   88.00  725.98  118.41   61.80    2.88   53.72    4.49   8.08   5.33 
1 1 1    2   11   30 o 16   68.73    2.15 1174.36   73.02 1184.27   92.12 1157.60  119.77   68.95    2.70   68.04    3.56   0.91   4.47 
1 1 1    2   11   31 o 17   64.15    2.43 1024.49   77.11 1095.20  101.14  926.30  119.18   66.25    3.09   60.77    3.98   5.48   5.04 
1 1 1    2   11   32 f  0   70.21    2.22 1226.52   77.05 1424.81  105.27  997.74  113.07   75.58    2.81   63.09    3.63  12.50   4.59 
1 1 1    2   11   33 o  6   72.19    2.36 1297.82   84.42 1388.06  105.41 1136.37  140.99   74.58    2.86   67.17    4.26   7.41   5.13 
1 1 1    2   12    0 o 14  181.97    2.08 8210.12  187.94 8210.12  187.94 8210.12  187.94  181.97    2.08  181.97    2.08   0.00   0.00 
1 1 1    2   12    1 o 19  366.11    1.99 33224.48  360.79 32900.39  503.76 33565.79  516.97  364.29    2.79  367.96    2.83  -3.66   3.98 
1 1 1    2   12    2 o 18  193.42    1.48 9272.68  142.01 9271.34  199.53 9274.04  202.17  193.40    2.08  193.43    2.11  -0.03   2.96 
1 1 1    2   12    3 o 11  295.83    1.74 21692.18  255.57 21315.59  417.69 21917.53  323.12  293.22    2.87  297.35    2.19  -4.13   3.61 
1 1 1    2   12    4 o  5  140.07    1.76 4863.02  122.30 5137.56  198.29 4694.44  155.37  143.95    2.78  137.61    2.28   6.34   3.59 
1 1 1    2   12    5 o  8  276.09    1.68 18893.57  229.52 18897.60  324.07 18889.51  325.11  276.10    2.37  276.04    2.38   0.06   3.35 
1 1 1    2   12    6 f  0  270.14    1.66 18088.59  221.79 18035.96  312.56 18141.97  314.76  269.73    2.34  270.52    2.35  -0.79   3.31 
1 1 1    2   12    7 o 14  105.10    1.81 2737.99   94.28 2803.72  135.03 2675.47  131.69  106.34    2.56  103.88    2.56   2.46   3.62 
1 1 1    2   12    8 o  9  201.19    1.48 10032.75  147.42 9789.92  209.18 10272.41  207.81  198.72    2.12  203.56    2.06  -4.84   2.96 
1 1 1    2   12    9 o  4  246.14    1.53 15016.98  186.08 14892.20  261.68 15144.61  264.65  245.09    2.15  247.16    2.16  -2.07   3.05 
1 1 1    2   12   10 o 11  228.75    1.49 12970.88  169.37 12830.58  239.49 13111.28  239.57  227.49    2.12  229.97    2.10  -2.48   2.99 
1 1 1    2   12   11 o  4  112.82    1.62 3154.95   90.49 3166.23  125.08 3142.55  131.06  113.01    2.23  112.58    2.35   0.43   3.24 
1 1 1    2   12   12 o 19  205.27    1.45 10444.34  147.46 10325.22  208.52 10563.49  208.56  204.07    2.06  206.41    2.04  -2.34   2.90 
1 1 1    2   12   13 o 19  130.65    1.49 4231.59   96.30 4380.16  139.84 4097.58  132.81  132.91    2.12  128.55    2.08   4.36   2.97 
1 1 1    2   12   14 o 15  132.83    1.44 4373.89   95.03 4353.05  118.57 4411.31  158.89  132.51    1.81  133.37    2.40  -0.87   3.01 
1 1 1    2   12   15 o 10  202.09    1.40 10124.27  140.04 9711.35  174.39 10874.12  235.00  197.92    1.78  209.41    2.26 -11.49   2.88 
1 1 1    2   12   16 o  3   39.44    3.52  389.13   68.12  388.57   88.71  389.94  106.34   39.27    4.65   39.19    5.64   0.08   7.30 
1 1 1    2   12   17 o  2  226.75    1.45 12746.68  162.85 12916.27  206.25 12465.94  265.38  228.24    1.82  224.19    2.39   4.05   3.00 
1 1 1    2   12   18 o 14   83.20    1.90 1716.27   78.17 1765.04   96.04 1620.54  134.55   84.33    2.30   80.73    3.37   3.60   4.08 
1 1 1    2   12   19 o 12  185.50    1.42 8530.77  130.58 8687.08  163.52 8255.61  216.95  187.17    1.76  182.43    2.40   4.75   2.98 
1 1 1    2   12   20 o 13   24.57    6.42  156.23   79.01   70.78   97.13  323.32  135.83   19.60    7.37   35.24    7.96 -15.64  10.85 
1 1 1    2   12   21 o  4   13.69    5.88   -5.62   71.90   -5.91   91.23   -5.14  116.81   15.46    6.64   17.56    7.52  -2.10  10.03 
1 1 1    2   12   22 o  8  162.59    1.48 6554.35  119.05 6917.93  157.53 6070.06  181.80  167.02    1.90  156.42    2.34  10.60   3.02 
1 1 1    2   12   23 o  6   84.87    1.96 1786.60   82.57 1857.73   98.11 1613.80  152.91   86.50    2.29   80.48    3.84   6.02   4.47 
1 1 1    2   12   24 f  0  156.12    1.42 6043.23  109.66 6006.72  136.48 6109.76  184.22  155.62    1.77  156.90    2.37  -1.28   2.96 
1 1 1    2   12   25 o 19   62.98    2.57  986.61   80.08 1005.93  100.13  952.33  133.41   63.54    3.19   61.67    4.39   1.87   5.43 
1 1 1    2   12   26 o 16  124.02    1.44 3814.98   88.72 3703.87  109.95 4022.31  150.19  122.18    1.82  127.27    2.38  -5.09   2.99 
1 1 1    2   12   27 o  3   80.23    1.85 1597.05   73.38 1619.89   91.79 1556.64  122.12   80.74    2.30   79.05    3.12   1.68   3.88 
1 1 1    2   12   28 o  1   60.19    2.42  901.27   72.06  953.51  102.99  851.18  100.85   61.80    3.38   58.36    3.50   3.44   4.86 
1 1 1    2   12   29 o  1   84.38    1.92 1767.68   80.22 1792.38  109.96 1739.57  117.28   84.86    2.62   83.57    2.84   1.29   3.86 
1 1 1    2   12   30 o 14   48.42    3.06  586.11   73.17  496.98  102.02  680.50  104.99   44.29    4.72   52.02    4.10  -7.73   6.25 
1 1 1    2   12   31 o  4   92.31    1.81 2116.06   82.59 2110.60  112.04 2122.56  122.22   92.09    2.46   92.31    2.67  -0.22   3.63 
1 1 1    2   12   32 o  6  104.30    1.91 2702.78   98.93 2829.88  115.50 2352.76  191.67  106.68    2.18   96.82    4.00   9.86   4.56 
1 1 1    2   13    0 o  2  192.79    2.05 9215.44  195.78 9215.44  195.78 9215.44  195.78  192.79    2.05  192.79    2.05   0.00   0.00 
1 1 1    2   13    1 o 17   16.81    6.63   38.45   81.44   57.63  116.02   19.83  114.34   20.19    7.93   18.42    7.64   1.76  11.01 
1 1 1    2   13    2 o  1   69.50    2.55 1199.11   87.80 1252.84  120.25 1137.76  128.49   71.00    3.43   67.62    3.85   3.38   5.15 
1 1 1    2   13    3 o  2  261.81    1.61 16990.05  208.33 17176.90  294.50 16802.89  294.75  263.23    2.26  260.35    2.28   2.88   3.21 
1 1 1    2   13    4 f  0  127.92    1.62 4056.17  102.81 3938.92  175.71 4117.20  126.78  126.04    2.81  128.88    1.98  -2.84   3.44 
1 1 1    2   13    5 o 19  164.72    1.47 6725.48  119.71 6470.76  169.38 6979.68  169.21  161.56    2.12  167.80    2.03  -6.23   2.93 
1 1 1    2   13    6 o  1  231.59    1.48 13293.88  169.70 13375.99  240.32 13212.22  239.66  232.28    2.09  230.86    2.09   1.43   2.96 
1 1 1    2   13    7 o 17  319.30    1.78 25273.60  281.33 25520.96  398.04 25026.69  397.68  320.83    2.50  317.70    2.53   3.12   3.56 
1 1 1    2   13    8 f  0  196.90    1.44 9609.91  140.31 9822.57  199.38 9401.23  197.51  199.05    2.02  194.73    2.05   4.32   2.88 
1 1 1    2   13    9 o 15  212.81    1.44 11226.41  151.76 11472.91  218.58 10996.99  210.86  215.12    2.05  210.61    2.02   4.51   2.88 
1 1 1    2   13   10 o  1   62.43    2.60  968.15   80.38  926.83  119.34 1002.47  108.75   60.98    3.97   63.47    3.47  -2.49   5.27 
1 1 1    2   13   11 o  7  160.09    1.44 6353.04  114.53 6520.85  162.74 6188.37  161.21  162.17    2.02  157.98    2.06   4.19   2.89 
1 1 1    2   13   12 o  8  195.08    1.43 9433.89  138.69 9322.28  193.34 9552.21  199.07  193.90    2.01  196.28    2.05  -2.38   2.87 
1 1 1    2   13   13 o  5   83.68    1.99 1736.24   82.41 1955.45  118.30 1529.60  114.86   88.75    2.69   78.47    2.96  10.28   4.00 
1 1 1    2   13   14 f  0  162.05    1.42 6509.61  114.27 6421.81  165.49 6589.60  157.96  160.93    2.07  163.02    1.95  -2.09   2.85 
1 1 1    2   13   15 o  2  180.28    1.38 8056.56  123.47 8164.08  176.53 7953.59  172.76  181.45    1.96  179.10    1.95   2.35   2.76 
1 1 1    2   13   16 o 11   35.28    4.07  313.23   69.83  432.13   99.54  198.04   97.98   41.40    4.95   27.65    7.11  13.74   8.66 
1 1 1    2   13   17 o 15  101.23    1.80 2540.77   90.21 2435.01  125.36 2654.38  129.93   99.04    2.56  103.44    2.53  -4.40   3.60 
1 1 1    2   13   18 o 19  216.77    1.51 11650.18  161.72 11315.96  222.55 12024.12  235.40  213.60    2.10  220.18    2.16  -6.58   3.01 
1 1 1    2   13   19 o 16  377.65    2.05 35372.98  383.05 36956.31  554.04 33923.11  530.17  385.87    2.90  369.69    2.89  16.17   4.09 
1 1 1    2   13   20 o  4  168.18    1.41 7012.73  117.42 7054.60  168.71 6973.39  163.52  168.65    2.02  167.68    1.97   0.97   2.82 
1 1 1    2   13   21 o  4   71.21    2.33 1259.41   82.27 1172.79  120.91 1334.09  112.26   68.61    3.57   73.24    3.10  -4.62   4.73 
1 1 1    2   13   22 o 10   77.13    2.13 1477.07   81.54 1524.59  115.34 1429.60  115.29   78.30    2.98   75.81    3.07   2.49   4.28 
1 1 1    2   13   23 o  4  118.46    1.60 3479.94   93.82 3430.73  130.30 3532.93  135.20  117.58    2.24  119.32    2.29  -1.74   3.20 
1 1 1    2   13   24 o 19   38.10    5.02  368.32   92.42  200.71  133.46  522.76  128.12   28.16    8.69   45.35    5.83 -17.19  10.47 
1 1 1    2   13   25 o  2   63.04    2.47  988.45   76.96  884.37  108.37 1094.36  109.32   59.48    3.69   66.24    3.34  -6.76   4.98 
1 1 1    2   13   26 o  5   64.98    2.31 1050.01   74.21 1118.86  104.70  980.52  105.19   66.99    3.16   62.67    3.40   4.32   4.64 
1 1 1    2   13   27 o  4  142.45    1.48 5033.30  104.36 5151.79  147.06 4913.10  148.11  144.06    2.06  140.68    2.12   3.38   2.96 
1 1 1    2   13   28 o 10   70.36    2.20 1230.96   76.54 1149.57  106.28 1318.67  110.32   67.87    3.17   72.72    3.07  -4.85   4.41 
1 1 1    2   13   29 o 18   13.69    5.92   -7.05   73.42   30.86  103.88  -44.88  103.78   17.90    7.34   14.99    6.73   2.91   9.95 
1 1 1    2   13   30 o  3  102.61    1.71 2613.87   87.11 2574.99  120.39 2656.58  126.18  101.77    2.39  103.36    2.46  -1.59   3.43 
1 1 1    2   13   31 o 15  151.67    1.62 5711.85  122.16 6193.56  161.29 5063.87  187.07  157.85    2.06  142.60    2.65  15.26   3.35 
1 1 1    2   14    0 o 11  221.58    2.10 12173.39  230.28 12173.39  230.28 12173.39  230.28  221.58    2.10  221.58    2.10   0.00   0.00 
1 1 1    2   14    1 o  5  157.51    1.43 6149.37  111.84 5945.62  156.56 6361.71  159.83  154.87    2.04  160.19    2.01  -5.33   2.87 
1 1 1    2   14    2 o 19  277.13    1.73 19038.50  237.94 18807.53  357.93 19221.38  318.50  275.41    2.62  278.44    2.31  -3.03   3.49 
1 1 1    2   14    3 o  2  256.17    1.56 16266.31  197.86 16399.67  279.28 16131.91  280.36  257.19    2.19  255.08    2.22   2.11   3.12 
1 1 1    2   14    4 o 16  264.99    1.58 17406.65  207.33 17941.70  296.07 16891.78  290.44  269.01    2.22  261.02    2.24   7.99   3.16 
1 1 1    2   14    5 o  5  272.00    1.70 18340.30  229.22 18543.83  303.00 18067.94  350.51  273.48    2.24  269.93    2.62   3.55   3.44 
1 1 1    2   14    6 o  5  170.88    1.43 7238.28  121.47 7257.77  170.12 7218.00  173.50  171.10    2.01  170.63    2.05   0.47   2.87 
1 1 1    2   14    7 o  9   86.63    1.95 1860.75   83.81 1590.30  121.52 2106.05  115.74   80.01    3.07   92.12    2.54 -12.11   3.98 
1 1 1    2   14    8 o 14  286.03    1.66 20282.24  235.08 20121.84  331.20 20445.09  333.72  284.86    2.35  287.14    2.34  -2.28   3.32 
1 1 1    2   14    9 o 14  176.16    1.41 7692.35  123.49 7429.62  170.59 7981.66  179.01  173.11    1.99  179.42    2.01  -6.31   2.83 
1 1 1    2   14   10 o 11   16.48    6.54   35.47   79.59  137.93  114.30  -60.97  110.89   24.23    8.10   15.24    6.88   9.00  10.63 
1 1 1    2   14   11 o 13   78.13    2.22 1515.04   86.04 1430.82  122.48 1597.10  120.90   75.87    3.26   80.18    3.05  -4.31   4.47 
1 1 1    2   14   12 o  9  354.33    1.93 31130.34  338.50 31301.57  479.02 30959.55  478.39  355.23    2.72  353.28    2.73   1.95   3.86 
1 1 1    2   14   13 o 18   95.02    1.74 2238.67   81.86 2223.84  114.40 2254.23  117.19   94.66    2.44   95.30    2.48  -0.64   3.48 
1 1 1    2   14   14 o 11   15.01    6.10   21.49   71.22  -56.53  101.78   96.36   99.70   14.57    6.59   21.20    7.54  -6.62  10.02 
1 1 1    2   14   15 o 12  137.80    1.46 4707.89   99.61 4757.36  145.58 4664.35  136.58  138.50    2.12  137.15    2.01   1.36   2.92 
1 1 1    2   14   16 o 13   47.12    3.41  554.09   79.14  329.71  115.30  753.99  108.83   35.77    6.75   54.94    4.02 -19.17   7.86 
1 1 1    2   14   17 o  4  148.62    1.80 5477.30  132.31 5006.76  161.56 6435.60  230.56  142.07    2.29  161.03    2.89 -18.96   3.69 
1 1 1    2   14   18 o 11  183.10    1.46 8312.38  132.96 8639.21  187.73 7983.43  188.34  186.63    2.03  179.40    2.12   7.23   2.93 
1 1 1    2   14   19 o 10   65.41    2.47 1063.26   80.01 1064.51  114.33 1062.07  112.00   65.36    3.54   65.29    3.47   0.07   4.96 
1 1 1    2   14   20 o 16  104.83    1.74 2725.43   90.33 2910.84  126.08 2529.87  129.48  108.31    2.35  100.93    2.59   7.38   3.50 
1 1 1    2   14   21 o  3  174.52    1.47 7551.86  127.04 7443.61  176.27 7668.86  183.26  173.22    2.05  175.82    2.10  -2.60   2.94 
1 1 1    2   14   22 o 16  120.93    1.61 3626.97   96.30 3479.74  136.80 3771.61  135.59  118.41    2.33  123.29    2.22  -4.87   3.22 
1 1 1    2   14   23 o  7   80.99    2.35 1629.66   94.40 1701.73  138.16 1566.54  129.29   82.66    3.38   79.31    3.30   3.35   4.72 
1 1 1    2   14   24 o  3  153.06    1.44 5810.31  108.88 5825.81  159.95 5796.93  148.63  153.20    2.11  152.84    1.96   0.36   2.88 
1 1 1    2   14   25 o 17  165.17    1.42 6766.43  116.33 6836.07  163.88 6695.71  165.16  165.95    1.99  164.24    2.03   1.72   2.84 
1 1 1    2   14   26 o 17  131.47    1.52 4287.63   98.95 4559.40  141.61 4028.31  138.33  135.52    2.11  127.37    2.19   8.15   3.04 
1 1 1    2   14   27 o  5   98.92    1.95 2429.46   95.49 2617.92  158.61 2322.31  119.59  102.50    3.13   96.63    2.50   5.87   4.00 
1 1 1    2   14   28 o  1  129.52    1.68 4163.51  108.08 4370.76  138.82 3844.58  172.21  132.64    2.11  124.29    2.80   8.35   3.50 
1 1 1    2   14   29 o 13  126.33    1.58 3960.45   98.78 3839.10  136.86 4092.39  142.71  124.29    2.22  128.32    2.24  -4.03   3.16 
1 1 1    2   14   30 o  8   91.36    1.99 2074.40   90.35 2019.54  125.93 2132.59  129.69   89.98    2.83   92.47    2.83  -2.49   4.00 
1 1 1    2   14   31 o 16   36.54    4.61  341.16   81.56  251.78   98.80  532.39  144.51   30.81    6.66   45.18    6.65 -14.37   9.42 
1 1 1    2   15    0 o  8  103.65    2.40 2667.56  122.99 2667.56  122.99 2667.56  122.99  103.65    2.40  103.65    2.40  -0.00   0.00 
1 1 1    2   15    1 o  1   64.51    2.22 1033.06   70.95 1106.19   94.55  938.77  107.36   66.72    2.87   61.41    3.54   5.31   4.56 
1 1 1    2   15    2 o  7   28.16    5.33  203.52   71.72  118.72  103.44  282.05   99.54   22.70    7.71   33.13    6.29 -10.43   9.95 
1 1 1    2   15    3 o  3  164.99    1.40 6747.40  114.50 6625.38  162.03 6869.13  161.83  163.47    2.00  166.45    1.96  -2.98   2.80 
1 1 1    2   15    4 o  3  181.95    1.49 8206.49  134.21 8337.64  172.89 8007.64  212.89  183.38    1.90  179.70    2.39   3.68   3.05 
1 1 1    2   15    5 o 13  431.83    2.27 46241.00  484.90 46571.39  688.07 45915.01  683.47  433.26    3.20  430.19    3.21   3.06   4.53 
1 1 1    2   15    6 o  2  213.87    1.47 11338.31  156.09 11513.95  221.57 11165.23  219.94  215.49    2.07  212.20    2.09   3.29   2.95 
1 1 1    2   15    7 o  6   40.02    4.50  402.74   87.70  351.37  101.13  558.56  176.12   37.17    5.67   46.68    7.89  -9.52   9.72 
1 1 1    2   15    8 o  8  312.93    1.77 24278.14  275.00 24267.77  389.05 24288.50  388.76  312.80    2.51  312.94    2.51  -0.13   3.55 
1 1 1    2   15    9 o  9  168.80    1.46 7063.85  121.91 7078.46  173.14 7049.48  171.70  168.96    2.07  168.61    2.05   0.35   2.91 
1 1 1    2   15   10 o  4  134.01    1.54 4452.26  102.50 4382.57  145.67 4520.59  144.25  132.94    2.21  135.02    2.16  -2.08   3.09 
1 1 1    2   15   11 o 15  102.05    1.75 2581.85   88.58 2586.14  129.29 2578.05  121.60  102.08    2.56  101.95    2.41   0.12   3.51 
1 1 1    2   15   12 o  2   91.77    1.87 2088.20   85.05 1986.07  125.73 2174.35  115.47   89.42    2.84   93.59    2.49  -4.17   3.78 
1 1 1    2   15   13 o 19   96.15    1.89 2292.56   89.88 2377.45  130.22 2215.32  124.21   97.85    2.69   94.46    2.66   3.40   3.78 
1 1 1    2   15   14 o  4  128.03    1.59 4063.84  101.17 3940.89  144.30 4182.70  141.88  126.05    2.31  129.86    2.20  -3.81   3.19 
1 1 1    2   15   15 o 11  210.37    1.48 10972.71  154.53 10943.52  217.90 11002.25  219.18  210.05    2.09  210.62    2.10  -0.56   2.96 
1 1 1    2   15   16 o 15  181.77    1.62 8192.22  145.63 8443.13  193.31 7862.95  221.45  184.50    2.11  178.02    2.51   6.48   3.28 
1 1 1    2   15   17 o  3  139.84    1.54 4848.65  106.72 4929.84  150.45 4766.45  151.39  140.97    2.15  138.61    2.20   2.36   3.08 
1 1 1    2   15   18 o 14   12.56    5.73  -51.87   79.09  -88.86  111.48  -14.36  112.23   14.45    6.67   16.86    7.30  -2.41   9.89 
1 1 1    2   15   19 o 17  127.01    1.64 4000.03  103.40 3831.50  144.68 4176.00  147.83  124.26    2.35  129.73    2.30  -5.47   3.29 
1 1 1    2   15   20 o  5   71.09    2.35 1255.36   82.64 1250.76  117.04 1259.94  116.70   70.87    3.34   71.13    3.32  -0.26   4.71 
1 1 1    2   15   21 o  6   89.08    2.00 1968.59   88.19 2153.03  129.07 1807.14  120.76   93.07    2.80   85.25    2.86   7.82   4.00 
1 1 1    2   15   22 o  6  207.71    1.70 10701.29  174.90 10853.47  219.93 10439.44  288.48  209.13    2.12  204.99    2.84   4.14   3.54 
1 1 1    2   15   23 o 15   14.09    6.08   -7.56   77.46   35.49  114.88  -43.46  104.90   18.94    7.74   15.19    6.79   3.75  10.30 
1 1 1    2   15   24 o  4  127.98    1.58 4063.07  100.12 4029.76  142.21 4095.81  140.98  127.38    2.25  128.43    2.21  -1.04   3.16 
1 1 1    2   15   25 o 15  135.57    1.53 4558.96  102.91 4653.73  149.44 4473.47  141.94  136.90    2.20  134.23    2.13   2.67   3.07 
1 1 1    2   15   26 o 16   88.75    1.90 1955.59   83.74 2069.54  121.21 1851.53  115.83   91.19    2.68   86.24    2.71   4.94   3.82 
1 1 1    2   15   27 o 11   90.97    1.91 2054.91   86.20 2118.58  122.24 1991.93  121.57   92.24    2.68   89.43    2.75   2.81   3.83 
1 1 1    2   15   28 o 13  121.85    1.65 3685.09   99.63 3705.13  139.63 3664.31  142.19  122.09    2.31  121.41    2.36   0.68   3.30 
1 1 1    2   15   29 o 18  155.88    1.61 6032.62  124.36 6034.21  186.75 6031.35  166.70  155.73    2.42  155.76    2.16  -0.03   3.24 
1 1 1    2   15   30 o 13   59.90    3.24  898.96   95.77  864.87  115.96  972.10  169.85   58.58    4.02   61.65    5.62  -3.07   6.91 
1 1 1    2   16    0 o 15  513.06    3.73 65302.27  949.63 65302.27  949.63 65302.27  949.63  513.06    3.73  513.06    3.73  -0.00   0.00 
1 1 1    2   16    1 o 17  236.09    1.49 13817.40  174.58 13540.21  244.63 14105.11  249.23  233.68    2.11  238.50    2.11  -4.82   2.98 
1 1 1    2   16    2 o 16  133.96    1.45 4448.83   96.11 4288.54  133.15 4623.14  138.86  131.51    2.04  136.55    2.05  -5.03   2.90 
1 1 1    2   16    3 o  4  123.09    1.52 3756.20   92.54 3678.26  117.13 3885.70  150.97  121.80    1.94  125.17    2.43  -3.37   3.11 
1 1 1    2   16    4 o  8   16.05    6.21   40.51   70.41   63.88   85.92   -7.29  122.88   18.54    6.94   17.97    7.71   0.56  10.37 
1 1 1    2   16    5 o 11   69.79    2.14 1208.88   74.02 1336.12   88.08  902.97  136.57   73.36    2.43   60.11    4.62  13.25   5.22 
1 1 1    2   16    6 o  7  198.00    1.43 9719.11  140.21 9747.77  200.64 9691.76  196.02  198.27    2.04  197.70    2.00   0.57   2.86 
1 1 1    2   16    7 o  8  189.76    1.42 8926.25  134.03 8993.66  195.13 8866.04  184.41  190.44    2.07  189.09    1.97   1.35   2.85 
1 1 1    2   16    8 o  4   28.86    5.67  214.47   78.27  303.40  111.95  129.45  109.46   34.29    6.83   23.54    7.93  10.74  10.46 
1 1 1    2   16    9 o 16   63.87    2.59 1013.50   81.76  875.08  112.70 1167.28  118.78   59.23    3.86   68.48    3.51  -9.25   5.22 
1 1 1    2   16   10 o  7  115.14    1.59 3286.74   90.84 3390.94  136.99 3204.96  121.36  116.92    2.36  113.68    2.15   3.24   3.20 
1 1 1    2   16   11 o  1  176.81    1.45 7749.90  127.05 7773.94  180.56 7726.33  178.81  177.05    2.06  176.51    2.04   0.54   2.90 
1 1 1    2   16   12 o  3  183.07    1.44 8308.78  130.98 8415.88  183.81 8198.30  186.70  184.21    2.01  181.81    2.07   2.40   2.89 
1 1 1    2   16   13 o  6  178.15    1.47 7868.54  129.63 7723.22  186.19 8005.22  180.58  176.46    2.13  179.66    2.03  -3.20   2.94 
1 1 1    2   16   14 f  0  151.25    1.68 5672.71  126.30 5422.85  193.07 5859.59  166.98  147.83    2.63  153.69    2.19  -5.87   3.43 
1 1 1    2   16   15 f  0   74.57    2.44 1381.18   89.99 1515.79  129.74 1256.35  124.93   78.05    3.36   71.02    3.56   7.02   4.90 
1 1 1    2   16   16 o 12   71.50    2.45 1269.98   86.53 1099.44  121.71 1444.24  123.03   66.41    3.71   76.18    3.27  -9.78   4.94 
1 1 1    2   16   17 o  5   71.37    2.37 1265.40   83.58 1267.69  125.17 1263.57  112.29   71.34    3.55   71.26    3.19   0.08   4.77 
1 1 1    2   16   18 o  5   63.29    2.70  996.20   84.48 1004.31  120.23  988.29  118.74   63.44    3.84   62.93    3.82   0.51   5.42 
1 1 1    2   16   19 o  9  126.91    1.57 3994.12   98.92 4070.21  140.83 3920.01  138.98  128.07    2.22  125.69    2.23   2.39   3.15 
1 1 1    2   16   20 o  9  159.73    1.49 6327.15  117.63 6673.67  172.22 6024.13  161.05  163.99    2.12  155.81    2.09   8.18   2.97 
1 1 1    2   16   21 o  9  145.27    1.56 5234.17  112.45 5439.29  165.17 5056.94  153.53  148.03    2.25  142.74    2.17   5.29   3.13 
1 1 1    2   16   22 o  4  110.47    1.78 3028.23   97.26 2982.02  135.14 3077.90  140.10  109.56    2.49  111.31    2.54  -1.74   3.56 
1 1 1    2   16   23 o 11  157.47    1.50 6151.40  117.01 5979.07  164.10 6329.62  166.88  155.18    2.13  159.66    2.11  -4.49   3.00 
1 1 1    2   16   24 o 19  107.90    1.75 2888.89   93.66 3038.15  135.24 2751.32  129.84  110.58    2.47  105.23    2.49   5.35   3.51 
1 1 1    2   16   25 o  7   73.15    2.35 1330.92   84.93 1309.42  122.83 1350.62  117.57   72.40    3.43   73.57    3.23  -1.17   4.71 
1 1 1    2   16   26 o  5   42.68    3.78  458.45   79.15  401.95  117.88  504.83  106.81   39.39    6.24   44.57    4.92  -5.18   7.95 
1 1 1    2   16   27 o 15   91.77    2.04 2092.10   92.82 2437.06  130.33 1737.04  132.22   98.93    2.66   83.41    3.20  15.51   4.16 
1 1 1    2   16   28 o  6   40.52    4.12  415.67   81.60  471.20  122.50  371.37  109.41   42.71    5.95   37.81    6.04   4.90   8.48 
1 1 1    2   16   29 o 11  157.35    1.69 6150.04  131.82 5744.57  193.41 6501.73  180.13  151.85    2.57  161.65    2.25  -9.80   3.41 
1 1 1    2   17    0 o  7  286.76    2.34 20391.36  332.13 20391.36  332.13 20391.36  332.13  286.76    2.34  286.76    2.34  -0.00   0.00 
1 1 1    2   17    1 o  8  105.62    1.62 2765.85   84.72 2697.33  112.56 2855.40  128.69  104.29    2.18  107.29    2.42  -3.00   3.26 
1 1 1    2   17    2 o 15  190.64    1.40 9009.73  132.64 9110.41  187.37 8908.61  187.79  191.68    1.97  189.54    2.00   2.14   2.81 
1 1 1    2   17    3 o  6   82.87    1.90 1702.65   77.89 1666.31   92.54 1790.96  144.26   81.94    2.28   84.87    3.44  -2.93   4.12 
1 1 1    2   17    4 o 14   52.95    2.84  697.65   74.33  634.54   93.60  805.38  122.29   50.41    3.77   56.76    4.38  -6.35   5.78 
1 1 1    2   17    5 f  0   42.41    3.34  449.15   69.71  448.35   83.64  450.95  126.17   42.29    4.04   42.09    6.24   0.20   7.43 
1 1 1    2   17    6 o 17  218.87    1.58 11876.95  171.41 12128.44  230.99 11568.76  255.71  221.15    2.11  215.96    2.39   5.18   3.19 
1 1 1    2   17    7 o 16   94.99    1.75 2237.32   82.25 2199.34  129.20 2263.20  106.65   94.11    2.77   95.52    2.25  -1.42   3.57 
1 1 1    2   17    8 o 19  247.65    1.66 15206.97  204.00 14818.29  266.50 15757.03  317.03  244.43    2.20  252.02    2.54  -7.59   3.36 
1 1 1    2   17    9 o  5   84.55    1.94 1772.64   81.37 1950.47  111.69 1571.42  118.80   88.63    2.54   79.51    3.02   9.12   3.95 
1 1 1    2   17   10 o  4  203.79    1.47 10296.52  148.82 10567.22  211.74 10032.23  209.22  206.41    2.07  201.12    2.10   5.30   2.95 
1 1 1    2   17   11 o 19   44.69    3.82  499.96   83.90  651.42  123.75  371.14  114.13   50.91    4.97   38.07    6.27  12.84   8.00 
1 1 1    2   17   12 o 16  151.61    1.85 5700.22  139.26 5353.78  194.66 6063.35  199.30  146.87    2.67  156.31    2.57  -9.44   3.71 
1 1 1    2   17   13 o 14   64.29    2.76 1027.71   87.81  949.96  126.03 1101.08  122.43   61.67    4.15   66.46    3.73  -4.79   5.58 
1 1 1    2   17   14 o  9   79.57    2.15 1571.79   84.87 1496.44  117.93 1652.75  122.23   77.57    3.07   81.53    3.03  -3.96   4.32 
1 1 1    2   17   15 o 14   77.98    2.31 1509.94   89.17 1603.35  131.36 1430.11  121.44   80.27    3.31   75.81    3.24   4.46   4.63 
1 1 1    2   17   16 o  5  180.51    1.73 8080.72  154.73 7820.55  215.67 8356.71  222.12  177.52    2.45  183.50    2.44  -5.99   3.46 
1 1 1    2   17   17 o 12  130.13    1.65 4199.36  106.27 4425.33  152.03 3983.49  148.60  133.54    2.30  126.69    2.37   6.85   3.30 
1 1 1    2   17   18 o 14  135.96    1.53 4584.34  103.06 4687.43  149.50 4491.01  142.25  137.44    2.19  134.53    2.13   2.91   3.06 
1 1 1    2   17   19 o 12   37.57    4.47  356.73   81.52  332.36  119.27  378.10  111.68   35.77    6.98   38.39    6.07  -2.63   9.25 
1 1 1    2   17   20 o  7   56.45    3.18  794.92   88.61  704.39  124.33  888.41  126.33   52.89    4.79   59.53    4.31  -6.64   6.45 
1 1 1    2   17   21 o 19   27.36    5.98  195.39   78.84  162.38  106.22  235.86  117.63   25.24    7.75   29.93    7.84  -4.68  11.02 
1 1 1    2   17   22 o 12  189.91    1.47 8946.90  138.61 8925.62  192.44 8969.84  199.82  189.60    2.05  190.06    2.12  -0.46   2.95 
1 1 1    2   17   23 o 15  183.72    1.50 8373.78  136.50 8465.89  193.41 8282.37  192.67  184.64    2.11  182.63    2.13   2.01   3.00 
1 1 1    2   17   24 o  7   96.25    1.92 2300.17   91.59 2280.62  128.55 2320.33  130.53   95.71    2.71   96.54    2.73  -0.83   3.85 
1 1 1    2   17   25 o  3   35.83    4.70  327.52   81.52  247.64  115.98  405.50  114.60   30.51    7.68   39.61    6.03  -9.10   9.76 
1 1 1    2   17   26 o 12   44.94    3.76  508.07   82.89  633.65  116.62  379.87  117.83   50.01    4.76   38.19    6.45  11.82   8.02 
1 1 1    2   17   27 o  3   24.71    6.64  161.27   83.04  372.35  127.48    5.69  109.45   37.54    7.11   17.17    7.32  20.37  10.20 
1 1 1    2   17   28 o 16   61.91    2.89  958.31   88.50  983.88  130.03  936.25  120.80   62.42    4.23   60.94    4.02   1.48   5.84 
1 1 1    2   18    0 o 17  242.03    2.21 14527.41  265.02 14527.41  265.02 14527.41  265.02  242.03    2.21  242.03    2.21   0.00   0.00 
1 1 1    2   18    1 o 14  125.59    1.62 3910.84  101.00 3944.19  143.89 3878.44  141.82  126.10    2.30  125.04    2.29   1.05   3.25 
1 1 1    2   18    2 o  6  156.95    1.38 6107.09  107.41 6259.01  133.89 5832.74  179.92  158.88    1.70  153.34    2.37   5.54   2.91 
1 1 1    2   18    3 o 10   42.69    3.28  455.17   68.88  431.18   84.96  501.16  117.65   41.44    4.19   44.53    5.44  -3.09   6.87 
1 1 1    2   18    4 f  0  171.32    1.40 7276.36  118.69 7027.08  146.71 7748.63  201.94  168.34    1.76  176.74    2.31  -8.40   2.90 
1 1 1    2   18    5 o  3  160.18    1.42 6360.72  112.90 6505.87  143.50 6124.88  182.92  161.98    1.79  157.13    2.35   4.85   2.95 
1 1 1    2   18    6 o 17  201.40    1.45 10056.34  144.86 10260.81  184.13 9724.17  234.69  203.41    1.83  197.98    2.39   5.43   3.01 
1 1 1    2   18    7 o 17  180.27    1.41 8056.91  125.83 8294.89  158.07 7645.32  207.88  182.89    1.74  175.54    2.39   7.35   2.96 
1 1 1    2   18    8 o 13  118.33    1.73 3471.97  101.45 3425.57  141.52 3521.03  145.51  117.50    2.43  119.12    2.46  -1.62   3.46 
1 1 1    2   18    9 o  4   59.70    3.49  888.61  102.96  953.58  121.58  723.87  193.59   61.80    3.99   53.23    7.55   8.58   8.54 
1 1 1    2   18   10 o 17  122.79    1.77 3739.15  107.58 4098.65  151.03 3368.99  153.26  128.52    2.37  116.51    2.65  12.02   3.56 
1 1 1    2   18   11 o  1  314.24    1.82 24490.38  283.03 25031.13  404.01 23969.18  396.64  317.58    2.57  310.76    2.57   6.81   3.64 
1 1 1    2   18   12 o 19   34.78    4.53  306.17   76.25  361.45  107.80  250.82  107.86   37.58    5.99   31.02    7.16   6.56   9.33 
1 1 1    2   18   13 o  1  102.41    1.89 2601.25   95.96 2884.27  138.66 2341.08  132.94  107.80    2.59   97.07    2.77  10.73   3.79 
1 1 1    2   18   14 o  5  102.33    1.89 2597.46   95.85 2516.46  143.78 2662.24  128.59  100.63    2.89  103.57    2.50  -2.94   3.82 
1 1 1    2   18   15 o  7  229.25    1.54 13033.31  174.71 12913.75  245.39 13156.23  248.80  228.13    2.17  230.26    2.18  -2.13   3.08 
1 1 1    2   18   16 f  0   29.00    5.98  218.15   83.11  212.53  117.90  223.71  117.16   28.62    8.00   29.30    7.89  -0.68  11.24 
1 1 1    2   18   17 o 11   81.14    2.19 1635.24   87.99 1821.71  129.24 1474.12  120.13   85.56    3.05   76.94    3.16   8.62   4.39 
1 1 1    2   18   18 o  1   60.96    3.51  927.72  105.74 1385.36  157.27  550.20  142.85   74.42    4.28   46.39    6.38  28.03   7.68 
1 1 1    2   18   19 o  5  132.40    1.62 4348.89  105.99 4316.08  152.13 4379.83  147.76  131.83    2.33  132.81    2.24  -0.98   3.23 
1 1 1    2   18   20 o 12   61.84    2.66  952.58   81.41 1041.19  116.75  868.74  113.57   64.52    3.67   58.88    3.91   5.64   5.36 
1 1 1    2   18   21 o  7  149.43    1.59 5539.82  118.11 5769.46  169.97 5325.40  164.24  152.41    2.25  146.42    2.26   5.98   3.19 
1 1 1    2   18   22 o 16   68.18    2.67 1157.82   90.02  989.26  127.84 1323.55  126.77   62.80    4.13   72.78    3.52  -9.99   5.43 
1 1 1    2   18   23 o  6  119.18    1.78 3526.62  105.28 3425.19  146.77 3634.11  151.10  117.36    2.52  120.88    2.52  -3.53   3.57 
1 1 1    2   18   24 o  6   70.41    2.68 1235.90   93.29 1149.09  133.22 1319.42  130.67   67.65    3.99   72.58    3.64  -4.93   5.40 
1 1 1    2   18   25 o 18   22.32    6.92  127.14   84.39  216.55  127.91   58.22  112.30   28.64    8.44   19.63    7.77   9.01  11.47 
1 1 1    2   18   26 o  2  106.99    2.07 2846.09  109.52 2610.56  152.75 3095.22  157.11  102.24    3.02  111.38    2.85  -9.14   4.15 
1 1 1    2   18   27 o 17  126.05    1.94 3950.58  121.39 3937.82  161.53 3967.13  184.00  125.69    2.59  126.06    2.94  -0.36   3.92 
1 1 1    2   19    0 o 12  134.81    2.27 4510.59  151.83 4510.59  151.83 4510.59  151.83  134.81    2.27  134.81    2.27   0.00   0.00 
1 1 1    2   19    1 o 18   73.01    2.06 1323.10   74.58 1229.26   93.21 1490.04  124.33   70.33    2.68   77.39    3.25  -7.06   4.21 
1 1 1    2   19    2 o  9  100.23    1.68 2491.01   83.37 2503.79  100.70 2463.17  148.63  100.47    2.02   99.56    3.02   0.91   3.63 
1 1 1    2   19    3 o  1   59.62    2.69  884.03   79.27  910.10   97.85  834.26  135.19   60.44    3.28   57.69    4.77   2.75   5.79 
1 1 1    2   19    4 o 11   43.62    3.84  476.66   82.18  440.31  103.89  537.45  134.34   41.73    5.13   46.01    6.04  -4.28   7.92 
1 1 1    2   19    5 o  5  116.23    1.74 3350.35  100.27 3329.95  125.74 3385.97  166.19  115.86    2.19  116.78    2.87  -0.93   3.61 
1 1 1    2   19    6 o 16   72.08    2.31 1290.26   82.25  899.97  104.29 1932.63  133.79   60.08    3.52   88.17    3.07 -28.09   4.67 
1 1 1    2   19    7 o  6  111.95    1.82 3108.32  100.80 3012.73  123.45 3299.45  174.57  110.19    2.26  115.22    3.06  -5.03   3.80 
1 1 1    2   19    8 o 11   62.17    2.71  961.21   83.25  974.25  101.88  935.01  144.41   62.53    3.30   61.07    4.81   1.46   5.83 
1 1 1    2   19    9 o 12  159.83    1.52 6334.88  120.10 6500.84  167.70 6160.11  172.09  161.88    2.09  157.57    2.20   4.31   3.04 
1 1 1    2   19   10 o 16  221.05    1.53 12117.21  167.53 12071.26  237.66 12162.59  236.18  220.57    2.17  221.41    2.15  -0.84   3.06 
1 1 1    2   19   11 o  8  149.52    1.56 5543.74  115.68 5466.20  162.17 5624.05  165.06  148.43    2.20  150.55    2.21  -2.13   3.12 
1 1 1    2   19   12 o  3  203.03    1.50 10222.08  150.86 10201.89  217.31 10240.85  209.59  202.77    2.16  203.17    2.08  -0.40   3.00 
1 1 1    2   19   13 o  8  110.52    1.84 3029.92  100.59 3010.88  133.39 3055.03  153.15  110.13    2.44  110.88    2.79  -0.74   3.71 
1 1 1    2   19   14 o  7   93.21    1.91 2155.26   88.21 2293.44  131.20 2041.28  119.16   96.05    2.76   90.62    2.66   5.43   3.83 
1 1 1    2   19   15 o 11   15.70    6.55   12.93   84.84  -69.64  119.08   98.03  120.89   15.58    7.08   22.23    8.25  -6.65  10.87 
1 1 1    2   19   16 o 16  134.89    1.66 4513.76  110.83 4644.41  157.30 4384.94  156.19  136.77    2.32  132.89    2.37   3.88   3.32 
1 1 1    2   19   17 o  9   94.24    2.04 2204.40   95.50 2237.97  135.95 2171.71  134.17   94.83    2.90   93.42    2.90   1.42   4.10 
1 1 1    2   19   18 o 16   43.99    3.79  486.18   81.79  508.35  119.54  466.65  112.16   44.66    5.52   42.79    5.41   1.87   7.73 
1 1 1    2   19   19 o 17   90.58    1.98 2037.18   88.71 2187.77  132.92 1916.23  119.12   93.73    2.86   87.73    2.74   6.00   3.97 
1 1 1    2   19   20 o 18   89.05    2.16 1969.40   95.21 1988.82  141.72 1953.42  128.52   89.31    3.21   88.56    2.93   0.76   4.34 
1 1 1    2   19   21 o 17   72.26    2.54 1299.88   90.73 1383.11  130.67 1222.41  126.07   74.38    3.55   69.90    3.65   4.48   5.10 
1 1 1    2   19   22 o  1   40.71    4.51  420.63   89.47  371.40  126.43  470.02  126.64   37.60    7.04   42.66    6.17  -5.06   9.36 
1 1 1    2   19   23 o  5   85.73    2.24 1828.85   95.07 1851.90  136.16 1806.91  132.80   86.10    3.20   85.06    3.16   1.05   4.49 
1 1 1    2   19   24 o 14   48.14    3.73  582.92   88.22  614.02  125.96  552.98  123.58   49.06    5.26   46.48    5.47   2.58   7.59 
1 1 1    2   19   25 f  0   67.12    2.90 1126.06   96.15 1021.05  138.91 1222.66  133.24   63.54    4.44   69.72    3.87  -6.18   5.89 
1 1 1    2   19   26 o  4   81.95    2.69 1677.14  109.30 1797.18  146.72 1527.42  163.85   84.62    3.51   77.77    4.27   6.86   5.52 
1 1 1    2   20    0 o 12  274.36    2.31 18671.39  313.90 18671.39  313.90 18671.39  313.90  274.36    2.31  274.36    2.31  -0.00   0.00 
1 1 1    2   20    1 o 16   48.59    3.47  589.87   82.96  631.76   99.94  497.03  148.78   50.23    4.05   43.99    7.06   6.24   8.14 
1 1 1    2   20    2 o 13   74.43    2.14 1375.74   79.02 1238.33   95.86 1667.06  139.58   70.57    2.75   81.83    3.45 -11.26   4.41 
1 1 1    2   20    3 o 11   57.25    2.89  815.95   81.82  745.68  100.95  950.51  139.70   54.63    3.75   61.60    4.61  -6.97   5.94 
1 1 1    2   20    4 o 13   97.45    1.92 2355.83   92.62 2374.31  120.62 2329.27  144.60   97.77    2.49   96.79    3.02   0.98   3.91 
1 1 1    2   20    5 o 17  296.59    1.72 21816.71  253.50 22014.36  323.46 21502.04  408.13  297.86    2.19  294.26    2.80   3.60   3.55 
1 1 1    2   20    6 o  8  168.98    1.46 7080.69  122.34 6967.32  152.21 7287.59  205.62  167.60    1.83  171.35    2.42  -3.76   3.04 
1 1 1    2   20    7 o 18  119.54    1.62 3543.57   96.18 3573.06  118.44 3486.44  164.84  120.01    1.99  118.49    2.81   1.52   3.44 
1 1 1    2   20    8 o  7   99.89    1.75 2474.80   86.67 2378.60  105.85 2670.56  150.99   97.91    2.18  103.65    2.94  -5.74   3.66 
1 1 1    2   20    9 o  6   99.55    1.95 2458.47   96.20 2593.20  118.94 2203.56  163.60  102.22    2.35   94.08    3.51   8.14   4.23 
1 1 1    2   20   10 o 19   51.77    2.90  667.88   74.14  693.18   89.74  613.49  131.58   52.69    3.46   49.25    5.48   3.43   6.48 
1 1 1    2   20   11 o 10  131.45    1.63 4285.90  106.03 4271.76  148.20 4300.72  151.75  131.19    2.28  131.63    2.33  -0.44   3.26 
1 1 1    2   20   12 o 13  154.20    1.48 5896.78  113.31 5985.85  169.33 5824.55  152.48  155.29    2.20  153.21    2.01   2.09   2.98 
1 1 1    2   20   13 o  9   55.13    3.30  758.58   89.63  733.00  126.94  784.03  126.58   53.97    4.79   55.86    4.61  -1.89   6.65 
1 1 1    2   20   14 o 16  103.64    2.11 2666.31  108.24 2739.18  144.60 2573.42  163.26  104.95    2.78  101.66    3.24   3.29   4.27 
1 1 1    2   20   15 o 18  102.61    1.92 2613.06   97.50 2731.35  138.96 2498.39  136.82  104.80    2.68  100.22    2.76   4.58   3.84 
1 1 1    2   20   16 o 16   54.09    3.04  730.55   81.11  708.29  132.83  743.78  102.43   52.90    5.13   54.47    3.82  -1.57   6.39 
1 1 1    2   20   17 o  9   96.47    1.99 2310.80   95.00 2332.52  136.18 2290.21  132.60   96.78    2.84   95.91    2.79   0.87   3.98 
1 1 1    2   20   18 o  9  134.72    1.64 4503.93  109.60 4733.39  165.27 4323.79  146.44  138.01    2.42  131.93    2.24   6.08   3.29 
1 1 1    2   20   19 o  2  101.93    2.03 2580.57  102.40 2460.95  146.71 2694.21  143.00   99.38    2.98  104.02    2.78  -4.64   4.07 
1 1 1    2   20   20 o  1   28.08    6.50  207.94   88.63  275.26  123.44  136.28  127.35   32.14    7.82   24.23    8.53   7.91  11.58 
1 1 1    2   20   21 o 17  190.51    1.58 9009.86  148.99 9312.11  211.70 8713.27  209.71  193.53    2.21  187.19    2.26   6.34   3.16 
1 1 1    2   20   22 o 13   74.81    2.64 1395.21   97.86 1423.71  140.20 1368.14  136.66   75.34    3.77   73.86    3.75   1.48   5.31 
1 1 1    2   20   23 o 10   60.80    3.14  925.15   94.25 1019.46  142.54  851.89  125.63   63.51    4.56   58.07    4.40   5.44   6.33 
1 1 1    2   20   24 o 17   47.55    3.93  571.50   91.85  673.64  140.56  495.38  121.35   51.15    5.64   43.75    5.73   7.40   8.04 
1 1 1    2   20   25 o  7   63.71    3.00 1016.50   94.54  978.16  138.71 1049.78  129.21   62.07    4.54   64.46    4.06  -2.39   6.09 
1 1 1    2   21    0 o 15  245.44    2.18 14942.52  264.93 14942.52  264.93 14942.52  264.93  245.44    2.18  245.44    2.18   0.00   0.00 
1 1 1    2   21    1 o 18  128.66    1.50 4105.00   95.42 4118.92  136.40 4091.65  133.53  128.84    2.14  128.42    2.10   0.42   2.99 
1 1 1    2   21    2 o 19   36.71    4.02  339.43   72.04  384.87   83.67  209.14  141.67   39.06    4.40   28.80    8.97  10.26   9.99 
1 1 1    2   21    3 o  7   96.52    2.06 2311.32   98.57 2314.80  142.02 2308.09  136.92   96.48    2.97   96.35    2.87   0.13   4.13 
1 1 1    2   21    4 o 15   78.86    2.20 1544.46   86.08 1562.30  107.22 1512.10  144.40   79.27    2.73   77.87    3.75   1.40   4.64 
1 1 1    2   21    5 o 14   21.46    7.09  110.48   87.75   61.92  112.43  186.14  140.35   20.02    7.82   27.53    8.97  -7.51  11.90 
1 1 1    2   21    6 o 17  140.17    1.51 4872.67  105.01 4806.52  129.01 5002.53  180.75  139.19    1.87  141.94    2.57  -2.75   3.18 
1 1 1    2   21    7 o 15   98.32    1.80 2397.92   87.51 2361.19  105.77 2477.61  155.79   97.54    2.19   99.79    3.15  -2.25   3.84 
1 1 1    2   21    8 o  4   66.82    2.37 1109.93   78.22 1128.26   92.66 1064.49  145.90   67.33    2.78   65.17    4.54   2.16   5.33 
1 1 1    2   21    9 o  8   33.76    4.64  289.71   75.62  310.75   93.30  249.41  129.12   34.81    5.60   30.85    8.27   3.96   9.99 
1 1 1    2   21   10 o 10  270.33    1.67 18128.48  224.21 18369.05  280.71 17704.57  372.63  272.04    2.08  266.91    2.82   5.13   3.50 
1 1 1    2   21   11 o  3   77.12    2.48 1478.75   94.74 1479.92  113.04 1475.99  173.69   77.10    2.96   76.75    4.59   0.35   5.46 
1 1 1    2   21   12 o  6   40.57    3.90  414.13   77.38  385.90   89.69  496.28  153.01   39.01    4.74   43.74    7.32  -4.73   8.71 
1 1 1    2   21   13 o 15   86.31    2.09 1849.66   89.51 1913.14  132.90 1796.95  121.10   87.63    3.06   84.95    2.88   2.68   4.21 
1 1 1    2   21   14 o  2   44.37    3.68  494.47   80.28  582.42  121.39  426.09  107.04   47.89    5.20   40.83    5.42   7.06   7.51 
1 1 1    2   21   15 o  5   70.34    2.41 1231.52   84.08 1502.26  124.99 1007.76  113.63   77.58    3.26   63.45    3.63  14.13   4.88 
1 1 1    2   21   16 f  0   14.72    6.24    4.56   78.77   -4.91  116.27   12.59  107.09   17.37    7.47   17.36    7.31   0.01  10.45 
1 1 1    2   21   17 o  1  119.20    1.80 3527.37  106.07 3402.21  150.76 3650.06  149.27  116.96    2.60  121.16    2.49  -4.20   3.60 
1 1 1    2   21   18 o 11   13.99    6.05   -7.19   76.83 -171.18  105.65  176.97  111.95   11.93    5.78   26.12    7.94 -14.18   9.82 
1 1 1    2   21   19 o 12   23.02    7.08  136.33   88.54  229.30  126.50   47.07  123.96   29.33    8.32   19.83    8.06   9.51  11.58 
1 1 1    2   21   20 o 10   96.86    2.08 2332.27   99.87 2454.36  152.91 2241.43  131.89   99.13    3.12   94.79    2.81   4.33   4.20 
1 1 1    2   21   21 o  3   59.85    3.15  896.52   93.24  739.34  135.02 1039.78  128.90   53.88    5.12   64.27    4.07 -10.38   6.54 
1 1 1    2   21   22 o 14   39.38    4.62  396.13   88.40  560.46  133.75  268.69  117.79   46.54    5.93   31.57    7.62  14.96   9.65 
1 1 1    2   21   23 o  6  113.87    1.86 3224.31  105.25 3383.87  162.44 3108.85  138.18  116.41    2.82  111.67    2.50   4.74   3.76 
1 1 1    2   21   24 o  3   75.64    2.52 1428.31   94.16 1580.60  144.13 1314.91  124.38   79.25    3.68   72.33    3.48   6.92   5.06 
1 1 1    2   22    0 o 14  194.65    2.05 9399.61  197.83 9399.61  197.83 9399.61  197.83  194.65    2.05  194.65    2.05   0.00   0.00 
1 1 1    2   22    1 o  1   79.55    2.15 1571.75   84.55 1520.10  114.21 1634.37  125.75   78.15    2.95   81.01    3.14  -2.87   4.31 
1 1 1    2   22    2 o 11   61.16    2.52  930.50   76.36  968.77  102.80  883.40  114.06   62.32    3.34   59.43    3.89   2.89   5.13 
1 1 1    2   22    3 o 19   75.04    2.34 1399.39   87.05 1496.02  103.72 1169.16  160.10   77.55    2.70   68.26    4.76   9.29   5.48 
1 1 1    2   22    4 o  1   50.17    3.24  628.59   80.11  664.43   98.31  557.77  138.19   51.50    3.88   46.76    6.11   4.74   7.24 
1 1 1    2   22    5 o 19  107.52    1.71 2868.10   91.33 2800.35  116.09 2978.14  147.96  106.21    2.21  109.48    2.73  -3.27   3.51 
1 1 1    2   22    6 o 18  170.51    1.54 7211.86  130.35 7295.43  162.14 7059.15  219.18  171.46    1.91  168.56    2.62   2.90   3.24 
1 1 1    2   22    7 o  3   91.73    2.01 2088.57   91.46 2076.99  110.03 2114.47  164.52   91.41    2.43   92.07    3.61  -0.66   4.35 
1 1 1    2   22    8 o  8   96.03    2.02 2289.31   96.28 2203.64  128.67 2398.29  145.12   94.11    2.76   98.15    2.99  -4.04   4.07 
1 1 1    2   22    9 o 18   55.83    2.97  777.66   81.84  732.21   97.31  887.55  151.30   54.08    3.65   59.29    5.20  -5.21   6.36 
1 1 1    2   22   10 o  8   55.52    3.12  769.73   85.62  777.62   96.82  741.39  183.39   55.75    3.52   53.66    7.07   2.09   7.89 
1 1 1    2   22   11 o 19   50.56    3.05  638.88   76.07  595.41   92.53  729.53  133.63   48.68    3.87   53.68    5.08  -4.99   6.39 
1 1 1    2   22   12 o 19  116.74    1.78 3383.06  102.98 3406.71  123.61 3329.44  186.15  117.10    2.13  115.53    3.25   1.57   3.89 
1 1 1    2   22   13 o 13   73.44    2.22 1341.29   80.81 1277.92   94.38 1515.42  156.45   71.62    2.66   77.75    4.07  -6.12   4.87 
1 1 1    2   22   14 o 14   56.70    3.03  802.94   84.90  810.26  104.25  788.52  146.33   56.85    3.72   55.74    5.36   1.11   6.53 
1 1 1    2   22   15 o 14   25.23    6.31  167.47   78.75  219.94   92.21   25.97  151.41   28.89    6.59   20.76    8.71   8.13  10.92 
1 1 1    2   22   16 o 13   79.96    2.16 1590.22   85.49 1589.77  102.53 1591.24  154.86   79.88    2.59   79.65    3.93   0.23   4.71 
1 1 1    2   22   17 o 14   81.02    2.34 1634.25   93.79 1670.73  140.58 1604.99  125.91   81.69    3.48   80.13    3.18   1.56   4.71 
1 1 1    2   22   18 o 11   37.71    4.97  364.69   90.56  507.04  135.56  249.98  121.69   44.16    6.38   30.49    7.97  13.67  10.20 
1 1 1    2   22   19 o 10   88.99    2.26 1971.16   99.52 1964.94  139.02 1977.70  142.54   88.66    3.17   88.93    3.24  -0.27   4.53 
1 1 1    2   22   20 o  6   43.40    4.34  478.41   92.05  566.71  133.90  399.29  126.75   46.82    5.90   38.90    6.82   7.92   9.02 
1 1 1    2   22   21 o  8   25.51    6.98  174.37   90.90  125.00  128.74  223.44  128.36   23.40    8.54   28.72    8.45  -5.32  12.01 
1 1 1    2   22   22 o  2   32.96    5.85  286.13   92.03  310.21  129.09  261.25  131.23   33.70    7.87   30.84    8.37   2.87  11.49 
1 1 1    2   23    0 o  7   24.70    9.22  205.76  105.12  205.76  105.12  205.76  105.12   24.70    9.22   24.70    9.22  -0.00   0.00 
1 1 1    2   23    1 o 19   69.25    2.37 1192.65   81.38 1263.70  111.49 1111.62  119.05   71.18    3.17   66.69    3.62   4.50   4.81 
1 1 1    2   23    2 o  1   54.72    3.08  747.41   83.11  807.25  117.40  687.30  117.68   56.70    4.21   52.23    4.59   4.48   6.23 
1 1 1    2   23    3 o 17  117.09    1.65 3401.93   95.99 3620.56  136.49 3187.97  135.02  120.73    2.28  113.27    2.40   7.46   3.31 
1 1 1    2   23    4 o 14  123.74    1.77 3799.91  108.33 3797.30  139.10 3803.93  172.71  123.64    2.27  123.67    2.82  -0.03   3.62 
1 1 1    2   23    5 o  2  107.08    1.87 2846.51   99.13 2842.26  122.15 2854.71  169.65  106.96    2.30  107.02    3.20  -0.06   3.94 
1 1 1    2   23    6 o  8   51.58    3.67  667.09   93.22  782.06  135.30  563.17  128.63   55.62    4.96   46.98    5.64   8.64   7.51 
1 1 1    2   23    7 o 18   66.44    2.63 1099.59   86.39 1112.48  105.32 1073.05  151.07   66.74    3.19   65.25    4.70   1.49   5.68 
1 1 1    2   23    8 o 16   12.14    5.66  -76.62   83.50  -84.84  100.90  -58.76  148.75   13.52    6.28   17.98    8.06  -4.45  10.22 
1 1 1    2   23    9 o 10  172.00    1.53 7341.42  130.43 7295.08  163.18 7423.43  217.07  171.39    1.92  172.75    2.54  -1.37   3.18 
1 1 1    2   23   10 o 15   71.07    2.36 1257.09   82.99 1238.32  104.11 1289.81  137.46   70.45    2.99   71.73    3.88  -1.29   4.90 
1 1 1    2   23   11 o  8  109.33    1.76 2967.72   95.44 2848.48  116.03 3217.25  167.85  107.07    2.19  113.62    2.98  -6.55   3.70 
1 1 1    2   23   12 o  1   20.11    6.84   95.81   81.60   64.15   96.77  173.74  151.81   19.02    7.31   26.90    9.33  -7.89  11.85 
1 1 1    2   23   13 o 17   89.24    2.05 1979.00   90.62 1887.92  112.18 2150.02  153.73   87.06    2.60   92.76    3.35  -5.70   4.24 
1 1 1    2   23   14 o  3   39.92    4.15  403.72   80.82  418.15   95.01  365.93  153.75   40.48    4.83   36.82    8.58   3.66   9.85 
1 1 1    2   23   15 o 12  133.72    1.70 4441.03  112.59 4345.28  135.27 4656.99  203.15  132.20    2.06  136.62    3.00  -4.42   3.64 
1 1 1    2   23   16 o  5   33.06    5.53  284.24   87.41  288.18  105.21  275.44  157.08   32.99    6.66   31.87    9.34   1.11  11.47 
1 1 1    2   23   17 f  0   77.92    2.49 1513.44   96.06 1547.07  113.81 1430.09  179.15   78.69    2.92   75.13    4.84   3.56   5.65 
1 1 1    2   23   18 o  1   48.01    3.65  581.01   86.23  575.65  110.71  589.28  137.49   47.52    4.77   47.72    5.94  -0.20   7.62 
1 1 1    2   23   19 o  2   44.09    4.05  493.42   87.52  502.29  105.35  473.66  157.25   44.25    4.88   41.88    7.86   2.37   9.26 
1 1 1    2   23   20 o  3   35.51    5.24  327.84   89.38  411.58  110.35  168.11  152.40   39.68    5.78   26.10    9.32  13.58  10.97 
1 1 1    2   24    0 o  7   49.72    4.50  631.08  108.76  631.08  108.76  631.08  108.76   49.72    4.50   49.72    4.50  -0.00   0.00 
1 1 1    2   24    1 o 16   32.59    4.83  272.48   75.62  229.57  110.77  309.94  103.48   29.39    7.56   34.45    6.29  -5.07   9.84 
1 1 1    2   24    2 o  5   11.66    5.37  -52.96   71.49   -8.47  110.39  -85.10   93.83   16.75    7.25   12.87    6.00   3.88   9.41 
1 1 1    2   24    3 o  6  111.71    1.62 3097.83   89.89 3001.29  131.38 3182.81  123.26  109.85    2.41  113.16    2.20  -3.31   3.26 
1 1 1    2   24    4 o  4   11.53    5.33  -56.24   71.32  -84.33  107.48  -34.16   95.32   14.10    6.52   14.60    6.51  -0.50   9.21 
1 1 1    2   24    5 o 10   63.67    2.62 1010.40   82.65  893.00  119.14 1119.30  114.75   59.60    4.06   66.88    3.47  -7.27   5.34 
1 1 1    2   24    6 o  1   39.29    4.26  390.98   81.71  263.65  106.23  575.55  127.89   31.58    6.97   47.46    5.54 -15.88   8.91 
1 1 1    2   24    7 o 15  116.69    1.69 3380.14   97.72 3354.97  123.44 3422.40  159.95  116.19    2.14  117.25    2.75  -1.06   3.49 
1 1 1    2   24    8 o 11   43.89    3.66  484.54   78.94  550.36  104.29  396.21  120.82   46.62    4.57   39.02    6.47   7.60   7.93 
1 1 1    2   24    9 o 13  103.39    1.94 2655.27   99.21 2668.15  123.96 2632.33  165.45  103.57    2.41  102.67    3.26   0.90   4.05 
1 1 1    2   24   10 o 11   26.24    6.39  182.10   82.29  183.17   95.89  179.12  160.29   26.30    7.16   27.28    9.58  -0.99  11.96 
1 1 1    2   24   11 o 16   17.09    6.97   31.86   93.23  -14.94  102.22  263.36  227.35   15.82    6.91   32.34   11.40 -16.52  13.33 
1 1 1    2   24   12 o 16   94.95    2.03 2241.45   95.38 2144.69  120.74 2402.05  155.55   92.74    2.63   98.01    3.21  -5.27   4.15 
1 1 1    2   24   13 o 13   67.73    2.72 1145.73   91.03 1047.75  106.28 1415.62  176.39   64.64    3.33   74.73    4.79 -10.09   5.83 
1 1 1    2   24   14 o  1   58.97    3.07  870.81   89.39  845.49  107.25  928.42  161.79   57.95    3.75   60.23    5.48  -2.28   6.64 
1 1 1    2   24   15 o  8   88.43    2.03 1944.62   89.10 1903.61  109.71 2024.04  152.67   87.37    2.54   89.86    3.43  -2.49   4.27 
1 1 1    2   24   16 o  9   80.20    2.49 1604.98   98.77 1687.93  118.38 1414.92  179.19   82.15    2.91   74.59    4.87   7.56   5.68 
1 1 1    2   24   17 o 19   38.17    4.63  374.27   85.79  332.41  101.10  482.00  162.18   35.54    5.95   42.09    8.07  -6.56  10.02 
1 1 1    2   24   18 o  4   75.57    2.50 1426.97   93.60 1549.41  116.37 1202.62  157.52   78.61    2.99   68.67    4.66   9.94   5.53 
1 1 1    2   24   19 f  0   99.35    2.28 2461.11  112.37 2488.28  128.98 2375.57  228.88   99.77    2.61   96.52    4.80   3.26   5.46 
1 1 1    2   25    0 o 18   60.92    3.96  935.97  118.28  935.97  118.28  935.97  118.28   60.92    3.96   60.92    3.96   0.00   0.00 
1 1 1    2   25    1 o  1   19.53    6.60   91.42   75.79  -64.78  112.28  222.15  102.72   15.03    6.85   28.89    7.20 -13.86   9.93 
1 1 1    2   25    2 o 19   69.39    2.37 1199.27   81.56 1120.94  119.71 1267.12  111.41   66.86    3.63   71.20    3.17  -4.33   4.81 
1 1 1    2   25    3 o 19   53.07    3.01  704.45   78.88  798.31  114.91  620.80  108.48   56.28    4.15   49.52    4.47   6.76   6.10 
1 1 1    2   25    4 o  5   14.48    6.10    8.24   74.68   55.03  100.29  -49.99  111.89   18.70    7.36   15.43    6.95   3.27  10.13 
1 1 1    2   25    5 o 12   20.49    6.76  103.50   79.63  153.25  115.16   57.93  110.23   24.67    8.13   19.44    7.70   5.23  11.20 
1 1 1    2   25    6 o  2  117.63    1.76 3437.27  102.54 3307.35  144.47 3569.19  145.58  115.24    2.53  119.73    2.45  -4.49   3.52 
1 1 1    2   25    7 o  1   85.68    2.20 1827.51   93.45 1987.34  148.16 1721.92  120.43   89.09    3.36   83.02    2.93   6.07   4.46 
1 1 1    2   25    8 o  6   32.68    5.33  277.27   83.40  313.10   98.98  189.56  154.85   34.59    5.99   27.46    9.43   7.12  11.17 
1 1 1    2   25    9 o 17   72.13    2.54 1297.99   90.61 1238.10  113.04 1405.63  151.55   70.29    3.25   74.67    4.11  -4.38   5.24 
1 1 1    2   25   10 o 18   76.06    2.38 1442.42   89.67 1370.74  118.32 1539.13  137.45   73.96    3.24   78.30    3.55  -4.33   4.80 
1 1 1    2   25   11 o 19   81.43    2.41 1653.30   97.23 1764.27  115.11 1376.92  181.67   84.05    2.77   73.58    5.01  10.47   5.72 
1 1 1    2   25   12 o 15  139.79    1.78 4856.39  123.17 4917.04  149.00 4725.45  218.92  140.57    2.14  137.45    3.21   3.12   3.86 
1 1 1    2   25   13 o 19   13.46    6.02  -31.18   82.51   33.20  105.47 -132.78  132.48   17.90    7.37   14.80    6.97   3.11  10.15 
1 1 1    2   25   14 o  8   89.69    2.12 2003.25   94.17 2022.34  122.35 1975.52  147.49   89.93    2.75   88.69    3.36   1.24   4.34 
1 1 1    2   25   15 o  1   41.36    4.36  437.69   88.01  397.11  109.30  512.52  148.41   38.88    5.85   43.76    7.08  -4.87   9.19 
1 1 1    2   25   16 o  4   83.49    2.42 1741.18  100.14 2024.04  120.84 1121.08  178.92   89.93    2.71   65.84    5.53  24.09   6.16 
1 1 1    2   26    0 o  2   61.73    3.96  962.67  119.98  962.67  119.98  962.67  119.98   61.73    3.96   61.73    3.96   0.00   0.00 
1 1 1    2   26    1 o  7   43.80    3.72  484.86   80.04  504.29  120.05  469.30  107.39   44.16    5.61   42.71    5.18   1.45   7.64 
1 1 1    2   26    2 o 15   49.30    3.51  612.10   85.13  480.28  120.02  745.58  120.77   43.02    5.77   54.16    4.54 -11.14   7.35 
1 1 1    2   26    3 o  1   30.25    5.37  239.20   77.61   85.08  106.09  416.65  113.84   20.43    7.70   39.97    5.93 -19.54   9.71 
1 1 1    2   26    4 o 13   12.25    5.58  -44.60   74.99 -112.84  121.17   -2.24   95.46   14.39    6.74   15.70    6.76  -1.31   9.55 
1 1 1    2   26    5 o  2   45.87    3.35  529.65   75.69  623.59  117.83  463.66   98.76   49.39    4.88   42.56    4.76   6.84   6.82 
1 1 1    2   26    6 o  6   62.46    2.68  974.99   82.71 1009.99  127.16  949.32  108.89   63.23    4.08   61.42    3.59   1.80   5.44 
1 1 1    2   26    7 o 11   84.51    2.22 1779.29   92.91 2100.72  143.71 1548.43  121.79   91.59    3.17   78.63    3.13  12.96   4.46 
1 1 1    2   26    8 o  2   31.37    5.52  257.58   82.64  213.63  118.43  299.30  115.38   28.12    8.07   33.36    7.19  -5.25  10.81 
1 1 1    2   26    9 o 16   12.71    5.81  -51.14   82.10  -55.53  115.68  -46.68  116.54   15.45    7.00   15.78    7.10  -0.33   9.97 
1 1 1    2   26   10 o  2   76.52    2.50 1462.34   94.71 1454.02  114.03 1480.86  170.09   76.16    3.03   76.35    4.51  -0.18   5.44 
1 1 1    2   26   11 o  7   39.44    4.50  399.18   86.33  552.65  107.98  127.31  143.71   46.39    4.76   23.87    8.96  22.52  10.15 
1 1 1    2   26   12 o 15   23.60    7.07  149.13   89.23  150.57  108.77  146.17  156.05   23.99    7.90   25.04    9.35  -1.05  12.24 
1 1 1    2   26   13 o 13   54.85    3.70  761.90  100.04 1009.13  123.86  297.97  169.67   63.06    3.98   32.35    9.77  30.71  10.55 
1 1 1    2   26   14 o 19   45.48    4.85  533.72  107.66  482.21  126.47  669.28  205.19   42.70    6.15   49.04    8.76  -6.34  10.71 
1 1 1    2   27    0 o  9   68.24    3.48 1170.42  117.03 1170.42  117.03 1170.42  117.03   68.24    3.48   68.24    3.48  -0.00   0.00 
1 1 1    2   27    1 o  8   68.55    2.27 1172.15   76.97 1243.11  112.24 1109.16  105.74   70.36    3.23   66.46    3.22   3.91   4.56 
1 1 1    2   27    2 o 15   34.15    4.79  301.37   78.80  289.57  113.56  312.33  109.44   32.70    7.20   34.16    6.70  -1.45   9.84 
1 1 1    2   27    3 o 16   31.61    5.37  261.88   81.12  240.51  114.47  283.45  114.98   29.64    7.72   32.28    7.35  -2.64  10.66 
1 1 1    2   27    4 o 12   41.04    4.02  428.95   80.74  395.32  110.54  467.41  118.22   38.77    5.94   42.28    5.79  -3.51   8.30 
1 1 1    2   27    5 o  1  120.96    1.73 3639.03  103.52 3766.94  145.32 3507.26  147.50  122.87    2.39  118.52    2.51   4.35   3.46 
1 1 1    2   27    6 o  8   45.64    3.78  528.69   84.80  413.48  127.16  620.95  113.80   39.28    6.78   49.17    4.73  -9.89   8.26 
1 1 1    2   27    7 o 14   36.49    4.73  344.49   83.52  295.86  123.69  385.24  113.23   32.72    7.75   38.08    6.21  -5.35   9.93 
1 1 1    2   27    8 o  1   79.08    2.23 1561.47   87.45 1502.41  130.19 1610.03  118.05   77.19    3.41   80.08    2.98  -2.88   4.53 
1 1 1    2   27    9 o 17   14.91    6.14   22.70   73.31   59.55  105.42  -11.79  102.00   18.89    7.51   15.68    6.87   3.21  10.18 
1 1 1    2   27   10 o  4   38.64    5.20  389.72   97.10  174.83  132.22  641.31  143.06   25.68    8.71   49.37    5.97 -23.70  10.56 
1 1 1    2   28    0 o  1   54.20    4.49  753.15  118.67  753.15  118.67  753.15  118.67   54.20    4.49   54.20    4.49   0.00   0.00 
1 1 1    2   28    1 o 10   20.45    6.70  108.18   78.30   96.65  115.80  117.89  106.27   21.12    8.02   21.89    7.79  -0.76  11.18 
1 1 1    2   28    2 o  9   38.91    4.29  389.54   81.43  342.15  122.47  427.10  109.02   35.29    7.24   40.27    5.62  -4.97   9.17 
1 1 1    2   28    3 o 13   18.40    6.74   76.13   80.45   26.15  116.43  121.80  111.29   18.06    7.61   22.26    7.96  -4.20  11.02 
1 1 1    2   28    4 o  7   26.78    6.58  196.02   86.68  150.49  136.07  227.12  112.46   24.44    8.80   28.54    7.75  -4.10  11.73 
1 1 1    2   28    5 o  1   16.98    6.87   40.60   89.83 -113.62  144.46  137.84  114.70   15.85    7.41   23.23    8.11  -7.38  10.98 
1 1 1    3    0    1 o  5  101.16    1.20 2537.36   60.19 2537.36   60.19 2537.36   60.19  101.16    1.20  101.16    1.20  -0.00   0.00 
1 1 1    3    0    2 o 17   67.00    1.49 1114.12   49.38 1114.12   49.38 1114.12   49.38   67.00    1.49   67.00    1.49  -0.00   0.00 
1 1 1    3    0    3 o  1  235.33    2.06 13728.96  240.12 13728.96  240.12 13728.96  240.12  235.33    2.06  235.33    2.06   0.00   0.00 
1 1 1    3    0    4 o 13  178.60    1.72 7908.28  152.67 7908.28  152.67 7908.28  152.67  178.60    1.72  178.60    1.72  -0.00   0.00 
1 1 1    3    0    5 o 12  434.92    4.43 46912.74  954.04 46912.74  954.04 46912.74  954.04  434.92    4.43  434.92    4.43  -0.00   0.00 
1 1 1    3    0    6 o  2  183.02    1.53 8303.87  138.92 8303.87  138.92 8303.87  138.92  183.02    1.53  183.02    1.53   0.00   0.00 
1 1 1    3    0    7 o 18   42.54    2.43  452.98   50.85  452.98   50.85  452.98   50.85   42.54    2.43   42.54    2.43  -0.00   0.00 
1 1 1    3    0    8 o  4  427.36    3.57 45294.70  756.98 45294.70  756.98 45294.70  756.98  427.36    3.57  427.36    3.57   0.00   0.00 
1 1 1    3    0    9 o  5  385.41    3.26 36834.08  622.64 36834.08  622.64 36834.08  622.64  385.41    3.26  385.41    3.26   0.00   0.00 
1 1 1    3    0   10 o 14  216.30    2.07 11599.39  221.84 11599.39  221.84 11599.39  221.84  216.30    2.07  216.30    2.07  -0.00   0.00 
1 1 1    3    0   11 o 11   11.11    6.29   40.04   53.39   40.04   53.39   40.04   53.39   11.11    6.29   11.11    6.29  -0.00   0.00 
1 1 1    3    0   12 f  0  345.72    2.57 29629.79  440.04 29629.79  440.04 29629.79  440.04  345.72    2.57  345.72    2.57  -0.00   0.00 
1 1 1    3    0   13 o  5  101.84    1.73 2572.79   87.32 2572.79   87.32 2572.79   87.32  101.84    1.73  101.84    1.73   0.00   0.00 
1 1 1    3    0   14 o  9  325.14    2.50 26207.76  403.12 26207.76  403.12 26207.76  403.12  325.14    2.50  325.14    2.50   0.00   0.00 
1 1 1    3    0   15 o 18  318.69    2.52 25178.07  398.15 25178.07  398.15 25178.07  398.15  318.69    2.52  318.69    2.52  -0.00   0.00 
1 1 1    3    0   16 o 18   80.83    2.44 1623.86   97.39 1623.86   97.39 1623.86   97.39   80.83    2.44   80.83    2.44  -0.00   0.00 
1 1 1    3    0   17 o 11   74.01    2.50 1362.21   91.44 1362.21   91.44 1362.21   91.44   74.01    2.50   74.01    2.50   0.00   0.00 
1 1 1    3    0   18 o 15   79.04    2.31 1552.54   90.46 1552.54   90.46 1552.54   90.46   79.04    2.31   79.04    2.31  -0.00   0.00 
1 1 1    3    0   19 o  7  358.50    2.72 31866.54  484.15 31866.54  484.15 31866.54  484.15  358.50    2.72  358.50    2.72  -0.00   0.00 
1 1 1    3    0   20 o  8  139.62    1.84 4834.67  127.54 4834.67  127.54 4834.67  127.54  139.62    1.84  139.62    1.84   0.00   0.00 
1 1 1    3    0   21 o  2  170.83    1.81 7236.11  153.61 7236.11  153.61 7236.11  153.61  170.83    1.81  170.83    1.81  -0.00   0.00 
1 1 1    3    0   22 o 17  349.79    2.66 30339.14  460.59 30339.14  460.59 30339.14  460.59  349.79    2.66  349.79    2.66  -0.00   0.00 
1 1 1    3    0   23 o  3   24.53    7.17  182.91   75.64  182.91   75.64  182.91   75.64   24.53    7.17   24.53    7.17  -0.00   0.00 
1 1 1    3    0   24 o  7  190.84    1.89 9031.37  178.45 9031.37  178.45 9031.37  178.45  190.84    1.89  190.84    1.89  -0.00   0.00 
1 1 1    3    0   25 o  9  106.48    2.08 2814.21  109.88 2814.21  109.88 2814.21  109.88  106.48    2.08  106.48    2.08   0.00   0.00 
1 1 1    3    0   26 o 10   67.71    2.75 1142.58   92.04 1142.58   92.04 1142.58   92.04   67.71    2.75   67.71    2.75   0.00   0.00 
1 1 1    3    0   27 o  5  282.65    2.30 19812.78  322.75 19812.78  322.75 19812.78  322.75  282.65    2.30  282.65    2.30  -0.00   0.00 
1 1 1    3    0   28 o  6  109.86    2.02 2995.32  109.66 2995.32  109.66 2995.32  109.66  109.86    2.02  109.86    2.02   0.00   0.00 
1 1 1    3    0   29 o 13   60.65    3.18  920.17   95.09  920.17   95.09  920.17   95.09   60.65    3.18   60.65    3.18   0.00   0.00 
1 1 1    3    0   30 o 17   46.39    3.68  544.49   83.28  544.49   83.28  544.49   83.28   46.39    3.68   46.39    3.68   0.00   0.00 
1 1 1    3    0   31 o  1   50.50    3.42  641.83   84.62  641.83   84.62  641.83   84.62   50.50    3.42   50.50    3.42   0.00   0.00 
1 1 1    3    0   32 o 13   12.80    7.58   45.78   82.99   45.78   82.99   45.78   82.99   12.80    7.58   12.80    7.58   0.00   0.00 
1 1 1    3    0   33 o 11   83.46    2.39 1732.46   98.57 1732.46   98.57 1732.46   98.57   83.46    2.39   83.46    2.39  -0.00   0.00 
1 1 1    3    0   34 o  5   10.27    7.21 -148.87  140.22 -148.87  140.22 -148.87  140.22   10.27    7.21   10.27    7.21  -0.00   0.00 
1 1 1    3    0   35 o  1  204.91    2.39 10427.32  242.19 10427.32  242.19 10427.32  242.19  204.91    2.39  204.91    2.39   0.00   0.00 
1 1 1    3    1    0 o 19  136.38    1.28 4610.74   86.36 4610.74   86.36 4610.74   86.36  136.38    1.28  136.38    1.28  -0.00   0.00 
1 1 1    3    1    1 o 17  396.80    2.01 39028.06  395.82 38994.89  559.63 39061.26  559.91  396.61    2.85  396.94    2.85  -0.34   4.03 
1 1 1    3    1    2 o  9  363.87    1.86 32818.67  334.80 33015.48  474.97 32624.31  472.00  364.94    2.63  362.77    2.62   2.17   3.71 
1 1 1    3    1    3 o  1  364.95    1.86 33013.28  337.29 32176.14  470.00 33902.29  484.34  360.27    2.63  369.81    2.64  -9.54   3.73 
1 1 1    3    1    4 o 10  243.81    1.34 14733.21  162.21 14743.59  230.60 14723.05  228.23  243.89    1.91  243.72    1.89   0.17   2.68 
1 1 1    3    1    5 f  0  315.74    1.91 24711.12  298.62 23965.15  414.90 25512.88  430.14  310.91    2.69  320.80    2.71  -9.88   3.82 
1 1 1    3    1    6 o  5  291.76    1.57 21098.84  227.73 21962.62  321.90 20233.40  322.21  297.65    2.18  285.69    2.28  11.96   3.15 
1 1 1    3    1    7 o 13   44.97    1.50  501.92   33.47  454.39   43.17  573.54   52.99   42.76    2.04   48.05    2.23  -5.28   3.02 
1 1 1    3    1    8 f  0  303.93    1.61 22897.05  243.04 22787.90  304.50 23088.63  403.40  303.18    2.03  305.15    2.67  -1.96   3.35 
1 1 1    3    1    9 o  4  285.38    1.53 20186.97  216.49 20178.49  305.54 20195.53  306.79  285.30    2.16  285.42    2.17  -0.12   3.06 
1 1 1    3    1   10 o 10  138.77    1.13 4772.92   77.84 5106.08  103.11 4331.40  118.70  143.53    1.45  132.19    1.81  11.34   2.32 
1 1 1    3    1   11 o  1  437.63    2.39 47474.63  519.06 48407.64  694.58 46294.63  781.13  441.88    3.17  432.10    3.65   9.78   4.83 
1 1 1    3    1   12 o 10  277.74    1.64 19119.76  226.03 18085.43  288.47 20764.57  363.77  270.12    2.15  289.43    2.54 -19.31   3.33 
1 1 1    3    1   13 o  5  358.61    1.89 31875.19  335.55 32081.63  476.47 31672.05  472.64  359.75    2.67  357.45    2.67   2.30   3.78 
1 1 1    3    1   14 o  8  494.18    2.53 60536.38  619.93 61769.07  888.33 59366.10  865.55  499.13    3.59  489.33    3.57   9.80   5.06 
1 1 1    3    1   15 o 17  291.37    1.67 21042.44  241.72 21483.27  343.95 20612.28  339.77  294.39    2.36  288.36    2.38   6.03   3.35 
1 1 1    3    1   16 o  5  397.33    2.10 39132.98  414.28 39534.39  590.27 38743.29  581.59  399.33    2.98  395.31    2.97   4.01   4.21 
1 1 1    3    1   17 o 18  344.81    1.85 29470.53  316.74 30293.09  454.50 28693.79  441.65  349.55    2.62  340.20    2.62   9.35   3.71 
1 1 1    3    1   18 o  2  411.82    2.15 42044.82  439.68 41934.33  620.41 42156.30  623.20  411.22    3.04  412.31    3.05  -1.09   4.31 
1 1 1    3    1   19 f  0  212.38    1.39 11179.90  146.48 10769.11  202.55 11630.27  212.09  208.42    1.96  216.60    1.98  -8.17   2.78 
1 1 1    3    1   20 o 15  194.93    1.34 9418.24  129.14 9381.53  181.82 9455.60  183.44  194.53    1.89  195.30    1.90  -0.77   2.67 
1 1 1    3    1   21 o  7  304.16    1.68 22934.37  253.93 23194.68  359.34 22674.71  358.89  305.84    2.37  302.39    2.39   3.45   3.37 
1 1 1    3    1   22 o  9  149.86    1.26 5566.74   93.56 5710.01  132.25 5423.19  132.38  151.76    1.76  147.90    1.81   3.86   2.52 
1 1 1    3    1   23 f  0   98.69    1.42 2414.59   69.38 2422.24   96.30 2406.33  100.03   98.84    1.97   98.51    2.05   0.33   2.84 
1 1 1    3    1   24 f  0   25.14    5.48  163.34   66.32  317.09   79.21 -197.20  121.31   35.42    4.62   12.88    6.23  22.54   7.76 
1 1 1    3    1   25 o 19  110.64    1.43 3034.56   78.69 3143.16  109.17 2917.14  113.52  112.58    1.96  108.46    2.11   4.13   2.88 
1 1 1    3    1   26 o 15   60.92    2.07  921.44   62.43 1129.37   88.40  714.52   88.19   67.42    2.65   53.54    3.34  13.87   4.26 
1 1 1    3    1   27 o  5   72.48    1.83 1303.67   65.58 1198.22   89.95 1423.31   95.81   69.44    2.62   75.70    2.56  -6.25   3.66 
1 1 1    3    1   28 f  0  134.87    1.34 4509.75   89.44 4537.81  127.96 4482.94  125.06  135.26    1.91  134.45    1.88   0.82   2.68 
1 1 1    3    1   29 o 12   68.41    1.99 1161.84   67.31 1162.26   94.98 1161.42   95.41   68.36    2.81   68.33    2.82   0.03   3.98 
1 1 1    3    1   30 o  8   37.83    3.14  358.25   58.45  422.40   83.47  296.55   81.86   40.97    4.17   34.11    4.99   6.86   6.50 
1 1 1    3    1   31 o  2   41.02    2.88  420.04   58.27  444.01   81.33  394.76   83.53   42.05    3.95   39.57    4.33   2.48   5.86 
1 1 1    3    1   32 o 11  114.01    1.44 3223.86   81.35 3154.88  113.99 3295.49  116.15  112.74    2.04  115.23    2.03  -2.49   2.88 
1 1 1    3    1   33 o  7   66.94    2.28 1114.31   75.38 1022.98   92.87 1290.61  129.03   64.06    2.93   71.87    3.63  -7.81   4.67 
1 1 1    3    1   34 f  0   97.61    1.68 2364.16   81.44 2402.65   94.95 2257.04  158.40   98.38    1.95   95.13    3.36   3.25   3.89 
1 1 1    3    1   35 o  2   37.27    4.21  352.07   76.36  396.91  125.27  325.56   96.32   39.00    6.72   35.50    5.66   3.50   8.79 
1 1 1    3    2    0 o 16  437.95    3.13 47549.72  679.23 47549.72  679.23 47549.72  679.23  437.95    3.13  437.95    3.13  -0.00   0.00 
1 1 1    3    2    1 o  5  258.52    1.46 16564.76  187.26 16918.41  288.89 16308.49  245.92  261.25    2.23  256.51    1.93   4.75   2.95 
1 1 1    3    2    2 o 17   43.73    1.20  474.38   25.90  480.63   36.03  467.71   37.26   44.00    1.65   43.40    1.74   0.60   2.40 
1 1 1    3    2    3 f  0  435.24    2.20 46957.04  475.13 45700.73  660.79 48301.88  683.68  429.34    3.11  441.39    3.12 -12.05   4.41 
1 1 1    3    2    4 o 11  560.50    3.01 77889.91  837.06 76314.98  979.05 82169.01 1613.81  554.77    3.56  575.43    5.66 -20.66   6.69 
1 1 1    3    2    5 o  9  123.84    0.94 3801.28   57.73 3855.40   70.87 3694.51   99.55  124.72    1.15  122.09    1.64   2.63   2.01 
1 1 1    3    2    6 o  1  219.59    1.25 11951.86  135.99 11926.73  170.39 11995.95  225.70  219.36    1.57  219.98    2.07  -0.62   2.60 
1 1 1    3    2    7 o 19  279.06    1.51 19303.67  208.79 19311.79  262.59 19289.71  344.28  279.11    1.90  278.93    2.49   0.18   3.13 
1 1 1    3    2    8 o 12   59.28    1.25  871.04   36.60  865.91   43.29  883.91   68.53   59.10    1.48   59.66    2.32  -0.56   2.75 
1 1 1    3    2    9 o 19  248.43    1.38 15297.73  170.22 15030.41  211.94 15783.59  285.73  246.24    1.74  252.32    2.28  -6.08   2.87 
1 1 1    3    2   10 o  2  306.84    1.63 23335.76  248.62 24021.05  357.65 22695.02  345.83  311.29    2.32  302.58    2.31   8.71   3.27 
1 1 1    3    2   11 o  5  531.58    2.87 70051.60  757.52 70589.38 1006.69 69349.59 1150.19  533.56    3.81  528.82    4.39   4.75   5.81 
1 1 1    3    2   12 o 13  207.18    1.38 10638.76  141.96 10890.06  187.90 10304.61  216.67  209.61    1.81  203.89    2.14   5.72   2.80 
1 1 1    3    2   13 o 11  123.59    1.29 3785.81   78.74 3736.93  101.31 3860.42  125.16  122.79    1.66  124.80    2.02  -2.01   2.62 
1 1 1    3    2   14 o 18  261.52    1.54 16951.59  199.00 17299.73  283.94 16615.51  278.98  264.18    2.17  258.91    2.17   5.28   3.07 
1 1 1    3    2   15 o 16   64.76    2.06 1040.46   66.01 1056.66   90.21 1021.77   96.86   65.23    2.80   64.13    3.06   1.10   4.14 
1 1 1    3    2   16 o  1  193.65    1.36 9294.43  130.38 9506.85  185.87 9088.65  182.94  195.84    1.91  191.48    1.93   4.36   2.72 
1 1 1    3    2   17 o  6  338.59    1.83 28418.25  307.51 27848.17  430.96 29009.60  438.92  335.15    2.59  342.07    2.59  -6.92   3.66 
1 1 1    3    2   18 o  2  204.22    1.35 10337.27  136.88 10325.18  191.66 10349.85  195.54  204.09    1.89  204.33    1.93  -0.24   2.71 
1 1 1    3    2   19 o  3   71.23    1.80 1258.54   63.35 1360.29   86.01 1137.86   93.67   74.03    2.35   67.68    2.80   6.35   3.65 
1 1 1    3    2   20 o  9   48.64    2.38  587.95   57.23  600.23   75.75  571.62   87.37   49.09    3.13   47.85    3.71   1.24   4.86 
1 1 1    3    2   21 o 16  202.11    1.34 10125.55  133.81 10105.17  187.82 10146.57  190.68  201.89    1.88  202.30    1.90  -0.41   2.67 
1 1 1    3    2   22 o 17  370.71    1.96 34072.38  360.83 34683.30  515.32 33484.75  505.40  373.94    2.78  367.42    2.78   6.52   3.93 
1 1 1    3    2   23 o 18  279.12    1.59 19314.50  219.57 19175.91  309.14 19455.59  311.92  278.08    2.24  280.10    2.25  -2.02   3.17 
1 1 1    3    2   24 o 10  109.49    1.45 2971.91   78.47 2795.04  104.93 3196.30  118.19  106.17    1.99  113.53    2.10  -7.36   2.90 
1 1 1    3    2   25 o 19  116.96    1.40 3391.11   81.35 3298.79  113.43 3488.86  116.72  115.34    1.98  118.61    1.99  -3.28   2.81 
1 1 1    3    2   26 o 11  218.31    1.42 11815.07  153.52 11691.19  213.43 11947.88  220.99  217.13    1.98  219.49    2.03  -2.37   2.84 
1 1 1    3    2   27 o 13  213.48    1.41 11299.19  148.93 11467.54  213.13 11138.56  208.19  215.03    2.00  211.93    1.98   3.11   2.82 
1 1 1    3    2   28 o 14  260.18    1.55 16785.62  200.28 16471.53  281.60 17107.17  284.92  257.67    2.20  262.60    2.19  -4.93   3.11 
1 1 1    3    2   29 o  3   90.53    1.63 2032.32   73.00 2059.53  103.15 2005.01  103.32   91.07    2.29   89.86    2.32   1.22   3.26 
1 1 1    3    2   30 o 10   76.56    1.73 1454.14   65.57 1397.55   92.64 1510.97   92.83   74.98    2.50   77.98    2.40  -2.99   3.47 
1 1 1    3    2   31 o 11   99.91    1.47 2475.73   73.02 2563.37  106.59 2398.19  100.25  101.63    2.12   98.31    2.06   3.33   2.95 
1 1 1    3    2   32 o  6   98.42    1.58 2402.96   76.85 2480.37   91.29 2214.63  142.39   99.98    1.84   94.32    3.05   5.66   3.56 
1 1 1    3    2   33 o 19   64.42    2.16 1031.66   68.85 1122.82   82.01  813.85  126.76   67.18    2.47   56.88    4.53  10.30   5.16 
1 1 1    3    2   34 o  4  125.10    1.50 3882.45   92.73 3840.37  109.38 3989.95  174.82  124.39    1.77  126.66    2.78  -2.27   3.30 
1 1 1    3    2   35 o 18   39.10    3.56  384.84   68.31  403.32   79.43  332.30  133.91   39.95    4.07   35.34    7.85   4.61   8.84 
1 1 1    3    3    0 o 15   92.03    1.28 2100.20   58.17 2100.20   58.17 2100.20   58.17   92.03    1.28   92.03    1.28  -0.00   0.00 
1 1 1    3    3    1 o  2  393.31    2.00 38344.21  390.71 37522.09  545.34 39211.30  560.05  389.04    2.83  397.70    2.84  -8.66   4.01 
1 1 1    3    3    2 o 10   89.78    0.94 1997.74   41.81 1972.76   57.63 2025.51   60.76   89.22    1.30   90.40    1.36  -1.18   1.88 
1 1 1    3    3    3 o 17  305.30    1.71 23103.74  258.93 22983.11  304.27 23420.47  493.03  304.50    2.02  307.34    3.24  -2.84   3.81 
1 1 1    3    3    4 o  3  734.03    3.66 133618.69 1333.10 129834.91 1655.56 140596.20 2248.19  723.43    4.62  752.56    6.03 -29.12   7.59 
1 1 1    3    3    5 o 15  173.21    1.09 7436.36   93.99 7289.81  114.79 7734.53  163.74  171.50    1.35  176.64    1.87  -5.15   2.31 
1 1 1    3    3    6 o  7   99.03    1.09 2430.72   53.43 2396.57   69.72 2479.30   83.15   98.33    1.43  100.01    1.68  -1.68   2.20 
1 1 1    3    3    7 o 15  123.37    1.04 3772.53   63.56 3681.07   78.72 3943.82  107.73  121.86    1.30  126.13    1.72  -4.27   2.16 
1 1 1    3    3    8 o 16  264.36    1.45 17323.19  189.50 16836.41  235.40 18219.36  319.40  260.61    1.82  271.08    2.38 -10.47   3.00 
1 1 1    3    3    9 o 10  590.48    2.97 86450.02  870.26 85652.82 1093.64 87826.27 1436.95  587.67    3.75  594.94    4.87  -7.27   6.15 
1 1 1    3    3   10 o 14  187.38    1.19 8701.96  110.16 8655.32  136.85 8787.83  185.68  186.87    1.48  188.29    1.99  -1.42   2.48 
1 1 1    3    3   11 o 17  340.52    1.92 28740.36  324.82 28588.06  381.27 29143.55  620.36  339.61    2.26  342.85    3.65  -3.24   4.30 
1 1 1    3    3   12 o  8  518.41    2.82 66620.13  724.01 65331.41  945.84 68443.84 1125.16  513.32    3.72  525.37    4.32 -12.05   5.70 
1 1 1    3    3   13 o  2  692.63    3.72 118947.20 1276.88 120017.17 1698.68 117557.23 1936.10  695.62    4.93  688.37    5.67   7.25   7.51 
1 1 1    3    3   14 o  6   68.01    2.31 1147.90   77.69 1090.12  106.05 1214.85  114.15   66.23    3.24   69.92    3.30  -3.69   4.63 
1 1 1    3    3   15 o  9  148.43    1.37 5460.64  100.85 5135.91  140.01 5810.92  145.41  143.94    1.96  153.11    1.92  -9.17   2.74 
1 1 1    3    3   16 o  2  577.47    2.94 82677.10  840.22 83922.36 1199.90 81479.05 1176.94  581.69    4.16  573.16    4.14   8.53   5.87 
1 1 1    3    3   17 o  9  223.00    1.41 12326.06  155.44 12400.49  221.11 12253.35  218.55  223.66    1.99  222.33    1.98   1.33   2.81 
1 1 1    3    3   18 o 16  148.45    1.29 5462.57   94.61 5715.66  134.79 5216.80  132.83  151.85    1.79  145.07    1.85   6.78   2.57 
1 1 1    3    3   19 o 10  245.12    1.48 14893.34  180.07 14765.62  253.53 15023.36  255.80  244.04    2.10  246.16    2.10  -2.12   2.96 
1 1 1    3    3   20 o 15   90.86    1.47 2046.32   66.14 2000.44   89.04 2102.81   98.80   89.83    2.00   92.09    2.16  -2.27   2.95 
1 1 1    3    3   21 o 12  178.74    1.28 7918.87  113.39 7810.06  157.90 8034.73  162.93  177.49    1.79  180.02    1.83  -2.53   2.56 
1 1 1    3    3   22 o  7  186.02    1.28 8577.74  118.19 8344.83  164.31 8827.43  170.13  183.46    1.81  188.69    1.82  -5.23   2.56 
1 1 1    3    3   23 o 13  156.60    1.27 6079.32   98.93 5926.61  138.52 6238.33  141.34  154.61    1.81  158.62    1.80  -4.01   2.55 
1 1 1    3    3   24 o  8  159.00    1.49 6267.27  117.34 6258.10  151.39 6281.06  185.71  158.86    1.92  159.13    2.35  -0.27   3.04 
1 1 1    3    3   25 o 18  119.09    1.39 3516.15   82.08 3798.98  115.99 3232.39  116.17  123.77    1.89  114.17    2.05   9.61   2.79 
1 1 1    3    3   26 o 12  201.73    1.38 10088.52  137.87 10508.34  196.74 9683.43  193.26  205.85    1.93  197.61    1.97   8.25   2.76 
1 1 1    3    3   27 o 16  274.27    1.60 18651.99  216.90 18542.54  307.36 18760.58  306.14  273.40    2.27  275.01    2.25  -1.61   3.19 
1 1 1    3    3   28 o  7  169.53    1.34 7125.94  112.41 7085.23  159.93 7165.69  158.03  169.02    1.91  169.98    1.88  -0.96   2.68 
1 1 1    3    3   29 o 16  138.40    1.38 4749.62   94.74 4656.75  133.39 4844.13  134.58  137.01    1.96  139.74    1.94  -2.73   2.76 
1 1 1    3    3   30 o 18  138.43    1.49 4752.72  101.98 4735.24  129.17 4781.64  166.16  138.15    1.89  138.78    2.42  -0.63   3.06 
1 1 1    3    3   31 o  6  186.27    1.38 8603.62  127.32 8554.35  156.71 8699.33  218.41  185.70    1.70  187.19    2.35  -1.49   2.91 
1 1 1    3    3   32 o  3   67.41    2.02 1129.09   67.29 1084.54   78.36 1254.14  131.28   66.04    2.40   70.85    3.75  -4.81   4.45 
1 1 1    3    3   33 o 16   52.67    2.64  691.31   68.73  733.28   81.94  591.70  126.23   54.20    3.06   48.28    5.37   5.92   6.18 
1 1 1    3    3   34 o  9   74.78    2.08 1389.83   77.13 1430.93   86.64 1232.79  169.36   75.85    2.31   69.96    4.92   5.89   5.43 
1 1 1    3    3   35 o 16   80.77    1.97 1620.62   78.95 1571.44   88.61 1810.11  173.91   79.48    2.25   84.93    4.14  -5.46   4.72 
1 1 1    3    4    0 o 16  184.41    1.59 8430.55  145.18 8430.55  145.18 8430.55  145.18  184.41    1.59  184.41    1.59   0.00   0.00 
1 1 1    3    4    1 o 12  112.35    1.01 3128.73   56.03 3257.34   79.47 3001.53   79.03  114.64    1.40  110.04    1.45   4.59   2.01 
1 1 1    3    4    2 o 12  284.13    1.51 20010.20  213.24 20014.89  302.50 20005.57  300.65  284.15    2.15  284.08    2.14   0.07   3.03 
1 1 1    3    4    3 o 19  140.14    1.02 4867.38   70.78 4935.49   86.92 4733.38  121.92  141.11    1.24  138.19    1.78   2.93   2.17 
1 1 1    3    4    4 o  1  164.03    1.08 6668.29   87.65 6663.64  107.19 6677.68  152.27  163.97    1.32  164.13    1.87  -0.16   2.29 
1 1 1    3    4    5 o  8   37.80    2.03  355.27   37.98  468.20   58.19  271.42   50.14   43.37    2.72   32.94    3.11  10.43   4.13 
1 1 1    3    4    6 o  7   92.76    1.26 2132.84   57.78 2097.48   75.45 2182.98   89.84   91.99    1.65   93.84    1.93  -1.85   2.54 
1 1 1    3    4    7 o  8  194.22    1.32 9349.51  126.95 9599.17  147.32 8629.60  250.17  196.79    1.51  186.55    2.71  10.24   3.10 
1 1 1    3    4    8 o  1  249.46    1.51 15425.21  186.84 15137.40  216.02 16280.08  372.29  247.12    1.76  256.24    2.93  -9.12   3.42 
1 1 1    3    4    9 o  2  277.86    1.63 19136.54  224.84 18566.27  259.38 20860.15  450.94  273.68    1.91  290.06    3.14 -16.38   3.67 
1 1 1    3    4   10 o 15  134.20    1.22 4463.71   81.25 4626.70   94.20 3990.19  160.56  136.63    1.39  126.87    2.55   9.76   2.91 
1 1 1    3    4   11 o 14  397.94    2.21 39251.71  436.04 39898.81  518.53 37689.24  805.74  401.19    2.61  389.86    4.17  11.33   4.92 
1 1 1    3    4   12 o 14  189.59    1.38 8909.08  129.57 9203.32  149.21 8007.07  261.25  192.70    1.56  179.72    2.93  12.98   3.32 
1 1 1    3    4   13 o  3  113.31    1.50 3182.48   84.29 3094.24   91.62 3668.71  215.07  111.73    1.65  121.59    3.57  -9.86   3.94 
1 1 1    3    4   14 o 11  279.97    1.64 19428.19  227.04 19324.04  321.40 19531.93  320.76  279.21    2.32  280.70    2.31  -1.50   3.27 
1 1 1    3    4   15 o 18  211.27    1.43 11062.79  150.05 10889.18  210.18 11243.25  214.28  209.59    2.02  212.98    2.03  -3.38   2.87 
1 1 1    3    4   16 o 12  467.18    2.41 54107.46  558.47 53666.92  787.30 54553.66  792.33  465.21    3.41  469.04    3.41  -3.83   4.82 
1 1 1    3    4   17 o  5  105.83    1.37 2776.17   72.05 2663.12   99.82 2899.12  104.10  103.65    1.94  108.14    1.94  -4.50   2.75 
1 1 1    3    4   18 o 17   88.16    1.52 1926.58   66.48 1918.97   91.14 1935.23   97.17   87.98    2.09   88.32    2.22  -0.34   3.05 
1 1 1    3    4   19 o 13  400.00    2.26 39671.57  447.31 40077.98  593.36 39136.56  680.79  401.98    2.98  397.18    3.46   4.80   4.56 
1 1 1    3    4   20 f  0  376.81    1.99 35201.43  371.87 35321.00  527.29 35083.11  524.52  377.38    2.82  376.10    2.81   1.27   3.98 
1 1 1    3    4   21 o 15  230.47    1.40 13167.36  160.21 13417.53  229.31 12928.75  223.94  232.63    1.99  228.35    1.98   4.28   2.81 
1 1 1    3    4   22 o  7  149.24    1.24 5520.74   92.01 5539.66  129.99 5501.74  130.26  149.48    1.75  148.97    1.76   0.51   2.49 
1 1 1    3    4   23 o 13   82.94    1.52 1705.54   62.66 1689.87   86.09 1723.20   91.37   82.52    2.11   83.33    2.21  -0.81   3.06 
1 1 1    3    4   24 o  2  148.50    1.62 5467.62  119.44 5290.66  163.17 5671.93  175.32  146.05    2.25  151.22    2.34  -5.17   3.25 
1 1 1    3    4   25 o  1  109.71    1.38 2984.03   74.90 2979.36  102.57 2989.36  109.64  109.61    1.89  109.79    2.01  -0.18   2.76 
1 1 1    3    4   26 o 11  194.97    1.52 9424.23  146.96 9630.47  237.04 9295.48  187.29  197.03    2.43  193.61    1.95   3.42   3.11 
1 1 1    3    4   27 o 12   52.98    2.31  697.61   60.54  683.66   83.34  713.19   88.09   52.37    3.23   53.48    3.34  -1.11   4.64 
1 1 1    3    4   28 o  6  127.72    1.51 4044.77   95.57 3955.43  120.18 4198.46  157.63  126.28    1.92  130.07    2.44  -3.79   3.11 
1 1 1    3    4   29 o  4  145.02    1.39 5214.51   99.87 5320.31  120.84 4986.50  177.40  146.46    1.66  141.73    2.53   4.74   3.02 
1 1 1    3    4   30 o 10   35.29    3.52  312.84   60.77  295.79   70.90  360.03  117.96   34.19    4.28   37.32    6.62  -3.13   7.88 
1 1 1    3    4   31 o 17  268.06    1.60 17823.08  212.95 17669.84  264.82 18103.50  358.23  266.84    2.00  269.96    2.68  -3.12   3.34 
1 1 1    3    4   32 o 16   56.40    2.34  791.42   65.33  784.90   76.61  808.82  125.10   56.12    2.76   56.73    4.49  -0.60   5.27 
1 1 1    3    4   33 o  4   74.76    1.98 1388.58   73.43 1470.63   83.34 1103.97  155.23   76.92    2.19   66.25    4.76  10.67   5.24 
1 1 1    3    4   34 o 14   38.62    3.48  374.94   65.99  341.06   79.56  449.61  118.12   36.65    4.47   41.85    5.85  -5.20   7.37 
1 1 1    3    4   35 o 10   89.23    1.82 1977.41   80.63 2070.35   96.14 1757.07  148.04   91.27    2.13   83.80    3.57   7.47   4.16 
1 1 1    3    5    0 o 19  284.39    2.49 20052.03  350.59 20052.03  350.59 20052.03  350.59  284.39    2.49  284.39    2.49  -0.00   0.00 
1 1 1    3    5    1 o 13  173.32    1.12 7445.32   96.13 7834.67  141.01 7107.27  131.39  177.79    1.60  169.33    1.57   8.45   2.24 
1 1 1    3    5    2 f  0   91.89    1.16 2092.62   52.83 1919.80   63.09 2498.15   96.65   88.01    1.45  100.39    1.94 -12.38   2.42 
1 1 1    3    5    3 o 17  134.47    1.10 4481.71   73.19 4565.84   86.23 4264.79  138.46  135.72    1.28  131.16    2.13   4.56   2.49 
1 1 1    3    5    4 o 18  298.86    1.72 22141.23  254.32 22226.59  299.75 21921.91  480.49  299.43    2.02  297.30    3.26   2.13   3.84 
1 1 1    3    5    5 o  6  185.78    1.19 8555.18  109.79 8561.51  155.74 8548.93  154.80  185.84    1.69  185.71    1.68   0.14   2.38 
1 1 1    3    5    6 o 10  413.27    2.13 42341.68  435.55 43376.15  625.37 41367.17  606.97  418.22    3.02  408.43    3.00   9.80   4.25 
1 1 1    3    5    7 o 15  359.75    2.01 32083.16  358.81 31604.15  469.58 32755.21  556.21  357.03    2.65  363.45    3.09  -6.42   4.07 
1 1 1    3    5    8 o 15  249.78    1.41 15464.31  175.10 15053.07  217.25 16226.82  295.82  246.43    1.78  255.85    2.33  -9.41   2.93 
1 1 1    3    5    9 o 13  143.31    1.16 5090.33   82.65 5322.00  106.19 4734.21  131.65  146.53    1.46  138.20    1.92   8.33   2.41 
1 1 1    3    5   10 o  1  205.38    1.42 10454.40  144.29 10628.58  167.01 9941.62  286.55  207.08    1.63  200.26    2.89   6.82   3.31 
1 1 1    3    5   11 o  2   37.27    3.04  346.68   55.70  304.36   71.27  413.07   89.27   34.78    4.22   40.56    4.52  -5.78   6.18 
1 1 1    3    5   12 o 11   55.11    2.31  754.12   62.84  756.57   78.90  749.87  103.91   55.17    2.90   54.86    3.85   0.31   4.81 
1 1 1    3    5   13 o 12  674.09    3.40 112661.34 1135.20 113821.46 1444.47 110787.41 1835.82  677.48    4.30  668.25    5.54   9.23   7.02 
1 1 1    3    5   14 f  0  426.87    2.24 45169.04  474.70 45904.55  605.46 43995.65  764.74  430.31    2.84  421.22    3.66   9.08   4.63 
1 1 1    3    5   15 o 16  197.41    1.39 9659.00  136.23 9682.63  168.20 9613.95  232.24  197.65    1.72  196.93    2.38   0.71   2.93 
1 1 1    3    5   16 o 12  469.79    2.42 54714.91  564.35 54184.23  708.64 55635.04  933.11  467.46    3.06  473.60    3.97  -6.14   5.02 
1 1 1    3    5   17 o  5  174.82    1.41 7575.02  122.24 7528.20  159.56 7641.57  190.21  174.27    1.85  175.57    2.19  -1.30   2.86 
1 1 1    3    5   18 o 19  397.74    2.09 39221.20  412.47 38534.32  577.48 39936.55  589.33  394.18    2.96  401.29    2.96  -7.11   4.19 
1 1 1    3    5   19 o 12  211.05    1.36 11041.18  142.51 11080.59  201.55 11001.77  201.54  211.41    1.92  210.66    1.93   0.75   2.72 
1 1 1    3    5   20 o 17  174.73    1.27 7567.52  110.14 7439.93  152.99 7704.79  158.68  173.24    1.78  176.29    1.82  -3.06   2.54 
1 1 1    3    5   21 o 14  187.07    1.29 8674.44  119.25 8558.66  166.47 8796.49  170.92  185.80    1.81  188.36    1.83  -2.56   2.57 
1 1 1    3    5   22 o  1   80.38    1.56 1601.75   62.27 1664.75   87.00 1535.57   89.17   81.91    2.14   78.66    2.29   3.25   3.14 
1 1 1    3    5   23 o  2  108.52    1.36 2919.62   73.26 2868.03  102.36 2973.83  104.92  107.55    1.92  109.51    1.93  -1.97   2.72 
1 1 1    3    5   24 o 19   85.51    1.81 1813.18   76.86 1928.16   94.25 1584.80  132.83   88.17    2.16   79.83    3.36   8.35   4.00 
1 1 1    3    5   25 o  5  186.32    1.36 8605.91  125.17 8485.22  151.99 8860.28  220.65  184.99    1.66  188.99    2.36  -4.00   2.88 
1 1 1    3    5   26 o  7  267.11    1.59 17690.03  210.12 18035.40  266.16 17118.72  342.32  269.67    1.99  262.66    2.63   7.01   3.30 
1 1 1    3    5   27 o 13   51.69    2.44  664.52   62.34  612.00   73.00  806.04  119.83   49.56    2.99   56.77    4.29  -7.21   5.23 
1 1 1    3    5   28 o 13   61.78    2.39  948.58   73.18 1086.46   82.08  413.92  161.63   66.12    2.51   39.82    8.45  26.30   8.82 
1 1 1    3    5   29 o  4   20.73    5.82  110.51   62.19  140.33   73.11   32.43  118.29   23.27    6.22   19.09    7.83   4.18  10.00 
1 1 1    3    5   30 o 10   22.55    5.46  132.25   60.38   83.52   70.69  263.81  116.15   18.88    6.37   31.72    7.51 -12.85   9.84 
1 1 1    3    5   31 o 13  108.47    1.62 2918.47   87.08 2973.39   99.33 2736.17  181.00  109.47    1.83  104.80    3.49   4.67   3.94 
1 1 1    3    5   32 o 17   28.11    4.97  203.60   66.72  190.25   74.28  259.31  151.75   27.03    5.72   31.46    9.17  -4.43  10.81 
1 1 1    3    5   33 o  6   72.72    1.96 1313.94   70.55 1283.75   82.98 1392.72  134.04   71.85    2.33   74.66    3.63  -2.81   4.32 
1 1 1    3    5   34 o 19  118.07    1.50 3459.19   87.93 3483.96  107.98 3410.44  151.49  118.46    1.84  117.09    2.61   1.37   3.19 
1 1 1    3    5   35 o 12  100.58    1.70 2511.55   84.91 2446.10  103.56 2645.76  148.30   99.21    2.11  103.02    2.91  -3.80   3.59 
1 1 1    3    6    0 o 12   92.66    1.77 2130.38   81.36 2130.38   81.36 2130.38   81.36   92.66    1.77   92.66    1.77  -0.00   0.00 
1 1 1    3    6    1 o 13  251.58    1.41 15689.02  175.46 16168.05  225.19 14948.81  279.93  255.39    1.78  245.55    2.30   9.84   2.91 
1 1 1    3    6    2 f  0  255.28    1.43 16153.99  180.96 15781.59  224.05 16852.63  306.88  252.31    1.79  260.71    2.37  -8.40   2.97 
1 1 1    3    6    3 o  2  221.15    1.30 12122.79  142.06 12081.16  177.17 12197.74  237.73  220.77    1.62  221.81    2.16  -1.05   2.70 
1 1 1    3    6    4 o 10  252.94    1.43 15858.19  179.00 15915.63  225.39 15760.10  294.56  253.38    1.79  252.12    2.36   1.26   2.96 
1 1 1    3    6    5 o 13  255.77    1.44 16215.27  183.12 16188.75  259.16 16241.72  258.79  255.55    2.05  255.96    2.04  -0.42   2.89 
1 1 1    3    6    6 o 18   98.25    1.33 2392.49   64.63 2444.42   93.27 2344.52   89.64   99.30    1.89   97.25    1.86   2.05   2.65 
1 1 1    3    6    7 o  3  189.75    1.24 8924.37  116.25 9016.42  147.55 8773.71  188.77  190.73    1.56  188.14    2.02   2.59   2.56 
1 1 1    3    6    8 o  8  490.78    2.50 59708.68  607.35 61551.62  782.14 56909.71  963.90  498.27    3.17  479.05    4.06  19.21   5.15 
1 1 1    3    6    9 o 18  469.58    2.40 54658.35  559.06 54660.63  706.99 54654.54  913.30  469.56    3.04  469.49    3.92   0.07   4.96 
1 1 1    3    6   10 o 14  679.49    3.41 114469.63 1149.70 114498.22 1453.61 114421.88 1878.87  679.51    4.32  679.15    5.58   0.36   7.06 
1 1 1    3    6   11 o  8  383.96    2.02 36541.67  384.38 36747.49  487.70 36204.16  624.52  385.02    2.56  382.14    3.30   2.88   4.17 
1 1 1    3    6   12 o 19  142.76    1.39 5051.47   98.56 4896.05  121.86 5345.39  167.59  140.55    1.75  146.85    2.30  -6.30   2.89 
1 1 1    3    6   13 o  2  393.61    2.10 38403.71  410.32 37797.59  512.20 39489.47  685.52  390.48    2.65  399.08    3.47  -8.61   4.36 
1 1 1    3    6   14 o 19  106.24    1.66 2797.62   87.32 2700.70  106.37 2997.90  152.92  104.38    2.06  109.93    2.81  -5.55   3.48 
1 1 1    3    6   15 o  3  177.88    1.34 7842.70  118.03 7831.46  146.60 7863.40  199.00  177.75    1.66  178.10    2.25  -0.35   2.80 
1 1 1    3    6   16 o 16  274.97    1.58 18741.79  214.84 19013.78  273.58 18304.21  347.01  276.95    1.99  271.71    2.58   5.24   3.26 
1 1 1    3    6   17 o  5  119.87    1.41 3561.53   83.88 3661.45  102.04 3353.32  147.30  121.53    1.69  116.29    2.56   5.24   3.07 
1 1 1    3    6   18 o  3  625.16    3.16 96944.39  980.60 97213.34 1241.79 96498.86 1598.28  625.87    4.00  623.27    5.17   2.59   6.54 
1 1 1    3    6   19 o  7   91.18    1.52 2060.93   68.65 2086.87   82.69 2003.41  123.14   91.75    1.82   89.83    2.77   1.91   3.31 
1 1 1    3    6   20 o  7   94.84    1.53 2229.90   72.00 2383.34   87.32 1904.07  127.25   98.05    1.80   87.56    2.94  10.48   3.44 
1 1 1    3    6   21 o 14  347.96    1.86 30018.88  321.65 30363.46  408.04 29453.37  522.73  349.91    2.35  344.55    3.06   5.36   3.86 
1 1 1    3    6   22 o  7  107.02    1.43 2839.51   75.64 3017.38   92.94 2490.66  130.16  110.32    1.70  100.17    2.62  10.15   3.13 
1 1 1    3    6   23 o 13  357.52    1.94 31695.48  343.12 31713.01  431.87 31665.46  565.03  357.56    2.44  357.18    3.19   0.38   4.02 
1 1 1    3    6   24 o  6   84.73    1.71 1779.98   71.65 1899.08   85.11 1490.27  132.74   87.51    1.96   77.39    3.47  10.12   3.99 
1 1 1    3    6   25 o  8  158.08    1.45 6195.11  113.23 6318.24  145.02 6002.83  181.22  159.62    1.83  155.56    2.35   4.06   2.98 
1 1 1    3    6   26 o 10  173.23    1.36 7439.49  116.66 7473.24  144.20 7375.58  198.45  173.60    1.68  172.43    2.32   1.18   2.86 
1 1 1    3    6   27 o 17  109.28    1.44 2961.03   77.86 2975.75   92.69 2925.70  143.54  109.54    1.71  108.57    2.67   0.97   3.17 
1 1 1    3    6   28 o 14   78.16    1.89 1515.31   73.31 1464.86   88.23 1627.81  131.76   76.79    2.32   80.87    3.29  -4.08   4.03 
1 1 1    3    6   29 o 16   73.76    1.90 1350.74   69.26 1448.03   83.29 1132.77  124.67   76.35    2.20   67.36    3.75   8.99   4.35 
1 1 1    3    6   30 o  3   46.26    2.70  533.40   61.74  566.85   73.67  454.42  113.18   47.65    3.14   42.27    5.54   5.38   6.36 
1 1 1    3    6   31 o  7   59.00    2.35  865.97   68.67  847.10   77.34  936.27  149.28   58.33    2.68   60.99    4.98  -2.66   5.66 
1 1 1    3    6   32 o 14  114.46    1.49 3250.14   84.66 3183.11  102.52 3393.89  150.14  113.25    1.83  116.85    2.59  -3.60   3.17 
1 1 1    3    6   33 o 17  111.98    1.54 3111.32   85.35 3157.95  103.66 3013.20  150.39  112.79    1.85  110.04    2.76   2.75   3.32 
1 1 1    3    6   34 o  2  136.31    1.65 4612.37  111.35 4700.13  152.19 4511.27  163.34  137.51    2.23  134.68    2.45   2.83   3.31 
1 1 1    3    7    0 o 13   11.99    7.06   40.47   71.45   40.47   71.45   40.47   71.45   11.99    7.06   11.99    7.06  -0.00   0.00 
1 1 1    3    7    1 f  0  253.45    1.53 15923.28  192.00 16316.44  229.02 14993.43  352.21  256.56    1.80  245.89    2.89  10.66   3.40 
1 1 1    3    7    2 o  1  101.46    1.29 2551.68   65.08 2515.63   78.90 2628.45  115.13  100.74    1.58  102.97    2.26  -2.23   2.75 
1 1 1    3    7    3 o  5  297.97    1.61 22007.21  237.81 22372.60  302.84 21419.44  384.09  300.42    2.03  293.92    2.64   6.49   3.33 
1 1 1    3    7    4 o  9  245.83    1.41 14979.14  172.36 15070.01  217.54 14825.88  282.50  246.57    1.78  244.55    2.33   2.02   2.93 
1 1 1    3    7    5 o 16  191.17    1.26 9058.49  118.98 8717.87  168.89 9394.03  167.63  187.54    1.82  194.68    1.74  -7.14   2.51 
1 1 1    3    7    6 o  1  332.83    1.77 27457.32  291.97 27262.09  411.67 27654.94  414.17  331.62    2.50  334.00    2.50  -2.38   3.54 
1 1 1    3    7    7 o 10  736.73    3.69 134579.86 1346.03 133912.66 1696.83 135712.30 2210.65  734.80    4.66  739.54    6.03  -4.74   7.62 
1 1 1    3    7    8 o  9   75.58    1.67 1415.76   62.62 1426.05   82.63 1401.88   95.97   75.82    2.20   75.16    2.58   0.66   3.39 
1 1 1    3    7    9 o  2  595.23    3.01 87831.63  886.69 88446.33 1126.03 86828.38 1438.54  597.25    3.80  591.68    4.91   5.58   6.21 
1 1 1    3    7   10 o 13  447.52    2.31 49644.15  512.76 49613.94  647.70 49694.88  839.25  447.36    2.92  447.69    3.78  -0.32   4.78 
1 1 1    3    7   11 o 13  215.79    1.43 11541.87  152.59 11613.21  192.43 11421.05  250.43  216.46    1.79  214.65    2.35   1.81   2.96 
1 1 1    3    7   12 o 18  334.62    1.98 27754.57  329.12 27567.61  388.84 28226.91  618.05  333.48    2.35  337.40    3.70  -3.91   4.38 
1 1 1    3    7   13 o 18  119.52    1.59 3540.91   93.92 3523.03  115.14 3576.47  162.36  119.22    1.95  120.11    2.73  -0.89   3.35 
1 1 1    3    7   14 o 15  352.36    1.91 30775.22  333.43 30823.10  421.39 30695.03  545.29  352.61    2.41  351.84    3.13   0.77   3.95 
1 1 1    3    7   15 o  5  297.40    1.67 21923.96  245.96 21884.74  310.99 21989.48  401.94  297.12    2.11  297.81    2.72  -0.68   3.45 
1 1 1    3    7   16 o 10   61.35    2.25  934.27   68.34  876.01   84.84 1041.92  115.31   59.37    2.89   64.71    3.61  -5.34   4.63 
1 1 1    3    7   17 o  9  318.70    1.76 25178.54  277.98 25029.71  349.66 25434.19  458.25  317.73    2.22  320.24    2.89  -2.51   3.64 
1 1 1    3    7   18 o  5  130.05    1.35 4192.06   87.24 4208.13  107.02 4160.21  150.62  130.29    1.66  129.53    2.35   0.76   2.87 
1 1 1    3    7   19 f  0  230.29    1.42 13145.71  162.44 12879.23  201.12 13645.71  275.48  227.93    1.78  234.58    2.37  -6.66   2.96 
1 1 1    3    7   20 o  3  199.51    1.33 9867.23  131.28 9893.80  164.37 9820.43  218.16  199.77    1.66  199.01    2.21   0.77   2.77 
1 1 1    3    7   21 o  2  267.00    1.64 17673.45  216.90 18296.44  261.74 16307.85  387.51  271.65    1.94  256.37    3.05  15.27   3.62 
1 1 1    3    7   22 o 12  169.63    1.32 7133.17  111.28 7106.65  138.15 7182.18  187.78  169.31    1.65  170.18    2.23  -0.87   2.77 
1 1 1    3    7   23 o  2  255.56    1.77 16193.95  224.46 14950.67  257.17 20169.36  459.87  245.53    2.11  285.05    3.25 -39.52   3.88 
1 1 1    3    7   24 o  1  151.22    1.34 5668.81  100.65 5713.39  122.48 5576.09  176.64  151.80    1.63  149.93    2.38   1.87   2.88 
1 1 1    3    7   25 o  8  161.74    1.35 6485.45  108.28 6752.72  135.87 6020.15  179.27  165.03    1.66  155.78    2.32   9.24   2.85 
1 1 1    3    7   26 o 19   25.61    5.05  168.96   61.77  146.55   72.69  227.14  117.14   23.79    6.13   29.58    7.86  -5.79   9.96 
1 1 1    3    7   27 o 15  164.29    1.36 6692.18  110.88 6604.14  137.93 6852.96  186.40  163.19    1.71  166.19    2.26  -3.00   2.83 
1 1 1    3    7   28 o 17   52.32    2.50  681.20   64.70  722.35   76.24  575.24  122.33   53.85    2.87   47.72    5.26   6.13   5.99 
1 1 1    3    7   29 o  9   88.07    1.60 1924.13   70.04 1915.36   84.69 1943.11  124.60   87.86    1.94   88.38    2.85  -0.53   3.45 
1 1 1    3    7   30 o 17   64.01    1.94 1017.56   61.56 1074.55   79.32  931.31   97.59   65.74    2.44   61.11    3.23   4.63   4.05 
1 1 1    3    7   31 o 18   80.45    1.90 1606.52   75.61 1717.26   85.86 1224.34  159.51   83.14    2.09   69.84    4.63  13.31   5.08 
1 1 1    3    7   32 o  8   13.64    5.62   14.50   61.39   10.07   72.76   25.44  114.34   14.46    6.05   18.43    7.64  -3.97   9.75 
1 1 1    3    7   33 o 17  130.70    1.57 4238.89  101.65 4219.30  131.23 4268.27  160.72  130.35    2.03  131.04    2.47  -0.69   3.20 
1 1 1    3    7   34 o 15   61.34    2.31  936.84   69.96  942.65   84.97  924.60  123.28   61.46    2.80   60.63    4.13   0.84   4.99 
1 1 1    3    8    0 o  1   43.37    4.08  478.62   85.76  478.62   85.76  478.62   85.76   43.37    4.08   43.37    4.08  -0.00   0.00 
1 1 1    3    8    1 o  8  166.61    1.21 6880.11   99.83 6885.82  142.90 6874.67  139.53  166.67    1.73  166.54    1.69   0.13   2.42 
1 1 1    3    8    2 o  2  269.23    1.59 17966.55  212.72 18496.37  328.20 17582.77  279.33  273.15    2.42  266.33    2.12   6.82   3.22 
1 1 1    3    8    3 o  6  311.05    1.67 23980.74  258.06 23672.43  321.78 24536.44  432.01  309.03    2.10  314.60    2.77  -5.57   3.48 
1 1 1    3    8    4 o  3   61.19    1.81  928.89   54.81  915.82   67.20  954.89   94.75   60.74    2.24   61.98    3.09  -1.24   3.82 
1 1 1    3    8    5 o  6  246.63    1.42 15076.33  174.10 14954.38  246.74 15197.24  245.68  245.62    2.03  247.61    2.00  -1.99   2.85 
1 1 1    3    8    6 o 12  199.39    1.40 9853.35  138.60 10648.60  189.85 8945.91  202.80  207.27    1.85  189.98    2.15  17.30   2.84 
1 1 1    3    8    7 o  9  526.41    2.68 68693.12  698.38 69308.16  887.98 67695.77 1130.75  528.73    3.39  522.48    4.37   6.25   5.53 
1 1 1    3    8    8 o 15   58.76    2.42  857.43   70.38  873.70   97.54  839.76  101.64   59.27    3.33   58.09    3.55   1.18   4.87 
1 1 1    3    8    9 o 18  103.80    1.52 2670.68   78.41 2670.93   99.28 2670.26  127.82  103.81    1.93  103.79    2.48   0.02   3.15 
1 1 1    3    8   10 o 11  566.13    2.88 79454.03  808.51 78601.37 1015.75 80928.27 1335.63  563.03    3.64  571.21    4.72  -8.18   5.96 
1 1 1    3    8   11 o 16  150.52    1.53 5615.80  114.49 5480.89  144.00 5847.59  188.75  148.70    1.95  153.59    2.48  -4.89   3.16 
1 1 1    3    8   12 o 19  404.63    2.16 40585.48  432.65 40987.77  548.48 39922.86  703.92  406.61    2.72  401.25    3.54   5.36   4.46 
1 1 1    3    8   13 o  8  146.53    1.46 5321.55  105.98 5279.54  132.23 5396.98  177.20  145.94    1.83  147.55    2.42  -1.61   3.04 
1 1 1    3    8   14 o 14  393.70    2.08 38423.61  406.38 37936.64  509.27 39277.35  674.30  391.17    2.63  397.96    3.42  -6.80   4.31 
1 1 1    3    8   15 o 11  190.14    1.36 8961.22  128.55 8870.65  161.38 9118.42  212.61  189.17    1.72  191.78    2.24  -2.61   2.82 
1 1 1    3    8   16 o  4  275.36    1.59 18795.38  217.37 18518.99  272.69 19277.12  360.01  273.31    2.01  278.82    2.60  -5.51   3.29 
1 1 1    3    8   17 o 11   90.08    1.66 2011.66   74.33 1900.20   92.41 2215.82  125.07   87.54    2.13   94.49    2.67  -6.94   3.42 
1 1 1    3    8   18 o 12   82.52    1.72 1688.23   70.53 1655.64   85.57 1757.28  124.56   81.69    2.12   84.11    2.99  -2.43   3.66 
1 1 1    3    8   19 o  3   80.80    1.74 1618.58   69.50 1660.72   84.68 1531.62  121.64   81.81    2.09   78.51    3.13   3.30   3.77 
1 1 1    3    8   20 o 16  123.75    1.33 3795.96   81.62 3885.96  101.64 3632.57  136.95  125.20    1.64  121.03    2.28   4.17   2.81 
1 1 1    3    8   21 o 12  194.22    1.33 9350.67  127.94 9162.30  161.01 9673.29  210.72  192.24    1.69  197.50    2.15  -5.26   2.74 
1 1 1    3    8   22 o  5  146.73    1.38 5337.08  100.14 5587.66  125.21 4892.14  166.84  150.12    1.68  140.44    2.40   9.68   2.93 
1 1 1    3    8   23 o  5  248.16    1.62 15269.67  199.86 15434.66  234.34 14829.54  382.74  249.48    1.90  244.42    3.16   5.07   3.68 
1 1 1    3    8   24 o 13  121.51    1.42 3660.54   85.70 3609.31  105.00 3762.77  148.33  120.65    1.76  123.16    2.43  -2.51   3.00 
1 1 1    3    8   25 o 17   23.21    5.68  139.64   64.74   63.17   76.53  332.17  121.43   17.87    6.57   35.83    7.09 -17.96   9.67 
1 1 1    3    8   26 f  0   59.22    2.25  871.34   65.81  944.10   79.23  709.46  118.17   61.62    2.60   53.20    4.52   8.42   5.22 
1 1 1    3    8   27 o  3   87.66    1.86 1906.00   80.84 1912.73   98.19 1891.84  142.43   87.77    2.26   87.19    3.30   0.58   4.00 
1 1 1    3    8   28 f  0  130.51    1.43 4224.00   92.73 4066.42  109.66 4619.24  173.68  128.03    1.73  136.38    2.57  -8.35   3.10 
1 1 1    3    8   29 o  4  177.88    1.35 7846.22  118.89 7818.78  149.60 7893.25  195.88  177.53    1.70  178.32    2.22  -0.78   2.79 
1 1 1    3    8   30 o 18   41.73    3.22  435.67   66.16  481.23   73.72  247.01  150.00   43.84    3.42   30.86    9.15  12.99   9.77 
1 1 1    3    8   31 o  5   25.12    5.10  163.72   61.34  141.05   72.64  220.03  114.50   23.26    6.19   28.93    7.81  -5.67   9.96 
1 1 1    3    8   32 o  3  143.71    1.62 5124.46  115.05 5179.20  156.57 5060.21  169.63  144.40    2.19  142.70    2.40   1.70   3.25 
1 1 1    3    8   33 o 16  105.85    1.54 2780.69   80.63 2764.10   99.57 2812.28  137.40  105.50    1.90  106.32    2.61  -0.82   3.23 
1 1 1    3    8   34 o  8   53.45    2.61  712.76   69.06  753.76   84.93  632.68  118.68   54.89    3.13   49.93    4.86   4.96   5.78 
1 1 1    3    9    0 o 16  291.03    2.26 20996.77  326.14 20996.77  326.14 20996.77  326.14  291.03    2.26  291.03    2.26   0.00   0.00 
1 1 1    3    9    1 o  7  148.20    1.24 5443.87   91.25 5337.85  124.54 5566.76  134.08  146.75    1.71  149.86    1.81  -3.11   2.49 
1 1 1    3    9    2 o  2  222.07    1.37 12223.28  150.83 12563.62  213.23 11882.41  213.39  225.14    1.91  218.95    1.97   6.19   2.74 
1 1 1    3    9    3 o 19  384.58    2.01 36660.88  383.01 36312.56  538.79 37016.72  544.58  382.73    2.84  386.42    2.84  -3.69   4.02 
1 1 1    3    9    4 o 16  449.29    2.47 50037.88  550.81 50393.43  731.15 49571.31  837.56  450.85    3.27  447.13    3.78   3.72   5.00 
1 1 1    3    9    5 o 12  199.71    1.34 9885.51  132.28 9683.31  185.11 10096.54  189.10  197.65    1.89  201.83    1.89  -4.17   2.67 
1 1 1    3    9    6 o  3  266.21    1.65 17564.86  217.46 17414.06  286.17 17770.95  334.54  265.05    2.18  267.75    2.52  -2.70   3.33 
1 1 1    3    9    7 o 19  292.32    1.65 21179.90  238.44 20645.44  297.24 22144.56  399.33  288.60    2.08  298.88    2.70 -10.28   3.40 
1 1 1    3    9    8 o  1  343.29    1.86 29209.88  316.28 28860.50  397.09 29816.13  523.07  341.22    2.35  346.80    3.04  -5.58   3.84 
1 1 1    3    9    9 o  5  366.81    1.98 33350.24  360.74 33061.11  453.35 33849.30  595.62  365.20    2.50  369.50    3.25  -4.30   4.10 
1 1 1    3    9   10 o 12  621.38    3.16 95729.91  972.17 94403.48 1217.88 98059.55 1614.00  616.99    3.98  628.69    5.18 -11.70   6.53 
1 1 1    3    9   11 o 19  254.40    1.60 16041.46  201.17 16133.05  254.37 15888.52  328.72  255.12    2.01  253.16    2.62   1.96   3.30 
1 1 1    3    9   12 f  0  234.00    1.50 13572.55  173.80 13687.76  218.31 13373.18  287.19  234.99    1.87  232.26    2.49   2.73   3.12 
1 1 1    3    9   13 o 13  266.56    1.57 17612.95  207.68 17680.26  261.84 17498.79  341.01  267.06    1.98  265.67    2.59   1.40   3.26 
1 1 1    3    9   14 o 15  122.67    1.46 3729.81   88.76 3932.09  113.99 3418.30  141.46  125.94    1.83  117.42    2.43   8.53   3.04 
1 1 1    3    9   15 o 11   25.56    5.59  168.65   68.87  156.36   89.74  186.27  107.44   24.75    7.00   27.01    7.67  -2.26  10.38 
1 1 1    3    9   16 o  8  224.34    1.44 12475.16  160.23 12446.15  202.65 12523.54  261.71  224.06    1.82  224.74    2.35  -0.67   2.97 
1 1 1    3    9   17 o 18  345.16    1.87 29535.87  320.13 29347.83  402.81 29858.24  527.42  344.02    2.36  346.93    3.07  -2.91   3.87 
1 1 1    3    9   18 o  6  371.40    1.98 34199.62  364.29 34046.18  457.96 34463.98  601.11  370.52    2.49  372.70    3.25  -2.18   4.10 
1 1 1    3    9   19 o  7  296.59    1.66 21807.33  243.69 21657.70  306.32 22065.26  402.18  295.54    2.09  298.25    2.72  -2.72   3.43 
1 1 1    3    9   20 f  0   65.54    2.07 1066.33   67.26  986.53   86.06 1191.55  107.80   63.00    2.76   69.22    3.15  -6.22   4.19 
1 1 1    3    9   21 o  6  138.75    1.36 4772.39   93.68 4861.18  118.37 4623.57  153.26  140.02    1.71  136.54    2.26   3.49   2.83 
1 1 1    3    9   22 o 14  218.30    1.53 11815.41  165.64 12044.13  198.14 11284.58  301.85  220.39    1.81  213.25    2.86   7.14   3.38 
1 1 1    3    9   23 o 18   95.16    1.63 2245.10   76.87 2399.77   95.67 1963.38  129.11   98.37    1.96   88.89    2.93   9.48   3.53 
1 1 1    3    9   24 o 16   79.49    1.82 1566.96   71.89 1469.05   87.92 1764.53  124.88   76.92    2.31   84.26    2.99  -7.34   3.78 
1 1 1    3    9   25 o 16   90.61    1.65 2036.11   74.20 2093.83   91.30 1923.86  127.32   91.88    2.00   87.98    2.92   3.90   3.55 
1 1 1    3    9   26 o  4   41.14    3.23  423.04   65.27  480.87   79.95  307.42  113.04   43.82    3.72   34.44    6.86   9.38   7.80 
1 1 1    3    9   27 o  5  108.76    1.58 2933.75   85.29 2879.40  101.14 3067.60  158.73  107.73    1.89  111.09    2.89  -3.36   3.45 
1 1 1    3    9   28 o 18  166.89    1.34 6907.34  110.45 6763.85  136.56 7178.65  187.78  165.12    1.67  170.05    2.23  -4.93   2.78 
1 1 1    3    9   29 o 14   76.29    1.82 1444.18   68.78 1445.07   84.77 1442.46  117.69   76.26    2.24   76.10    3.13   0.16   3.85 
1 1 1    3    9   30 o 17   72.24    2.08 1296.63   74.39 1291.73   84.31 1313.85  158.05   72.08    2.36   72.39    4.43  -0.32   5.02 
1 1 1    3    9   31 o  7   52.61    2.53  689.46   65.71  674.88   79.56  720.72  116.51   51.98    3.10   53.50    4.43  -1.53   5.41 
1 1 1    3    9   32 o 11   26.59    4.97  182.90   63.04  171.53   74.05  212.84  120.14   25.59    5.95   28.47    8.12  -2.89  10.07 
1 1 1    3    9   33 o 14   46.02    3.06  530.25   69.34  578.71   84.71  431.83  120.72   48.00    3.59   40.84    6.15   7.16   7.12 
1 1 1    3   10    0 o  1  865.66    6.12 185861.30 2623.96 185861.30 2623.96 185861.30 2623.96  865.66    6.12  865.66    6.12  -0.00   0.00 
1 1 1    3   10    1 o  1  187.04    1.32 8670.40  122.65 8809.87  174.16 8533.19  172.74  188.53    1.86  185.54    1.88   2.98   2.65 
1 1 1    3   10    2 f  0  656.14    3.53 106741.98 1147.94 106950.95 1519.90 106464.48 1751.47  656.68    4.67  655.10    5.39   1.58   7.13 
1 1 1    3   10    3 o 18  267.69    1.55 17761.14  205.13 17644.64  289.32 17878.89  290.88  266.80    2.19  268.57    2.19  -1.77   3.09 
1 1 1    3   10    4 o  4  115.44    1.34 3303.20   76.68 3288.94  102.03 3321.71  116.26  115.19    1.79  115.76    2.03  -0.57   2.70 
1 1 1    3   10    5 o 11  586.67    2.97 85328.04  864.30 85774.55 1417.97 85064.08 1090.24  588.05    4.86  585.71    3.76   2.34   6.15 
1 1 1    3   10    6 o 15  368.80    2.12 33714.51  387.20 33522.87  510.10 33975.04  594.76  367.73    2.80  370.18    3.24  -2.45   4.28 
1 1 1    3   10    7 o  3   38.42    4.50  371.04   84.12  324.80  104.53  456.00  141.70   35.67    6.13   42.30    7.00  -6.62   9.31 
1 1 1    3   10    8 o 10   39.67    4.74  395.95   91.32  373.98  113.20  436.92  154.56   38.34    6.17   41.26    7.84  -2.92   9.98 
1 1 1    3   10    9 o 10  480.19    2.50 57160.84  594.78 57596.50  754.96 56447.99  965.71  481.98    3.16  477.08    4.08   4.90   5.16 
1 1 1    3   10   10 o 18  130.86    1.58 4244.52  102.66 4221.22  128.59 4285.49  170.50  130.50    1.99  131.48    2.62  -0.98   3.29 
1 1 1    3   10   11 o 13  453.50    2.36 50986.17  531.55 51126.88  671.68 50750.37  869.49  454.09    2.98  452.34    3.88   1.75   4.89 
1 1 1    3   10   12 o 18  406.78    2.15 41020.45  433.01 40727.21  543.70 41529.04  716.04  405.29    2.71  409.19    3.53  -3.91   4.45 
1 1 1    3   10   13 o  1  183.65    1.40 8359.84  127.58 8332.76  160.59 8406.17  210.07  183.34    1.77  184.13    2.30  -0.79   2.90 
1 1 1    3   10   14 o 10  171.79    1.38 7314.86  117.44 7247.02  147.28 7433.34  194.62  170.98    1.74  173.15    2.27  -2.17   2.86 
1 1 1    3   10   15 o 17   79.92    1.89 1583.43   74.95 1630.96   96.31 1510.44  119.35   81.06    2.40   77.97    3.09   3.09   3.92 
1 1 1    3   10   16 o 13  292.61    1.66 21226.46  241.03 21948.18  309.91 20121.65  383.44  297.52    2.10  284.83    2.72  12.69   3.43 
1 1 1    3   10   17 o 18   89.03    1.71 1965.23   75.68 2092.05   94.98 1744.72  125.24   91.85    2.09   83.81    3.02   8.05   3.67 
1 1 1    3   10   18 o 18  110.57    1.47 3030.89   80.33 3162.72   99.37 2782.24  136.47  112.95    1.77  105.91    2.60   7.03   3.15 
1 1 1    3   10   19 o 17   59.61    2.27  882.44   67.05  894.88   83.20  859.40  113.25   59.99    2.81   58.70    3.91   1.30   4.82 
1 1 1    3   10   20 o  1  118.72    1.45 3494.12   85.19 3460.49  108.95 3547.04  136.67  118.14    1.86  119.59    2.31  -1.45   2.96 
1 1 1    3   10   21 o  4  172.34    1.70 7364.02  144.89 7048.47  180.49 7935.80  242.96  168.58    2.16  178.84    2.74 -10.26   3.49 
1 1 1    3   10   22 o 19  302.27    1.84 22657.21  276.14 22896.24  324.98 22036.34  523.75  303.83    2.16  297.86    3.55   5.96   4.15 
1 1 1    3   10   23 o 13   13.56    5.73    3.20   66.15   75.36   80.53 -146.45  115.98   18.89    6.77   13.44    6.39   5.45   9.31 
1 1 1    3   10   24 f  0   64.06    2.26 1019.29   71.67 1085.56   91.28  912.77  115.73   66.07    2.79   60.47    3.88   5.60   4.78 
1 1 1    3   10   25 o 11  141.28    1.38 4949.03   96.81 4849.40  120.48 5130.60  162.64  139.83    1.74  143.80    2.28  -3.96   2.87 
1 1 1    3   10   26 o  8  211.06    1.63 11047.41  170.72 11226.88  212.94 10724.45  285.65  212.72    2.02  207.81    2.77   4.91   3.43 
1 1 1    3   10   27 o  7  107.79    1.59 2881.97   85.10 2726.98  107.22 3145.78  139.88  104.82    2.06  112.55    2.51  -7.72   3.25 
1 1 1    3   10   28 o  9  114.59    1.44 3256.83   81.71 3261.04  102.13 3249.35  136.21  114.65    1.80  114.39    2.40   0.26   3.00 
1 1 1    3   10   29 o 17  189.06    1.51 8866.11  141.04 8907.37  164.02 8748.99  276.32  189.47    1.75  187.58    2.97   1.89   3.45 
1 1 1    3   10   30 o  9   13.76    5.83    3.44   68.81   -1.85   76.21   26.75  160.00   14.21    6.08   21.39    8.97  -7.18  10.83 
1 1 1    3   10   31 o  3   91.08    1.67 2058.76   75.48 2112.17   92.46 1952.08  130.67   92.23    2.02   88.51    2.98   3.72   3.60 
1 1 1    3   10   32 o  5  113.48    1.49 3195.70   83.61 3192.04  104.95 3202.05  138.34  113.38    1.87  113.47    2.46  -0.10   3.09 
1 1 1    3   10   33 o  2   66.30    2.24 1094.21   73.63 1224.87   91.67  856.79  123.58   70.09    2.64   58.29    4.31  11.80   5.05 
1 1 1    3   11    0 o 14   22.92    9.31  181.63  103.63  181.63  103.63  181.63  103.63   22.92    9.31   22.92    9.31   0.00   0.00 
1 1 1    3   11    1 o 13  211.75    1.42 11112.79  148.99 11168.13  209.37 11056.02  212.06  212.26    1.99  211.20    2.03   1.07   2.84 
1 1 1    3   11    2 o 14  141.54    1.42 4965.71   99.38 5060.08  144.12 4880.17  137.22  142.88    2.04  140.32    1.97   2.56   2.83 
1 1 1    3   11    3 o  6  401.56    2.12 39969.84  421.16 39439.47  590.10 40520.50  601.28  398.85    2.98  404.28    3.00  -5.43   4.23 
1 1 1    3   11    4 o  5  318.51    1.78 25145.20  280.71 24698.66  391.01 25620.13  403.24  315.65    2.50  321.48    2.53  -5.83   3.56 
1 1 1    3   11    5 o 13  474.33    2.47 55773.19  581.53 56044.38  954.95 55613.35  733.14  475.38    4.05  473.61    3.12   1.77   5.12 
1 1 1    3   11    6 o  7  693.69    3.51 119318.84 1206.57 118075.76 1960.16 120077.17 1530.99  689.77    5.73  695.78    4.44  -6.01   7.25 
1 1 1    3   11    7 o 10  311.00    1.78 23973.50  274.60 24215.52  391.33 23738.72  385.43  312.54    2.53  309.45    2.51   3.09   3.56 
1 1 1    3   11    8 o 11  312.64    1.78 24228.35  275.74 24088.01  346.97 24468.90  454.27  311.72    2.25  314.15    2.92  -2.43   3.68 
1 1 1    3   11    9 f  0  164.14    1.46 6677.79  118.58 6684.28  151.60 6667.56  190.33  164.21    1.86  164.00    2.34   0.21   2.99 
1 1 1    3   11   10 f  0  660.47    3.34 108183.80 1091.92 108999.80 1387.01 106853.84 1770.74  662.83    4.22  656.04    5.45   6.79   6.89 
1 1 1    3   11   11 o 18  326.60    1.80 26441.11  291.52 26005.92  364.73 27210.94  485.09  323.88    2.27  331.25    2.95  -7.38   3.73 
1 1 1    3   11   12 o 14   75.37    2.03 1409.16   75.68 1298.11   93.14 1624.88  129.81   72.31    2.60   80.87    3.24  -8.57   4.16 
1 1 1    3   11   13 o  4  173.39    1.40 7452.04  120.62 7819.89  153.80 6864.10  194.44  177.61    1.75  166.38    2.36  11.23   2.93 
1 1 1    3   11   14 o 10  218.80    1.45 11867.33  157.72 12225.47  200.62 11287.87  255.19  222.06    1.82  213.35    2.41   8.71   3.02 
1 1 1    3   11   15 o  4  199.35    1.39 9850.92  137.77 9529.90  171.97 10426.15  230.21  196.06    1.77  205.05    2.26  -8.99   2.87 
1 1 1    3   11   16 o 19  128.11    1.37 4068.11   87.18 4037.76  109.16 4121.54  144.85  127.62    1.73  128.92    2.27  -1.30   2.85 
1 1 1    3   11   17 o  1  284.61    1.63 20081.49  229.29 19896.80  288.46 20398.46  377.90  283.27    2.05  286.77    2.66  -3.50   3.36 
1 1 1    3   11   18 o  5  176.60    1.36 7731.37  119.12 7742.70  148.60 7711.02  199.25  176.72    1.70  176.33    2.28   0.39   2.84 
1 1 1    3   11   19 o  6  108.52    1.56 2919.59   84.06 3084.10  106.96 2653.83  135.94  111.52    1.93  103.39    2.65   8.13   3.29 
1 1 1    3   11   20 o  9   52.33    3.52  683.13   90.65  237.95  126.63 1151.01  129.82   30.32    8.22   67.96    3.87 -37.64   9.09 
1 1 1    3   11   21 o 17  160.47    1.37 6384.35  109.22 6304.63  135.49 6532.27  184.55  159.45    1.71  162.27    2.29  -2.82   2.86 
1 1 1    3   11   22 o 18   88.41    1.79 1938.23   78.47 2186.73   98.50 1506.55  129.83   93.89    2.12   77.81    3.37  16.08   3.98 
1 1 1    3   11   23 o 10  285.34    1.65 20189.27  232.93 20370.44  294.14 19884.57  381.46  286.57    2.07  283.05    2.72   3.52   3.42 
1 1 1    3   11   24 o  3  262.74    1.56 17117.80  203.12 17227.61  257.02 16935.14  331.50  263.54    1.97  261.22    2.56   2.32   3.23 
1 1 1    3   11   25 f  0  112.41    1.58 3133.61   87.98 3003.96  104.43 3450.60  163.29  110.04    1.91  117.88    2.79  -7.84   3.39 
1 1 1    3   11   26 o  9  118.65    1.51 3491.50   88.56 3625.48  110.77 3254.13  147.44  120.89    1.85  114.47    2.60   6.42   3.19 
1 1 1    3   11   27 o  7   48.36    2.64  582.83   63.10  589.17   76.33  569.16  112.12   48.57    3.19   47.48    4.83   1.08   5.79 
1 1 1    3   11   28 o 19   92.80    1.63 2136.46   75.07 2107.16   95.29 2184.39  121.86   92.14    2.09   93.73    2.63  -1.59   3.35 
1 1 1    3   11   29 o  2   96.50    1.58 2310.55   75.57 2246.17   94.30 2426.07  126.32   95.12    2.00   98.76    2.58  -3.65   3.27 
1 1 1    3   11   30 o  9  133.36    1.57 4413.26  103.87 4446.23  118.44 4303.47  216.15  133.84    1.79  131.38    3.32   2.46   3.77 
1 1 1    3   11   31 o  9   21.25    5.87  117.43   63.82  184.49   77.95  -18.93  111.15   26.52    6.06   16.47    7.20  10.05   9.41 
1 1 1    3   11   32 o  5   32.58    4.14  270.08   65.39  225.30   80.12  359.42  113.17   29.37    5.71   37.11    6.38  -7.74   8.56 
1 1 1    3   12    0 o  9  761.63    6.25 143913.25 2360.65 143913.25 2360.65 143913.25 2360.65  761.63    6.25  761.63    6.25  -0.00   0.00
[truncated: 1,689,009 more chars]
