# Supplementary material for: Discovery and Characterization of a Chemical Probe Targeting the Zinc-Finger Ubiquitin-Binding Domain of HDAC6
Source: J Med Chem. 2023 Jul 27;66(15):10273–88. doi: 10.1021/acs.jmedchem.3c00314 (PMC10424181; doi:10.1021/acs.jmedchem.3c00314)
Supplement: Supplementary file 4 — jm3c00314_si_004.cif [file jm3c00314_si_004.cif]

data_5KH3
#

_cell.entry_id          5KH3
_cell.length_a          40.950
_cell.length_b          44.430
_cell.length_c          56.130
_cell.angle_alpha       90.00
_cell.angle_beta        90.00
_cell.angle_gamma       90.00
_cell.Z_PDB             4
_cell.pdbx_unique_axis  ?
#
_symmetry.entry_id                        5KH3
_symmetry.space_group_name_H-M            "P 21 21 21"
_symmetry.pdbx_full_space_group_name_H-M  ?
_symmetry.cell_setting                    ?
_symmetry.Int_Tables_number               ?
#
_atom_sites.entry_id                   5KH3
_atom_sites.fract_transf_matrix[1][1]  0.024420
_atom_sites.fract_transf_matrix[1][2]  0.000000
_atom_sites.fract_transf_matrix[1][3]  0.000000
_atom_sites.fract_transf_matrix[2][1]  0.000000
_atom_sites.fract_transf_matrix[2][2]  0.022507
_atom_sites.fract_transf_matrix[2][3]  0.000000
_atom_sites.fract_transf_matrix[3][1]  0.000000
_atom_sites.fract_transf_matrix[3][2]  0.000000
_atom_sites.fract_transf_matrix[3][3]  0.017816
_atom_sites.fract_transf_vector[1]     0.00000
_atom_sites.fract_transf_vector[2]     0.00000
_atom_sites.fract_transf_vector[3]     0.00000
#
_refine.pdbx_refine_id                          1
_refine.entry_id                                5KH3
_refine.pdbx_diffrn_id                          ?
_refine.pdbx_TLS_residual_ADP_flag              ?
_refine.ls_number_reflns_obs                    14341
_refine.ls_number_reflns_all                    ?
_refine.pdbx_ls_sigma_I                         ?
_refine.pdbx_ls_sigma_F                         ?
_refine.pdbx_data_cutoff_high_absF              ?
_refine.pdbx_data_cutoff_low_absF               ?
_refine.pdbx_data_cutoff_high_rms_absF          ?
_refine.ls_d_res_low                            33.08
_refine.ls_d_res_high                           1.55
_refine.ls_percent_reflns_obs                   97.62
_refine.ls_R_factor_obs                         0.16565
_refine.ls_R_factor_all                         ?
_refine.ls_R_factor_R_work                      0.16425
_refine.ls_R_factor_R_free                      0.19314
_refine.ls_R_factor_R_free_error                ?
_refine.ls_R_factor_R_free_error_details        ?
_refine.ls_percent_reflns_R_free                4.7
_refine.ls_number_reflns_R_free                 700
_refine.ls_number_parameters                    ?
_refine.ls_number_restraints                    ?
_refine.occupancy_min                           ?
_refine.occupancy_max                           ?
_refine.correlation_coeff_Fo_to_Fc              0.955
_refine.correlation_coeff_Fo_to_Fc_free         0.937
_refine.B_iso_mean                              9.851
_refine.aniso_B[1][1]                           -0.15
_refine.aniso_B[2][2]                           0.81
_refine.aniso_B[3][3]                           -0.66
_refine.aniso_B[1][2]                           -0.00
_refine.aniso_B[1][3]                           0.00
_refine.aniso_B[2][3]                           -0.00
_refine.solvent_model_details                   MASK
_refine.solvent_model_param_ksol                ?
_refine.solvent_model_param_bsol                ?
_refine.pdbx_solvent_vdw_probe_radii            1.20
_refine.pdbx_solvent_ion_probe_radii            0.80
_refine.pdbx_solvent_shrinkage_radii            0.80
_refine.pdbx_ls_cross_valid_method              THROUGHOUT
_refine.details                                 "HYDROGENS HAVE BEEN ADDED IN THE RIDING POSITIONS"
_refine.pdbx_starting_model                     ?
_refine.pdbx_method_to_determine_struct         ?
_refine.pdbx_isotropic_thermal_model            ?
_refine.pdbx_stereochemistry_target_values      "MAXIMUM LIKELIHOOD"
_refine.pdbx_stereochem_target_val_spec_case    ?
_refine.pdbx_R_Free_selection_details           RANDOM
_refine.pdbx_overall_ESU_R                      0.076
_refine.pdbx_overall_ESU_R_Free                 0.077
_refine.overall_SU_ML                           0.041
_refine.pdbx_overall_phase_error                ?
_refine.overall_SU_B                            1.083
_refine.overall_SU_R_Cruickshank_DPI            ?
_refine.pdbx_overall_SU_R_free_Cruickshank_DPI  ?
_refine.pdbx_overall_SU_R_Blow_DPI              ?
_refine.pdbx_overall_SU_R_free_Blow_DPI         ?
#   #
loop_
_refine_ls_restr.type
_refine_ls_restr.dev_ideal
_refine_ls_restr.dev_ideal_target
_refine_ls_restr.weight
_refine_ls_restr.number
_refine_ls_restr.pdbx_refine_id
_refine_ls_restr.pdbx_restraint_function
r_bond_refined_d               0.014   0.013  ?   840  .  ?  
r_bond_other_d                 0.001   0.016  ?   710  .  ?  
r_angle_refined_deg            1.963   1.642  ?  1151  .  ?  
r_angle_other_deg              1.590   1.600  ?  1633  .  ?  
r_dihedral_angle_1_deg         6.788   5.000  ?    98  .  ?  
r_dihedral_angle_2_deg        37.132  23.784  ?    37  .  ?  
r_dihedral_angle_3_deg        11.655  15.000  ?   107  .  ?  
r_dihedral_angle_4_deg         0.320  15.000  ?     1  .  ?  
r_chiral_restr                 0.119   0.200  ?    99  .  ?  
r_gen_planes_refined           0.012   0.020  ?  1061  .  ?  
r_gen_planes_other             0.001   0.020  ?   197  .  ?  
r_nbd_refined                      ?       ?  ?     ?  .  ?  
r_nbd_other                        ?       ?  ?     ?  .  ?  
r_nbtor_refined                    ?       ?  ?     ?  .  ?  
r_nbtor_other                      ?       ?  ?     ?  .  ?  
r_xyhbond_nbd_refined              ?       ?  ?     ?  .  ?  
r_xyhbond_nbd_other                ?       ?  ?     ?  .  ?  
r_metal_ion_refined                ?       ?  ?     ?  .  ?  
r_metal_ion_other                  ?       ?  ?     ?  .  ?  
r_symmetry_vdw_refined             ?       ?  ?     ?  .  ?  
r_symmetry_vdw_other               ?       ?  ?     ?  .  ?  
r_symmetry_hbond_refined           ?       ?  ?     ?  .  ?  
r_symmetry_hbond_other             ?       ?  ?     ?  .  ?  
r_symmetry_metal_ion_refined       ?       ?  ?     ?  .  ?  
r_symmetry_metal_ion_other         ?       ?  ?     ?  .  ?  
r_mcbond_it                    1.130   0.914  ?   395  .  ?  
r_mcbond_other                 1.128   0.913  ?   396  .  ?  
r_mcangle_it                   1.667   1.368  ?   493  .  ?  
r_mcangle_other                1.683   1.371  ?   493  .  ?  
r_scbond_it                    1.670   1.004  ?   445  .  ?  
r_scbond_other                 1.668   1.003  ?   446  .  ?  
r_scangle_it                       ?       ?  ?     ?  .  ?  
r_scangle_other                2.476   1.473  ?   659  .  ?  
r_long_range_B_refined         3.654  11.694  ?   948  .  ?  
r_long_range_B_other           3.657  11.710  ?   946  .  ?  
r_rigid_bond_restr                 ?       ?  ?     ?  .  ?  
r_sphericity_free                  ?       ?  ?     ?  .  ?  
r_sphericity_bonded                ?       ?  ?     ?  .  ?  
#
_refine_ls_shell.pdbx_refine_id                  .
_refine_ls_shell.pdbx_total_number_of_bins_used  20
_refine_ls_shell.d_res_high                      1.550
_refine_ls_shell.d_res_low                       1.590
_refine_ls_shell.number_reflns_R_work            1015
_refine_ls_shell.R_factor_R_work                 0.177
_refine_ls_shell.percent_reflns_obs              94.22
_refine_ls_shell.R_factor_R_free                 0.219
_refine_ls_shell.R_factor_R_free_error           ?
_refine_ls_shell.percent_reflns_R_free           ?
_refine_ls_shell.number_reflns_R_free            44
_refine_ls_shell.number_reflns_all               ?
_refine_ls_shell.R_factor_all                    ?
#
_refine_hist.pdbx_refine_id                  .
_refine_hist.cycle_id                        1
_refine_hist.pdbx_number_atoms_protein       ?
_refine_hist.pdbx_number_atoms_nucleic_acid  ?
_refine_hist.pdbx_number_atoms_ligand        ?
_refine_hist.number_atoms_solvent            ?
_refine_hist.number_atoms_total              907
_refine_hist.d_res_high                      .
_refine_hist.d_res_low                       .
#   #
loop_
_atom_site.group_PDB
_atom_site.id
_atom_site.type_symbol
_atom_site.label_atom_id
_atom_site.label_alt_id
_atom_site.label_comp_id
_atom_site.label_asym_id
_atom_site.label_entity_id
_atom_site.label_seq_id
_atom_site.pdbx_PDB_ins_code
_atom_site.Cartn_x
_atom_site.Cartn_y
_atom_site.Cartn_z
_atom_site.occupancy
_atom_site.B_iso_or_equiv
_atom_site.pdbx_formal_charge
_atom_site.auth_seq_id
_atom_site.auth_comp_id
_atom_site.auth_asym_id
_atom_site.auth_atom_id
_atom_site.pdbx_PDB_model_num
ATOM      1  N   N    .  PRO  A  1   1  ?   -7.693   -8.787   8.589  1.00  18.75  ?  1109  PRO  A  N    1  
ATOM      2  C   CA   .  PRO  A  1   1  ?   -6.732   -8.421   7.522  1.00  14.34  ?  1109  PRO  A  CA   1  
ATOM      3  C   C    .  PRO  A  1   1  ?   -7.047   -9.204   6.235  1.00  13.55  ?  1109  PRO  A  C    1  
ATOM      4  O   O    .  PRO  A  1   1  ?   -7.867  -10.139   6.278  1.00  13.79  ?  1109  PRO  A  O    1  
ATOM      5  C   CB   .  PRO  A  1   1  ?   -5.365   -8.797   8.092  1.00  16.57  ?  1109  PRO  A  CB   1  
ATOM      6  C   CG   .  PRO  A  1   1  ?   -5.672   -9.981   8.992  1.00  17.40  ?  1109  PRO  A  CG   1  
ATOM      7  C   CD   .  PRO  A  1   1  ?   -7.046   -9.679   9.553  1.00  18.26  ?  1109  PRO  A  CD   1  
ATOM      8  N   N    .  LEU  A  1   2  ?   -6.435   -8.839   5.100  1.00  10.93  ?  1110  LEU  A  N    1  
ATOM      9  C   CA   .  LEU  A  1   2  ?   -6.517   -9.643   3.841  1.00  10.06  ?  1110  LEU  A  CA   1  
ATOM     10  C   C    .  LEU  A  1   2  ?   -5.786  -10.952   4.098  1.00   9.94  ?  1110  LEU  A  C    1  
ATOM     11  O   O    .  LEU  A  1   2  ?   -4.707  -10.949   4.701  1.00   9.55  ?  1110  LEU  A  O    1  
ATOM     12  C   CB   .  LEU  A  1   2  ?   -5.853   -8.958   2.653  1.00  11.12  ?  1110  LEU  A  CB   1  
ATOM     13  C   CG   .  LEU  A  1   2  ?   -6.435   -7.637   2.201  1.00  12.33  ?  1110  LEU  A  CG   1  
ATOM     14  C   CD1  .  LEU  A  1   2  ?   -5.495   -7.029   1.176  1.00  12.44  ?  1110  LEU  A  CD1  1  
ATOM     15  C   CD2  .  LEU  A  1   2  ?   -7.787   -7.836   1.547  1.00  13.49  ?  1110  LEU  A  CD2  1  
ATOM     16  N   N    .  PRO  A  1   3  ?   -6.317  -12.116   3.665  1.00   8.46  ?  1111  PRO  A  N    1  
ATOM     17  C   CA   .  PRO  A  1   3  ?   -5.604  -13.392   3.801  1.00   8.44  ?  1111  PRO  A  CA   1  
ATOM     18  C   C    .  PRO  A  1   3  ?   -4.480  -13.613   2.797  1.00   8.74  ?  1111  PRO  A  C    1  
ATOM     19  O   O    .  PRO  A  1   3  ?   -3.776  -14.563   2.875  1.00   9.86  ?  1111  PRO  A  O    1  
ATOM     20  C   CB   .  PRO  A  1   3  ?   -6.703  -14.456   3.619  1.00   9.04  ?  1111  PRO  A  CB   1  
ATOM     21  C   CG   .  PRO  A  1   3  ?   -7.696  -13.738   2.721  1.00   8.71  ?  1111  PRO  A  CG   1  
ATOM     22  C   CD   .  PRO  A  1   3  ?   -7.691  -12.285   3.180  1.00   8.79  ?  1111  PRO  A  CD   1  
ATOM     23  N   N    .  TRP  A  1   4  ?   -4.350  -12.723   1.819  1.00   7.57  ?  1112  TRP  A  N    1  
ATOM     24  C   CA   .  TRP  A  1   4  ?   -3.316  -12.829   0.759  1.00   8.10  ?  1112  TRP  A  CA   1  
ATOM     25  C   C    .  TRP  A  1   4  ?   -3.154  -11.447   0.153  1.00   8.13  ?  1112  TRP  A  C    1  
ATOM     26  O   O    .  TRP  A  1   4  ?   -4.145  -10.692   0.079  1.00   7.62  ?  1112  TRP  A  O    1  
ATOM     27  C   CB   .  TRP  A  1   4  ?   -3.766  -13.834  -0.322  1.00   8.28  ?  1112  TRP  A  CB   1  
ATOM     28  C   CG   .  TRP  A  1   4  ?   -2.776  -14.134  -1.389  1.00   8.27  ?  1112  TRP  A  CG   1  
ATOM     29  C   CD1  .  TRP  A  1   4  ?   -1.772  -15.055  -1.329  1.00   8.60  ?  1112  TRP  A  CD1  1  
ATOM     30  C   CD2  .  TRP  A  1   4  ?   -2.661  -13.509  -2.678  1.00   7.16  ?  1112  TRP  A  CD2  1  
ATOM     31  N   NE1  .  TRP  A  1   4  ?   -1.052  -15.039  -2.488  1.00   9.54  ?  1112  TRP  A  NE1  1  
ATOM     32  C   CE2  .  TRP  A  1   4  ?   -1.580  -14.110  -3.350  1.00   8.35  ?  1112  TRP  A  CE2  1  
ATOM     33  C   CE3  .  TRP  A  1   4  ?   -3.401  -12.522  -3.351  1.00   8.38  ?  1112  TRP  A  CE3  1  
ATOM     34  C   CZ2  .  TRP  A  1   4  ?   -1.202  -13.713  -4.624  1.00   8.33  ?  1112  TRP  A  CZ2  1  
ATOM     35  C   CZ3  .  TRP  A  1   4  ?   -3.034  -12.154  -4.614  1.00   7.81  ?  1112  TRP  A  CZ3  1  
ATOM     36  C   CH2  .  TRP  A  1   4  ?   -1.965  -12.768  -5.244  1.00   9.25  ?  1112  TRP  A  CH2  1  
ATOM     37  N   N    .  CYS  A  1   5  ?   -2.012  -11.152  -0.419  1.00   7.19  ?  1113  CYS  A  N    1  
ATOM     38  C   CA   .  CYS  A  1   5  ?   -1.890  -10.008  -1.363  1.00   6.78  ?  1113  CYS  A  CA   1  
ATOM     39  C   C    .  CYS  A  1   5  ?   -0.816  -10.376  -2.359  1.00   6.55  ?  1113  CYS  A  C    1  
ATOM     40  O   O    .  CYS  A  1   5  ?    0.009  -11.253  -2.080  1.00   6.78  ?  1113  CYS  A  O    1  
ATOM     41  C   CB   .  CYS  A  1   5  ?   -1.649   -8.682  -0.639  1.00   6.50  ?  1113  CYS  A  CB   1  
ATOM     42  S   SG   .  CYS  A  1   5  ?    0.045   -8.117  -0.490  1.00   6.49  ?  1113  CYS  A  SG   1  
ATOM     43  N   N    .  PRO  A  1   6  ?   -0.796   -9.718  -3.522  1.00   7.28  ?  1114  PRO  A  N    1  
ATOM     44  C   CA   .  PRO  A  1   6  ?    0.162  -10.018  -4.582  1.00   7.29  ?  1114  PRO  A  CA   1  
ATOM     45  C   C    .  PRO  A  1   6  ?    1.603   -9.596  -4.275  1.00   7.14  ?  1114  PRO  A  C    1  
ATOM     46  O   O    .  PRO  A  1   6  ?    2.511   -9.891  -5.084  1.00   8.90  ?  1114  PRO  A  O    1  
ATOM     47  C   CB   .  PRO  A  1   6  ?   -0.341   -9.204  -5.799  1.00   8.64  ?  1114  PRO  A  CB   1  
ATOM     48  C   CG   .  PRO  A  1   6  ?   -1.204   -8.102  -5.160  1.00   8.49  ?  1114  PRO  A  CG   1  
ATOM     49  C   CD   .  PRO  A  1   6  ?   -1.772   -8.717  -3.911  1.00   7.73  ?  1114  PRO  A  CD   1  
ATOM     50  N   N    .  HIS  A  1   7  ?    1.831   -8.989  -3.126  1.00   6.88  ?  1115  HIS  A  N    1  
ATOM     51  C   CA   .  HIS  A  1   7  ?    3.192   -8.527  -2.742  1.00   6.93  ?  1115  HIS  A  CA   1  
ATOM     52  C   C    .  HIS  A  1   7  ?    3.889   -9.494  -1.783  1.00   6.93  ?  1115  HIS  A  C    1  
ATOM     53  O   O    .  HIS  A  1   7  ?    5.043   -9.254  -1.452  1.00   6.87  ?  1115  HIS  A  O    1  
ATOM     54  C   CB   .  HIS  A  1   7  ?    3.124   -7.108  -2.184  1.00   6.74  ?  1115  HIS  A  CB   1  
ATOM     55  C   CG   .  HIS  A  1   7  ?    2.470   -6.207  -3.155  1.00   6.96  ?  1115  HIS  A  CG   1  
ATOM     56  N   ND1  .  HIS  A  1   7  ?    1.143   -5.826  -3.053  1.00   7.65  ?  1115  HIS  A  ND1  1  
ATOM     57  C   CD2  .  HIS  A  1   7  ?    2.975   -5.660  -4.305  1.00   7.15  ?  1115  HIS  A  CD2  1  
ATOM     58  C   CE1  .  HIS  A  1   7  ?    0.871   -5.116  -4.152  1.00   7.07  ?  1115  HIS  A  CE1  1  
ATOM     59  N   NE2  .  HIS  A  1   7  ?    1.981   -4.998  -4.942  1.00   7.03  ?  1115  HIS  A  NE2  1  
ATOM     60  N   N    .  LEU  A  1   8  ?    3.222  -10.580  -1.347  1.00   6.96  ?  1116  LEU  A  N    1  
ATOM     61  C   CA   .  LEU  A  1   8  ?    3.829  -11.524  -0.403  1.00   7.33  ?  1116  LEU  A  CA   1  
ATOM     62  C   C    .  LEU  A  1   8  ?    5.073  -12.147  -1.016  1.00   7.02  ?  1116  LEU  A  C    1  
ATOM     63  O   O    .  LEU  A  1   8  ?    5.955  -12.532  -0.237  1.00   7.67  ?  1116  LEU  A  O    1  
ATOM     64  C   CB   .  LEU  A  1   8  ?    2.848  -12.590   0.050  1.00   7.03  ?  1116  LEU  A  CB   1  
ATOM     65  C   CG   .  LEU  A  1   8  ?    1.701  -12.088   0.940  1.00   7.32  ?  1116  LEU  A  CG   1  
ATOM     66  C   CD1  .  LEU  A  1   8  ?    0.619  -13.117   1.016  1.00   7.41  ?  1116  LEU  A  CD1  1  
ATOM     67  C   CD2  .  LEU  A  1   8  ?    2.181  -11.751   2.366  1.00   7.51  ?  1116  LEU  A  CD2  1  
ATOM     68  N   N    .  VAL  A  1   9  ?    5.163  -12.229  -2.337  1.00   7.80  ?  1117  VAL  A  N    1  
ATOM     69  C   CA   .  VAL  A  1   9  ?    6.370  -12.741  -3.038  1.00   8.61  ?  1117  VAL  A  CA   1  
ATOM     70  C   C    .  VAL  A  1   9  ?    7.609  -11.935  -2.697  1.00   9.38  ?  1117  VAL  A  C    1  
ATOM     71  O   O    .  VAL  A  1   9  ?    8.723  -12.477  -2.895  1.00  10.72  ?  1117  VAL  A  O    1  
ATOM     72  C   CB   .  VAL  A  1   9  ?    6.182  -12.828  -4.558  1.00   9.74  ?  1117  VAL  A  CB   1  
ATOM     73  C   CG1  .  VAL  A  1   9  ?    5.166  -13.911  -4.890  1.00  11.72  ?  1117  VAL  A  CG1  1  
ATOM     74  C   CG2  .  VAL  A  1   9  ?    5.828  -11.499  -5.196  1.00  10.22  ?  1117  VAL  A  CG2  1  
ATOM     75  N   N    .  ALA  A  1  10  ?    7.486  -10.690  -2.227  1.00   8.23  ?  1118  ALA  A  N    1  
ATOM     76  C   CA   .  ALA  A  1  10  ?    8.637   -9.825  -1.898  1.00   7.67  ?  1118  ALA  A  CA   1  
ATOM     77  C   C    .  ALA  A  1  10  ?    9.094  -10.011  -0.460  1.00   7.31  ?  1118  ALA  A  C    1  
ATOM     78  O   O    .  ALA  A  1  10  ?   10.112   -9.384  -0.069  1.00   7.54  ?  1118  ALA  A  O    1  
ATOM     79  C   CB   .  ALA  A  1  10  ?    8.258   -8.406  -2.212  1.00   7.62  ?  1118  ALA  A  CB   1  
ATOM     80  N   N    .  VAL  A  1  11  ?    8.389  -10.824   0.335  1.00   6.79  ?  1119  VAL  A  N    1  
ATOM     81  C   CA   .  VAL  A  1  11  ?    8.820  -11.121   1.739  1.00   7.21  ?  1119  VAL  A  CA   1  
ATOM     82  C   C    .  VAL  A  1  11  ?   10.067  -12.015   1.680  1.00   7.92  ?  1119  VAL  A  C    1  
ATOM     83  O   O    .  VAL  A  1  11  ?   10.033  -13.118   1.067  1.00   9.43  ?  1119  VAL  A  O    1  
ATOM     84  C   CB   .  VAL  A  1  11  ?    7.683  -11.745   2.568  1.00   7.38  ?  1119  VAL  A  CB   1  
ATOM     85  C   CG1  .  VAL  A  1  11  ?    8.246  -12.174   3.937  1.00   7.70  ?  1119  VAL  A  CG1  1  
ATOM     86  C   CG2  .  VAL  A  1  11  ?    6.552  -10.751   2.698  1.00   7.45  ?  1119  VAL  A  CG2  1  
ATOM     87  N   N    .  CYS  A  1  12  ?   11.139  -11.557   2.305  1.00   7.45  ?  1120  CYS  A  N    1  
ATOM     88  C   CA   .  CYS  A  1  12  ?   12.444  -12.236   2.210  1.00   8.21  ?  1120  CYS  A  CA   1  
ATOM     89  C   C    .  CYS  A  1  12  ?   12.744  -12.960   3.523  1.00   8.48  ?  1120  CYS  A  C    1  
ATOM     90  O   O    .  CYS  A  1  12  ?   12.125  -12.753   4.571  1.00   9.43  ?  1120  CYS  A  O    1  
ATOM     91  C   CB   .  CYS  A  1  12  ?   13.535  -11.231   1.837  1.00   7.73  ?  1120  CYS  A  CB   1  
ATOM     92  S   SG   .  CYS  A  1  12  ?   13.302  -10.533   0.195  1.00   8.24  ?  1120  CYS  A  SG   1  
ATOM     93  N   N    .  PRO  A  1  13  ?   13.719  -13.882   3.487  1.00   9.93  ?  1121  PRO  A  N    1  
ATOM     94  C   CA   .  PRO  A  1  13  ?   14.090  -14.640   4.667  1.00  10.48  ?  1121  PRO  A  CA   1  
ATOM     95  C   C    .  PRO  A  1  13  ?   14.589  -13.740   5.795  1.00  12.06  ?  1121  PRO  A  C    1  
ATOM     96  O   O    .  PRO  A  1  13  ?   15.253  -12.709   5.595  1.00  12.37  ?  1121  PRO  A  O    1  
ATOM     97  C   CB   .  PRO  A  1  13  ?   15.205  -15.597   4.154  1.00  10.23  ?  1121  PRO  A  CB   1  
ATOM     98  C   CG   .  PRO  A  1  13  ?   14.899  -15.753   2.716  1.00  10.46  ?  1121  PRO  A  CG   1  
ATOM     99  C   CD   .  PRO  A  1  13  ?   14.403  -14.387   2.286  1.00  10.70  ?  1121  PRO  A  CD   1  
ATOM    100  N   N    .  ILE  A  1  14  ?   14.348  -14.186   7.015  1.00  14.19  ?  1122  ILE  A  N    1  
ATOM    101  C   CA   .  ILE  A  1  14  ?   14.696  -13.416   8.227  1.00  16.77  ?  1122  ILE  A  CA   1  
ATOM    102  C   C    .  ILE  A  1  14  ?   16.200  -13.176   8.313  1.00  18.51  ?  1122  ILE  A  C    1  
ATOM    103  O   O    .  ILE  A  1  14  ?   16.953  -14.100   8.018  1.00  25.69  ?  1122  ILE  A  O    1  
ATOM    104  C   CB   .  ILE  A  1  14  ?   14.125  -14.179   9.437  1.00  21.45  ?  1122  ILE  A  CB   1  
ATOM    105  C   CG1  .  ILE  A  1  14  ?   12.592  -14.113   9.347  1.00  22.71  ?  1122  ILE  A  CG1  1  
ATOM    106  C   CG2  .  ILE  A  1  14  ?   14.716  -13.612  10.728  1.00  22.63  ?  1122  ILE  A  CG2  1  
ATOM    107  C   CD1  .  ILE  A  1  14  ?   11.852  -15.378   9.706  1.00  25.80  ?  1122  ILE  A  CD1  1  
ATOM    108  N   N    .  PRO  A  1  15  ?   16.612  -11.952   8.716  1.00  20.04  ?  1123  PRO  A  N    1  
ATOM    109  C   CA   .  PRO  A  1  15  ?   18.011  -11.554   8.889  1.00  22.57  ?  1123  PRO  A  CA   1  
ATOM    110  C   C    .  PRO  A  1  15  ?   18.837  -12.496   9.765  1.00  21.57  ?  1123  PRO  A  C    1  
ATOM    111  O   O    .  PRO  A  1  15  ?   18.281  -13.391  10.512  1.00  22.65  ?  1123  PRO  A  O    1  
ATOM    112  C   CB   .  PRO  A  1  15  ?   17.955  -10.217   9.614  1.00  24.61  ?  1123  PRO  A  CB   1  
ATOM    113  C   CG   .  PRO  A  1  15  ?   16.660   -9.639   9.184  1.00  24.14  ?  1123  PRO  A  CG   1  
ATOM    114  C   CD   .  PRO  A  1  15  ?   15.729  -10.829   9.048  1.00  21.99  ?  1123  PRO  A  CD   1  
ATOM    115  N   N    .  ALA  A  1  16  ?   20.159  -12.345   9.574  1.00  20.52  ?  1124  ALA  A  N    1  
ATOM    116  C   CA   .  ALA  A  1  16  ?   21.200  -13.203  10.181  1.00  21.84  ?  1124  ALA  A  CA   1  
ATOM    117  C   C    .  ALA  A  1  16  ?   21.021  -13.167  11.714  1.00  22.76  ?  1124  ALA  A  C    1  
ATOM    118  O   O    .  ALA  A  1  16  ?   20.759  -14.214  12.361  1.00  23.95  ?  1124  ALA  A  O    1  
ATOM    119  C   CB   .  ALA  A  1  16  ?   22.539  -12.697   9.703  1.00  21.69  ?  1124  ALA  A  CB   1  
ATOM    120  N   N    .  ALA  A  1  17  ?   21.096  -11.956  12.249  1.00  24.40  ?  1125  ALA  A  N    1  
ATOM    121  C   CA   .  ALA  A  1  17  ?   21.060  -11.677  13.698  1.00  22.14  ?  1125  ALA  A  CA   1  
ATOM    122  C   C    .  ALA  A  1  17  ?   19.650  -11.884  14.270  1.00  22.85  ?  1125  ALA  A  C    1  
ATOM    123  O   O    .  ALA  A  1  17  ?   19.518  -11.801  15.510  1.00  23.48  ?  1125  ALA  A  O    1  
ATOM    124  C   CB   .  ALA  A  1  17  ?   21.587  -10.281  13.905  1.00  22.54  ?  1125  ALA  A  CB   1  
ATOM    125  N   N    .  GLY  A  1  18  ?   18.618  -12.189  13.457  1.00  18.66  ?  1126  GLY  A  N    1  
ATOM    126  C   CA   .  GLY  A  1  18  ?   17.239  -12.219  13.955  1.00  17.67  ?  1126  GLY  A  CA   1  
ATOM    127  C   C    .  GLY  A  1  18  ?   16.645  -10.819  13.919  1.00  14.86  ?  1126  GLY  A  C    1  
ATOM    128  O   O    .  GLY  A  1  18  ?   17.210   -9.934  13.240  1.00  16.95  ?  1126  GLY  A  O    1  
ATOM    129  N   N    .  LEU  A  1  19  ?   15.573  -10.609  14.669  1.00  12.04  ?  1127  LEU  A  N    1  
ATOM    130  C   CA   .  LEU  A  1  19  ?   14.895   -9.288  14.716  1.00  11.32  ?  1127  LEU  A  CA   1  
ATOM    131  C   C    .  LEU  A  1  19  ?   15.143   -8.669  16.087  1.00  12.13  ?  1127  LEU  A  C    1  
ATOM    132  O   O    .  LEU  A  1  19  ?   15.127   -9.402  17.107  1.00  14.03  ?  1127  LEU  A  O    1  
ATOM    133  C   CB   .  LEU  A  1  19  ?   13.389   -9.411  14.471  1.00  11.97  ?  1127  LEU  A  CB   1  
ATOM    134  C   CG   .  LEU  A  1  19  ?   12.971   -9.969  13.111  1.00  14.35  ?  1127  LEU  A  CG   1  
ATOM    135  C   CD1  .  LEU  A  1  19  ?   11.463   -9.939  12.965  1.00  15.74  ?  1127  LEU  A  CD1  1  
ATOM    136  C   CD2  .  LEU  A  1  19  ?   13.588   -9.166  11.970  1.00  13.79  ?  1127  LEU  A  CD2  1  
ATOM    137  N   N    .  ASP  A  1  20  ?   15.274   -7.360  16.087  1.00   9.63  ?  1128  ASP  A  N    1  
ATOM    138  C   CA   .  ASP  A  1  20  ?   15.392   -6.578  17.343  1.00  10.48  ?  1128  ASP  A  CA   1  
ATOM    139  C   C    .  ASP  A  1  20  ?   14.264   -5.557  17.365  1.00   8.85  ?  1128  ASP  A  C    1  
ATOM    140  O   O    .  ASP  A  1  20  ?   14.323   -4.505  16.712  1.00   8.97  ?  1128  ASP  A  O    1  
ATOM    141  C   CB   .  ASP  A  1  20  ?   16.737   -5.876  17.429  1.00  12.59  ?  1128  ASP  A  CB   1  
ATOM    142  C   CG   .  ASP  A  1  20  ?   16.928   -5.131  18.732  1.00  13.99  ?  1128  ASP  A  CG   1  
ATOM    143  O   OD1  .  ASP  A  1  20  ?   16.003   -5.056  19.528  1.00  14.66  ?  1128  ASP  A  OD1  1  
ATOM    144  O   OD2  .  ASP  A  1  20  ?   18.085   -4.606  18.904  1.00  22.59  ?  1128  ASP  A  OD2  1  
ATOM    145  N   N    .  VAL  A  1  21  ?   13.246   -5.851  18.160  1.00   9.78  ?  1129  VAL  A  N    1  
ATOM    146  C   CA   .  VAL  A  1  21  ?   12.011   -5.041  18.134  1.00   8.24  ?  1129  VAL  A  CA   1  
ATOM    147  C   C    .  VAL  A  1  21  ?   12.282   -3.702  18.841  1.00   8.44  ?  1129  VAL  A  C    1  
ATOM    148  O   O    .  VAL  A  1  21  ?   11.394   -2.887  18.774  1.00   7.85  ?  1129  VAL  A  O    1  
ATOM    149  C   CB   .  VAL  A  1  21  ?   10.806   -5.754  18.774  1.00   9.40  ?  1129  VAL  A  CB   1  
ATOM    150  C   CG1  .  VAL  A  1  21  ?   10.500   -7.050  18.094  1.00   9.77  ?  1129  VAL  A  CG1  1  
ATOM    151  C   CG2  .  VAL  A  1  21  ?   11.013   -5.997  20.257  1.00   9.75  ?  1129  VAL  A  CG2  1  
ATOM    152  N   N    .  THR  A  1  22  ?   13.431   -3.534  19.495  1.00   8.55  ?  1130  THR  A  N    1  
ATOM    153  C   CA   .  THR  A  1  22  ?   13.808   -2.254  20.153  1.00   8.75  ?  1130  THR  A  CA   1  
ATOM    154  C   C    .  THR  A  1  22  ?   14.797   -1.478  19.278  1.00   8.99  ?  1130  THR  A  C    1  
ATOM    155  O   O    .  THR  A  1  22  ?   15.377   -0.487  19.749  1.00  11.43  ?  1130  THR  A  O    1  
ATOM    156  C   CB   .  THR  A  1  22  ?   14.374   -2.409  21.573  1.00   9.02  ?  1130  THR  A  CB   1  
ATOM    157  O   OG1  .  THR  A  1  22  ?   15.624   -3.108  21.599  1.00   9.29  ?  1130  THR  A  OG1  1  
ATOM    158  C   CG2  .  THR  A  1  22  ?   13.355   -3.092  22.454  1.00   9.86  ?  1130  THR  A  CG2  1  
ATOM    159  N   N    .  GLN  A  1  23  ?   14.985   -1.896  18.035  1.00   8.69  ?  1131  GLN  A  N    1  
ATOM    160  C   CA   .  GLN  A  1  23  ?   15.913   -1.225  17.116  1.00   9.02  ?  1131  GLN  A  CA   1  
ATOM    161  C   C    .  GLN  A  1  23  ?   15.344    0.147  16.773  1.00   9.63  ?  1131  GLN  A  C    1  
ATOM    162  O   O    .  GLN  A  1  23  ?   14.165    0.281  16.471  1.00   9.98  ?  1131  GLN  A  O    1  
ATOM    163  C   CB   .  GLN  A  1  23  ?   16.088   -2.092  15.875  1.00   9.12  ?  1131  GLN  A  CB   1  
ATOM    164  C   CG   .  GLN  A  1  23  ?   17.103   -1.537  14.906  1.00   9.48  ?  1131  GLN  A  CG   1  
ATOM    165  C   CD   .  GLN  A  1  23  ?   17.397   -2.512  13.799  1.00  10.03  ?  1131  GLN  A  CD   1  
ATOM    166  O   OE1  .  GLN  A  1  23  ?   17.316   -3.736  13.934  1.00  11.29  ?  1131  GLN  A  OE1  1  
ATOM    167  N   NE2  .  GLN  A  1  23  ?   17.847   -1.957  12.706  1.00  10.90  ?  1131  GLN  A  NE2  1  
ATOM    168  N   N    .  PRO  A  1  24  ?   16.144    1.224  16.813  1.00   9.31  ?  1132  PRO  A  N    1  
ATOM    169  C   CA   .  PRO  A  1  24  ?   15.637    2.542  16.485  1.00   9.27  ?  1132  PRO  A  CA   1  
ATOM    170  C   C    .  PRO  A  1  24  ?   15.484    2.750  14.968  1.00   8.54  ?  1132  PRO  A  C    1  
ATOM    171  O   O    .  PRO  A  1  24  ?   16.035    2.032  14.123  1.00   9.06  ?  1132  PRO  A  O    1  
ATOM    172  C   CB   .  PRO  A  1  24  ?   16.658    3.511  17.112  1.00  10.85  ?  1132  PRO  A  CB   1  
ATOM    173  C   CG   .  PRO  A  1  24  ?   17.896    2.699  17.281  1.00  10.34  ?  1132  PRO  A  CG   1  
ATOM    174  C   CD   .  PRO  A  1  24  ?   17.529    1.246  17.307  1.00   9.53  ?  1132  PRO  A  CD   1  
ATOM    175  N   N    .  CYS  A  1  25  ?   14.824    3.839  14.633  1.00   8.94  ?  1133  CYS  A  N    1  
ATOM    176  C   CA   .  CYS  A  1  25  ?   14.673    4.244  13.218  1.00   7.88  ?  1133  CYS  A  CA   1  
ATOM    177  C   C    .  CYS  A  1  25  ?   16.054    4.494  12.624  1.00   8.89  ?  1133  CYS  A  C    1  
ATOM    178  O   O    .  CYS  A  1  25  ?   16.872    5.255  13.240  1.00   8.96  ?  1133  CYS  A  O    1  
ATOM    179  C   CB   .  CYS  A  1  25  ?   13.830    5.504  13.076  1.00   7.42  ?  1133  CYS  A  CB   1  
ATOM    180  S   SG   .  CYS  A  1  25  ?   13.704    6.150  11.436  1.00   8.07  ?  1133  CYS  A  SG   1  
ATOM    181  N   N    .  GLY  A  1  26  ?   16.316    3.913  11.462  1.00   8.96  ?  1134  GLY  A  N    1  
ATOM    182  C   CA   .  GLY  A  1  26  ?   17.622    4.067  10.809  1.00   9.40  ?  1134  GLY  A  CA   1  
ATOM    183  C   C    .  GLY  A  1  26  ?   17.902    5.498  10.380  1.00  10.50  ?  1134  GLY  A  C    1  
ATOM    184  O   O    .  GLY  A  1  26  ?   19.104    5.796  10.143  1.00  13.47  ?  1134  GLY  A  O    1  
ATOM    185  N   N    .  ASP  A  1  27  ?   16.910    6.369  10.241  1.00  10.37  ?  1135  ASP  A  N    1  
ATOM    186  C   CA   .  ASP  A  1  27  ?   17.117    7.787   9.832  1.00  11.78  ?  1135  ASP  A  CA   1  
ATOM    187  C   C    .  ASP  A  1  27  ?   17.176    8.657  11.078  1.00  13.53  ?  1135  ASP  A  C    1  
ATOM    188  O   O    .  ASP  A  1  27  ?   18.247    9.265  11.321  1.00  14.29  ?  1135  ASP  A  O    1  
ATOM    189  C   CB   .  ASP  A  1  27  ?   16.058    8.233   8.847  1.00  13.23  ?  1135  ASP  A  CB   1  
ATOM    190  C   CG   .  ASP  A  1  27  ?   16.143    7.632   7.449  1.00  18.88  ?  1135  ASP  A  CG   1  
ATOM    191  O   OD1  .  ASP  A  1  27  ?   17.269    7.351   6.990  1.00  21.78  ?  1135  ASP  A  OD1  1  
ATOM    192  O   OD2  .  ASP  A  1  27  ?   15.065    7.521   6.796  1.00  21.25  ?  1135  ASP  A  OD2  1  
ATOM    193  N   N    .  CYS  A  1  28  ?   16.115    8.715  11.884  1.00  10.83  ?  1136  CYS  A  N    1  
ATOM    194  C   CA   .  CYS  A  1  28  ?   16.012    9.726  12.972  1.00  10.42  ?  1136  CYS  A  CA   1  
ATOM    195  C   C    .  CYS  A  1  28  ?   16.405    9.147  14.330  1.00   9.84  ?  1136  CYS  A  C    1  
ATOM    196  O   O    .  CYS  A  1  28  ?   16.477    9.926  15.289  1.00  11.77  ?  1136  CYS  A  O    1  
ATOM    197  C   CB   .  CYS  A  1  28  ?   14.654   10.382  13.018  1.00   9.99  ?  1136  CYS  A  CB   1  
ATOM    198  S   SG   .  CYS  A  1  28  ?   13.293    9.316  13.534  1.00   9.13  ?  1136  CYS  A  SG   1  
ATOM    199  N   N    .  GLY  A  1  29  ?   16.582    7.853  14.470  1.00   9.96  ?  1137  GLY  A  N    1  
ATOM    200  C   CA   .  GLY  A  1  29  ?   16.947    7.204  15.748  1.00  10.06  ?  1137  GLY  A  CA   1  
ATOM    201  C   C    .  GLY  A  1  29  ?   15.835    7.162  16.794  1.00   9.80  ?  1137  GLY  A  C    1  
ATOM    202  O   O    .  GLY  A  1  29  ?   16.086    6.679  17.891  1.00  11.42  ?  1137  GLY  A  O    1  
ATOM    203  N   N    .  THR  A  1  30  ?   14.585    7.492  16.436  1.00   9.09  ?  1138  THR  A  N    1  
ATOM    204  C   CA   .  THR  A  1  30  ?   13.469    7.379  17.396  1.00   9.52  ?  1138  THR  A  CA   1  
ATOM    205  C   C    .  THR  A  1  30  ?   13.287    5.918  17.814  1.00   9.85  ?  1138  THR  A  C    1  
ATOM    206  O   O    .  THR  A  1  30  ?   13.451    5.005  16.983  1.00   9.73  ?  1138  THR  A  O    1  
ATOM    207  C   CB   .  THR  A  1  30  ?   12.185    7.987  16.874  1.00   9.97  ?  1138  THR  A  CB   1  
ATOM    208  O   OG1  .  THR  A  1  30  ?   11.238    8.008  17.946  1.00  11.56  ?  1138  THR  A  OG1  1  
ATOM    209  C   CG2  .  THR  A  1  30  ?   11.584    7.265  15.712  1.00   9.85  ?  1138  THR  A  CG2  1  
ATOM    210  N   N    .  ILE  A  1  31  ?   12.980    5.721  19.101  1.00  12.22  ?  1139  ILE  A  N    1  
ATOM    211  C   CA   .  ILE  A  1  31  ?   12.601    4.415  19.679  1.00  12.96  ?  1139  ILE  A  CA   1  
ATOM    212  C   C    .  ILE  A  1  31  ?   11.121    4.137  19.451  1.00  13.27  ?  1139  ILE  A  C    1  
ATOM    213  O   O    .  ILE  A  1  31  ?   10.730    3.045  19.749  1.00  14.95  ?  1139  ILE  A  O    1  
ATOM    214  C   CB   .  ILE  A  1  31  ?   12.897    4.428  21.197  1.00  16.45  ?  1139  ILE  A  CB   1  
ATOM    215  C   CG1  .  ILE  A  1  31  ?   11.895    5.293  21.970  1.00  18.20  ?  1139  ILE  A  CG1  1  
ATOM    216  C   CG2  .  ILE  A  1  31  ?   14.336    4.777  21.504  1.00  19.15  ?  1139  ILE  A  CG2  1  
ATOM    217  C   CD1  .  ILE  A  1  31  ?   11.987    5.225  23.501  1.00  19.56  ?  1139  ILE  A  CD1  1  
ATOM    218  N   N    .  GLN  A  1  32  ?   10.347    5.109  18.981  1.00  13.05  ?  1140  GLN  A  N    1  
ATOM    219  C   CA   .  GLN  A  1  32  ?    8.871    5.059  18.986  1.00  13.06  ?  1140  GLN  A  CA   1  
ATOM    220  C   C    .  GLN  A  1  32  ?    8.326    4.587  17.629  1.00  11.61  ?  1140  GLN  A  C    1  
ATOM    221  O   O    .  GLN  A  1  32  ?    8.671    5.099  16.555  1.00  12.15  ?  1140  GLN  A  O    1  
ATOM    222  C   CB   .  GLN  A  1  32  ?    8.250    6.432  19.263  1.00  15.49  ?  1140  GLN  A  CB   1  
ATOM    223  C   CG   .  GLN  A  1  32  ?    8.549    7.045  20.608  1.00  18.67  ?  1140  GLN  A  CG   1  
ATOM    224  C   CD   .  GLN  A  1  32  ?    7.784    8.352  20.681  1.00  19.79  ?  1140  GLN  A  CD   1  
ATOM    225  O   OE1  .  GLN  A  1  32  ?    6.556    8.375  20.616  1.00  21.55  ?  1140  GLN  A  OE1  1  
ATOM    226  N   NE2  .  GLN  A  1  32  ?    8.521    9.452  20.744  1.00  23.50  ?  1140  GLN  A  NE2  1  
ATOM    227  N   N    .  GLU  A  1  33  ?    7.427    3.639  17.716  1.00  11.71  ?  1141  GLU  A  N    1  
ATOM    228  C   CA   .  GLU  A  1  33  ?    6.512    3.248  16.644  1.00   9.24  ?  1141  GLU  A  CA   1  
ATOM    229  C   C    .  GLU  A  1  33  ?    7.294    2.927  15.363  1.00   8.26  ?  1141  GLU  A  C    1  
ATOM    230  O   O    .  GLU  A  1  33  ?    6.913    3.313  14.254  1.00   8.20  ?  1141  GLU  A  O    1  
ATOM    231  C   CB   .  GLU  A  1  33  ?    5.509    4.371  16.477  1.00  10.77  ?  1141  GLU  A  CB   1  
ATOM    232  C   CG   .  GLU  A  1  33  ?    4.264    3.886  15.850  1.00  11.31  ?  1141  GLU  A  CG   1  
ATOM    233  C   CD   .  GLU  A  1  33  ?    3.051    4.616  16.431  1.00  10.70  ?  1141  GLU  A  CD   1  
ATOM    234  O   OE1  .  GLU  A  1  33  ?    2.754    4.521  17.654  1.00  13.21  ?  1141  GLU  A  OE1  1  
ATOM    235  O   OE2  .  GLU  A  1  33  ?    2.392    5.286  15.634  1.00  11.61  ?  1141  GLU  A  OE2  1  
ATOM    236  N   N    .  ASN  A  1  34  ?    8.282    2.062  15.501  1.00   7.96  ?  1142  ASN  A  N    1  
ATOM    237  C   CA   .  ASN  A  1  34  ?    9.050    1.610  14.332  1.00   7.00  ?  1142  ASN  A  CA   1  
ATOM    238  C   C    .  ASN  A  1  34  ?    8.355    0.425  13.653  1.00   6.77  ?  1142  ASN  A  C    1  
ATOM    239  O   O    .  ASN  A  1  34  ?    7.640   -0.402  14.304  1.00   6.49  ?  1142  ASN  A  O    1  
ATOM    240  C   CB   .  ASN  A  1  34  ?   10.470    1.303  14.783  1.00   7.54  ?  1142  ASN  A  CB   1  
ATOM    241  C   CG   .  ASN  A  1  34  ?   11.210    2.597  15.047  1.00   9.01  ?  1142  ASN  A  CG   1  
ATOM    242  O   OD1  .  ASN  A  1  34  ?   11.273    3.485  14.212  1.00  10.27  ?  1142  ASN  A  OD1  1  
ATOM    243  N   ND2  .  ASN  A  1  34  ?   11.877    2.659  16.183  1.00   9.93  ?  1142  ASN  A  ND2  1  
ATOM    244  N   N    .  TRP  A  1  35  ?    8.641    0.310  12.359  1.00   6.38  ?  1143  TRP  A  N    1  
ATOM    245  C   CA   .  TRP  A  1  35  ?    8.269   -0.830  11.504  1.00   6.19  ?  1143  TRP  A  CA   1  
ATOM    246  C   C    .  TRP  A  1  35  ?    9.565   -1.426  10.940  1.00   6.07  ?  1143  TRP  A  C    1  
ATOM    247  O   O    .  TRP  A  1  35  ?   10.558   -0.741  10.868  1.00   7.14  ?  1143  TRP  A  O    1  
ATOM    248  C   CB   .  TRP  A  1  35  ?    7.332   -0.358  10.386  1.00   5.98  ?  1143  TRP  A  CB   1  
ATOM    249  C   CG   .  TRP  A  1  35  ?    6.020    0.178  10.889  1.00   6.14  ?  1143  TRP  A  CG   1  
ATOM    250  C   CD1  .  TRP  A  1  35  ?    5.783    1.395  11.439  1.00   6.46  ?  1143  TRP  A  CD1  1  
ATOM    251  C   CD2  .  TRP  A  1  35  ?    4.726   -0.440  10.727  1.00   6.34  ?  1143  TRP  A  CD2  1  
ATOM    252  N   NE1  .  TRP  A  1  35  ?    4.456    1.533  11.780  1.00   6.48  ?  1143  TRP  A  NE1  1  
ATOM    253  C   CE2  .  TRP  A  1  35  ?    3.791    0.411  11.356  1.00   6.68  ?  1143  TRP  A  CE2  1  
ATOM    254  C   CE3  .  TRP  A  1  35  ?    4.288   -1.660  10.177  1.00   6.08  ?  1143  TRP  A  CE3  1  
ATOM    255  C   CZ2  .  TRP  A  1  35  ?    2.431    0.122  11.371  1.00   6.48  ?  1143  TRP  A  CZ2  1  
ATOM    256  C   CZ3  .  TRP  A  1  35  ?    2.946   -1.948  10.204  1.00   6.34  ?  1143  TRP  A  CZ3  1  
ATOM    257  C   CH2  .  TRP  A  1  35  ?    2.039   -1.056  10.786  1.00   6.59  ?  1143  TRP  A  CH2  1  
ATOM    258  N   N    .  VAL  A  1  36  ?    9.530   -2.677  10.531  1.00   6.11  ?  1144  VAL  A  N    1  
ATOM    259  C   CA   .  VAL  A  1  36  ?   10.671   -3.347   9.862  1.00   6.42  ?  1144  VAL  A  CA   1  
ATOM    260  C   C    .  VAL  A  1  36  ?   10.177   -3.696   8.461  1.00   6.14  ?  1144  VAL  A  C    1  
ATOM    261  O   O    .  VAL  A  1  36  ?    9.086   -4.255   8.321  1.00   5.86  ?  1144  VAL  A  O    1  
ATOM    262  C   CB   .  VAL  A  1  36  ?   11.209   -4.562  10.643  1.00   6.76  ?  1144  VAL  A  CB   1  
ATOM    263  C   CG1  .  VAL  A  1  36  ?   10.210   -5.667  10.837  1.00   7.31  ?  1144  VAL  A  CG1  1  
ATOM    264  C   CG2  .  VAL  A  1  36  ?   12.452   -5.133   9.947  1.00   8.03  ?  1144  VAL  A  CG2  1  
ATOM    265  N   N    .  CYS  A  1  37  ?   11.025   -3.473   7.479  1.00   5.92  ?  1145  CYS  A  N    1  
ATOM    266  C   CA   .  CYS  A  1  37  ?   10.736   -3.815   6.078  1.00   6.25  ?  1145  CYS  A  CA   1  
ATOM    267  C   C    .  CYS  A  1  37  ?   10.931   -5.323   5.856  1.00   6.98  ?  1145  CYS  A  C    1  
ATOM    268  O   O    .  CYS  A  1  37  ?   12.022   -5.853   6.106  1.00   5.83  ?  1145  CYS  A  O    1  
ATOM    269  C   CB   .  CYS  A  1  37  ?   11.636   -3.038   5.138  1.00   6.85  ?  1145  CYS  A  CB   1  
ATOM    270  S   SG   .  CYS  A  1  37  ?   11.268   -3.357   3.433  1.00   7.75  ?  1145  CYS  A  SG   1  
ATOM    271  N   N    .  LEU  A  1  38  ?    9.943   -5.968   5.283  1.00   6.94  ?  1146  LEU  A  N    1  
ATOM    272  C   CA   .  LEU  A  1  38  ?    9.968   -7.437   5.125  1.00   7.30  ?  1146  LEU  A  CA   1  
ATOM    273  C   C    .  LEU  A  1  38  ?   10.689   -7.825   3.848  1.00   7.16  ?  1146  LEU  A  C    1  
ATOM    274  O   O    .  LEU  A  1  38  ?   10.814   -9.078   3.660  1.00   7.92  ?  1146  LEU  A  O    1  
ATOM    275  C   CB   .  LEU  A  1  38  ?    8.550   -7.981   5.204  1.00   7.64  ?  1146  LEU  A  CB   1  
ATOM    276  C   CG   .  LEU  A  1  38  ?    7.821   -7.797   6.532  1.00   8.06  ?  1146  LEU  A  CG   1  
ATOM    277  C   CD1  .  LEU  A  1  38  ?    6.511   -8.547   6.537  1.00   8.64  ?  1146  LEU  A  CD1  1  
ATOM    278  C   CD2  .  LEU  A  1  38  ?    8.668   -8.254   7.695  1.00   8.51  ?  1146  LEU  A  CD2  1  
ATOM    279  N   N    .  SER  A  1  39  ?   11.220   -6.859   3.101  1.00   6.74  ?  1147  SER  A  N    1  
ATOM    280  C   CA   .  SER  A  1  39  ?   12.124   -7.200   1.994  1.00   7.68  ?  1147  SER  A  CA   1  
ATOM    281  C   C    .  SER  A  1  39  ?   13.551   -7.116   2.539  1.00   9.03  ?  1147  SER  A  C    1  
ATOM    282  O   O    .  SER  A  1  39  ?   14.242   -8.172   2.452  1.00  10.11  ?  1147  SER  A  O    1  
ATOM    283  C   CB   .  SER  A  1  39  ?   11.815   -6.431   0.774  1.00   7.58  ?  1147  SER  A  CB   1  
ATOM    284  O   OG   .  SER  A  1  39  ?   10.474   -6.674   0.295  1.00   7.65  ?  1147  SER  A  OG   1  
ATOM    285  N   N    .  CYS  A  1  40  ?   13.988   -5.941   3.020  1.00   7.95  ?  1148  CYS  A  N    1  
ATOM    286  C   CA   .  CYS  A  1  40  ?   15.409   -5.614   3.264  1.00   7.84  ?  1148  CYS  A  CA   1  
ATOM    287  C   C    .  CYS  A  1  40  ?   15.737   -5.542   4.752  1.00   7.91  ?  1148  CYS  A  C    1  
ATOM    288  O   O    .  CYS  A  1  40  ?   16.919   -5.411   5.093  1.00   8.16  ?  1148  CYS  A  O    1  
ATOM    289  C   CB   .  CYS  A  1  40  ?   15.743   -4.295   2.589  1.00   8.52  ?  1148  CYS  A  CB   1  
ATOM    290  S   SG   .  CYS  A  1  40  ?   15.128   -2.805   3.280  1.00   8.73  ?  1148  CYS  A  SG   1  
ATOM    291  N   N    .  TYR  A  1  41  ?   14.730   -5.575   5.633  1.00   7.85  ?  1149  TYR  A  N    1  
ATOM    292  C   CA   .  TYR  A  1  41  ?   14.915   -5.672   7.104  1.00   7.77  ?  1149  TYR  A  CA   1  
ATOM    293  C   C    .  TYR  A  1  41  ?   15.580   -4.441   7.712  1.00   7.47  ?  1149  TYR  A  C    1  
ATOM    294  O   O    .  TYR  A  1  41  ?   15.946   -4.456   8.905  1.00   7.85  ?  1149  TYR  A  O    1  
ATOM    295  C   CB   .  TYR  A  1  41  ?   15.553   -7.013   7.465  1.00   8.45  ?  1149  TYR  A  CB   1  
ATOM    296  C   CG   .  TYR  A  1  41  ?   14.541   -8.088   7.251  1.00   8.70  ?  1149  TYR  A  CG   1  
ATOM    297  C   CD1  .  TYR  A  1  41  ?   13.593   -8.405   8.219  1.00  10.03  ?  1149  TYR  A  CD1  1  
ATOM    298  C   CD2  .  TYR  A  1  41  ?   14.490   -8.809   6.080  1.00   7.95  ?  1149  TYR  A  CD2  1  
ATOM    299  C   CE1  .  TYR  A  1  41  ?   12.630   -9.356   8.005  1.00   9.46  ?  1149  TYR  A  CE1  1  
ATOM    300  C   CE2  .  TYR  A  1  41  ?   13.512   -9.773   5.843  1.00   8.32  ?  1149  TYR  A  CE2  1  
ATOM    301  C   CZ   .  TYR  A  1  41  ?   12.573  -10.050   6.818  1.00   9.42  ?  1149  TYR  A  CZ   1  
ATOM    302  O   OH   .  TYR  A  1  41  ?   11.604  -10.974   6.624  1.00  10.46  ?  1149  TYR  A  OH   1  
ATOM    303  N   N    .  GLN  A  1  42  ?   15.481   -3.317   7.013  1.00   7.08  ?  1150  GLN  A  N    1  
ATOM    304  C   CA   .  GLN  A  1  42  ?   15.786   -1.978   7.591  1.00   7.45  ?  1150  GLN  A  CA   1  
ATOM    305  C   C    .  GLN  A  1  42  ?   14.605   -1.604   8.498  1.00   7.13  ?  1150  GLN  A  C    1  
ATOM    306  O   O    .  GLN  A  1  42  ?   13.445   -1.994   8.221  1.00   7.83  ?  1150  GLN  A  O    1  
ATOM    307  C   CB   .  GLN  A  1  42  ?   16.104   -0.970   6.510  1.00   8.28  ?  1150  GLN  A  CB   1  
ATOM    308  C   CG   .  GLN  A  1  42  ?   17.421   -1.350   5.825  1.00   9.78  ?  1150  GLN  A  CG   1  
ATOM    309  C   CD   .  GLN  A  1  42  ?   17.734   -0.547   4.606  1.00  11.59  ?  1150  GLN  A  CD   1  
ATOM    310  O   OE1  .  GLN  A  1  42  ?   17.217    0.525   4.381  1.00  13.92  ?  1150  GLN  A  OE1  1  
ATOM    311  N   NE2  .  GLN  A  1  42  ?   18.547   -1.143   3.740  1.00  14.15  ?  1150  GLN  A  NE2  1  
ATOM    312  N   N    .  VAL  A  1  43  ?   14.894   -0.801   9.507  1.00   7.10  ?  1151  VAL  A  N    1  
ATOM    313  C   CA   .  VAL  A  1  43  ?   13.893   -0.362  10.513  1.00   6.67  ?  1151  VAL  A  CA   1  
ATOM    314  C   C    .  VAL  A  1  43  ?   13.736    1.144  10.402  1.00   7.18  ?  1151  VAL  A  C    1  
ATOM    315  O   O    .  VAL  A  1  43  ?   14.738    1.848  10.492  1.00   8.32  ?  1151  VAL  A  O    1  
ATOM    316  C   CB   .  VAL  A  1  43  ?   14.343   -0.784  11.913  1.00   6.79  ?  1151  VAL  A  CB   1  
ATOM    317  C   CG1  .  VAL  A  1  43  ?   13.418   -0.212  12.939  1.00   7.60  ?  1151  VAL  A  CG1  1  
ATOM    318  C   CG2  .  VAL  A  1  43  ?   14.444   -2.306  12.022  1.00   6.86  ?  1151  VAL  A  CG2  1  
ATOM    319  N   N    .  TYR  A  1  44  ?   12.492    1.610  10.305  1.00   6.95  ?  1152  TYR  A  N    1  
ATOM    320  C   CA   .  TYR  A  1  44  ?   12.190    3.040  10.124  1.00   6.76  ?  1152  TYR  A  CA   1  
ATOM    321  C   C    .  TYR  A  1  44  ?   10.877    3.342  10.834  1.00   6.65  ?  1152  TYR  A  C    1  
ATOM    322  O   O    .  TYR  A  1  44  ?   10.015    2.462  10.958  1.00   5.38  ?  1152  TYR  A  O    1  
ATOM    323  C   CB   .  TYR  A  1  44  ?   12.112    3.417   8.642  1.00   7.41  ?  1152  TYR  A  CB   1  
ATOM    324  C   CG   .  TYR  A  1  44  ?   13.402    3.269   7.872  1.00   8.13  ?  1152  TYR  A  CG   1  
ATOM    325  C   CD1  .  TYR  A  1  44  ?   14.461    4.114   8.118  1.00   8.57  ?  1152  TYR  A  CD1  1  
ATOM    326  C   CD2  .  TYR  A  1  44  ?   13.514    2.358   6.833  1.00   8.23  ?  1152  TYR  A  CD2  1  
ATOM    327  C   CE1  .  TYR  A  1  44  ?   15.619    4.027   7.378  1.00   9.36  ?  1152  TYR  A  CE1  1  
ATOM    328  C   CE2  .  TYR  A  1  44  ?   14.697    2.216   6.114  1.00   8.45  ?  1152  TYR  A  CE2  1  
ATOM    329  C   CZ   .  TYR  A  1  44  ?   15.750    3.068   6.394  1.00   9.74  ?  1152  TYR  A  CZ   1  
ATOM    330  O   OH   .  TYR  A  1  44  ?   16.950    3.019   5.698  1.00  11.78  ?  1152  TYR  A  OH   1  
ATOM    331  N   N    .  CYS  A  1  45  ?   10.702    4.597  11.217  1.00   6.57  ?  1153  CYS  A  N    1  
ATOM    332  C   CA   .  CYS  A  1  45  ?    9.541    5.000  12.043  1.00   7.00  ?  1153  CYS  A  CA   1  
ATOM    333  C   C    .  CYS  A  1  45  ?    8.271    5.152  11.210  1.00   6.90  ?  1153  CYS  A  C    1  
ATOM    334  O   O    .  CYS  A  1  45  ?    8.273    5.353   9.994  1.00   7.17  ?  1153  CYS  A  O    1  
ATOM    335  C   CB   .  CYS  A  1  45  ?    9.843    6.273  12.845  1.00   7.72  ?  1153  CYS  A  CB   1  
ATOM    336  S   SG   .  CYS  A  1  45  ?   10.137    7.743  11.848  1.00   7.91  ?  1153  CYS  A  SG   1  
ATOM    337  N   N    .  GLY  A  1  46  ?    7.175    5.026  11.939  1.00   6.66  ?  1154  GLY  A  N    1  
ATOM    338  C   CA   .  GLY  A  1  46  ?    5.818    5.112  11.405  1.00   6.54  ?  1154  GLY  A  CA   1  
ATOM    339  C   C    .  GLY  A  1  46  ?    5.388    6.531  11.056  1.00   7.33  ?  1154  GLY  A  C    1  
ATOM    340  O   O    .  GLY  A  1  46  ?    6.005    7.498  11.415  1.00   8.10  ?  1154  GLY  A  O    1  
ATOM    341  N   N    .  ARG  A  1  47  ?    4.303    6.622  10.303  1.00   7.39  ?  1155  ARG  A  N    1  
ATOM    342  C   CA   .  ARG  A  1  47  ?    3.745    7.874   9.774  1.00   7.66  ?  1155  ARG  A  CA   1  
ATOM    343  C   C    .  ARG  A  1  47  ?    3.395    8.881  10.865  1.00   8.31  ?  1155  ARG  A  C    1  
ATOM    344  O   O    .  ARG  A  1  47  ?    3.444   10.083  10.549  1.00   9.50  ?  1155  ARG  A  O    1  
ATOM    345  C   CB   .  ARG  A  1  47  ?    2.578    7.553   8.854  1.00   8.21  ?  1155  ARG  A  CB   1  
ATOM    346  C   CG   .  ARG  A  1  47  ?    1.350    7.031   9.574  1.00   8.59  ?  1155  ARG  A  CG   1  
ATOM    347  C   CD   .  ARG  A  1  47  ?    0.497    6.204   8.649  1.00   8.79  ?  1155  ARG  A  CD   1  
ATOM    348  N   NE   .  ARG  A  1  47  ?   -0.697    5.671   9.221  1.00   9.36  ?  1155  ARG  A  NE   1  
ATOM    349  C   CZ   .  ARG  A  1  47  ?   -1.891    6.222   9.265  1.00  10.72  ?  1155  ARG  A  CZ   1  
ATOM    350  N   NH1  .  ARG  A  1  47  ?   -2.899    5.505   9.725  1.00  12.45  ?  1155  ARG  A  NH1  1  
ATOM    351  N   NH2  .  ARG  A  1  47  ?   -2.085    7.440   8.796  1.00  12.47  ?  1155  ARG  A  NH2  1  
ATOM    352  N   N    .  TYR  A  1  48  ?    3.060    8.448  12.056  1.00   8.41  ?  1156  TYR  A  N    1  
ATOM    353  C   CA   .  TYR  A  1  48  ?    2.666    9.398  13.134  1.00   8.06  ?  1156  TYR  A  CA   1  
ATOM    354  C   C    .  TYR  A  1  48  ?    3.898    9.914  13.844  1.00   8.12  ?  1156  TYR  A  C    1  
ATOM    355  O   O    .  TYR  A  1  48  ?    3.760   10.886  14.610  1.00   8.91  ?  1156  TYR  A  O    1  
ATOM    356  C   CB   .  TYR  A  1  48  ?    1.691    8.730  14.095  1.00   8.01  ?  1156  TYR  A  CB   1  
ATOM    357  C   CG   .  TYR  A  1  48  ?    0.351    8.418  13.496  1.00   8.49  ?  1156  TYR  A  CG   1  
ATOM    358  C   CD1  .  TYR  A  1  48  ?   -0.404    9.411  12.884  1.00   8.31  ?  1156  TYR  A  CD1  1  
ATOM    359  C   CD2  .  TYR  A  1  48  ?   -0.170    7.136  13.534  1.00   7.81  ?  1156  TYR  A  CD2  1  
ATOM    360  C   CE1  .  TYR  A  1  48  ?   -1.663    9.163  12.384  1.00   8.32  ?  1156  TYR  A  CE1  1  
ATOM    361  C   CE2  .  TYR  A  1  48  ?   -1.435    6.874  13.056  1.00   8.30  ?  1156  TYR  A  CE2  1  
ATOM    362  C   CZ   .  TYR  A  1  48  ?   -2.166    7.870  12.426  1.00   9.33  ?  1156  TYR  A  CZ   1  
ATOM    363  O   OH   .  TYR  A  1  48  ?   -3.428    7.614  11.974  1.00   9.52  ?  1156  TYR  A  OH   1  
ATOM    364  N   N    .  ILE  A  1  49  ?    5.085    9.400  13.549  1.00   7.53  ?  1157  ILE  A  N    1  
ATOM    365  C   CA   .  ILE  A  1  49  ?    6.370    9.930  14.089  1.00   8.18  ?  1157  ILE  A  CA   1  
ATOM    366  C   C    .  ILE  A  1  49  ?    6.958   10.821  12.994  1.00   8.10  ?  1157  ILE  A  C    1  
ATOM    367  O   O    .  ILE  A  1  49  ?    6.358   11.883  12.728  1.00  10.40  ?  1157  ILE  A  O    1  
ATOM    368  C   CB   .  ILE  A  1  49  ?    7.275    8.810  14.630  1.00   8.50  ?  1157  ILE  A  CB   1  
ATOM    369  C   CG1  .  ILE  A  1  49  ?    6.470    7.815  15.459  1.00   9.46  ?  1157  ILE  A  CG1  1  
ATOM    370  C   CG2  .  ILE  A  1  49  ?    8.426    9.430  15.405  1.00   9.10  ?  1157  ILE  A  CG2  1  
ATOM    371  C   CD1  .  ILE  A  1  49  ?    5.818    8.416  16.713  1.00  10.86  ?  1157  ILE  A  CD1  1  
ATOM    372  N   N    .  ASN  A  1  50  ?    7.945   10.349  12.245  1.00   8.72  ?  1158  ASN  A  N    1  
ATOM    373  C   CA   .  ASN  A  1  50  ?    8.573   11.161  11.167  1.00   9.00  ?  1158  ASN  A  CA   1  
ATOM    374  C   C    .  ASN  A  1  50  ?    8.414   10.536   9.782  1.00   8.68  ?  1158  ASN  A  C    1  
ATOM    375  O   O    .  ASN  A  1  50  ?    8.926   11.109   8.839  1.00   9.77  ?  1158  ASN  A  O    1  
ATOM    376  C   CB   .  ASN  A  1  50  ?   10.023   11.464  11.509  1.00  10.13  ?  1158  ASN  A  CB   1  
ATOM    377  C   CG   .  ASN  A  1  50  ?   10.128   12.257  12.803  1.00  10.76  ?  1158  ASN  A  CG   1  
ATOM    378  O   OD1  .  ASN  A  1  50  ?    9.428   13.263  12.945  1.00  12.86  ?  1158  ASN  A  OD1  1  
ATOM    379  N   ND2  .  ASN  A  1  50  ?   10.986   11.824  13.704  1.00  12.88  ?  1158  ASN  A  ND2  1  
ATOM    380  N   N    .  GLY  A  1  51  ?    7.669    9.449   9.667  1.00   8.15  ?  1159  GLY  A  N    1  
ATOM    381  C   CA   .  GLY  A  1  51  ?    7.312    8.939   8.332  1.00   8.14  ?  1159  GLY  A  CA   1  
ATOM    382  C   C    .  GLY  A  1  51  ?    8.476    8.310   7.595  1.00   8.30  ?  1159  GLY  A  C    1  
ATOM    383  O   O    .  GLY  A  1  51  ?    8.440    8.290   6.374  1.00   7.96  ?  1159  GLY  A  O    1  
ATOM    384  N   N    .  HIS  A  1  52  ?    9.496    7.826   8.275  1.00   7.25  ?  1160  HIS  A  N    1  
ATOM    385  C   CA   .  HIS  A  1  52  ?   10.679    7.314   7.539  1.00   7.56  ?  1160  HIS  A  CA   1  
ATOM    386  C   C    .  HIS  A  1  52  ?   10.372    5.994   6.852  1.00   6.99  ?  1160  HIS  A  C    1  
ATOM    387  O   O    .  HIS  A  1  52  ?   11.000    5.712   5.877  1.00   8.52  ?  1160  HIS  A  O    1  
ATOM    388  C   CB   .  HIS  A  1  52  ?   11.959    7.296   8.374  1.00   7.77  ?  1160  HIS  A  CB   1  
ATOM    389  C   CG   .  HIS  A  1  52  ?   12.362    8.689   8.708  1.00   8.46  ?  1160  HIS  A  CG   1  
ATOM    390  N   ND1  .  HIS  A  1  52  ?   12.627    9.137  10.007  1.00   9.22  ?  1160  HIS  A  ND1  1  
ATOM    391  C   CD2  .  HIS  A  1  52  ?   12.537    9.751   7.879  1.00   9.99  ?  1160  HIS  A  CD2  1  
ATOM    392  C   CE1  .  HIS  A  1  52  ?   12.902   10.431   9.947  1.00   9.40  ?  1160  HIS  A  CE1  1  
ATOM    393  N   NE2  .  HIS  A  1  52  ?   12.899   10.831   8.648  1.00  11.03  ?  1160  HIS  A  NE2  1  
ATOM    394  N   N    .  MET  A  1  53  ?    9.502    5.148   7.368  1.00   7.01  ?  1161  MET  A  N    1  
ATOM    395  C   CA   .  MET  A  1  53  ?    9.229    3.906   6.626  1.00   6.33  ?  1161  MET  A  CA   1  
ATOM    396  C   C    .  MET  A  1  53  ?    8.421    4.238   5.370  1.00   6.70  ?  1161  MET  A  C    1  
ATOM    397  O   O    .  MET  A  1  53  ?    8.688    3.627   4.327  1.00   6.46  ?  1161  MET  A  O    1  
ATOM    398  C   CB   .  MET  A  1  53  ?    8.507    2.872   7.481  1.00   6.16  ?  1161  MET  A  CB   1  
ATOM    399  C   CG   .  MET  A  1  53  ?    8.403    1.520   6.785  1.00   5.97  ?  1161  MET  A  CG   1  
ATOM    400  S   SD   .  MET  A  1  53  ?    9.985    0.779   6.297  1.00   6.48  ?  1161  MET  A  SD   1  
ATOM    401  C   CE   .  MET  A  1  53  ?   10.380   -0.008   7.856  1.00   6.68  ?  1161  MET  A  CE   1  
ATOM    402  N   N    .  LEU  A  1  54  ?    7.555    5.235   5.405  1.00   7.31  ?  1162  LEU  A  N    1  
ATOM    403  C   CA   .  LEU  A  1  54  ?    6.788    5.625   4.200  1.00   8.71  ?  1162  LEU  A  CA   1  
ATOM    404  C   C    .  LEU  A  1  54  ?    7.784    6.215   3.178  1.00   8.82  ?  1162  LEU  A  C    1  
ATOM    405  O   O    .  LEU  A  1  54  ?    7.662    5.939   1.977  1.00  10.16  ?  1162  LEU  A  O    1  
ATOM    406  C   CB   .  LEU  A  1  54  ?    5.687    6.595   4.626  1.00  10.22  ?  1162  LEU  A  CB   1  
ATOM    407  C   CG   .  LEU  A  1  54  ?    4.795    7.129   3.522  1.00  12.67  ?  1162  LEU  A  CG   1  
ATOM    408  C   CD1  .  LEU  A  1  54  ?    4.087    6.030   2.774  1.00  12.37  ?  1162  LEU  A  CD1  1  
ATOM    409  C   CD2  .  LEU  A  1  54  ?    3.777    8.107   4.093  1.00  13.83  ?  1162  LEU  A  CD2  1  
ATOM    410  N   N    .  GLN  A  1  55  ?    8.810    6.927   3.632  1.00   8.58  ?  1163  GLN  A  N    1  
ATOM    411  C   CA   .  GLN  A  1  55  ?    9.871    7.460   2.739  1.00   9.34  ?  1163  GLN  A  CA   1  
ATOM    412  C   C    .  GLN  A  1  55  ?   10.642    6.271   2.157  1.00   9.55  ?  1163  GLN  A  C    1  
ATOM    413  O   O    .  GLN  A  1  55  ?   10.910    6.245   0.986  1.00   9.86  ?  1163  GLN  A  O    1  
ATOM    414  C   CB   .  GLN  A  1  55  ?   10.763    8.394   3.558  1.00  12.24  ?  1163  GLN  A  CB   1  
ATOM    415  C   CG   .  GLN  A  1  55  ?   11.915    8.948   2.754  1.00  15.44  ?  1163  GLN  A  CG   1  
ATOM    416  C   CD   .  GLN  A  1  55  ?   12.543   10.088   3.521  1.00  21.81  ?  1163  GLN  A  CD   1  
ATOM    417  O   OE1  .  GLN  A  1  55  ?   12.813    9.983   4.701  1.00  27.05  ?  1163  GLN  A  OE1  1  
ATOM    418  N   NE2  .  GLN  A  1  55  ?   12.748   11.213   2.856  1.00  27.25  ?  1163  GLN  A  NE2  1  
ATOM    419  N   N    .  HIS  A  1  56  ?   10.947    5.270   2.980  1.00   7.72  ?  1164  HIS  A  N    1  
ATOM    420  C   CA   .  HIS  A  1  56  ?   11.650    4.067   2.453  1.00   7.57  ?  1164  HIS  A  CA   1  
ATOM    421  C   C    .  HIS  A  1  56  ?   10.800    3.398   1.369  1.00   7.40  ?  1164  HIS  A  C    1  
ATOM    422  O   O    .  HIS  A  1  56  ?   11.350    2.952   0.343  1.00   7.64  ?  1164  HIS  A  O    1  
ATOM    423  C   CB   .  HIS  A  1  56  ?   11.937    3.106   3.610  1.00   7.41  ?  1164  HIS  A  CB   1  
ATOM    424  C   CG   .  HIS  A  1  56  ?   12.551    1.815   3.157  1.00   6.91  ?  1164  HIS  A  CG   1  
ATOM    425  N   ND1  .  HIS  A  1  56  ?   13.805    1.761   2.578  1.00   8.28  ?  1164  HIS  A  ND1  1  
ATOM    426  C   CD2  .  HIS  A  1  56  ?   12.121    0.534   3.178  1.00   7.15  ?  1164  HIS  A  CD2  1  
ATOM    427  C   CE1  .  HIS  A  1  56  ?   14.081    0.486   2.290  1.00   7.50  ?  1164  HIS  A  CE1  1  
ATOM    428  N   NE2  .  HIS  A  1  56  ?   13.068   -0.296   2.621  1.00   8.12  ?  1164  HIS  A  NE2  1  
ATOM    429  N   N    .  HIS  A  1  57  ?    9.521    3.201   1.617  1.00   7.07  ?  1165  HIS  A  N    1  
ATOM    430  C   CA   .  HIS  A  1  57  ?    8.630    2.624   0.588  1.00   6.76  ?  1165  HIS  A  CA   1  
ATOM    431  C   C    .  HIS  A  1  57  ?    8.740    3.425  -0.726  1.00   7.64  ?  1165  HIS  A  C    1  
ATOM    432  O   O    .  HIS  A  1  57  ?    8.887    2.797  -1.813  1.00   8.36  ?  1165  HIS  A  O    1  
ATOM    433  C   CB   .  HIS  A  1  57  ?    7.173    2.606   1.050  1.00   7.13  ?  1165  HIS  A  CB   1  
ATOM    434  C   CG   .  HIS  A  1  57  ?    6.233    2.324  -0.050  1.00   7.75  ?  1165  HIS  A  CG   1  
ATOM    435  N   ND1  .  HIS  A  1  57  ?    6.183    1.070  -0.635  1.00   7.30  ?  1165  HIS  A  ND1  1  
ATOM    436  C   CD2  .  HIS  A  1  57  ?    5.408    3.130  -0.744  1.00   7.77  ?  1165  HIS  A  CD2  1  
ATOM    437  C   CE1  .  HIS  A  1  57  ?    5.280    1.124  -1.611  1.00   8.90  ?  1165  HIS  A  CE1  1  
ATOM    438  N   NE2  .  HIS  A  1  57  ?    4.824    2.378  -1.730  1.00   9.30  ?  1165  HIS  A  NE2  1  
ATOM    439  N   N    .  GLY  A  1  58  ?    8.713    4.745  -0.607  1.00   8.81  ?  1166  GLY  A  N    1  
ATOM    440  C   CA   .  GLY  A  1  58  ?    8.746    5.561  -1.826  1.00   8.30  ?  1166  GLY  A  CA   1  
ATOM    441  C   C    .  GLY  A  1  58  ?   10.067    5.394  -2.535  1.00   9.00  ?  1166  GLY  A  C    1  
ATOM    442  O   O    .  GLY  A  1  58  ?   10.061    5.407  -3.770  1.00   8.15  ?  1166  GLY  A  O    1  
ATOM    443  N   N    .  ASN  A  1  59  ?   11.172    5.292  -1.813  1.00   9.54  ?  1167  ASN  A  N    1  
ATOM    444  C   CA   .  ASN  A  1  59  ?   12.451    5.293  -2.545  1.00  10.84  ?  1167  ASN  A  CA   1  
ATOM    445  C   C    .  ASN  A  1  59  ?   12.940    3.888  -2.897  1.00   9.65  ?  1167  ASN  A  C    1  
ATOM    446  O   O    .  ASN  A  1  59  ?   13.907    3.792  -3.710  1.00   9.69  ?  1167  ASN  A  O    1  
ATOM    447  C   CB   .  ASN  A  1  59  ?   13.502    6.150  -1.888  1.00  15.09  ?  1167  ASN  A  CB   1  
ATOM    448  C   CG   .  ASN  A  1  59  ?   13.876    5.688  -0.525  1.00  15.53  ?  1167  ASN  A  CG   1  
ATOM    449  O   OD1  .  ASN  A  1  59  ?   14.081    4.484  -0.361  1.00  21.70  ?  1167  ASN  A  OD1  1  
ATOM    450  N   ND2  .  ASN  A  1  59  ?   14.134    6.649   0.395  1.00  15.85  ?  1167  ASN  A  ND2  1  
ATOM    451  N   N    .  SER  A  1  60  ?   12.300    2.812  -2.399  1.00   8.84  ?  1168  SER  A  N    1  
ATOM    452  C   CA   .  SER  A  1  60  ?   12.715    1.416  -2.662  1.00   7.82  ?  1168  SER  A  CA   1  
ATOM    453  C   C    .  SER  A  1  60  ?   11.649    0.668  -3.457  1.00   7.54  ?  1168  SER  A  C    1  
ATOM    454  O   O    .  SER  A  1  60  ?   11.988   -0.327  -4.146  1.00   9.01  ?  1168  SER  A  O    1  
ATOM    455  C   CB   .  SER  A  1  60  ?   13.019    0.686  -1.378  1.00   7.74  ?  1168  SER  A  CB   1  
ATOM    456  O   OG   .  SER  A  1  60  ?   11.836    0.447  -0.640  1.00   7.74  ?  1168  SER  A  OG   1  
ATOM    457  N   N    .  GLY  A  1  61  ?   10.391    1.046  -3.250  1.00   7.66  ?  1169  GLY  A  N    1  
ATOM    458  C   CA   .  GLY  A  1  61  ?    9.207    0.284  -3.671  1.00   7.93  ?  1169  GLY  A  CA   1  
ATOM    459  C   C    .  GLY  A  1  61  ?    8.892   -0.946  -2.846  1.00   7.75  ?  1169  GLY  A  C    1  
ATOM    460  O   O    .  GLY  A  1  61  ?    7.987   -1.720  -3.245  1.00   8.67  ?  1169  GLY  A  O    1  
ATOM    461  N   N    .  HIS  A  1  62  ?    9.553   -1.171  -1.731  1.00   6.75  ?  1170  HIS  A  N    1  
ATOM    462  C   CA   .  HIS  A  1  62  ?    9.314   -2.371  -0.906  1.00   6.18  ?  1170  HIS  A  CA   1  
ATOM    463  C   C    .  HIS  A  1  62  ?    7.917   -2.289  -0.315  1.00   5.99  ?  1170  HIS  A  C    1  
ATOM    464  O   O    .  HIS  A  1  62  ?    7.472   -1.238   0.166  1.00   6.86  ?  1170  HIS  A  O    1  
ATOM    465  C   CB   .  HIS  A  1  62  ?   10.375   -2.525   0.163  1.00   6.20  ?  1170  HIS  A  CB   1  
ATOM    466  C   CG   .  HIS  A  1  62  ?   11.725   -2.816  -0.375  1.00   6.41  ?  1170  HIS  A  CG   1  
ATOM    467  N   ND1  .  HIS  A  1  62  ?   12.890   -2.742   0.394  1.00   6.23  ?  1170  HIS  A  ND1  1  
ATOM    468  C   CD2  .  HIS  A  1  62  ?   12.125   -3.148  -1.619  1.00   6.54  ?  1170  HIS  A  CD2  1  
ATOM    469  C   CE1  .  HIS  A  1  62  ?   13.929   -3.057  -0.359  1.00   6.70  ?  1170  HIS  A  CE1  1  
ATOM    470  N   NE2  .  HIS  A  1  62  ?   13.489   -3.281  -1.593  1.00   7.02  ?  1170  HIS  A  NE2  1  
ATOM    471  N   N    .  PRO  A  1  63  ?    7.150   -3.384  -0.479  1.00   6.15  ?  1171  PRO  A  N    1  
ATOM    472  C   CA   .  PRO  A  1  63  ?    5.717   -3.309  -0.203  1.00   5.80  ?  1171  PRO  A  CA   1  
ATOM    473  C   C    .  PRO  A  1  63  ?    5.228   -3.476   1.244  1.00   5.62  ?  1171  PRO  A  C    1  
ATOM    474  O   O    .  PRO  A  1  63  ?    4.270   -2.815   1.642  1.00   5.35  ?  1171  PRO  A  O    1  
ATOM    475  C   CB   .  PRO  A  1  63  ?    5.214   -4.511  -1.029  1.00   6.47  ?  1171  PRO  A  CB   1  
ATOM    476  C   CG   .  PRO  A  1  63  ?    6.356   -5.485  -1.121  1.00   6.67  ?  1171  PRO  A  CG   1  
ATOM    477  C   CD   .  PRO  A  1  63  ?    7.595   -4.617  -1.155  1.00   6.55  ?  1171  PRO  A  CD   1  
ATOM    478  N   N    .  LEU  A  1  64  ?    5.837   -4.421   1.967  1.00   5.88  ?  1172  LEU  A  N    1  
ATOM    479  C   CA   .  LEU  A  1  64  ?    5.259   -4.948   3.216  1.00   5.96  ?  1172  LEU  A  CA   1  
ATOM    480  C   C    .  LEU  A  1  64  ?    6.149   -4.665   4.411  1.00   5.84  ?  1172  LEU  A  C    1  
ATOM    481  O   O    .  LEU  A  1  64  ?    7.375   -4.871   4.320  1.00   6.24  ?  1172  LEU  A  O    1  
ATOM    482  C   CB   .  LEU  A  1  64  ?    5.052   -6.470   3.085  1.00   6.47  ?  1172  LEU  A  CB   1  
ATOM    483  C   CG   .  LEU  A  1  64  ?    3.769   -6.831   2.374  1.00   7.12  ?  1172  LEU  A  CG   1  
ATOM    484  C   CD1  .  LEU  A  1  64  ?    3.911   -8.160   1.614  1.00   7.56  ?  1172  LEU  A  CD1  1  
ATOM    485  C   CD2  .  LEU  A  1  64  ?    2.624   -6.882   3.406  1.00   7.10  ?  1172  LEU  A  CD2  1  
ATOM    486  N   N    .  VAL  A  1  65  ?    5.536   -4.119   5.456  1.00   5.70  ?  1173  VAL  A  N    1  
ATOM    487  C   CA   .  VAL  A  1  65  ?    6.255   -3.698   6.689  1.00   5.86  ?  1173  VAL  A  CA   1  
ATOM    488  C   C    .  VAL  A  1  65  ?    5.512   -4.257   7.893  1.00   6.00  ?  1173  VAL  A  C    1  
ATOM    489  O   O    .  VAL  A  1  65  ?    4.298   -4.341   7.857  1.00   6.57  ?  1173  VAL  A  O    1  
ATOM    490  C   CB   .  VAL  A  1  65  ?    6.441   -2.164   6.726  1.00   5.98  ?  1173  VAL  A  CB   1  
ATOM    491  C   CG1  .  VAL  A  1  65  ?    7.352   -1.715   5.589  1.00   5.76  ?  1173  VAL  A  CG1  1  
ATOM    492  C   CG2  .  VAL  A  1  65  ?    5.120   -1.429   6.719  1.00   6.12  ?  1173  VAL  A  CG2  1  
ATOM    493  N   N    .  LEU  A  1  66  ?    6.272   -4.641   8.902  1.00   5.91  ?  1174  LEU  A  N    1  
ATOM    494  C   CA   .  LEU  A  1  66  ?    5.748   -5.247  10.145  1.00   6.62  ?  1174  LEU  A  CA   1  
ATOM    495  C   C    .  LEU  A  1  66  ?    5.927   -4.278  11.307  1.00   6.16  ?  1174  LEU  A  C    1  
ATOM    496  O   O    .  LEU  A  1  66  ?    7.044   -3.706  11.522  1.00   5.94  ?  1174  LEU  A  O    1  
ATOM    497  C   CB   .  LEU  A  1  66  ?    6.523   -6.533  10.385  1.00   7.42  ?  1174  LEU  A  CB   1  
ATOM    498  C   CG   .  LEU  A  1  66  ?    6.217   -7.271  11.674  1.00   8.55  ?  1174  LEU  A  CG   1  
ATOM    499  C   CD1  .  LEU  A  1  66  ?    4.833   -7.864  11.655  1.00   9.99  ?  1174  LEU  A  CD1  1  
ATOM    500  C   CD2  .  LEU  A  1  66  ?    7.262   -8.348  11.935  1.00   9.71  ?  1174  LEU  A  CD2  1  
ATOM    501  N   N    .  SER  A  1  67  ?    4.893   -4.146  12.117  1.00   5.64  ?  1175  SER  A  N    1  
ATOM    502  C   CA   .  SER  A  1  67  ?    4.914   -3.201  13.273  1.00   6.17  ?  1175  SER  A  CA   1  
ATOM    503  C   C    .  SER  A  1  67  ?    5.637   -3.812  14.464  1.00   7.11  ?  1175  SER  A  C    1  
ATOM    504  O   O    .  SER  A  1  67  ?    5.197   -4.895  14.952  1.00   6.96  ?  1175  SER  A  O    1  
ATOM    505  C   CB   .  SER  A  1  67  ?    3.537   -2.802  13.682  1.00   6.04  ?  1175  SER  A  CB   1  
ATOM    506  O   OG   .  SER  A  1  67  ?    3.597   -2.094  14.921  1.00   6.17  ?  1175  SER  A  OG   1  
ATOM    507  N   N    .  TYR  A  1  68  ?    6.616   -3.090  15.048  1.00   7.23  ?  1176  TYR  A  N    1  
ATOM    508  C   CA   .  TYR  A  1  68  ?    7.214   -3.546  16.328  1.00   6.93  ?  1176  TYR  A  CA   1  
ATOM    509  C   C    .  TYR  A  1  68  ?    6.376   -3.155  17.540  1.00   8.16  ?  1176  TYR  A  C    1  
ATOM    510  O   O    .  TYR  A  1  68  ?    6.742   -3.512  18.670  1.00  10.02  ?  1176  TYR  A  O    1  
ATOM    511  C   CB   .  TYR  A  1  68  ?    8.636   -3.054  16.418  1.00   7.28  ?  1176  TYR  A  CB   1  
ATOM    512  C   CG   .  TYR  A  1  68  ?    9.646   -3.789  15.575  1.00   6.97  ?  1176  TYR  A  CG   1  
ATOM    513  C   CD1  .  TYR  A  1  68  ?    9.428   -5.089  15.134  1.00   7.37  ?  1176  TYR  A  CD1  1  
ATOM    514  C   CD2  .  TYR  A  1  68  ?   10.850   -3.187  15.255  1.00   7.09  ?  1176  TYR  A  CD2  1  
ATOM    515  C   CE1  .  TYR  A  1  68  ?   10.418   -5.760  14.446  1.00   7.19  ?  1176  TYR  A  CE1  1  
ATOM    516  C   CE2  .  TYR  A  1  68  ?   11.853   -3.867  14.578  1.00   7.99  ?  1176  TYR  A  CE2  1  
ATOM    517  C   CZ   .  TYR  A  1  68  ?   11.643   -5.173  14.224  1.00   7.33  ?  1176  TYR  A  CZ   1  
ATOM    518  O   OH   .  TYR  A  1  68  ?   12.611   -5.894  13.563  1.00   9.46  ?  1176  TYR  A  OH   1  
ATOM    519  N   N    .  ILE  A  1  69  ?    5.184   -2.600  17.323  1.00   7.63  ?  1177  ILE  A  N    1  
ATOM    520  C   CA   .  ILE  A  1  69  ?    4.185   -2.374  18.408  1.00   8.87  ?  1177  ILE  A  CA   1  
ATOM    521  C   C    .  ILE  A  1  69  ?    3.243   -3.565  18.464  1.00   9.01  ?  1177  ILE  A  C    1  
ATOM    522  O   O    .  ILE  A  1  69  ?    3.154   -4.174  19.533  1.00   9.52  ?  1177  ILE  A  O    1  
ATOM    523  C   CB   .  ILE  A  1  69  ?    3.453   -1.034  18.213  1.00  10.17  ?  1177  ILE  A  CB   1  
ATOM    524  C   CG1  .  ILE  A  1  69  ?    4.436    0.133  18.356  1.00  13.28  ?  1177  ILE  A  CG1  1  
ATOM    525  C   CG2  .  ILE  A  1  69  ?    2.274   -0.885  19.180  1.00   9.80  ?  1177  ILE  A  CG2  1  
ATOM    526  C   CD1  .  ILE  A  1  69  ?    3.777    1.478  18.312  1.00  14.88  ?  1177  ILE  A  CD1  1  
ATOM    527  N   N    .  ASP  A  1  70  ?    2.536   -3.876  17.374  1.00   8.00  ?  1178  ASP  A  N    1  
ATOM    528  C   CA   .  ASP  A  1  70  ?    1.386   -4.811  17.478  1.00   8.58  ?  1178  ASP  A  CA   1  
ATOM    529  C   C    .  ASP  A  1  70  ?    1.535   -6.001  16.522  1.00   8.59  ?  1178  ASP  A  C    1  
ATOM    530  O   O    .  ASP  A  1  70  ?    0.651   -6.832  16.493  1.00  10.23  ?  1178  ASP  A  O    1  
ATOM    531  C   CB   .  ASP  A  1  70  ?    0.027   -4.132  17.273  1.00   9.16  ?  1178  ASP  A  CB   1  
ATOM    532  C   CG   .  ASP  A  1  70  ?   -0.228   -3.627  15.869  1.00  10.04  ?  1178  ASP  A  CG   1  
ATOM    533  O   OD1  .  ASP  A  1  70  ?    0.662   -3.769  14.994  1.00   8.27  ?  1178  ASP  A  OD1  1  
ATOM    534  O   OD2  .  ASP  A  1  70  ?   -1.357   -3.135  15.631  1.00  13.38  ?  1178  ASP  A  OD2  1  
ATOM    535  N   N    .  LEU  A  1  71  ?    2.642   -6.101  15.797  1.00   8.31  ?  1179  LEU  A  N    1  
ATOM    536  C   CA   .  LEU  A  1  71  ?    2.996   -7.245  14.913  1.00   8.33  ?  1179  LEU  A  CA   1  
ATOM    537  C   C    .  LEU  A  1  71  ?    2.000   -7.330  13.762  1.00   8.62  ?  1179  LEU  A  C    1  
ATOM    538  O   O    .  LEU  A  1  71  ?    1.907   -8.405  13.156  1.00   8.80  ?  1179  LEU  A  O    1  
ATOM    539  C   CB   .  LEU  A  1  71  ?    3.062   -8.564  15.701  1.00   9.08  ?  1179  LEU  A  CB   1  
ATOM    540  C   CG   .  LEU  A  1  71  ?    3.937   -8.547  16.956  1.00  10.68  ?  1179  LEU  A  CG   1  
ATOM    541  C   CD1  .  LEU  A  1  71  ?    4.094   -9.935  17.586  1.00  11.61  ?  1179  LEU  A  CD1  1  
ATOM    542  C   CD2  .  LEU  A  1  71  ?    5.326   -7.988  16.718  1.00  11.88  ?  1179  LEU  A  CD2  1  
ATOM    543  N   N    .  SER  A  1  72  ?    1.297   -6.245  13.443  1.00   8.09  ?  1180  SER  A  N    1  
ATOM    544  C   CA   .  SER  A  1  72  ?    0.510   -6.162  12.198  1.00   7.85  ?  1180  SER  A  CA   1  
ATOM    545  C   C    .  SER  A  1  72  ?    1.450   -5.947  11.011  1.00   6.94  ?  1180  SER  A  C    1  
ATOM    546  O   O    .  SER  A  1  72  ?    2.547   -5.339  11.146  1.00   7.45  ?  1180  SER  A  O    1  
ATOM    547  C   CB   .  SER  A  1  72  ?   -0.555   -5.124  12.240  1.00   8.40  ?  1180  SER  A  CB   1  
ATOM    548  O   OG   .  SER  A  1  72  ?   -0.020   -3.795  12.287  1.00   9.33  ?  1180  SER  A  OG   1  
ATOM    549  N   N    .  ALA  A  1  73  ?    1.036   -6.437   9.869  1.00   6.36  ?  1181  ALA  A  N    1  
ATOM    550  C   CA   .  ALA  A  1  73  ?    1.766   -6.260   8.595  1.00   6.27  ?  1181  ALA  A  CA   1  
ATOM    551  C   C    .  ALA  A  1  73  ?    0.910   -5.427   7.672  1.00   6.31  ?  1181  ALA  A  C    1  
ATOM    552  O   O    .  ALA  A  1  73  ?   -0.235   -5.806   7.408  1.00   6.68  ?  1181  ALA  A  O    1  
ATOM    553  C   CB   .  ALA  A  1  73  ?    2.120   -7.592   7.982  1.00   6.49  ?  1181  ALA  A  CB   1  
ATOM    554  N   N    .  TRP  A  1  74  ?    1.473   -4.308   7.183  1.00   5.64  ?  1182  TRP  A  N    1  
ATOM    555  C   CA   .  TRP  A  1  74  ?    0.834   -3.356   6.236  1.00   6.12  ?  1182  TRP  A  CA   1  
ATOM    556  C   C    .  TRP  A  1  74  ?    1.475   -3.479   4.866  1.00   5.62  ?  1182  TRP  A  C    1  
ATOM    557  O   O    .  TRP  A  1  74  ?    2.725   -3.466   4.777  1.00   6.00  ?  1182  TRP  A  O    1  
ATOM    558  C   CB   .  TRP  A  1  74  ?    0.971   -1.905   6.768  1.00   6.39  ?  1182  TRP  A  CB   1  
ATOM    559  C   CG   .  TRP  A  1  74  ?    0.358   -0.823   5.936  1.00   7.12  ?  1182  TRP  A  CG   1  
ATOM    560  C   CD1  .  TRP  A  1  74  ?    0.970    0.026   5.064  1.00   7.44  ?  1182  TRP  A  CD1  1  
ATOM    561  C   CD2  .  TRP  A  1  74  ?   -1.047   -0.505   5.876  1.00   7.46  ?  1182  TRP  A  CD2  1  
ATOM    562  N   NE1  .  TRP  A  1  74  ?    0.053    0.852   4.480  1.00   8.37  ?  1182  TRP  A  NE1  1  
ATOM    563  C   CE2  .  TRP  A  1  74  ?   -1.187    0.565   4.962  1.00   7.57  ?  1182  TRP  A  CE2  1  
ATOM    564  C   CE3  .  TRP  A  1  74  ?   -2.183   -0.984   6.558  1.00   7.67  ?  1182  TRP  A  CE3  1  
ATOM    565  C   CZ2  .  TRP  A  1  74  ?   -2.427    1.144   4.710  1.00   7.38  ?  1182  TRP  A  CZ2  1  
ATOM    566  C   CZ3  .  TRP  A  1  74  ?   -3.408   -0.434   6.246  1.00   8.11  ?  1182  TRP  A  CZ3  1  
ATOM    567  C   CH2  .  TRP  A  1  74  ?   -3.500    0.639   5.391  1.00   8.00  ?  1182  TRP  A  CH2  1  
ATOM    568  N   N    .  CYS  A  1  75  ?    0.642   -3.515   3.845  1.00   5.57  ?  1183  CYS  A  N    1  
ATOM    569  C   CA   .  CYS  A  1  75  ?    1.046   -3.436   2.423  1.00   5.80  ?  1183  CYS  A  CA   1  
ATOM    570  C   C    .  CYS  A  1  75  ?    0.765   -2.004   1.985  1.00   6.10  ?  1183  CYS  A  C    1  
ATOM    571  O   O    .  CYS  A  1  75  ?   -0.404   -1.629   1.907  1.00   5.64  ?  1183  CYS  A  O    1  
ATOM    572  C   CB   .  CYS  A  1  75  ?    0.349   -4.448   1.532  1.00   6.40  ?  1183  CYS  A  CB   1  
ATOM    573  S   SG   .  CYS  A  1  75  ?    1.013   -4.312  -0.152  1.00   6.21  ?  1183  CYS  A  SG   1  
ATOM    574  N   N    .  TYR  A  1  76  ?    1.796   -1.279   1.592  1.00   5.46  ?  1184  TYR  A  N    1  
ATOM    575  C   CA   .  TYR  A  1  76  ?    1.589    0.112   1.164  1.00   6.63  ?  1184  TYR  A  CA   1  
ATOM    576  C   C    .  TYR  A  1  76  ?    0.823    0.129  -0.167  1.00   6.94  ?  1184  TYR  A  C    1  
ATOM    577  O   O    .  TYR  A  1  76  ?    0.087    1.118  -0.405  1.00   8.51  ?  1184  TYR  A  O    1  
ATOM    578  C   CB   .  TYR  A  1  76  ?    2.927    0.807   0.966  1.00   5.75  ?  1184  TYR  A  CB   1  
ATOM    579  C   CG   .  TYR  A  1  76  ?    3.629    1.187   2.239  1.00   5.71  ?  1184  TYR  A  CG   1  
ATOM    580  C   CD1  .  TYR  A  1  76  ?    3.150    2.245   3.002  1.00   6.72  ?  1184  TYR  A  CD1  1  
ATOM    581  C   CD2  .  TYR  A  1  76  ?    4.775    0.549   2.648  1.00   5.78  ?  1184  TYR  A  CD2  1  
ATOM    582  C   CE1  .  TYR  A  1  76  ?    3.810    2.631   4.163  1.00   6.62  ?  1184  TYR  A  CE1  1  
ATOM    583  C   CE2  .  TYR  A  1  76  ?    5.440    0.924   3.794  1.00   6.22  ?  1184  TYR  A  CE2  1  
ATOM    584  C   CZ   .  TYR  A  1  76  ?    4.947    1.969   4.549  1.00   6.60  ?  1184  TYR  A  CZ   1  
ATOM    585  O   OH   .  TYR  A  1  76  ?    5.677    2.317   5.655  1.00   7.28  ?  1184  TYR  A  OH   1  
ATOM    586  N   N    .  TYR  A  1  77  ?    1.039   -0.848  -1.050  1.00   7.17  ?  1185  TYR  A  N    1  
ATOM    587  C   CA   .  TYR  A  1  77  ?    0.356   -0.861  -2.356  1.00   7.39  ?  1185  TYR  A  CA   1  
ATOM    588  C   C    .  TYR  A  1  77  ?   -1.117   -1.209  -2.232  1.00   7.46  ?  1185  TYR  A  C    1  
ATOM    589  O   O    .  TYR  A  1  77  ?   -2.009   -0.538  -2.813  1.00   7.95  ?  1185  TYR  A  O    1  
ATOM    590  C   CB   .  TYR  A  1  77  ?    1.038   -1.881  -3.238  1.00   7.88  ?  1185  TYR  A  CB   1  
ATOM    591  C   CG   .  TYR  A  1  77  ?    2.416   -1.524  -3.718  1.00   8.95  ?  1185  TYR  A  CG   1  
ATOM    592  C   CD1  .  TYR  A  1  77  ?    2.630   -0.680  -4.798  1.00  10.37  ?  1185  TYR  A  CD1  1  
ATOM    593  C   CD2  .  TYR  A  1  77  ?    3.511   -2.142  -3.140  1.00   8.85  ?  1185  TYR  A  CD2  1  
ATOM    594  C   CE1  .  TYR  A  1  77  ?    3.930   -0.458  -5.245  1.00  10.45  ?  1185  TYR  A  CE1  1  
ATOM    595  C   CE2  .  TYR  A  1  77  ?    4.802   -1.911  -3.563  1.00   9.30  ?  1185  TYR  A  CE2  1  
ATOM    596  C   CZ   .  TYR  A  1  77  ?    5.004   -1.075  -4.631  1.00  10.43  ?  1185  TYR  A  CZ   1  
ATOM    597  O   OH   .  TYR  A  1  77  ?    6.273   -0.932  -5.093  1.00  10.70  ?  1185  TYR  A  OH   1  
ATOM    598  N   N    .  CYS  A  1  78  ?   -1.393   -2.308  -1.513  1.00   6.84  ?  1186  CYS  A  N    1  
ATOM    599  C   CA   .  CYS  A  1  78  ?   -2.814   -2.746  -1.350  1.00   7.63  ?  1186  CYS  A  CA   1  
ATOM    600  C   C    .  CYS  A  1  78  ?   -3.511   -1.852  -0.300  1.00   7.75  ?  1186  CYS  A  C    1  
ATOM    601  O   O    .  CYS  A  1  78  ?   -4.749   -1.909  -0.204  1.00   8.52  ?  1186  CYS  A  O    1  
ATOM    602  C   CB   .  CYS  A  1  78  ?   -2.864   -4.209  -0.931  1.00   7.23  ?  1186  CYS  A  CB   1  
ATOM    603  S   SG   .  CYS  A  1  78  ?   -2.166   -5.366  -2.090  1.00   7.44  ?  1186  CYS  A  SG   1  
ATOM    604  N   N    .  GLN  A  1  79  ?   -2.791   -1.034   0.469  1.00   8.56  ?  1187  GLN  A  N    1  
ATOM    605  C   CA   .  GLN  A  1  79  ?   -3.384   -0.097   1.466  1.00   9.52  ?  1187  GLN  A  CA   1  
ATOM    606  C   C    .  GLN  A  1  79  ?   -4.248   -0.876   2.458  1.00   9.08  ?  1187  GLN  A  C    1  
ATOM    607  O   O    .  GLN  A  1  79  ?   -5.429   -0.536   2.737  1.00  10.66  ?  1187  GLN  A  O    1  
ATOM    608  C   CB   .  GLN  A  1  79  ?   -4.142    1.037   0.773  1.00  10.13  ?  1187  GLN  A  CB   1  
ATOM    609  C   CG   .  GLN  A  1  79  ?   -3.329    1.731  -0.293  1.00  11.99  ?  1187  GLN  A  CG   1  
ATOM    610  C   CD   .  GLN  A  1  79  ?   -4.186    2.826  -0.872  1.00  15.55  ?  1187  GLN  A  CD   1  
ATOM    611  O   OE1  .  GLN  A  1  79  ?   -4.266    3.912  -0.320  1.00  19.68  ?  1187  GLN  A  OE1  1  
ATOM    612  N   NE2  .  GLN  A  1  79  ?   -4.894    2.513  -1.941  1.00  16.93  ?  1187  GLN  A  NE2  1  
ATOM    613  N   N    .  ALA  A  1  80  ?   -3.676   -1.954   2.963  1.00   8.32  ?  1188  ALA  A  N    1  
ATOM    614  C   CA   .  ALA  A  1  80  ?   -4.380   -2.909   3.834  1.00   7.91  ?  1188  ALA  A  CA   1  
ATOM    615  C   C    .  ALA  A  1  80  ?   -3.390   -3.694   4.682  1.00   7.76  ?  1188  ALA  A  C    1  
ATOM    616  O   O    .  ALA  A  1  80  ?   -2.228   -3.870   4.275  1.00   7.84  ?  1188  ALA  A  O    1  
ATOM    617  C   CB   .  ALA  A  1  80  ?   -5.226   -3.823   2.975  1.00   7.84  ?  1188  ALA  A  CB   1  
ATOM    618  N   N    .  TYR  A  1  81  ?   -3.901   -4.252   5.781  1.00   7.75  ?  1189  TYR  A  N    1  
ATOM    619  C   CA   .  TYR  A  1  81  ?   -3.204   -5.249   6.607  1.00   7.11  ?  1189  TYR  A  CA   1  
ATOM    620  C   C    .  TYR  A  1  81  ?   -3.324   -6.585   5.887  1.00   7.24  ?  1189  TYR  A  C    1  
ATOM    621  O   O    .  TYR  A  1  81  ?   -4.340   -6.863   5.226  1.00   6.58  ?  1189  TYR  A  O    1  
ATOM    622  C   CB   .  TYR  A  1  81  ?   -3.747   -5.330   8.032  1.00   7.95  ?  1189  TYR  A  CB   1  
ATOM    623  C   CG   .  TYR  A  1  81  ?   -3.646   -4.031   8.780  1.00   8.77  ?  1189  TYR  A  CG   1  
ATOM    624  C   CD1  .  TYR  A  1  81  ?   -2.452   -3.658   9.357  1.00   8.89  ?  1189  TYR  A  CD1  1  
ATOM    625  C   CD2  .  TYR  A  1  81  ?   -4.768   -3.234   8.959  1.00   9.94  ?  1189  TYR  A  CD2  1  
ATOM    626  C   CE1  .  TYR  A  1  81  ?   -2.350   -2.468  10.056  1.00   9.60  ?  1189  TYR  A  CE1  1  
ATOM    627  C   CE2  .  TYR  A  1  81  ?   -4.683   -2.044   9.652  1.00  10.14  ?  1189  TYR  A  CE2  1  
ATOM    628  C   CZ   .  TYR  A  1  81  ?   -3.465   -1.659  10.173  1.00  10.89  ?  1189  TYR  A  CZ   1  
ATOM    629  O   OH   .  TYR  A  1  81  ?   -3.367   -0.497  10.890  1.00  12.27  ?  1189  TYR  A  OH   1  
ATOM    630  N   N    .  VAL  A  1  82  ?   -2.280   -7.381   6.005  1.00   6.68  ?  1190  VAL  A  N    1  
ATOM    631  C   CA   .  VAL  A  1  82  ?   -2.208   -8.721   5.366  1.00   6.59  ?  1190  VAL  A  CA   1  
ATOM    632  C   C    .  VAL  A  1  82  ?   -1.742   -9.723   6.407  1.00   6.77  ?  1190  VAL  A  C    1  
ATOM    633  O   O    .  VAL  A  1  82  ?   -0.864   -9.413   7.275  1.00   6.97  ?  1190  VAL  A  O    1  
ATOM    634  C   CB   .  VAL  A  1  82  ?   -1.276   -8.726   4.144  1.00   7.07  ?  1190  VAL  A  CB   1  
ATOM    635  C   CG1  .  VAL  A  1  82  ?   -1.278  -10.098   3.460  1.00   7.98  ?  1190  VAL  A  CG1  1  
ATOM    636  C   CG2  .  VAL  A  1  82  ?   -1.599   -7.579   3.179  1.00   8.10  ?  1190  VAL  A  CG2  1  
ATOM    637  N   N    .  HIS  A  1  83  ?   -2.351  -10.888   6.446  1.00   6.60  ?  1191  HIS  A  N    1  
ATOM    638  C   CA   .  HIS  A  1  83  ?   -1.868  -11.999   7.303  1.00   7.12  ?  1191  HIS  A  CA   1  
ATOM    639  C   C    .  HIS  A  1  83  ?   -1.917  -13.280   6.518  1.00   7.26  ?  1191  HIS  A  C    1  
ATOM    640  O   O    .  HIS  A  1  83  ?   -2.982  -13.546   5.895  1.00   8.57  ?  1191  HIS  A  O    1  
ATOM    641  C   CB   .  HIS  A  1  83  ?   -2.635  -12.080   8.596  1.00   7.73  ?  1191  HIS  A  CB   1  
ATOM    642  C   CG   .  HIS  A  1  83  ?   -2.027  -13.095   9.486  1.00   8.12  ?  1191  HIS  A  CG   1  
ATOM    643  N   ND1  .  HIS  A  1  83  ?   -0.829  -12.915  10.115  1.00   9.67  ?  1191  HIS  A  ND1  1  
ATOM    644  C   CD2  .  HIS  A  1  83  ?   -2.440  -14.336   9.787  1.00   8.77  ?  1191  HIS  A  CD2  1  
ATOM    645  C   CE1  .  HIS  A  1  83  ?   -0.565  -14.001  10.827  1.00  10.20  ?  1191  HIS  A  CE1  1  
ATOM    646  N   NE2  .  HIS  A  1  83  ?   -1.537  -14.892  10.589  1.00  10.43  ?  1191  HIS  A  NE2  1  
ATOM    647  N   N    .  HIS  A  1  84  ?   -0.816  -14.013   6.482  1.00   7.25  ?  1192  HIS  A  N    1  
ATOM    648  C   CA   .  HIS  A  1  84  ?   -0.705  -15.223   5.621  1.00   8.44  ?  1192  HIS  A  CA   1  
ATOM    649  C   C    .  HIS  A  1  84  ?    0.408  -16.101   6.172  1.00   9.33  ?  1192  HIS  A  C    1  
ATOM    650  O   O    .  HIS  A  1  84  ?    1.221  -15.587   6.948  1.00   9.49  ?  1192  HIS  A  O    1  
ATOM    651  C   CB   .  HIS  A  1  84  ?   -0.405  -14.766   4.183  1.00   8.06  ?  1192  HIS  A  CB   1  
ATOM    652  C   CG   .  HIS  A  1  84  ?   -0.212  -15.800   3.122  1.00   9.35  ?  1192  HIS  A  CG   1  
ATOM    653  N   ND1  .  HIS  A  1  84  ?    0.999  -16.469   2.951  1.00   9.69  ?  1192  HIS  A  ND1  1  
ATOM    654  C   CD2  .  HIS  A  1  84  ?   -1.077  -16.301   2.199  1.00   9.28  ?  1192  HIS  A  CD2  1  
ATOM    655  C   CE1  .  HIS  A  1  84  ?    0.901  -17.307   1.923  1.00  10.54  ?  1192  HIS  A  CE1  1  
ATOM    656  N   NE2  .  HIS  A  1  84  ?   -0.371  -17.222   1.440  1.00  10.05  ?  1192  HIS  A  NE2  1  
ATOM    657  N   N    .  GLN  A  1  85  ?    0.440  -17.385   5.803  1.00  12.17  ?  1193  GLN  A  N    1  
ATOM    658  C   CA   .  GLN  A  1  85  ?    1.511  -18.316   6.243  1.00  12.93  ?  1193  GLN  A  CA   1  
ATOM    659  C   C    .  GLN  A  1  85  ?    2.890  -17.690   5.998  1.00  12.33  ?  1193  GLN  A  C    1  
ATOM    660  O   O    .  GLN  A  1  85  ?    3.812  -17.882   6.820  1.00  13.09  ?  1193  GLN  A  O    1  
ATOM    661  C   CB   .  GLN  A  1  85  ?    1.332  -19.664   5.511  1.00  15.15  ?  1193  GLN  A  CB   1  
ATOM    662  C   CG   .  GLN  A  1  85  ?    2.383  -20.754   5.781  1.00  14.98  ?  1193  GLN  A  CG   1  
ATOM    663  N   N    .  ALA  A  1  86  ?    3.094  -16.981   4.891  1.00  10.46  ?  1194  ALA  A  N    1  
ATOM    664  C   CA   .  ALA  A  1  86  ?    4.410  -16.409   4.520  1.00  11.08  ?  1194  ALA  A  CA   1  
ATOM    665  C   C    .  ALA  A  1  86  ?    4.877  -15.383   5.546  1.00  10.61  ?  1194  ALA  A  C    1  
ATOM    666  O   O    .  ALA  A  1  86  ?    6.061  -15.069   5.519  1.00  11.68  ?  1194  ALA  A  O    1  
ATOM    667  C   CB   .  ALA  A  1  86  ?    4.333  -15.815   3.155  1.00  12.52  ?  1194  ALA  A  CB   1  
ATOM    668  N   N    .  LEU  A  1  87  ?    3.983  -14.885   6.407  1.00  10.07  ?  1195  LEU  A  N    1  
ATOM    669  C   CA   .  LEU  A  1  87  ?    4.378  -13.910   7.453  1.00   9.24  ?  1195  LEU  A  CA   1  
ATOM    670  C   C    .  LEU  A  1  87  ?    4.499  -14.556   8.835  1.00   9.81  ?  1195  LEU  A  C    1  
ATOM    671  O   O    .  LEU  A  1  87  ?    4.851  -13.832   9.783  1.00   8.52  ?  1195  LEU  A  O    1  
ATOM    672  C   CB   .  LEU  A  1  87  ?    3.321  -12.799   7.490  1.00   9.12  ?  1195  LEU  A  CB   1  
ATOM    673  C   CG   .  LEU  A  1  87  ?    3.062  -12.062   6.189  1.00  10.10  ?  1195  LEU  A  CG   1  
ATOM    674  C   CD1  .  LEU  A  1  87  ?    1.929  -11.032   6.325  1.00  10.29  ?  1195  LEU  A  CD1  1  
ATOM    675  C   CD2  .  LEU  A  1  87  ?    4.292  -11.346   5.710  1.00  11.50  ?  1195  LEU  A  CD2  1  
ATOM    676  N   N    .  LEU  A  1  88  ?    4.177  -15.827   9.025  1.00  10.45  ?  1196  LEU  A  N    1  
ATOM    677  C   CA   .  LEU  A  1  88  ?    4.139  -16.435  10.376  1.00  11.36  ?  1196  LEU  A  CA   1  
ATOM    678  C   C    .  LEU  A  1  88  ?    5.552  -16.405  10.965  1.00  12.27  ?  1196  LEU  A  C    1  
ATOM    679  O   O    .  LEU  A  1  88  ?    5.700  -16.081  12.184  1.00  12.45  ?  1196  LEU  A  O    1  
ATOM    680  C   CB   .  LEU  A  1  88  ?    3.549  -17.856  10.287  1.00  12.16  ?  1196  LEU  A  CB   1  
ATOM    681  N   N    .  ASP  A  1  89  ?    6.569  -16.836  10.202  1.00  13.25  ?  1197  ASP  A  N    1  
ATOM    682  C   CA   .  ASP  A  1  89  ?    7.936  -16.980  10.784  1.00  14.68  ?  1197  ASP  A  CA   1  
ATOM    683  C   C    .  ASP  A  1  89  ?    8.382  -15.595  11.303  1.00  13.35  ?  1197  ASP  A  C    1  
ATOM    684  O   O    .  ASP  A  1  89  ?    8.860  -15.508  12.421  1.00  11.60  ?  1197  ASP  A  O    1  
ATOM    685  C   CB   .  ASP  A  1  89  ?    8.947  -17.537   9.775  1.00  18.25  ?  1197  ASP  A  CB   1  
ATOM    686  C   CG   .  ASP  A  1  89  ?    8.826  -19.019   9.484  1.00  23.47  ?  1197  ASP  A  CG   1  
ATOM    687  O   OD1  .  ASP  A  1  89  ?    8.090  -19.747  10.225  1.00  27.08  ?  1197  ASP  A  OD1  1  
ATOM    688  O   OD2  .  ASP  A  1  89  ?    9.461  -19.452   8.481  1.00  34.29  ?  1197  ASP  A  OD2  1  
ATOM    689  N   N    .  VAL  A  1  90  ?    8.251  -14.527  10.519  1.00  11.43  ?  1198  VAL  A  N    1  
ATOM    690  C   CA   .  VAL  A  1  90  ?    8.751  -13.205  10.953  1.00  11.81  ?  1198  VAL  A  CA   1  
ATOM    691  C   C    .  VAL  A  1  90  ?    7.909  -12.746  12.157  1.00  10.45  ?  1198  VAL  A  C    1  
ATOM    692  O   O    .  VAL  A  1  90  ?    8.451  -12.173  13.135  1.00   9.32  ?  1198  VAL  A  O    1  
ATOM    693  C   CB   .  VAL  A  1  90  ?    8.809  -12.231   9.756  1.00  13.05  ?  1198  VAL  A  CB   1  
ATOM    694  C   CG1  .  VAL  A  1  90  ?    7.450  -11.763   9.271  1.00  11.71  ?  1198  VAL  A  CG1  1  
ATOM    695  C   CG2  .  VAL  A  1  90  ?    9.704  -11.053  10.017  1.00  15.22  ?  1198  VAL  A  CG2  1  
ATOM    696  N   N    .  LYS  A  1  91  ?    6.594  -12.924  12.130  1.00   9.08  ?  1199  LYS  A  N    1  
ATOM    697  C   CA   .  LYS  A  1  91  ?    5.766  -12.491  13.288  1.00   7.74  ?  1199  LYS  A  CA   1  
ATOM    698  C   C    .  LYS  A  1  91  ?    6.156  -13.292  14.532  1.00   7.51  ?  1199  LYS  A  C    1  
ATOM    699  O   O    .  LYS  A  1  91  ?    6.234  -12.708  15.626  1.00   7.95  ?  1199  LYS  A  O    1  
ATOM    700  C   CB   .  LYS  A  1  91  ?    4.272  -12.626  13.004  1.00   7.89  ?  1199  LYS  A  CB   1  
ATOM    701  C   CG   .  LYS  A  1  91  ?    3.735  -11.584  12.037  1.00   7.67  ?  1199  LYS  A  CG   1  
ATOM    702  C   CD   .  LYS  A  1  91  ?    2.273  -11.638  11.885  1.00   7.12  ?  1199  LYS  A  CD   1  
ATOM    703  C   CE   .  LYS  A  1  91  ?    1.766  -10.572  10.947  1.00   7.13  ?  1199  LYS  A  CE   1  
ATOM    704  N   NZ   .  LYS  A  1  91  ?    0.308  -10.460  10.951  1.00   7.08  ?  1199  LYS  A  NZ   1  
ATOM    705  N   N    .  ASN  A  1  92  ?    6.350  -14.607  14.398  1.00   7.79  ?  1200  ASN  A  N    1  
ATOM    706  C   CA   .  ASN  A  1  92  ?    6.720  -15.441  15.567  1.00   8.48  ?  1200  ASN  A  CA   1  
ATOM    707  C   C    .  ASN  A  1  92  ?    8.060  -14.978  16.134  1.00   8.58  ?  1200  ASN  A  C    1  
ATOM    708  O   O    .  ASN  A  1  92  ?    8.191  -14.945  17.340  1.00   9.03  ?  1200  ASN  A  O    1  
ATOM    709  C   CB   .  ASN  A  1  92  ?    6.780  -16.925  15.148  1.00   8.99  ?  1200  ASN  A  CB   1  
ATOM    710  C   CG   .  ASN  A  1  92  ?    5.465  -17.636  14.881  1.00  10.62  ?  1200  ASN  A  CG   1  
ATOM    711  O   OD1  .  ASN  A  1  92  ?    5.436  -18.679  14.150  1.00  13.72  ?  1200  ASN  A  OD1  1  
ATOM    712  N   ND2  .  ASN  A  1  92  ?    4.364  -17.083  15.317  1.00   8.60  ?  1200  ASN  A  ND2  1  
ATOM    713  N   N    .  ILE  A  1  93  ?    9.025  -14.685  15.295  1.00   8.08  ?  1201  ILE  A  N    1  
ATOM    714  C   CA   .  ILE  A  1  93  ?   10.376  -14.286  15.755  1.00   9.10  ?  1201  ILE  A  CA   1  
ATOM    715  C   C    .  ILE  A  1  93  ?   10.258  -12.932  16.458  1.00   8.80  ?  1201  ILE  A  C    1  
ATOM    716  O   O    .  ILE  A  1  93  ?   10.852  -12.736  17.532  1.00   9.19  ?  1201  ILE  A  O    1  
ATOM    717  C   CB   .  ILE  A  1  93  ?   11.357  -14.247  14.567  1.00  11.56  ?  1201  ILE  A  CB   1  
ATOM    718  C   CG1  .  ILE  A  1  93  ?   11.685  -15.631  14.009  1.00  13.33  ?  1201  ILE  A  CG1  1  
ATOM    719  C   CG2  .  ILE  A  1  93  ?   12.617  -13.487  14.927  1.00  13.58  ?  1201  ILE  A  CG2  1  
ATOM    720  N   N    .  ALA  A  1  94  ?    9.533  -11.989  15.881  1.00   8.31  ?  1202  ALA  A  N    1  
ATOM    721  C   CA   .  ALA  A  1  94  ?    9.316  -10.657  16.502  1.00   8.56  ?  1202  ALA  A  CA   1  
ATOM    722  C   C    .  ALA  A  1  94  ?    8.598  -10.821  17.823  1.00   8.32  ?  1202  ALA  A  C    1  
ATOM    723  O   O    .  ALA  A  1  94  ?    8.981  -10.208  18.829  1.00   8.30  ?  1202  ALA  A  O    1  
ATOM    724  C   CB   .  ALA  A  1  94  ?    8.508   -9.745  15.625  1.00   7.36  ?  1202  ALA  A  CB   1  
ATOM    725  N   N    .  HIS  A  1  95  ?    7.599  -11.686  17.891  1.00   8.60  ?  1203  HIS  A  N    1  
ATOM    726  C   CA   .  HIS  A  1  95  ?    6.846  -11.918  19.155  1.00   9.38  ?  1203  HIS  A  CA   1  
ATOM    727  C   C    .  HIS  A  1  95  ?    7.788  -12.504  20.229  1.00   9.46  ?  1203  HIS  A  C    1  
ATOM    728  O   O    .  HIS  A  1  95  ?    7.773  -12.019  21.416  1.00   9.05  ?  1203  HIS  A  O    1  
ATOM    729  C   CB   .  HIS  A  1  95  ?    5.624  -12.833  18.914  1.00  10.32  ?  1203  HIS  A  CB   1  
ATOM    730  C   CG   .  HIS  A  1  95  ?    4.881  -13.091  20.186  1.00  11.46  ?  1203  HIS  A  CG   1  
ATOM    731  N   ND1  .  HIS  A  1  95  ?    5.214  -14.126  21.026  1.00  14.69  ?  1203  HIS  A  ND1  1  
ATOM    732  C   CD2  .  HIS  A  1  95  ?    3.859  -12.446  20.769  1.00  13.68  ?  1203  HIS  A  CD2  1  
ATOM    733  C   CE1  .  HIS  A  1  95  ?    4.425  -14.100  22.062  1.00  13.17  ?  1203  HIS  A  CE1  1  
ATOM    734  N   NE2  .  HIS  A  1  95  ?    3.605  -13.087  21.939  1.00  15.22  ?  1203  HIS  A  NE2  1  
ATOM    735  N   N    .  GLN  A  1  96  ?    8.645  -13.441  19.865  1.00   9.90  ?  1204  GLN  A  N    1  
ATOM    736  C   CA   .  GLN  A  1  96  ?    9.604  -14.040  20.830  1.00  12.25  ?  1204  GLN  A  CA   1  
ATOM    737  C   C    .  GLN  A  1  96  ?   10.555  -12.950  21.325  1.00  10.77  ?  1204  GLN  A  C    1  
ATOM    738  O   O    .  GLN  A  1  96  ?   10.925  -12.953  22.497  1.00  12.36  ?  1204  GLN  A  O    1  
ATOM    739  C   CB   .  GLN  A  1  96  ?   10.385  -15.157  20.154  1.00  16.77  ?  1204  GLN  A  CB   1  
ATOM    740  C   CG   .  GLN  A  1  96  ?    9.673  -16.493  20.243  1.00  23.26  ?  1204  GLN  A  CG   1  
ATOM    741  C   CD   .  GLN  A  1  96  ?    9.708  -16.932  21.691  1.00  29.07  ?  1204  GLN  A  CD   1  
ATOM    742  O   OE1  .  GLN  A  1  96  ?   10.735  -16.849  22.373  1.00  39.96  ?  1204  GLN  A  OE1  1  
ATOM    743  N   NE2  .  GLN  A  1  96  ?    8.560  -17.331  22.205  1.00  35.64  ?  1204  GLN  A  NE2  1  
ATOM    744  N   N    .  ASN  A  1  97  ?   11.006  -12.063  20.453  1.00   9.87  ?  1205  ASN  A  N    1  
ATOM    745  C   CA   .  ASN  A  1  97  ?   11.981  -11.021  20.860  1.00  10.01  ?  1205  ASN  A  CA   1  
ATOM    746  C   C    .  ASN  A  1  97  ?   11.283   -9.994  21.755  1.00   9.42  ?  1205  ASN  A  C    1  
ATOM    747  O   O    .  ASN  A  1  97  ?   11.910   -9.479  22.696  1.00  11.38  ?  1205  ASN  A  O    1  
ATOM    748  C   CB   .  ASN  A  1  97  ?   12.636  -10.389  19.622  1.00  10.86  ?  1205  ASN  A  CB   1  
ATOM    749  C   CG   .  ASN  A  1  97  ?   13.720   -9.401  20.007  1.00  11.81  ?  1205  ASN  A  CG   1  
ATOM    750  O   OD1  .  ASN  A  1  97  ?   13.578   -8.182  19.924  1.00  13.32  ?  1205  ASN  A  OD1  1  
ATOM    751  N   ND2  .  ASN  A  1  97  ?   14.852   -9.913  20.446  1.00  14.15  ?  1205  ASN  A  ND2  1  
ATOM    752  N   N    .  LYS  A  1  98  ?   10.013   -9.696  21.509  1.00   8.36  ?  1206  LYS  A  N    1  
ATOM    753  C   CA   .  LYS  A  1  98  ?    9.288   -8.639  22.241  1.00   9.35  ?  1206  LYS  A  CA   1  
ATOM    754  C   C    .  LYS  A  1  98  ?    8.869   -9.137  23.611  1.00  10.27  ?  1206  LYS  A  C    1  
ATOM    755  O   O    .  LYS  A  1  98  ?    8.894   -8.312  24.570  1.00  10.85  ?  1206  LYS  A  O    1  
ATOM    756  C   CB   .  LYS  A  1  98  ?    8.091   -8.164  21.407  1.00   9.20  ?  1206  LYS  A  CB   1  
ATOM    757  C   CG   .  LYS  A  1  98  ?    7.359   -6.942  21.950  1.00   8.45  ?  1206  LYS  A  CG   1  
ATOM    758  C   CD   .  LYS  A  1  98  ?    6.409   -6.276  20.976  1.00   9.60  ?  1206  LYS  A  CD   1  
ATOM    759  C   CE   .  LYS  A  1  98  ?    5.684   -5.059  21.524  1.00  10.21  ?  1206  LYS  A  CE   1  
ATOM    760  N   NZ   .  LYS  A  1  98  ?    6.525   -3.835  21.431  1.00  10.73  ?  1206  LYS  A  NZ   1  
ATOM    761  N   N    .  PHE  A  1  99  ?    8.340  -10.367  23.671  1.00  11.59  ?  1207  PHE  A  N    1  
ATOM    762  C   CA   .  PHE  A  1  99  ?    7.655  -10.950  24.855  1.00  13.98  ?  1207  PHE  A  CA   1  
ATOM    763  C   C    .  PHE  A  1  99  ?    8.431  -12.199  25.287  1.00  19.94  ?  1207  PHE  A  C    1  
ATOM    764  O   O    .  PHE  A  1  99  ?    8.221  -12.483  26.488  1.00  26.93  ?  1207  PHE  A  O    1  
ATOM    765  C   CB   .  PHE  A  1  99  ?    6.209  -11.275  24.488  1.00  15.23  ?  1207  PHE  A  CB   1  
ATOM    766  C   CG   .  PHE  A  1  99  ?    5.379  -10.093  24.068  1.00  13.21  ?  1207  PHE  A  CG   1  
ATOM    767  C   CD1  .  PHE  A  1  99  ?    4.970   -9.169  25.006  1.00  13.85  ?  1207  PHE  A  CD1  1  
ATOM    768  C   CD2  .  PHE  A  1  99  ?    5.011   -9.886  22.744  1.00  14.19  ?  1207  PHE  A  CD2  1  
ATOM    769  C   CE1  .  PHE  A  1  99  ?    4.185   -8.085  24.622  1.00  13.59  ?  1207  PHE  A  CE1  1  
ATOM    770  C   CE2  .  PHE  A  1  99  ?    4.202   -8.829  22.366  1.00  13.65  ?  1207  PHE  A  CE2  1  
ATOM    771  C   CZ   .  PHE  A  1  99  ?    3.810   -7.904  23.309  1.00  14.27  ?  1207  PHE  A  CZ   1  
HETATM  772  ZN  ZN   .  ZN   B  2   .  ?   13.059   -2.339   2.404  1.00   6.86  ?  1301  ZN   A  ZN   1  
HETATM  773  ZN  ZN   .  ZN   C  2   .  ?   12.446    8.130  11.743  1.00   7.84  ?  1302  ZN   A  ZN   1  
HETATM  774  ZN  ZN   .  ZN   D  2   .  ?   -0.061   -5.964  -1.352  1.00   6.23  ?  1303  ZN   A  ZN   1  
HETATM  775  O   O3   .  U83  E  3   .  ?   -2.604    2.997   7.817  1.00   9.49  ?     1  U83  C  O3   1  
HETATM  776  C   C10  .  U83  E  3   .  ?   -1.469    3.064   7.371  1.00   8.11  ?     1  U83  C  C10  1  
HETATM  777  C   C9   .  U83  E  3   .  ?   -1.069    3.995   6.335  1.00   8.48  ?     1  U83  C  C9   1  
HETATM  778  C   C8   .  U83  E  3   .  ?   -2.005    4.846   5.735  1.00   9.56  ?     1  U83  C  C8   1  
HETATM  779  C   C7   .  U83  E  3   .  ?   -1.582    5.737   4.756  1.00  11.29  ?     1  U83  C  C7   1  
HETATM  780  C   C6   .  U83  E  3   .  ?   -0.259    5.780   4.373  1.00  10.86  ?     1  U83  C  C6   1  
HETATM  781  C   C5   .  U83  E  3   .  ?    0.675    4.948   4.968  1.00  10.08  ?     1  U83  C  C5   1  
HETATM  782  C   C4   .  U83  E  3   .  ?    0.275    4.065   5.973  1.00   8.19  ?     1  U83  C  C4   1  
HETATM  783  N   N    .  U83  E  3   .  ?    1.264    3.277   6.609  1.00   7.55  ?     1  U83  C  N    1  
HETATM  784  N   N1   .  U83  E  3   .  ?   -0.432    2.311   7.940  1.00   7.93  ?     1  U83  C  N1   1  
HETATM  785  C   C3   .  U83  E  3   .  ?    0.898    2.477   7.549  1.00   6.99  ?     1  U83  C  C3   1  
HETATM  786  C   C    .  U83  E  3   .  ?    1.935    1.741   8.329  1.00   7.11  ?     1  U83  C  C    1  
HETATM  787  C   C1   .  U83  E  3   .  ?    3.356    2.071   7.910  1.00   7.86  ?     1  U83  C  C1   1  
HETATM  788  C   C2   .  U83  E  3   .  ?    3.816    3.503   8.107  1.00   7.57  ?     1  U83  C  C2   1  
HETATM  789  O   O1   .  U83  E  3   .  ?    4.594    4.038   7.361  1.00   7.85  ?     1  U83  C  O1   1  
HETATM  790  O   O    .  U83  E  3   .  ?    3.309    4.125   9.093  1.00   7.55  ?     1  U83  C  O    1  
HETATM  791  C   C11  .  U83  E  3   .  ?   -0.795    1.382   9.002  1.00   8.54  ?     1  U83  C  C11  1  
HETATM  792  C   C12  .  U83  E  3   .  ?   -0.927    2.135  10.318  1.00   8.72  ?     1  U83  C  C12  1  
HETATM  793  O   O2   .  U83  E  3   .  ?   -0.337    3.228  10.480  1.00   9.76  ?     1  U83  C  O2   1  
HETATM  794  N   N2   .  U83  E  3   .  ?   -1.698    1.549  11.247  1.00   8.45  ?     1  U83  C  N2   1  
HETATM  795  C   C13  .  U83  E  3   .  ?   -1.816    2.084  12.609  1.00   8.42  ?     1  U83  C  C13  1  
HETATM  796  C   C14  .  U83  E  3   .  ?   -0.679    1.604  13.480  1.00   9.29  ?     1  U83  C  C14  1  
HETATM  797  C   C19  .  U83  E  3   .  ?    0.219    2.517  14.044  1.00   9.85  ?     1  U83  C  C19  1  
HETATM  798  C   C18  .  U83  E  3   .  ?    1.278    2.068  14.823  1.00   9.70  ?     1  U83  C  C18  1  
HETATM  799  C   C17  .  U83  E  3   .  ?    1.454    0.703  15.037  1.00  10.76  ?     1  U83  C  C17  1  
HETATM  800  C   C16  .  U83  E  3   .  ?    0.595   -0.197  14.457  1.00  10.19  ?     1  U83  C  C16  1  
HETATM  801  C   C15  .  U83  E  3   .  ?   -0.467    0.248  13.681  1.00   8.71  ?     1  U83  C  C15  1  
HETATM  802  O   O    .  HOH  F  4   .  ?  -10.545  -10.373   5.434  1.00  20.86  ?  1402  HOH  A  O    1  
HETATM  803  O   O    .  HOH  F  4   .  ?    4.868   -1.664  22.202  1.00  18.12  ?  1406  HOH  A  O    1  
HETATM  804  O   O    .  HOH  F  4   .  ?    6.371    5.952   7.918  1.00   7.07  ?  1409  HOH  A  O    1  
HETATM  805  O   O    .  HOH  F  4   .  ?   17.407    6.371  20.112  1.00  15.66  ?  1410  HOH  A  O    1  
HETATM  806  O   O    .  HOH  F  4   .  ?   14.719   -6.372  21.881  1.00  23.65  ?  1411  HOH  A  O    1  
HETATM  807  O   O    .  HOH  F  4   .  ?    4.919    0.330  14.591  1.00   7.45  ?  1412  HOH  A  O    1  
HETATM  808  O   O    .  HOH  F  4   .  ?    3.555    3.496  -4.014  1.00  19.66  ?  1413  HOH  A  O    1  
HETATM  809  O   O    .  HOH  F  4   .  ?    7.334   10.268   4.877  1.00  17.44  ?  1416  HOH  A  O    1  
HETATM  810  O   O    .  HOH  F  4   .  ?   11.714   -0.361  17.536  1.00   9.25  ?  1418  HOH  A  O    1  
HETATM  811  O   O    .  HOH  F  4   .  ?   19.116   -4.154   3.869  1.00  16.42  ?  1419  HOH  A  O    1  
HETATM  812  O   O    .  HOH  F  4   .  ?   17.811    1.037  12.331  1.00  12.00  ?  1420  HOH  A  O    1  
HETATM  813  O   O    .  HOH  F  4   .  ?   15.280   -5.609  13.658  1.00   9.49  ?  1421  HOH  A  O    1  
HETATM  814  O   O    .  HOH  F  4   .  ?   13.337  -13.764  18.299  1.00  17.20  ?  1424  HOH  A  O    1  
HETATM  815  O   O    .  HOH  F  4   .  ?    8.256   -5.874   1.868  1.00   8.83  ?  1425  HOH  A  O    1  
HETATM  816  O   O    .  HOH  F  4   .  ?    6.072    7.140  -0.081  1.00  22.86  ?  1427  HOH  A  O    1  
HETATM  817  O   O    .  HOH  F  4   .  ?   12.678   -6.896  23.400  1.00  11.97  ?  1428  HOH  A  O    1  
HETATM  818  O   O    .  HOH  F  4   .  ?   -4.557    0.101  -3.543  1.00  18.21  ?  1429  HOH  A  O    1  
HETATM  819  O   O    .  HOH  F  4   .  ?   10.810   -2.606  -5.138  1.00  17.12  ?  1432  HOH  A  O    1  
HETATM  820  O   O    .  HOH  F  4   .  ?    2.022  -12.770  -3.502  1.00  10.98  ?  1437  HOH  A  O    1  
HETATM  821  O   O    .  HOH  F  4   .  ?   10.249   -1.466  21.009  1.00   9.14  ?  1439  HOH  A  O    1  
HETATM  822  O   O    .  HOH  F  4   .  ?    4.409   -8.147  -6.327  1.00  12.50  ?  1440  HOH  A  O    1  
HETATM  823  O   O    .  HOH  F  4   .  ?   18.107   -1.745  20.163  1.00  23.55  ?  1441  HOH  A  O    1  
HETATM  824  O   O    .  HOH  F  4   .  ?    9.158   -3.628  22.517  1.00   9.60  ?  1443  HOH  A  O    1  
HETATM  825  O   O    .  HOH  F  4   .  ?   11.667    0.922  21.098  1.00  16.28  ?  1444  HOH  A  O    1  
HETATM  826  O   O    .  HOH  F  4   .  ?   15.905   -6.245  11.185  1.00  14.72  ?  1447  HOH  A  O    1  
HETATM  827  O   O    .  HOH  F  4   .  ?    2.331  -12.470  -6.400  1.00  22.39  ?  1455  HOH  A  O    1  
HETATM  828  O   O    .  HOH  F  4   .  ?   18.782    2.182   7.863  1.00  18.31  ?  1458  HOH  A  O    1  
HETATM  829  O   O    .  HOH  F  4   .  ?    7.984  -14.844   7.625  1.00  13.35  ?  1459  HOH  A  O    1  
HETATM  830  O   O    .  HOH  F  4   .  ?   17.667    0.227   9.638  1.00  12.74  ?  1460  HOH  A  O    1  
HETATM  831  O   O    .  HOH  F  4   .  ?   15.463  -12.824  16.737  1.00  25.61  ?  1461  HOH  A  O    1  
HETATM  832  O   O    .  HOH  F  4   .  ?   14.975  -13.009  20.604  1.00  22.72  ?  1465  HOH  A  O    1  
HETATM  833  O   O    .  HOH  F  4   .  ?   -2.677   -3.931  -4.967  1.00  14.44  ?  1478  HOH  A  O    1  
HETATM  834  O   O    .  HOH  F  4   .  ?   19.994    2.165  13.261  1.00  28.94  ?  1480  HOH  A  O    1  
HETATM  835  O   O    .  HOH  G  4   .  ?    7.860   -0.715  19.814  1.00  16.63  ?    16  HOH  B  O    1  
HETATM  836  O   O    .  HOH  G  4   .  ?    9.403    0.997  18.071  1.00   9.30  ?    17  HOH  B  O    1  
HETATM  837  O   O    .  HOH  G  4   .  ?   -1.084   -8.319   9.718  1.00   6.31  ?    38  HOH  B  O    1  
HETATM  838  O   O    .  HOH  G  4   .  ?   -1.849  -18.523   4.582  1.00  10.94  ?    39  HOH  B  O    1  
HETATM  839  O   O    .  HOH  G  4   .  ?   -3.522   -7.409  10.930  1.00  13.12  ?    40  HOH  B  O    1  
HETATM  840  O   O    .  HOH  G  4   .  ?   -3.875  -16.684   4.601  1.00  13.09  ?    41  HOH  B  O    1  
HETATM  841  O   O    .  HOH  G  4   .  ?    6.374  -18.177   7.630  1.00  14.50  ?    42  HOH  B  O    1  
HETATM  842  O   O    .  HOH  G  4   .  ?   14.512   -3.869  -4.124  1.00  14.61  ?    43  HOH  B  O    1  
HETATM  843  O   O    .  HOH  G  4   .  ?    8.719   -0.393   2.643  1.00  21.29  ?    44  HOH  B  O    1  
HETATM  844  O   O    .  HOH  G  4   .  ?   10.067   -8.608  27.213  1.00  18.03  ?    46  HOH  B  O    1  
HETATM  845  O   O    .  HOH  G  4   .  ?    8.073  -16.210   4.058  1.00  19.36  ?    47  HOH  B  O    1  
HETATM  846  O   O    .  HOH  G  4   .  ?   -6.852   -3.715   6.133  1.00  17.11  ?    48  HOH  B  O    1  
HETATM  847  O   O    .  HOH  G  4   .  ?    8.057  -14.490  -0.084  1.00  20.86  ?    49  HOH  B  O    1  
HETATM  848  O   O    .  HOH  G  4   .  ?    5.157   13.172  15.311  1.00  18.45  ?    51  HOH  B  O    1  
HETATM  849  O   O    .  HOH  G  4   .  ?   20.453    9.877  10.515  1.00  21.64  ?    52  HOH  B  O    1  
HETATM  850  O   O    .  HOH  G  4   .  ?   19.572    4.774  13.861  1.00  21.58  ?    57  HOH  B  O    1  
HETATM  851  O   O    .  HOH  G  4   .  ?   19.322   -3.500   0.903  1.00  17.73  ?    60  HOH  B  O    1  
HETATM  852  O   O    .  HOH  G  4   .  ?  -13.790  -11.366   8.923  1.00  24.40  ?    61  HOH  B  O    1  
HETATM  853  O   O    .  HOH  G  4   .  ?    7.982  -19.774  13.044  1.00  17.90  ?    62  HOH  B  O    1  
HETATM  854  O   O    .  HOH  G  4   .  ?    7.518  -16.815   1.511  1.00  20.37  ?    63  HOH  B  O    1  
HETATM  855  O   O    .  HOH  G  4   .  ?   18.235   -3.629  10.195  1.00  16.78  ?    64  HOH  B  O    1  
HETATM  856  O   O    .  HOH  G  4   .  ?   -0.305    2.829   2.039  1.00  12.73  ?    65  HOH  B  O    1  
HETATM  857  O   O    .  HOH  G  4   .  ?   11.315  -15.471   1.826  1.00  18.52  ?    66  HOH  B  O    1  
HETATM  858  O   O    .  HOH  G  4   .  ?   13.523    8.442  20.770  1.00  17.45  ?    67  HOH  B  O    1  
HETATM  859  O   O    .  HOH  G  4   .  ?    2.300    3.641  11.576  1.00   8.08  ?    69  HOH  B  O    1  
HETATM  860  O   O    .  HOH  G  4   .  ?    1.208   12.221  14.683  1.00  12.60  ?    70  HOH  B  O    1  
HETATM  861  O   O    .  HOH  G  4   .  ?    5.883  -16.512  18.845  1.00  17.67  ?    71  HOH  B  O    1  
HETATM  862  O   O    .  HOH  G  4   .  ?   -2.785    4.178   1.968  1.00  16.92  ?    72  HOH  B  O    1  
HETATM  863  O   O    .  HOH  G  4   .  ?    3.918  -21.169  12.725  1.00  18.65  ?    73  HOH  B  O    1  
HETATM  864  O   O    .  HOH  G  4   .  ?   -5.088    3.579   6.623  1.00  21.79  ?    74  HOH  B  O    1  
HETATM  865  O   O    .  HOH  G  4   .  ?   -2.803   -2.693  13.353  1.00  18.41  ?    75  HOH  B  O    1  
HETATM  866  O   O    .  HOH  G  4   .  ?   18.991   -5.461   6.958  1.00  18.65  ?    76  HOH  B  O    1  
HETATM  867  O   O    .  HOH  G  4   .  ?    6.478    3.247  20.110  1.00  25.06  ?    77  HOH  B  O    1  
HETATM  868  O   O    .  HOH  G  4   .  ?    3.293   12.680  11.601  1.00  20.93  ?    78  HOH  B  O    1  
HETATM  869  O   O    .  HOH  G  4   .  ?   -0.480  -20.115   8.082  1.00  24.48  ?    79  HOH  B  O    1  
HETATM  870  O   O    .  HOH  G  4   .  ?   13.736    6.345   4.962  1.00  17.15  ?    80  HOH  B  O    1  
HETATM  871  O   O    .  HOH  G  4   .  ?   13.327   13.428  11.493  1.00  22.02  ?    81  HOH  B  O    1  
HETATM  872  O   O    .  HOH  G  4   .  ?    3.186    5.727  13.138  1.00   6.95  ?    82  HOH  B  O    1  
HETATM  873  O   O    .  HOH  G  4   .  ?   -1.442   -1.732  -6.047  1.00  22.47  ?    83  HOH  B  O    1  
HETATM  874  O   O    .  HOH  G  4   .  ?   -1.302   -7.975  15.093  1.00  24.02  ?    84  HOH  B  O    1  
HETATM  875  O   O    .  HOH  G  4   .  ?    5.339   13.872  12.295  1.00  24.06  ?    85  HOH  B  O    1  
HETATM  876  O   O    .  HOH  G  4   .  ?    2.049  -15.537  -2.824  1.00  20.36  ?    86  HOH  B  O    1  
HETATM  877  O   O    .  HOH  G  4   .  ?   16.523    3.920  -2.976  1.00  23.47  ?    87  HOH  B  O    1  
HETATM  878  O   O    .  HOH  G  4   .  ?   -5.392    1.026  10.698  1.00  25.40  ?    88  HOH  B  O    1  
HETATM  879  O   O    .  HOH  G  4   .  ?   -0.381    9.750   8.459  1.00  20.83  ?    90  HOH  B  O    1  
HETATM  880  O   O    .  HOH  G  4   .  ?   -0.782    2.765  -2.414  1.00  20.43  ?    91  HOH  B  O    1  
HETATM  881  O   O    .  HOH  G  4   .  ?    2.680   -3.621  -7.268  1.00  27.42  ?    92  HOH  B  O    1  
HETATM  882  O   O    .  HOH  G  4   .  ?   -2.001   -0.696  16.761  1.00  21.55  ?    93  HOH  B  O    1  
HETATM  883  O   O    .  HOH  G  4   .  ?   -6.554   -3.145  -1.731  1.00  30.87  ?    94  HOH  B  O    1  
HETATM  884  O   O    .  HOH  G  4   .  ?   19.649   -1.447   9.525  1.00  21.10  ?    95  HOH  B  O    1  
HETATM  885  O   O    .  HOH  G  4   .  ?    0.474    7.614   1.281  1.00  27.49  ?    96  HOH  B  O    1  
HETATM  886  O   O    .  HOH  G  4   .  ?   20.780   -9.896   8.034  1.00  26.66  ?    97  HOH  B  O    1  
HETATM  887  O   O    .  HOH  G  4   .  ?    4.954   11.329   8.595  1.00  20.71  ?    98  HOH  B  O    1  
HETATM  888  O   O    .  HOH  G  4   .  ?    9.210   -9.132  -5.629  1.00  23.01  ?    99  HOH  B  O    1  
HETATM  889  O   O    .  HOH  G  4   .  ?    0.852  -10.168  22.862  1.00  30.38  ?   100  HOH  B  O    1  
HETATM  890  O   O    .  HOH  G  4   .  ?   -6.611    1.900   2.944  1.00  25.68  ?   101  HOH  B  O    1  
HETATM  891  O   O    .  HOH  G  4   .  ?    1.174    5.033   0.855  1.00  25.27  ?   102  HOH  B  O    1  
HETATM  892  O   O    .  HOH  G  4   .  ?   -1.154    1.397  -4.963  1.00  27.10  ?   103  HOH  B  O    1  
HETATM  893  O   O    .  HOH  G  4   .  ?   10.125  -18.070  13.304  1.00  25.14  ?   104  HOH  B  O    1  
HETATM  894  O   O    .  HOH  G  4   .  ?   -4.850    3.991   3.743  1.00  28.07  ?   105  HOH  B  O    1  
HETATM  895  O   O    .  HOH  G  4   .  ?   -2.699  -20.345   6.355  1.00  23.41  ?   106  HOH  B  O    1  
HETATM  896  O   O    .  HOH  G  4   .  ?   17.582   -9.352  18.430  1.00  20.63  ?   107  HOH  B  O    1  
HETATM  897  O   O    .  HOH  G  4   .  ?   15.187   10.587   5.687  1.00  29.28  ?   108  HOH  B  O    1  
HETATM  898  O   O    .  HOH  G  4   .  ?   13.339   13.373   7.256  1.00  24.76  ?   109  HOH  B  O    1  
HETATM  899  O   O    .  HOH  G  4   .  ?   20.123    5.380  16.794  1.00  27.03  ?   110  HOH  B  O    1  
HETATM  900  O   O    .  HOH  G  4   .  ?   12.897  -14.546  27.672  1.00  42.66  ?   111  HOH  B  O    1  
HETATM  901  O   O    .  HOH  G  4   .  ?   17.983   -8.176  11.682  1.00  28.55  ?   112  HOH  B  O    1  
HETATM  902  O   O    .  HOH  G  4   .  ?   -4.178   -5.159  12.396  1.00  29.39  ?   113  HOH  B  O    1  
HETATM  903  O   O    .  HOH  G  4   .  ?    7.713   13.810  15.210  1.00  27.26  ?   114  HOH  B  O    1  
HETATM  904  O   O    .  HOH  G  4   .  ?    0.689   -1.810  -7.758  1.00  22.87  ?   115  HOH  B  O    1  
HETATM  905  O   O    .  HOH  G  4   .  ?    1.684   -5.709  21.123  1.00  27.48  ?   116  HOH  B  O    1  
HETATM  906  O   O    .  HOH  G  4   .  ?   -1.668   -5.380  -7.207  1.00  26.41  ?   117  HOH  B  O    1  
HETATM  907  O   O    .  HOH  G  4   .  ?    3.651    5.907  -4.387  1.00  22.93  ?   118  HOH  B  O    1  
#
_software.classification  "data scaling"
_software.name            Aimless
#
_reflns.entry_id                  UNNAMED
_reflns.pdbx_diffrn_id            1
_reflns.pdbx_ordinal              1
_reflns.d_resolution_low          33.08
_reflns.d_resolution_high         1.55
_reflns.number_obs                15042
_reflns.percent_possible_obs      97.9
_reflns.pdbx_Rmerge_I_obs         0.048
_reflns.pdbx_netI_over_sigmaI     28.2
_reflns.pdbx_redundancy           6.7
_reflns.pdbx_Rrim_I_all           0.052
_reflns.pdbx_Rpim_I_all           0.020
_reflns.pdbx_CC_half              0.999
_reflns.pdbx_number_measured_all  100957
_reflns.pdbx_chi_squared          0.91
#
_reflns_shell.pdbx_diffrn_id             1
_reflns_shell.pdbx_ordinal               1
_reflns_shell.d_res_high                 1.55
_reflns_shell.d_res_low                  1.58
_reflns_shell.number_measured_all        4324
_reflns_shell.number_unique_obs          696
_reflns_shell.Rmerge_I_obs               0.265
_reflns_shell.pdbx_chi_squared           1.02
_reflns_shell.pdbx_redundancy            6.2
_reflns_shell.percent_possible_obs       94.6
_reflns_shell.pdbx_netI_over_sigmaI_obs  7.9
_reflns_shell.pdbx_Rrim_I_all            0.289
_reflns_shell.pdbx_Rpim_I_all            0.115
_reflns_shell.pdbx_CC_half               0.964
#
_entity_poly.entity_id                 1
_entity_poly.pdbx_seq_one_letter_code  
;GSPLPWCPHLVAVCPIPAAGLDVTQPCGDCGTIQENWVCLSCYQVYCGRYINGHMLQHHG
NSGHPLVLSYIDLSAWCYYCQAYVHHQALLDVKNIAHQNKFGEDMPH
;

_entity_poly.pdbx_strand_id            A
_entity_poly.type                      polypeptide(L)
_entity_poly.pdbx_target_identifier    ?
##
