# Supplementary material for: Discovery and Characterization of a Chemical Probe Targeting the Zinc-Finger Ubiquitin-Binding Domain of HDAC6
Source: J Med Chem. 2023 Jul 27;66(15):10273–88. doi: 10.1021/acs.jmedchem.3c00314 (PMC10424181; doi:10.1021/acs.jmedchem.3c00314)
Supplement: Supplementary file 5 — jm3c00314_si_005.cif [file jm3c00314_si_005.cif]

data_rxxxxsf
# 
_audit.revision_id     1_0 
_audit.creation_date   ? 
_audit.update_record   'Initial release' 
# 
_cell.entry_id      xxxx 
_cell.length_a      40.950 
_cell.length_b      44.430 
_cell.length_c      56.130 
_cell.angle_alpha   90.000 
_cell.angle_beta    90.000 
_cell.angle_gamma   90.000 
# 
_diffrn_radiation_wavelength.id           1 
_diffrn_radiation_wavelength.wavelength   1.5418 
# 
_entry.id   xxxx 
# 
_exptl_crystal.id   1 
# 
_reflns_scale.group_code   1 
# 
_symmetry.entry_id               xxxx 
_symmetry.space_group_name_H-M   'P 21 21 21' 
_symmetry.Int_Tables_number      19 
# 
#
loop_
_refln.crystal_id
_refln.wavelength_id
_refln.scale_group_code
_refln.index_h
_refln.index_k
_refln.index_l
_refln.status
_refln.pdbx_r_free_flag
_refln.F_meas_au
_refln.F_meas_sigma_au
_refln.intensity_meas
_refln.intensity_sigma
_refln.pdbx_I_plus
_refln.pdbx_I_plus_sigma
_refln.pdbx_I_minus
_refln.pdbx_I_minus_sigma
_refln.pdbx_F_plus
_refln.pdbx_F_plus_sigma
_refln.pdbx_F_minus
_refln.pdbx_F_minus_sigma
_refln.pdbx_anom_difference
_refln.pdbx_anom_difference_sigma
1 1 1    0    0    2 o  3  106.14    1.49 2196.21   61.72 2196.21   61.72 2196.21   61.72  106.14    1.49  106.14    1.49   0.00   0.00 
1 1 1    0    0    4 o  8  283.81    3.28 15699.38  363.13 15699.38  363.13 15699.38  363.13  283.81    3.28  283.81    3.28  -0.00   0.00 
1 1 1    0    0    6 o 18  190.43    2.38 7068.52  176.90 7068.52  176.90 7068.52  176.90  190.43    2.38  190.43    2.38  -0.00   0.00 
1 1 1    0    0    8 o 17  150.63    2.20 4423.65  129.29 4423.65  129.29 4423.65  129.29  150.63    2.20  150.63    2.20  -0.00   0.00 
1 1 1    0    0   10 o 19  179.52    2.44 6282.47  170.69 6282.47  170.69 6282.47  170.69  179.52    2.44  179.52    2.44  -0.00   0.00 
1 1 1    0    0   12 o 18  758.57    8.50 112214.92 2512.49 112214.92 2512.49 112214.92 2512.49  758.57    8.50  758.57    8.50  -0.00   0.00 
1 1 1    0    0   14 o 12  261.58    3.24 13336.72  330.42 13336.72  330.42 13336.72  330.42  261.58    3.24  261.58    3.24   0.00   0.00 
1 1 1    0    0   16 o 17  649.23    7.33 82185.98 1852.82 82185.98 1852.82 82185.98 1852.82  649.23    7.33  649.23    7.33   0.00   0.00 
1 1 1    0    0   18 o  1  142.07    2.51 3935.93  138.72 3935.93  138.72 3935.93  138.72  142.07    2.51  142.07    2.51   0.00   0.00 
1 1 1    0    0   20 o  9  639.34    7.21 79741.70 1796.34 79741.70 1796.34 79741.70 1796.34  639.34    7.21  639.34    7.21  -0.00   0.00 
1 1 1    0    0   22 x 11       ?       ?       ?       ?       ?       ?       ?       ?       ?       ?       ?       ?      ?      ? 
1 1 1    0    0   24 o 14   28.50    7.93  190.98   76.18  190.98   76.18  190.98   76.18   28.50    7.93   28.50    7.93   0.00   0.00 
1 1 1    0    0   26 x  8       ?       ?       ?       ?       ?       ?       ?       ?       ?       ?       ?       ?      ?      ? 
1 1 1    0    0   28 x  8       ?       ?       ?       ?       ?       ?       ?       ?       ?       ?       ?       ?      ?      ? 
1 1 1    0    0   30 x 10       ?       ?       ?       ?       ?       ?       ?       ?       ?       ?       ?       ?      ?      ? 
1 1 1    0    0   32 x 11       ?       ?       ?       ?       ?       ?       ?       ?       ?       ?       ?       ?      ?      ? 
1 1 1    0    0   34 x  5       ?       ?       ?       ?       ?       ?       ?       ?       ?       ?       ?       ?      ?      ? 
1 1 1    0    0   36 x 14       ?       ?       ?       ?       ?       ?       ?       ?       ?       ?       ?       ?      ?      ? 
1 1 1    0    1    1 x 14       ?       ?       ?       ?       ?       ?       ?       ?       ?       ?       ?       ?      ?      ? 
1 1 1    0    1    2 o 12  359.62    3.34 25207.12  467.62 25207.12  467.62 25207.12  467.62  359.62    3.34  359.62    3.34  -0.00   0.00 
1 1 1    0    1    3 f  0  504.37    4.63 49591.59  909.83 49591.59  909.83 49591.59  909.83  504.37    4.63  504.37    4.63   0.00   0.00 
1 1 1    0    1    4 o 15   40.92    1.68  327.89   26.62  327.89   26.62  327.89   26.62   40.92    1.68   40.92    1.68   0.00   0.00 
1 1 1    0    1    5 o  6  358.57    2.90 25056.62  404.56 25056.62  404.56 25056.62  404.56  358.57    2.90  358.57    2.90   0.00   0.00 
1 1 1    0    1    6 o 17   88.44    1.36 1524.93   46.74 1524.93   46.74 1524.93   46.74   88.44    1.36   88.44    1.36   0.00   0.00 
1 1 1    0    1    7 o  6  283.08    2.36 15617.03  259.72 15617.03  259.72 15617.03  259.72  283.08    2.36  283.08    2.36  -0.00   0.00 
1 1 1    0    1    8 o 18  179.26    1.70 6262.65  118.92 6262.65  118.92 6262.65  118.92  179.26    1.70  179.26    1.70  -0.00   0.00 
1 1 1    0    1    9 o  4  222.33    1.97 9633.25  170.80 9633.25  170.80 9633.25  170.80  222.33    1.97  222.33    1.97  -0.00   0.00 
1 1 1    0    1   10 o  2   13.43    7.12   50.67   50.03   50.67   50.03   50.67   50.03   13.43    7.12   13.43    7.12  -0.00   0.00 
1 1 1    0    1   11 o 13  259.51    2.22 13123.85  224.22 13123.85  224.22 13123.85  224.22  259.51    2.22  259.51    2.22  -0.00   0.00 
1 1 1    0    1   12 o  3  140.87    1.68 3867.86   92.11 3867.86   92.11 3867.86   92.11  140.87    1.68  140.87    1.68  -0.00   0.00 
1 1 1    0    1   13 o 11  392.41    3.21 30008.68  490.30 30008.68  490.30 30008.68  490.30  392.41    3.21  392.41    3.21  -0.00   0.00 
1 1 1    0    1   14 o 15  665.55    5.30 86348.66 1372.93 86348.66 1372.93 86348.66 1372.93  665.55    5.30  665.55    5.30   0.00   0.00 
1 1 1    0    1   15 o 10   55.44    3.64  606.71   77.88  606.71   77.88  606.71   77.88   55.44    3.64   55.44    3.64   0.00   0.00 
1 1 1    0    1   16 o 17  119.76    2.10 2796.92   98.04 2796.92   98.04 2796.92   98.04  119.76    2.10  119.76    2.10   0.00   0.00 
1 1 1    0    1   17 o 10   56.08    3.33  619.32   72.26  619.32   72.26  619.32   72.26   56.08    3.33   56.08    3.33   0.00   0.00 
1 1 1    0    1   18 o  3  340.16    2.83 22551.36  374.77 22551.36  374.77 22551.36  374.77  340.16    2.83  340.16    2.83  -0.00   0.00 
1 1 1    0    1   19 o 10   50.62    3.02  504.70   59.05  504.70   59.05  504.70   59.05   50.62    3.02   50.62    3.02  -0.00   0.00 
1 1 1    0    1   20 o 12  198.91    2.19 7711.82  169.54 7711.82  169.54 7711.82  169.54  198.91    2.19  198.91    2.19   0.00   0.00 
1 1 1    0    1   21 o 14  249.35    2.54 12119.41  246.52 12119.41  246.52 12119.41  246.52  249.35    2.54  249.35    2.54   0.00   0.00 
1 1 1    0    1   22 o  8   32.80    4.19  219.81   51.16  219.81   51.16  219.81   51.16   32.80    4.19   32.80    4.19  -0.00   0.00 
1 1 1    0    1   23 o  1  188.06    2.11 6893.89  154.23 6893.89  154.23 6893.89  154.23  188.06    2.11  188.06    2.11   0.00   0.00 
1 1 1    0    1   24 o 13  136.40    1.65 3626.92   87.69 3626.92   87.69 3626.92   87.69  136.40    1.65  136.40    1.65   0.00   0.00 
1 1 1    0    1   25 o  1  138.05    1.71 3715.02   91.77 3715.02   91.77 3715.02   91.77  138.05    1.71  138.05    1.71  -0.00   0.00 
1 1 1    0    1   26 o  4   58.74    2.15  675.16   49.13  675.16   49.13  675.16   49.13   58.74    2.15   58.74    2.15   0.00   0.00 
1 1 1    0    1   27 o 18  133.50    2.35 3476.66  121.98 3476.66  121.98 3476.66  121.98  133.50    2.35  133.50    2.35   0.00   0.00 
1 1 1    0    1   28 o  5   38.80    4.83  307.20   69.94  307.20   69.94  307.20   69.94   38.80    4.83   38.80    4.83  -0.00   0.00 
1 1 1    0    1   29 x 13       ?       ?       ?       ?       ?       ?       ?       ?       ?       ?       ?       ?      ?      ? 
1 1 1    0    1   30 x 10       ?       ?       ?       ?       ?       ?       ?       ?       ?       ?       ?       ?      ?      ? 
1 1 1    0    1   31 x 10       ?       ?       ?       ?       ?       ?       ?       ?       ?       ?       ?       ?      ?      ? 
1 1 1    0    1   32 x 13       ?       ?       ?       ?       ?       ?       ?       ?       ?       ?       ?       ?      ?      ? 
1 1 1    0    1   33 x 15       ?       ?       ?       ?       ?       ?       ?       ?       ?       ?       ?       ?      ?      ? 
1 1 1    0    1   34 x 10       ?       ?       ?       ?       ?       ?       ?       ?       ?       ?       ?       ?      ?      ? 
1 1 1    0    1   35 x  3       ?       ?       ?       ?       ?       ?       ?       ?       ?       ?       ?       ?      ?      ? 
1 1 1    0    1   36 x 17       ?       ?       ?       ?       ?       ?       ?       ?       ?       ?       ?       ?      ?      ? 
1 1 1    0    2    0 f  0   40.17    3.03  319.70   46.77  319.70   46.77  319.70   46.77   40.17    3.03   40.17    3.03   0.00   0.00 
1 1 1    0    2    1 o 12  464.38    3.70 42030.33  669.54 42030.33  669.54 42030.33  669.54  464.38    3.70  464.38    3.70   0.00   0.00 
1 1 1    0    2    2 o 16  154.40    1.46 4645.90   88.10 4645.90   88.10 4645.90   88.10  154.40    1.46  154.40    1.46   0.00   0.00 
1 1 1    0    2    3 o  5  245.14    2.05 11710.60  196.19 11710.60  196.19 11710.60  196.19  245.14    2.05  245.14    2.05  -0.00   0.00 
1 1 1    0    2    4 o  1   15.95    5.95   66.66   34.43   66.66   34.43   66.66   34.43   15.95    5.95   15.95    5.95  -0.00   0.00 
1 1 1    0    2    5 f  0   83.94    1.48 1373.88   48.29 1373.88   48.29 1373.88   48.29   83.94    1.48   83.94    1.48  -0.00   0.00 
1 1 1    0    2    6 o  6  252.15    2.14 12390.18  210.38 12390.18  210.38 12390.18  210.38  252.15    2.14  252.15    2.14  -0.00   0.00 
1 1 1    0    2    7 o  3  269.00    2.27 14101.97  238.20 14101.97  238.20 14101.97  238.20  269.00    2.27  269.00    2.27   0.00   0.00 
1 1 1    0    2    8 o 10  153.43    1.64 4588.14   98.19 4588.14   98.19 4588.14   98.19  153.43    1.64  153.43    1.64   0.00   0.00 
1 1 1    0    2    9 o  1   45.45    2.99  407.74   52.45  407.74   52.45  407.74   52.45   45.45    2.99   45.45    2.99  -0.00   0.00 
1 1 1    0    2   10 o 15  394.39    3.20 30317.49  492.12 30317.49  492.12 30317.49  492.12  394.39    3.20  394.39    3.20  -0.00   0.00 
1 1 1    0    2   11 o  5  280.83    2.38 15369.65  260.90 15369.65  260.90 15369.65  260.90  280.83    2.38  280.83    2.38  -0.00   0.00 
1 1 1    0    2   12 o 19   43.53    3.60  376.70   60.01  376.70   60.01  376.70   60.01   43.53    3.60   43.53    3.60   0.00   0.00 
1 1 1    0    2   13 o  3   16.60    8.52   78.59   70.06   78.59   70.06   78.59   70.06   16.60    8.52   16.60    8.52   0.00   0.00 
1 1 1    0    2   14 o  5  332.79    2.79 21582.04  361.31 21582.04  361.31 21582.04  361.31  332.79    2.79  332.79    2.79  -0.00   0.00 
1 1 1    0    2   15 o  5  361.23    3.02 25429.28  424.41 25429.28  424.41 25429.28  424.41  361.23    3.02  361.23    3.02   0.00   0.00 
1 1 1    0    2   16 o 15  269.98    2.40 14204.91  252.11 14204.91  252.11 14204.91  252.11  269.98    2.40  269.98    2.40   0.00   0.00 
1 1 1    0    2   17 o  3  496.35    4.01 48022.33  774.43 48022.33  774.43 48022.33  774.43  496.35    4.01  496.35    4.01  -0.00   0.00 
1 1 1    0    2   18 o  6  440.82    3.58 37877.73  614.37 37877.73  614.37 37877.73  614.37  440.82    3.58  440.82    3.58   0.00   0.00 
1 1 1    0    2   19 o 17   34.17    4.80  240.76   60.30  240.76   60.30  240.76   60.30   34.17    4.80   34.17    4.80  -0.00   0.00 
1 1 1    0    2   20 o  6  119.45    2.08 2782.79   96.66 2782.79   96.66 2782.79   96.66  119.45    2.08  119.45    2.08   0.00   0.00 
1 1 1    0    2   21 o 15  119.03    2.05 2762.96   95.09 2762.96   95.09 2762.96   95.09  119.03    2.05  119.03    2.05   0.00   0.00 
1 1 1    0    2   22 o  4    9.83    6.17    9.25   49.34    9.25   49.34    9.25   49.34    9.83    6.17    9.83    6.17   0.00   0.00 
1 1 1    0    2   23 o 19   84.59    2.26 1397.34   74.48 1397.34   74.48 1397.34   74.48   84.59    2.26   84.59    2.26   0.00   0.00 
1 1 1    0    2   24 o 18  195.27    1.87 7431.88  141.98 7431.88  141.98 7431.88  141.98  195.27    1.87  195.27    1.87   0.00   0.00 
1 1 1    0    2   25 o  6   85.01    1.81 1409.92   59.86 1409.92   59.86 1409.92   59.86   85.01    1.81   85.01    1.81   0.00   0.00 
1 1 1    0    2   26 o 17  160.26    2.58 5009.60  160.93 5009.60  160.93 5009.60  160.93  160.26    2.58  160.26    2.58  -0.00   0.00 
1 1 1    0    2   27 o  7   97.52    2.77 1858.11  104.87 1858.11  104.87 1858.11  104.87   97.52    2.77   97.52    2.77  -0.00   0.00 
1 1 1    0    2   28 f  0   11.22    7.36  -13.55   80.91  -13.55   80.91  -13.55   80.91   11.22    7.36   11.22    7.36  -0.00   0.00 
1 1 1    0    2   29 o 17   14.32    8.79   32.96   94.31   32.96   94.31   32.96   94.31   14.32    8.79   14.32    8.79  -0.00   0.00 
1 1 1    0    2   30 o 16   92.51    2.43 1671.97   87.61 1671.97   87.61 1671.97   87.61   92.51    2.43   92.51    2.43   0.00   0.00 
1 1 1    0    2   31 x  4       ?       ?       ?       ?       ?       ?       ?       ?       ?       ?       ?       ?      ?      ? 
1 1 1    0    2   32 x  1       ?       ?       ?       ?       ?       ?       ?       ?       ?       ?       ?       ?      ?      ? 
1 1 1    0    2   33 x  8       ?       ?       ?       ?       ?       ?       ?       ?       ?       ?       ?       ?      ?      ? 
1 1 1    0    2   34 x 18       ?       ?       ?       ?       ?       ?       ?       ?       ?       ?       ?       ?      ?      ? 
1 1 1    0    2   35 x  1       ?       ?       ?       ?       ?       ?       ?       ?       ?       ?       ?       ?      ?      ? 
1 1 1    0    2   36 x  6       ?       ?       ?       ?       ?       ?       ?       ?       ?       ?       ?       ?      ?      ? 
1 1 1    0    3    1 o  5   53.31    2.13  556.40   44.10  556.40   44.10  556.40   44.10   53.31    2.13   53.31    2.13  -0.00   0.00 
1 1 1    0    3    2 o 17   46.10    2.26  417.08   40.41  417.08   40.41  417.08   40.41   46.10    2.26   46.10    2.26   0.00   0.00 
1 1 1    0    3    3 o  1  210.30    1.87 8618.17  152.87 8618.17  152.87 8618.17  152.87  210.30    1.87  210.30    1.87   0.00   0.00 
1 1 1    0    3    4 o 13  148.88    1.57 4319.78   91.33 4319.78   91.33 4319.78   91.33  148.88    1.57  148.88    1.57   0.00   0.00 
1 1 1    0    3    5 o 12  141.61    1.60 3908.43   88.46 3908.43   88.46 3908.43   88.46  141.61    1.60  141.61    1.60  -0.00   0.00 
1 1 1    0    3    6 o  2   11.74    6.92   30.21   54.10   30.21   54.10   30.21   54.10   11.74    6.92   11.74    6.92  -0.00   0.00 
1 1 1    0    3    7 o 18  198.83    1.88 7704.89  145.45 7704.89  145.45 7704.89  145.45  198.83    1.88  198.83    1.88  -0.00   0.00 
1 1 1    0    3    8 o  4  127.48    1.70 3167.73   84.21 3167.73   84.21 3167.73   84.21  127.48    1.70  127.48    1.70  -0.00   0.00 
1 1 1    0    3    9 o  5    9.02    6.03  -20.91   58.34  -20.91   58.34  -20.91   58.34    9.02    6.03    9.02    6.03   0.00   0.00 
1 1 1    0    3   10 o 14  164.36    1.77 5264.94  113.21 5264.94  113.21 5264.94  113.21  164.36    1.77  164.36    1.77  -0.00   0.00 
1 1 1    0    3   11 o 11   11.01    6.84   15.50   58.71   15.50   58.71   15.50   58.71   11.01    6.84   11.01    6.84  -0.00   0.00 
1 1 1    0    3   12 f  0  920.94    7.28 165398.70 2612.70 165398.70 2612.70 165398.70 2612.70  920.94    7.28  920.94    7.28   0.00   0.00 
1 1 1    0    3   13 o  5   26.89    7.94  173.17   72.27  173.17   72.27  173.17   72.27   26.89    7.94   26.89    7.94  -0.00   0.00 
1 1 1    0    3   14 o  9  297.93    2.58 17298.21  298.91 17298.21  298.91 17298.21  298.91  297.93    2.58  297.93    2.58   0.00   0.00 
1 1 1    0    3   15 o 18  233.28    2.29 10605.87  208.42 10605.87  208.42 10605.87  208.42  233.28    2.29  233.28    2.29  -0.00   0.00 
1 1 1    0    3   16 o 18   11.81    7.56    3.55   78.24    3.55   78.24    3.55   78.24   11.81    7.56   11.81    7.56  -0.00   0.00 
1 1 1    0    3   17 o 11  396.13    3.26 30584.01  503.29 30584.01  503.29 30584.01  503.29  396.13    3.26  396.13    3.26  -0.00   0.00 
1 1 1    0    3   18 o 15  210.33    2.01 8621.27  164.85 8621.27  164.85 8621.27  164.85  210.33    2.01  210.33    2.01   0.00   0.00 
1 1 1    0    3   19 o  7  169.37    1.83 5591.18  120.52 5591.18  120.52 5591.18  120.52  169.37    1.83  169.37    1.83  -0.00   0.00 
1 1 1    0    3   20 o  8   50.39    3.10  500.51   60.32  500.51   60.32  500.51   60.32   50.39    3.10   50.39    3.10   0.00   0.00 
1 1 1    0    3   21 o  2   44.33    4.17  393.13   70.43  393.13   70.43  393.13   70.43   44.33    4.17   44.33    4.17  -0.00   0.00 
1 1 1    0    3   22 o 17  310.13    3.03 18750.95  366.65 18750.95  366.65 18750.95  366.65  310.13    3.03  310.13    3.03  -0.00   0.00 
1 1 1    0    3   23 o  3   10.62    6.26   24.95   44.14   24.95   44.14   24.95   44.14   10.62    6.26   10.62    6.26   0.00   0.00 
1 1 1    0    3   24 o  7  116.85    2.83 2666.07  128.66 2666.07  128.66 2666.07  128.66  116.85    2.83  116.85    2.83  -0.00   0.00 
1 1 1    0    3   25 o  9  155.61    2.71 4723.54  164.20 4723.54  164.20 4723.54  164.20  155.61    2.71  155.61    2.71   0.00   0.00 
1 1 1    0    3   26 o 10  256.24    3.23 12806.77  322.70 12806.77  322.70 12806.77  322.70  256.24    3.23  256.24    3.23  -0.00   0.00 
1 1 1    0    3   27 o  5   63.34    4.17  792.64  101.81  792.64  101.81  792.64  101.81   63.34    4.17   63.34    4.17  -0.00   0.00 
1 1 1    0    3   28 o  6  339.23    4.05 22459.57  535.71 22459.57  535.71 22459.57  535.71  339.23    4.05  339.23    4.05   0.00   0.00 
1 1 1    0    3   29 o 13  150.75    2.96 4436.29  173.83 4436.29  173.83 4436.29  173.83  150.75    2.96  150.75    2.96   0.00   0.00 
1 1 1    0    3   30 o 17  118.31    2.58 2733.20  118.99 2733.20  118.99 2733.20  118.99  118.31    2.58  118.31    2.58   0.00   0.00 
1 1 1    0    3   31 o  1   66.15    3.31  860.13   84.72  860.13   84.72  860.13   84.72   66.15    3.31   66.15    3.31   0.00   0.00 
1 1 1    0    3   32 x 13       ?       ?       ?       ?       ?       ?       ?       ?       ?       ?       ?       ?      ?      ? 
1 1 1    0    3   33 x 11       ?       ?       ?       ?       ?       ?       ?       ?       ?       ?       ?       ?      ?      ? 
1 1 1    0    3   34 x  5       ?       ?       ?       ?       ?       ?       ?       ?       ?       ?       ?       ?      ?      ? 
1 1 1    0    3   35 x  1       ?       ?       ?       ?       ?       ?       ?       ?       ?       ?       ?       ?      ?      ? 
1 1 1    0    3   36 x 12       ?       ?       ?       ?       ?       ?       ?       ?       ?       ?       ?       ?      ?      ? 
1 1 1    0    4    0 o  3  308.34    3.63 18531.49  436.16 18531.49  436.16 18531.49  436.16  308.34    3.63  308.34    3.63   0.00   0.00 
1 1 1    0    4    1 o 12  843.29    6.66 138684.81 2186.44 138684.81 2186.44 138684.81 2186.44  843.29    6.66  843.29    6.66  -0.00   0.00 
1 1 1    0    4    2 o  1  423.63    3.94 34980.95  650.60 34980.95  650.60 34980.95  650.60  423.63    3.94  423.63    3.94   0.00   0.00 
1 1 1    0    4    3 o  4  240.37    2.13 11259.47  199.58 11259.47  199.58 11259.47  199.58  240.37    2.13  240.37    2.13  -0.00   0.00 
1 1 1    0    4    4 o 15  504.66    4.04 49643.24  793.77 49643.24  793.77 49643.24  793.77  504.66    4.04  504.66    4.04  -0.00   0.00 
1 1 1    0    4    5 o 12   82.23    2.22 1320.36   70.98 1320.36   70.98 1320.36   70.98   82.23    2.22   82.23    2.22   0.00   0.00 
1 1 1    0    4    6 o  6   56.95    3.13  637.83   69.07  637.83   69.07  637.83   69.07   56.95    3.13   56.95    3.13   0.00   0.00 
1 1 1    0    4    7 o 17  526.43    4.22 54036.48  865.37 54036.48  865.37 54036.48  865.37  526.43    4.22  526.43    4.22  -0.00   0.00 
1 1 1    0    4    8 o  1  302.38    2.58 17820.80  304.39 17820.80  304.39 17820.80  304.39  302.38    2.58  302.38    2.58  -0.00   0.00 
1 1 1    0    4    9 o 11  183.47    1.94 6560.49  138.96 6560.49  138.96 6560.49  138.96  183.47    1.94  183.47    1.94   0.00   0.00 
1 1 1    0    4   10 o 16  227.58    2.11 10093.50  187.15 10093.50  187.15 10093.50  187.15  227.58    2.11  227.58    2.11   0.00   0.00 
1 1 1    0    4   11 o 11  200.26    2.01 7815.42  156.54 7815.42  156.54 7815.42  156.54  200.26    2.01  200.26    2.01  -0.00   0.00 
1 1 1    0    4   12 o 13  446.79    3.64 38905.34  633.61 38905.34  633.61 38905.34  633.61  446.79    3.64  446.79    3.64  -0.00   0.00 
1 1 1    0    4   13 o 18   27.12    8.54  180.23   79.29  180.23   79.29  180.23   79.29   27.12    8.54   27.12    8.54  -0.00   0.00 
1 1 1    0    4   14 o 19  218.88    2.20 9336.48  187.83 9336.48  187.83 9336.48  187.83  218.88    2.20  218.88    2.20  -0.00   0.00 
1 1 1    0    4   15 o 13  192.44    2.17 7218.21  162.55 7218.21  162.55 7218.21  162.55  192.44    2.17  192.44    2.17   0.00   0.00 
1 1 1    0    4   16 o 17  192.44    2.08 7217.54  155.95 7217.54  155.95 7217.54  155.95  192.44    2.08  192.44    2.08   0.00   0.00 
1 1 1    0    4   17 o  3  382.78    3.17 28557.20  472.14 28557.20  472.14 28557.20  472.14  382.78    3.17  382.78    3.17  -0.00   0.00 
1 1 1    0    4   18 o 14  400.50    3.29 31264.30  513.20 31264.30  513.20 31264.30  513.20  400.50    3.29  400.50    3.29   0.00   0.00 
1 1 1    0    4   19 o 15  358.17    2.98 25004.63  415.94 25004.63  415.94 25004.63  415.94  358.17    2.98  358.17    2.98  -0.00   0.00 
1 1 1    0    4   20 o  7  333.55    2.80 21685.38  363.26 21685.38  363.26 21685.38  363.26  333.55    2.80  333.55    2.80  -0.00   0.00 
1 1 1    0    4   21 o 12   91.50    1.91 1633.59   68.17 1633.59   68.17 1633.59   68.17   91.50    1.91   91.50    1.91  -0.00   0.00 
1 1 1    0    4   22 o 11  198.42    2.26 7675.29  174.91 7675.29  174.91 7675.29  174.91  198.42    2.26  198.42    2.26  -0.00   0.00 
1 1 1    0    4   23 o 15  150.89    2.07 4439.22  121.57 4439.22  121.57 4439.22  121.57  150.89    2.07  150.89    2.07   0.00   0.00 
1 1 1    0    4   24 f  0    6.64    4.60  -34.91   41.11  -34.91   41.11  -34.91   41.11    6.64    4.60    6.64    4.60  -0.00   0.00 
1 1 1    0    4   25 o 15   14.56    9.11   23.84  106.05   23.84  106.05   23.84  106.05   14.56    9.11   14.56    9.11  -0.00   0.00 
1 1 1    0    4   26 o 11  312.36    3.82 19035.86  464.23 19035.86  464.23 19035.86  464.23  312.36    3.82  312.36    3.82   0.00   0.00 
1 1 1    0    4   27 o 10  125.61    2.90 3080.46  141.92 3080.46  141.92 3080.46  141.92  125.61    2.90  125.61    2.90  -0.00   0.00 
1 1 1    0    4   28 o  9  101.92    3.23 2031.83  128.08 2031.83  128.08 2031.83  128.08  101.92    3.23  101.92    3.23   0.00   0.00 
1 1 1    0    4   29 o  4   59.17    5.34  700.64  120.70  700.64  120.70  700.64  120.70   59.17    5.34   59.17    5.34  -0.00   0.00 
1 1 1    0    4   30 o 19   91.42    3.17 1636.10  112.71 1636.10  112.71 1636.10  112.71   91.42    3.17   91.42    3.17   0.00   0.00 
1 1 1    0    4   31 o 17   52.81    4.64  557.25   93.70  557.25   93.70  557.25   93.70   52.81    4.64   52.81    4.64   0.00   0.00 
1 1 1    0    4   32 o 15    9.80    6.72  -54.57   82.13  -54.57   82.13  -54.57   82.13    9.80    6.72    9.80    6.72  -0.00   0.00 
1 1 1    0    4   33 x  3       ?       ?       ?       ?       ?       ?       ?       ?       ?       ?       ?       ?      ?      ? 
1 1 1    0    4   34 x 10       ?       ?       ?       ?       ?       ?       ?       ?       ?       ?       ?       ?      ?      ? 
1 1 1    0    4   35 x 11       ?       ?       ?       ?       ?       ?       ?       ?       ?       ?       ?       ?      ?      ? 
1 1 1    0    5    1 o 11  202.97    1.99 8029.05  157.48 8029.05  157.48 8029.05  157.48  202.97    1.99  202.97    1.99   0.00   0.00 
1 1 1    0    5    2 o 10  168.01    1.87 5501.39  122.60 5501.39  122.60 5501.39  122.60  168.01    1.87  168.01    1.87   0.00   0.00 
1 1 1    0    5    3 o 18  634.58    5.05 78516.88 1247.73 78516.88 1247.73 78516.88 1247.73  634.58    5.05  634.58    5.05   0.00   0.00 
1 1 1    0    5    4 o 19  565.64    4.52 62379.16  995.91 62379.16  995.91 62379.16  995.91  565.64    4.52  565.64    4.52   0.00   0.00 
1 1 1    0    5    5 o 19  410.59    3.36 32862.71  537.73 32862.71  537.73 32862.71  537.73  410.59    3.36  410.59    3.36   0.00   0.00 
1 1 1    0    5    6 o 12  332.83    2.80 21591.86  363.02 21591.86  363.02 21591.86  363.02  332.83    2.80  332.83    2.80  -0.00   0.00 
1 1 1    0    5    7 o  8   92.89    2.39 1684.57   86.40 1684.57   86.40 1684.57   86.40   92.89    2.39   92.89    2.39  -0.00   0.00 
1 1 1    0    5    8 o 11   41.81    5.04  355.41   78.88  355.41   78.88  355.41   78.88   41.81    5.04   41.81    5.04   0.00   0.00 
1 1 1    0    5    9 o 12  198.67    2.05 7692.66  158.69 7692.66  158.69 7692.66  158.69  198.67    2.05  198.67    2.05  -0.00   0.00 
1 1 1    0    5   10 o  7  248.91    2.28 12073.93  221.31 12073.93  221.31 12073.93  221.31  248.91    2.28  248.91    2.28  -0.00   0.00 
1 1 1    0    5   11 o 14   66.01    3.68  856.96   93.99  856.96   93.99  856.96   93.99   66.01    3.68   66.01    3.68  -0.00   0.00 
1 1 1    0    5   12 o 16  112.70    2.41 2478.05  105.89 2478.05  105.89 2478.05  105.89  112.70    2.41  112.70    2.41   0.00   0.00 
1 1 1    0    5   13 o  5  509.51    4.12 50598.85  817.67 50598.85  817.67 50598.85  817.67  509.51    4.12  509.51    4.12  -0.00   0.00 
1 1 1    0    5   14 o 12  124.76    2.52 3036.51  122.45 3036.51  122.45 3036.51  122.45  124.76    2.52  124.76    2.52   0.00   0.00 
1 1 1    0    5   15 o 13  229.64    2.31 10277.43  206.21 10277.43  206.21 10277.43  206.21  229.64    2.31  229.64    2.31  -0.00   0.00 
1 1 1    0    5   16 o  3   49.56    4.38  489.84   82.99  489.84   82.99  489.84   82.99   49.56    4.38   49.56    4.38   0.00   0.00 
1 1 1    0    5   17 o 14  386.99    3.20 29189.08  482.03 29189.08  482.03 29189.08  482.03  386.99    3.20  386.99    3.20   0.00   0.00 
1 1 1    0    5   18 o 19   47.83    3.81  454.31   69.95  454.31   69.95  454.31   69.95   47.83    3.81   47.83    3.81  -0.00   0.00 
1 1 1    0    5   19 o 14  176.74    1.92 6088.17  131.97 6088.17  131.97 6088.17  131.97  176.74    1.92  176.74    1.92   0.00   0.00 
1 1 1    0    5   20 o  7  162.06    1.87 5119.44  117.93 5119.44  117.93 5119.44  117.93  162.06    1.87  162.06    1.87   0.00   0.00 
1 1 1    0    5   21 o 10   45.54    3.39  410.98   59.41  410.98   59.41  410.98   59.41   45.54    3.39   45.54    3.39   0.00   0.00 
1 1 1    0    5   22 o 12  112.21    1.83 2455.25   80.15 2455.25   80.15 2455.25   80.15  112.21    1.83  112.21    1.83   0.00   0.00 
1 1 1    0    5   23 o  4  165.23    2.01 5322.53  129.26 5322.53  129.26 5322.53  129.26  165.23    2.01  165.23    2.01  -0.00   0.00 
1 1 1    0    5   24 o  5  124.67    2.18 3031.52  105.72 3031.52  105.72 3031.52  105.72  124.67    2.18  124.67    2.18   0.00   0.00 
1 1 1    0    5   25 o  3  385.65    4.57 29026.84  685.76 29026.84  685.76 29026.84  685.76  385.65    4.57  385.65    4.57   0.00   0.00 
1 1 1    0    5   26 o 11  124.92    3.13 3048.06  152.04 3048.06  152.04 3048.06  152.04  124.92    3.13  124.92    3.13   0.00   0.00 
1 1 1    0    5   27 o  7   13.15    8.73  -32.03  118.53  -32.03  118.53  -32.03  118.53   13.15    8.73   13.15    8.73  -0.00   0.00 
1 1 1    0    5   28 x 14       ?       ?       ?       ?       ?       ?       ?       ?       ?       ?       ?       ?      ?      ? 
1 1 1    0    5   29 x  5       ?       ?       ?       ?       ?       ?       ?       ?       ?       ?       ?       ?      ?      ? 
1 1 1    0    5   30 o  9   67.10    4.64  892.15  120.00  892.15  120.00  892.15  120.00   67.10    4.64   67.10    4.64   0.00   0.00 
1 1 1    0    5   31 x 14       ?       ?       ?       ?       ?       ?       ?       ?       ?       ?       ?       ?      ?      ? 
1 1 1    0    5   32 o 16  148.73    2.85 4320.04  164.87 4320.04  164.87 4320.04  164.87  148.73    2.85  148.73    2.85   0.00   0.00 
1 1 1    0    5   33 o 10  225.39    3.03 9921.21  266.38 9921.21  266.38 9921.21  266.38  225.39    3.03  225.39    3.03   0.00   0.00 
1 1 1    0    5   34 x  4       ?       ?       ?       ?       ?       ?       ?       ?       ?       ?       ?       ?      ?      ? 
1 1 1    0    5   35 x 19       ?       ?       ?       ?       ?       ?       ?       ?       ?       ?       ?       ?      ?      ? 
1 1 1    0    6    0 o  8  579.98    6.57 65600.27 1485.08 65600.27 1485.08 65600.27 1485.08  579.98    6.57  579.98    6.57  -0.00   0.00 
1 1 1    0    6    1 o 14  561.91    4.50 61562.64  985.90 61562.64  985.90 61562.64  985.90  561.91    4.50  561.91    4.50   0.00   0.00 
1 1 1    0    6    2 o 11  359.96    3.02 25255.21  422.85 25255.21  422.85 25255.21  422.85  359.96    3.02  359.96    3.02  -0.00   0.00 
1 1 1    0    6    3 o  4  317.31    2.75 19624.13  339.72 19624.13  339.72 19624.13  339.72  317.31    2.75  317.31    2.75  -0.00   0.00 
1 1 1    0    6    4 o  5   13.86    8.65   21.77   95.53   21.77   95.53   21.77   95.53   13.86    8.65   13.86    8.65  -0.00   0.00 
1 1 1    0    6    5 o 16  209.41    2.19 8547.23  178.72 8547.23  178.72 8547.23  178.72  209.41    2.19  209.41    2.19   0.00   0.00 
1 1 1    0    6    6 o 10  268.71    2.44 14073.63  255.13 14073.63  255.13 14073.63  255.13  268.71    2.44  268.71    2.44  -0.00   0.00 
1 1 1    0    6    7 o  7  156.22    2.04 4757.50  123.86 4757.50  123.86 4757.50  123.86  156.22    2.04  156.22    2.04   0.00   0.00 
1 1 1    0    6    8 o  2  625.09    4.99 76180.95 1214.29 76180.95 1214.29 76180.95 1214.29  625.09    4.99  625.09    4.99  -0.00   0.00 
1 1 1    0    6    9 o  8  453.33    3.69 40054.56  652.20 40054.56  652.20 40054.56  652.20  453.33    3.69  453.33    3.69   0.00   0.00 
1 1 1    0    6   10 f  0  174.80    2.20 5955.70  149.54 5955.70  149.54 5955.70  149.54  174.80    2.20  174.80    2.20   0.00   0.00 
1 1 1    0    6   11 o  5  153.34    2.32 4583.97  138.55 4583.97  138.55 4583.97  138.55  153.34    2.32  153.34    2.32   0.00   0.00 
1 1 1    0    6   12 o 11  648.40    5.98 81973.21 1511.32 81973.21 1511.32 81973.21 1511.32  648.40    5.98  648.40    5.98   0.00   0.00 
1 1 1    0    6   13 o 15   31.45    9.55  239.39  102.14  239.39  102.14  239.39  102.14   31.45    9.55   31.45    9.55   0.00   0.00 
1 1 1    0    6   14 o  5  135.43    2.51 3577.12  132.15 3577.12  132.15 3577.12  132.15  135.43    2.51  135.43    2.51  -0.00   0.00 
1 1 1    0    6   15 o  6  148.68    2.26 4309.71  131.03 4309.71  131.03 4309.71  131.03  148.68    2.26  148.68    2.26  -0.00   0.00 
1 1 1    0    6   16 o 18   35.73    6.80  274.36   84.71  274.36   84.71  274.36   84.71   35.73    6.80   35.73    6.80   0.00   0.00 
1 1 1    0    6   17 o 11  378.57    3.14 27934.65  463.74 27934.65  463.74 27934.65  463.74  378.57    3.14  378.57    3.14  -0.00   0.00 
1 1 1    0    6   18 o  6   13.35    7.94   37.29   72.22   37.29   72.22   37.29   72.22   13.35    7.94   13.35    7.94   0.00   0.00 
1 1 1    0    6   19 o  3  145.85    1.94 4147.23  109.96 4147.23  109.96 4147.23  109.96  145.85    1.94  145.85    1.94   0.00   0.00 
1 1 1    0    6   20 o  3  119.91    1.95 2804.01   90.86 2804.01   90.86 2804.01   90.86  119.91    1.95  119.91    1.95  -0.00   0.00 
1 1 1    0    6   21 o  2  198.02    1.98 7642.95  152.84 7642.95  152.84 7642.95  152.84  198.02    1.98  198.02    1.98   0.00   0.00 
1 1 1    0    6   22 o 18   31.35    5.48  208.41   60.80  208.41   60.80  208.41   60.80   31.35    5.48   31.35    5.48   0.00   0.00 
1 1 1    0    6   23 o  8   10.75    6.76   10.35   59.59   10.35   59.59   10.35   59.59   10.75    6.76   10.75    6.76   0.00   0.00 
1 1 1    0    6   24 o 10   91.01    2.06 1616.58   72.98 1616.58   72.98 1616.58   72.98   91.01    2.06   91.01    2.06  -0.00   0.00 
1 1 1    0    6   25 o 17   61.37    5.42  752.27  127.24  752.27  127.24  752.27  127.24   61.37    5.42   61.37    5.42  -0.00   0.00 
1 1 1    0    6   26 o  4  501.45    5.79 49130.80 1131.20 49130.80 1131.20 49130.80 1131.20  501.45    5.79  501.45    5.79   0.00   0.00 
1 1 1    0    6   27 x  7       ?       ?       ?       ?       ?       ?       ?       ?       ?       ?       ?       ?      ?      ? 
1 1 1    0    6   28 o  9   27.01   12.35  209.35  141.54  209.35  141.54  209.35  141.54   27.01   12.35   27.01   12.35  -0.00   0.00 
1 1 1    0    6   29 x  2       ?       ?       ?       ?       ?       ?       ?       ?       ?       ?       ?       ?      ?      ? 
1 1 1    0    6   30 x  5       ?       ?       ?       ?       ?       ?       ?       ?       ?       ?       ?       ?      ?      ? 
1 1 1    0    6   31 f  0   10.32    7.24 -120.50  111.62 -120.50  111.62 -120.50  111.62   10.32    7.24   10.32    7.24  -0.00   0.00 
1 1 1    0    6   32 x 10       ?       ?       ?       ?       ?       ?       ?       ?       ?       ?       ?       ?      ?      ? 
1 1 1    0    6   33 o  4   95.55    3.53 1790.51  131.10 1790.51  131.10 1790.51  131.10   95.55    3.53   95.55    3.53   0.00   0.00 
1 1 1    0    6   34 o  9   18.15   10.22   88.92  110.10   88.92  110.10   88.92  110.10   18.15   10.22   18.15   10.22   0.00   0.00 
1 1 1    0    6   35 o  3   14.97    9.26   35.25  106.55   35.25  106.55   35.25  106.55   14.97    9.26   14.97    9.26  -0.00   0.00 
1 1 1    0    7    1 o 18   87.07    3.12 1483.25  105.51 1483.25  105.51 1483.25  105.51   87.07    3.12   87.07    3.12   0.00   0.00 
1 1 1    0    7    2 o 11  104.97    2.88 2152.07  117.47 2152.07  117.47 2152.07  117.47  104.97    2.88  104.97    2.88   0.00   0.00 
1 1 1    0    7    3 o 11  108.96    2.69 2317.86  113.89 2317.86  113.89 2317.86  113.89  108.96    2.69  108.96    2.69   0.00   0.00 
1 1 1    0    7    4 o 17  220.65    2.28 9489.75  196.08 9489.75  196.08 9489.75  196.08  220.65    2.28  220.65    2.28  -0.00   0.00 
1 1 1    0    7    5 o  3  172.59    2.23 5806.95  149.84 5806.95  149.84 5806.95  149.84  172.59    2.23  172.59    2.23  -0.00   0.00 
1 1 1    0    7    6 o  3  512.93    4.14 51289.09  827.65 51289.09  827.65 51289.09  827.65  512.93    4.14  512.93    4.14   0.00   0.00 
1 1 1    0    7    7 o 17  210.35    2.26 8624.08  185.01 8624.08  185.01 8624.08  185.01  210.35    2.26  210.35    2.26  -0.00   0.00 
1 1 1    0    7    8 o  4  238.16    2.35 11054.53  218.01 11054.53  218.01 11054.53  218.01  238.16    2.35  238.16    2.35   0.00   0.00 
1 1 1    0    7    9 o 13  285.06    2.60 15835.55  289.18 15835.55  289.18 15835.55  289.18  285.06    2.60  285.06    2.60  -0.00   0.00 
1 1 1    0    7   10 o  2  223.54    2.41 9739.13  209.80 9739.13  209.80 9739.13  209.80  223.54    2.41  223.54    2.41  -0.00   0.00 
1 1 1    0    7   11 o 10  159.91    2.35 4985.59  146.42 4985.59  146.42 4985.59  146.42  159.91    2.35  159.91    2.35   0.00   0.00 
1 1 1    0    7   12 o  1  422.63    3.54 34812.33  582.38 34812.33  582.38 34812.33  582.38  422.63    3.54  422.63    3.54  -0.00   0.00 
1 1 1    0    7   13 o 15  329.99    3.42 21225.55  439.02 21225.55  439.02 21225.55  439.02  329.99    3.42  329.99    3.42  -0.00   0.00 
1 1 1    0    7   14 o 12  515.34    4.20 51766.89  843.45 51766.89  843.45 51766.89  843.45  515.34    4.20  515.34    4.20  -0.00   0.00 
1 1 1    0    7   15 o 15  204.31    2.26 8135.99  179.62 8135.99  179.62 8135.99  179.62  204.31    2.26  204.31    2.26   0.00   0.00 
1 1 1    0    7   16 o  5  110.80    2.39 2395.35  103.26 2395.35  103.26 2395.35  103.26  110.80    2.39  110.80    2.39  -0.00   0.00 
1 1 1    0    7   17 o 18  585.00    4.69 66733.42 1069.83 66733.42 1069.83 66733.42 1069.83  585.00    4.69  585.00    4.69   0.00   0.00 
1 1 1    0    7   18 o  5   14.77    8.39   55.51   74.79   55.51   74.79   55.51   74.79   14.77    8.39   14.77    8.39   0.00   0.00 
1 1 1    0    7   19 o  2  150.64    2.01 4423.96  117.67 4423.96  117.67 4423.96  117.67  150.64    2.01  150.64    2.01   0.00   0.00 
1 1 1    0    7   20 o  4   19.93    8.57  110.58   68.26  110.58   68.26  110.58   68.26   19.93    8.57   19.93    8.57  -0.00   0.00 
1 1 1    0    7   21 o  6  314.74    2.70 19310.32  330.59 19310.32  330.59 19310.32  330.59  314.74    2.70  314.74    2.70   0.00   0.00 
1 1 1    0    7   22 o  6  136.74    1.90 3645.55  101.14 3645.55  101.14 3645.55  101.14  136.74    1.90  136.74    1.90   0.00   0.00 
1 1 1    0    7   23 o 19    9.03    6.14  -36.86   65.57  -36.86   65.57  -36.86   65.57    9.03    6.14    9.03    6.14   0.00   0.00 
1 1 1    0    7   24 o 17    9.56    6.32  -14.69   61.32  -14.69   61.32  -14.69   61.32    9.56    6.32    9.56    6.32  -0.00   0.00 
1 1 1    0    7   25 o 14  183.30    2.73 6553.23  194.70 6553.23  194.70 6553.23  194.70  183.30    2.73  183.30    2.73   0.00   0.00 
1 1 1    0    7   26 o 12  159.32    3.23 4955.26  200.27 4955.26  200.27 4955.26  200.27  159.32    3.23  159.32    3.23   0.00   0.00 
1 1 1    0    7   27 o 10   78.16    4.65 1205.08  140.55 1205.08  140.55 1205.08  140.55   78.16    4.65   78.16    4.65  -0.00   0.00 
1 1 1    0    7   28 x  8       ?       ?       ?       ?       ?       ?       ?       ?       ?       ?       ?       ?      ?      ? 
1 1 1    0    7   29 o  7   14.75    9.64  -14.37  136.05  -14.37  136.05  -14.37  136.05   14.75    9.64   14.75    9.64  -0.00   0.00 
1 1 1    0    7   30 o 11   13.88    9.25  -40.91  135.45  -40.91  135.45  -40.91  135.45   13.88    9.25   13.88    9.25   0.00   0.00 
1 1 1    0    7   31 x 15       ?       ?       ?       ?       ?       ?       ?       ?       ?       ?       ?       ?      ?      ? 
1 1 1    0    7   32 x  9       ?       ?       ?       ?       ?       ?       ?       ?       ?       ?       ?       ?      ?      ? 
1 1 1    0    7   33 x  2       ?       ?       ?       ?       ?       ?       ?       ?       ?       ?       ?       ?      ?      ? 
1 1 1    0    7   34 o 17   24.19   11.70  173.73  128.45  173.73  128.45  173.73  128.45   24.19   11.70   24.19   11.70   0.00   0.00 
1 1 1    0    7   35 o  6   50.52    8.76  549.57  156.94  549.57  156.94  549.57  156.94   50.52    8.76   50.52    8.76  -0.00   0.00 
1 1 1    0    8    0 o  6  299.76    3.90 17518.69  455.27 17518.69  455.27 17518.69  455.27  299.76    3.90  299.76    3.90  -0.00   0.00 
1 1 1    0    8    1 o  6  130.75    2.70 3335.40  137.66 3335.40  137.66 3335.40  137.66  130.75    2.70  130.75    2.70   0.00   0.00 
1 1 1    0    8    2 o 19  259.20    2.50 13094.66  252.51 13094.66  252.51 13094.66  252.51  259.20    2.50  259.20    2.50  -0.00   0.00 
1 1 1    0    8    3 o 16  209.90    2.63 8588.99  215.29 8588.99  215.29 8588.99  215.29  209.90    2.63  209.90    2.63   0.00   0.00 
1 1 1    0    8    4 o 13   86.04    3.32 1449.02  110.83 1449.02  110.83 1449.02  110.83   86.04    3.32   86.04    3.32  -0.00   0.00 
1 1 1    0    8    5 o  2  165.38    2.24 5331.53  144.09 5331.53  144.09 5331.53  144.09  165.38    2.24  165.38    2.24   0.00   0.00 
1 1 1    0    8    6 o  9   40.97    7.77  360.46  111.01  360.46  111.01  360.46  111.01   40.97    7.77   40.97    7.77  -0.00   0.00 
1 1 1    0    8    7 o 19  270.72    2.58 14283.71  272.42 14283.71  272.42 14283.71  272.42  270.72    2.58  270.72    2.58  -0.00   0.00 
1 1 1    0    8    8 o  3  634.44    5.09 78464.63 1257.51 78464.63 1257.51 78464.63 1257.51  634.44    5.09  634.44    5.09  -0.00   0.00 
1 1 1    0    8    9 o  8  510.40    4.17 50775.16  828.69 50775.16  828.69 50775.16  828.69  510.40    4.17  510.40    4.17  -0.00   0.00 
1 1 1    0    8   10 o 16  158.86    2.58 4920.73  159.44 4920.73  159.44 4920.73  159.44  158.86    2.58  158.86    2.58   0.00   0.00 
1 1 1    0    8   11 o 13  453.34    3.78 40056.19  666.82 40056.19  666.82 40056.19  666.82  453.34    3.78  453.34    3.78  -0.00   0.00 
1 1 1    0    8   12 o  4  502.00    4.15 49119.91  811.08 49119.91  811.08 49119.91  811.08  502.00    4.15  502.00    4.15  -0.00   0.00 
1 1 1    0    8   13 o  2  537.43    4.39 56301.67  918.63 56301.67  918.63 56301.67  918.63  537.43    4.39  537.43    4.39   0.00   0.00 
1 1 1    0    8   14 o 11  582.58    4.70 66167.50 1065.70 66167.50 1065.70 66167.50 1065.70  582.58    4.70  582.58    4.70  -0.00   0.00 
1 1 1    0    8   15 o  3  204.92    2.24 8184.51  178.75 8184.51  178.75 8184.51  178.75  204.92    2.24  204.92    2.24   0.00   0.00 
1 1 1    0    8   16 o 18  210.30    2.24 8620.44  183.14 8620.44  183.14 8620.44  183.14  210.30    2.24  210.30    2.24  -0.00   0.00 
1 1 1    0    8   17 o  6  219.44    2.23 9385.42  190.79 9385.42  190.79 9385.42  190.79  219.44    2.23  219.44    2.23   0.00   0.00 
1 1 1    0    8   18 o 19  224.47    2.24 9821.32  195.49 9821.32  195.49 9821.32  195.49  224.47    2.24  224.47    2.24   0.00   0.00 
1 1 1    0    8   19 o 13  162.90    2.05 5173.26  130.14 5173.26  130.14 5173.26  130.14  162.90    2.05  162.90    2.05  -0.00   0.00 
1 1 1    0    8   20 o 16   68.26    3.03  913.61   80.14  913.61   80.14  913.61   80.14   68.26    3.03   68.26    3.03   0.00   0.00 
1 1 1    0    8   21 o  1  170.73    2.00 5682.52  132.86 5682.52  132.86 5682.52  132.86  170.73    2.00  170.73    2.00   0.00   0.00 
1 1 1    0    8   22 o  7   70.59    2.85  976.06   78.01  976.06   78.01  976.06   78.01   70.59    2.85   70.59    2.85  -0.00   0.00 
1 1 1    0    8   23 o 17   77.48    2.96 1175.14   89.03 1175.14   89.03 1175.14   89.03   77.48    2.96   77.48    2.96   0.00   0.00 
1 1 1    0    8   24 o  4  131.56    1.94 3374.73   99.47 3374.73   99.47 3374.73   99.47  131.56    1.94  131.56    1.94  -0.00   0.00 
1 1 1    0    8   25 o  4   15.68    7.79   70.80   57.55   70.80   57.55   70.80   57.55   15.68    7.79   15.68    7.79   0.00   0.00 
1 1 1    0    8   26 o  6  324.21    3.97 20512.98  501.03 20512.98  501.03 20512.98  501.03  324.21    3.97  324.21    3.97  -0.00   0.00 
1 1 1    0    8   27 o  5  110.73    4.07 2402.37  174.89 2402.37  174.89 2402.37  174.89  110.73    4.07  110.73    4.07  -0.00   0.00 
1 1 1    0    8   28 x  8       ?       ?       ?       ?       ?       ?       ?       ?       ?       ?       ?       ?      ?      ? 
1 1 1    0    8   29 o 10   26.95   12.06  207.76  134.72  207.76  134.72  207.76  134.72   26.95   12.06   26.95   12.06  -0.00   0.00 
1 1 1    0    8   30 o 11   16.02   10.26    9.33  144.28    9.33  144.28    9.33  144.28   16.02   10.26   16.02   10.26   0.00   0.00 
1 1 1    0    8   31 x 11       ?       ?       ?       ?       ?       ?       ?       ?       ?       ?       ?       ?      ?      ? 
1 1 1    0    8   32 o 19   13.16    8.96  -76.32  140.51  -76.32  140.51  -76.32  140.51   13.16    8.96   13.16    8.96   0.00   0.00 
1 1 1    0    8   33 x  5       ?       ?       ?       ?       ?       ?       ?       ?       ?       ?       ?       ?      ?      ? 
1 1 1    0    8   34 o 13   42.29   10.51  415.51  149.86  415.51  149.86  415.51  149.86   42.29   10.51   42.29   10.51  -0.00   0.00 
1 1 1    0    9    1 o  6   26.49   11.73  197.26  127.53  197.26  127.53  197.26  127.53   26.49   11.73   26.49   11.73   0.00   0.00 
1 1 1    0    9    2 o 18   79.62    3.75 1243.56  115.67 1243.56  115.67 1243.56  115.67   79.62    3.75   79.62    3.75  -0.00   0.00 
1 1 1    0    9    3 o  1   99.09    3.10 1918.65  119.54 1918.65  119.54 1918.65  119.54   99.09    3.10   99.09    3.10  -0.00   0.00 
1 1 1    0    9    4 o 17  246.43    2.48 11835.36  238.27 11835.36  238.27 11835.36  238.27  246.43    2.48  246.43    2.48  -0.00   0.00 
1 1 1    0    9    5 o 13  310.46    2.82 18783.85  341.09 18783.85  341.09 18783.85  341.09  310.46    2.82  310.46    2.82   0.00   0.00 
1 1 1    0    9    6 o 17  356.91    3.12 24825.54  433.21 24825.54  433.21 24825.54  433.21  356.91    3.12  356.91    3.12  -0.00   0.00 
1 1 1    0    9    7 o  7  152.49    2.85 4535.21  169.46 4535.21  169.46 4535.21  169.46  152.49    2.85  152.49    2.85   0.00   0.00 
1 1 1    0    9    8 o  6  712.38    5.69 98937.49 1580.24 98937.49 1580.24 98937.49 1580.24  712.38    5.69  712.38    5.69  -0.00   0.00 
1 1 1    0    9    9 o  1  246.09    2.62 11802.95  250.92 11802.95  250.92 11802.95  250.92  246.09    2.62  246.09    2.62   0.00   0.00 
1 1 1    0    9   10 o 13   99.84    3.91 1951.24  151.54 1951.24  151.54 1951.24  151.54   99.84    3.91   99.84    3.91  -0.00   0.00 
1 1 1    0    9   11 o  2  294.37    2.86 16889.14  328.25 16889.14  328.25 16889.14  328.25  294.37    2.86  294.37    2.86   0.00   0.00 
1 1 1    0    9   12 o  1   28.67   11.56  222.82  125.96  222.82  125.96  222.82  125.96   28.67   11.56   28.67   11.56   0.00   0.00 
1 1 1    0    9   13 o  5  605.33    4.89 71441.07 1153.32 71441.07 1153.32 71441.07 1153.32  605.33    4.89  605.33    4.89  -0.00   0.00 
1 1 1    0    9   14 o 14   39.37    7.86  335.98  107.01  335.98  107.01  335.98  107.01   39.37    7.86   39.37    7.86   0.00   0.00 
1 1 1    0    9   15 o  7   76.51    3.51 1148.07  104.24 1148.07  104.24 1148.07  104.24   76.51    3.51   76.51    3.51  -0.00   0.00 
1 1 1    0    9   16 o 17  320.13    2.79 19976.28  347.57 19976.28  347.57 19976.28  347.57  320.13    2.79  320.13    2.79   0.00   0.00 
1 1 1    0    9   17 o  1   57.19    4.41  649.00   96.92  649.00   96.92  649.00   96.92   57.19    4.41   57.19    4.41  -0.00   0.00 
1 1 1    0    9   18 o 10   17.73    9.53   87.62   90.69   87.62   90.69   87.62   90.69   17.73    9.53   17.73    9.53   0.00   0.00 
1 1 1    0    9   19 o  1  190.79    2.16 7095.89  160.18 7095.89  160.18 7095.89  160.18  190.79    2.16  190.79    2.16  -0.00   0.00 
1 1 1    0    9   20 o 16   41.80    5.08  355.65   79.51  355.65   79.51  355.65   79.51   41.80    5.08   41.80    5.08   0.00   0.00 
1 1 1    0    9   21 o 12   23.37    9.11  146.15   79.05  146.15   79.05  146.15   79.05   23.37    9.11   23.37    9.11  -0.00   0.00 
1 1 1    0    9   22 o 14  131.76    2.72 3387.99  139.56 3387.99  139.56 3387.99  139.56  131.76    2.72  131.76    2.72  -0.00   0.00 
1 1 1    0    9   23 o  3   64.24    3.18  810.29   79.13  810.29   79.13  810.29   79.13   64.24    3.18   64.24    3.18   0.00   0.00 
1 1 1    0    9   24 o  7  150.60    1.99 4422.04  116.46 4422.04  116.46 4422.04  116.46  150.60    1.99  150.60    1.99  -0.00   0.00 
1 1 1    0    9   25 o 15  182.06    2.21 6462.69  156.50 6462.69  156.50 6462.69  156.50  182.06    2.21  182.06    2.21   0.00   0.00 
1 1 1    0    9   26 o 10   29.81    5.09  187.87   53.95  187.87   53.95  187.87   53.95   29.81    5.09   29.81    5.09  -0.00   0.00 
1 1 1    0    9   27 o  8   83.56    5.49 1382.32  176.93 1382.32  176.93 1382.32  176.93   83.56    5.49   83.56    5.49   0.00   0.00 
1 1 1    0    9   28 o  6   43.49   10.07  426.45  148.44  426.45  148.44  426.45  148.44   43.49   10.07   43.49   10.07   0.00   0.00 
1 1 1    0    9   29 x  8       ?       ?       ?       ?       ?       ?       ?       ?       ?       ?       ?       ?      ?      ? 
1 1 1    0    9   30 x 18       ?       ?       ?       ?       ?       ?       ?       ?       ?       ?       ?       ?      ?      ? 
1 1 1    0    9   31 x  8       ?       ?       ?       ?       ?       ?       ?       ?       ?       ?       ?       ?      ?      ? 
1 1 1    0    9   32 x  3       ?       ?       ?       ?       ?       ?       ?       ?       ?       ?       ?       ?      ?      ? 
1 1 1    0    9   33 o 10   14.59    9.75  -45.35  152.12  -45.35  152.12  -45.35  152.12   14.59    9.75   14.59    9.75   0.00   0.00 
1 1 1    0    9   34 x 13       ?       ?       ?       ?       ?       ?       ?       ?       ?       ?       ?       ?      ?      ? 
1 1 1    0   10    0 o 16  612.00    6.99 73024.32 1666.87 73024.32 1666.87 73024.32 1666.87  612.00    6.99  612.00    6.99   0.00   0.00 
1 1 1    0   10    1 o  4  176.23    2.68 6055.48  183.68 6055.48  183.68 6055.48  183.68  176.23    2.68  176.23    2.68  -0.00   0.00 
1 1 1    0   10    2 o 15  737.63    5.89 106079.67 1693.19 106079.67 1693.19 106079.67 1693.19  737.63    5.89  737.63    5.89   0.00   0.00 
1 1 1    0   10    3 o  2  336.55    3.08 22074.95  404.21 22074.95  404.21 22074.95  404.21  336.55    3.08  336.55    3.08  -0.00   0.00 
1 1 1    0   10    4 o 13  440.79    3.72 37867.67  639.42 37867.67  639.42 37867.67  639.42  440.79    3.72  440.79    3.72  -0.00   0.00 
1 1 1    0   10    5 o 19  810.84    6.46 128196.08 2039.78 128196.08 2039.78 128196.08 2039.78  810.84    6.46  810.84    6.46   0.00   0.00 
1 1 1    0   10    6 o  5  345.22    3.06 23226.66  411.10 23226.66  411.10 23226.66  411.10  345.22    3.06  345.22    3.06  -0.00   0.00 
1 1 1    0   10    7 o  8  257.90    2.66 12963.22  266.93 12963.22  266.93 12963.22  266.93  257.90    2.66  257.90    2.66  -0.00   0.00 
1 1 1    0   10    8 o  5   19.69   11.40   92.54  142.33   92.54  142.33   92.54  142.33   19.69   11.40   19.69   11.40  -0.00   0.00 
1 1 1    0   10    9 o 10   42.13   10.71  406.65  152.02  406.65  152.02  406.65  152.02   42.13   10.71   42.13   10.71  -0.00   0.00 
1 1 1    0   10   10 o 10  315.97    2.99 19458.10  368.25 19458.10  368.25 19458.10  368.25  315.97    2.99  315.97    2.99  -0.00   0.00 
1 1 1    0   10   11 o 15  495.86    4.10 47927.73  792.77 47927.73  792.77 47927.73  792.77  495.86    4.10  495.86    4.10   0.00   0.00 
1 1 1    0   10   12 o  2   78.95    4.09 1224.63  124.96 1224.63  124.96 1224.63  124.96   78.95    4.09   78.95    4.09  -0.00   0.00 
1 1 1    0   10   13 o 16  254.25    2.53 12599.72  250.44 12599.72  250.44 12599.72  250.44  254.25    2.53  254.25    2.53  -0.00   0.00 
1 1 1    0   10   14 o 13  359.91    3.12 25248.96  436.89 25248.96  436.89 25248.96  436.89  359.91    3.12  359.91    3.12  -0.00   0.00 
1 1 1    0   10   15 o 11  331.83    2.93 21463.54  379.18 21463.54  379.18 21463.54  379.18  331.83    2.93  331.83    2.93   0.00   0.00 
1 1 1    0   10   16 o  9   54.78    4.94  599.44  103.35  599.44  103.35  599.44  103.35   54.78    4.94   54.78    4.94   0.00   0.00 
1 1 1    0   10   17 o 14  381.68    3.23 28400.42  480.36 28400.42  480.36 28400.42  480.36  381.68    3.23  381.68    3.23  -0.00   0.00 
1 1 1    0   10   18 o 17  146.42    2.27 4180.42  129.51 4180.42  129.51 4180.42  129.51  146.42    2.27  146.42    2.27   0.00   0.00 
1 1 1    0   10   19 o  4   99.97    2.61 1951.60  101.62 1951.60  101.62 1951.60  101.62   99.97    2.61   99.97    2.61  -0.00   0.00 
1 1 1    0   10   20 o 16   68.63    3.55  925.67   94.25  925.67   94.25  925.67   94.25   68.63    3.55   68.63    3.55  -0.00   0.00 
1 1 1    0   10   21 o 10  385.37    3.25 28957.61  487.90 28957.61  487.90 28957.61  487.90  385.37    3.25  385.37    3.25  -0.00   0.00 
1 1 1    0   10   22 o 17  353.57    3.04 24375.07  419.00 24375.07  419.00 24375.07  419.00  353.57    3.04  353.57    3.04   0.00   0.00 
1 1 1    0   10   23 o  3   43.30    4.96  380.02   80.87  380.02   80.87  380.02   80.87   43.30    4.96   43.30    4.96  -0.00   0.00 
1 1 1    0   10   24 o 19   58.35    3.57  671.43   80.40  671.43   80.40  671.43   80.40   58.35    3.57   58.35    3.57  -0.00   0.00 
1 1 1    0   10   25 o 13  120.03    2.11 2810.32   98.46 2810.32   98.46 2810.32   98.46  120.03    2.11  120.03    2.11   0.00   0.00 
1 1 1    0   10   26 f  0  107.46    3.26 2258.42  136.04 2258.42  136.04 2258.42  136.04  107.46    3.26  107.46    3.26  -0.00   0.00 
1 1 1    0   10   27 o 14   54.33    4.20  586.47   87.62  586.47   87.62  586.47   87.62   54.33    4.20   54.33    4.20   0.00   0.00 
1 1 1    0   10   28 o 15   47.23    9.31  486.45  152.45  486.45  152.45  486.45  152.45   47.23    9.31   47.23    9.31  -0.00   0.00 
1 1 1    0   10   29 x  6       ?       ?       ?       ?       ?       ?       ?       ?       ?       ?       ?       ?      ?      ? 
1 1 1    0   10   30 o 15   13.89    9.39  -69.93  149.73  -69.93  149.73  -69.93  149.73   13.89    9.39   13.89    9.39   0.00   0.00 
1 1 1    0   10   31 x 12       ?       ?       ?       ?       ?       ?       ?       ?       ?       ?       ?       ?      ?      ? 
1 1 1    0   10   32 x 16       ?       ?       ?       ?       ?       ?       ?       ?       ?       ?       ?       ?      ?      ? 
1 1 1    0   10   33 x  8       ?       ?       ?       ?       ?       ?       ?       ?       ?       ?       ?       ?      ?      ? 
1 1 1    0   11    1 o  6  246.57    2.74 11850.13  262.74 11850.13  262.74 11850.13  262.74  246.57    2.74  246.57    2.74   0.00   0.00 
1 1 1    0   11    2 o  3    9.24    6.75 -356.06  147.47 -356.06  147.47 -356.06  147.47    9.24    6.75    9.24    6.75   0.00   0.00 
1 1 1    0   11    3 o 15  272.36    2.75 14457.64  291.77 14457.64  291.77 14457.64  291.77  272.36    2.75  272.36    2.75   0.00   0.00 
1 1 1    0   11    4 o  3  325.70    3.03 20674.14  384.30 20674.14  384.30 20674.14  384.30  325.70    3.03  325.70    3.03   0.00   0.00 
1 1 1    0   11    5 o  7  265.22    2.86 13710.40  294.99 13710.40  294.99 13710.40  294.99  265.22    2.86  265.22    2.86   0.00   0.00 
1 1 1    0   11    6 o 17  236.14    2.83 10869.31  260.08 10869.31  260.08 10869.31  260.08  236.14    2.83  236.14    2.83   0.00   0.00 
1 1 1    0   11    7 o 12   65.49    7.43  868.21  183.31  868.21  183.31  868.21  183.31   65.49    7.43   65.49    7.43   0.00   0.00 
1 1 1    0   11    8 o 10   70.68    6.06  995.12  163.97  995.12  163.97  995.12  163.97   70.68    6.06   70.68    6.06  -0.00   0.00 
1 1 1    0   11    9 o  5   78.01    5.33 1202.85  160.35 1202.85  160.35 1202.85  160.35   78.01    5.33   78.01    5.33  -0.00   0.00 
1 1 1    0   11   10 o  9  324.87    3.02 20569.99  382.36 20569.99  382.36 20569.99  382.36  324.87    3.02  324.87    3.02   0.00   0.00 
1 1 1    0   11   11 o 17  149.83    2.73 4378.54  159.07 4378.54  159.07 4378.54  159.07  149.83    2.73  149.83    2.73   0.00   0.00 
1 1 1    0   11   12 o 14  233.37    2.48 10615.72  225.57 10615.72  225.57 10615.72  225.57  233.37    2.48  233.37    2.48   0.00   0.00 
1 1 1    0   11   13 o 17  157.25    2.49 4822.13  152.70 4822.13  152.70 4822.13  152.70  157.25    2.49  157.25    2.49  -0.00   0.00 
1 1 1    0   11   14 o 11  202.07    2.41 7959.73  190.06 7959.73  190.06 7959.73  190.06  202.07    2.41  202.07    2.41   0.00   0.00 
1 1 1    0   11   15 o 15   65.83    4.40  856.14  111.60  856.14  111.60  856.14  111.60   65.83    4.40   65.83    4.40  -0.00   0.00 
1 1 1    0   11   16 o  8  179.01    2.24 6247.14  156.08 6247.14  156.08 6247.14  156.08  179.01    2.24  179.01    2.24  -0.00   0.00 
1 1 1    0   11   17 o  3  186.12    2.31 6753.18  167.49 6753.18  167.49 6753.18  167.49  186.12    2.31  186.12    2.31   0.00   0.00 
1 1 1    0   11   18 o 19  457.97    3.78 40901.12  674.62 40901.12  674.62 40901.12  674.62  457.97    3.78  457.97    3.78   0.00   0.00 
1 1 1    0   11   19 o 18  143.25    2.37 4002.59  132.24 4002.59  132.24 4002.59  132.24  143.25    2.37  143.25    2.37   0.00   0.00 
1 1 1    0   11   20 o 12  162.68    2.27 5160.25  144.01 5160.25  144.01 5160.25  144.01  162.68    2.27  162.68    2.27   0.00   0.00 
1 1 1    0   11   21 o  6  266.58    2.56 13853.97  265.60 13853.97  265.60 13853.97  265.60  266.58    2.56  266.58    2.56  -0.00   0.00 
1 1 1    0   11   22 o  8  556.06    4.51 60340.81  977.37 60340.81  977.37 60340.81  977.37  556.06    4.51  556.06    4.51  -0.00   0.00 
1 1 1    0   11   23 o  1    8.69    6.15 -110.00   85.99 -110.00   85.99 -110.00   85.99    8.69    6.15    8.69    6.15   0.00   0.00 
1 1 1    0   11   24 o 13  223.43    2.30 9732.52  200.10 9732.52  200.10 9732.52  200.10  223.43    2.30  223.43    2.30  -0.00   0.00 
1 1 1    0   11   25 o 19  176.25    2.40 6058.75  165.02 6058.75  165.02 6058.75  165.02  176.25    2.40  176.25    2.40  -0.00   0.00 
1 1 1    0   11   26 x 17       ?       ?       ?       ?       ?       ?       ?       ?       ?       ?       ?       ?      ?      ? 
1 1 1    0   11   27 o  7   94.96    3.16 1764.94  116.50 1764.94  116.50 1764.94  116.50   94.96    3.16   94.96    3.16  -0.00   0.00 
1 1 1    0   11   28 x 14       ?       ?       ?       ?       ?       ?       ?       ?       ?       ?       ?       ?      ?      ? 
1 1 1    0   11   29 f  0   22.72   12.57  143.51  162.64  143.51  162.64  143.51  162.64   22.72   12.57   22.72   12.57   0.00   0.00 
1 1 1    0   11   30 o 13   41.00   11.24  399.56  155.31  399.56  155.31  399.56  155.31   41.00   11.24   41.00   11.24  -0.00   0.00 
1 1 1    0   11   31 x  8       ?       ?       ?       ?       ?       ?       ?       ?       ?       ?       ?       ?      ?      ? 
1 1 1    0   11   32 x  0       ?       ?       ?       ?       ?       ?       ?       ?       ?       ?       ?       ?      ?      ? 
1 1 1    0   11   33 x  9       ?       ?       ?       ?       ?       ?       ?       ?       ?       ?       ?       ?      ?      ? 
1 1 1    0   12    0 o 19  385.22    4.97 28930.62  745.79 28930.62  745.79 28930.62  745.79  385.22    4.97  385.22    4.97   0.00   0.00 
1 1 1    0   12    1 o  4  168.78    4.02 5560.70  264.16 5560.70  264.16 5560.70  264.16  168.78    4.02  168.78    4.02  -0.00   0.00 
1 1 1    0   12    2 o 11  194.43    3.85 7375.65  291.14 7375.65  291.14 7375.65  291.14  194.43    3.85  194.43    3.85  -0.00   0.00 
1 1 1    0   12    3 o 17  101.72    5.53 2034.52  217.48 2034.52  217.48 2034.52  217.48  101.72    5.53  101.72    5.53  -0.00   0.00 
1 1 1    0   12    4 o 15   13.66    9.59 -216.22  196.17 -216.22  196.17 -216.22  196.17   13.66    9.59   13.66    9.59  -0.00   0.00 
1 1 1    0   12    5 o 11   74.12    7.91 1107.73  221.82 1107.73  221.82 1107.73  221.82   74.12    7.91   74.12    7.91   0.00   0.00 
1 1 1    0   12    6 o  6  219.85    3.27 9424.58  279.72 9424.58  279.72 9424.58  279.72  219.85    3.27  219.85    3.27  -0.00   0.00 
1 1 1    0   12    7 o  3  229.88    2.83 10301.74  253.25 10301.74  253.25 10301.74  253.25  229.88    2.83  229.88    2.83  -0.00   0.00 
1 1 1    0   12    8 o  7   15.14    9.92  -21.67  145.40  -21.67  145.40  -21.67  145.40   15.14    9.92   15.14    9.92   0.00   0.00 
1 1 1    0   12    9 o  4  425.20    3.62 35240.95  599.87 35240.95  599.87 35240.95  599.87  425.20    3.62  425.20    3.62   0.00   0.00 
1 1 1    0   12   10 o 14  221.14    2.44 9532.41  210.32 9532.41  210.32 9532.41  210.32  221.14    2.44  221.14    2.44   0.00   0.00 
1 1 1    0   12   11 o 10  366.24    3.19 26146.34  454.73 26146.34  454.73 26146.34  454.73  366.24    3.19  366.24    3.19  -0.00   0.00 
1 1 1    0   12   12 o 14   84.28    3.98 1393.82  129.98 1393.82  129.98 1393.82  129.98   84.28    3.98   84.28    3.98   0.00   0.00 
1 1 1    0   12   13 o  5   10.45    7.37 -138.05  118.41 -138.05  118.41 -138.05  118.41   10.45    7.37   10.45    7.37  -0.00   0.00 
1 1 1    0   12   14 o  9  272.71    2.67 14497.30  283.59 14497.30  283.59 14497.30  283.59  272.71    2.67  272.71    2.67   0.00   0.00 
1 1 1    0   12   15 o 16  407.25    3.45 32335.81  548.12 32335.81  548.12 32335.81  548.12  407.25    3.45  407.25    3.45   0.00   0.00 
1 1 1    0   12   16 o 16   24.53   10.96  170.19  111.32  170.19  111.32  170.19  111.32   24.53   10.96   24.53   10.96   0.00   0.00 
1 1 1    0   12   17 o 10  210.08    2.37 8603.91  193.64 8603.91  193.64 8603.91  193.64  210.08    2.37  210.08    2.37   0.00   0.00 
1 1 1    0   12   18 o 17   15.67    9.52   43.84  108.38   43.84  108.38   43.84  108.38   15.67    9.52   15.67    9.52   0.00   0.00 
1 1 1    0   12   19 o  7   49.32    5.83  494.46  107.97  494.46  107.97  494.46  107.97   49.32    5.83   49.32    5.83  -0.00   0.00 
1 1 1    0   12   20 o  3  250.32    3.06 12220.68  297.90 12220.68  297.90 12220.68  297.90  250.32    3.06  250.32    3.06  -0.00   0.00 
1 1 1    0   12   21 o  3   98.77    2.95 1906.96  113.17 1906.96  113.17 1906.96  113.17   98.77    2.95   98.77    2.95  -0.00   0.00 
1 1 1    0   12   22 o  7  248.23    2.46 12013.46  238.25 12013.46  238.25 12013.46  238.25  248.23    2.46  248.23    2.46   0.00   0.00 
1 1 1    0   12   23 o  7  175.71    2.25 6019.92  153.68 6019.92  153.68 6019.92  153.68  175.71    2.25  175.71    2.25  -0.00   0.00 
1 1 1    0   12   24 o  8  315.79    2.82 19446.44  346.34 19446.44  346.34 19446.44  346.34  315.79    2.82  315.79    2.82   0.00   0.00 
1 1 1    0   12   25 o  8  362.73    3.60 25677.89  508.63 25677.89  508.63 25677.89  508.63  362.73    3.60  362.73    3.60  -0.00   0.00 
1 1 1    0   12   26 o 17   83.12    3.74 1356.80  120.65 1356.80  120.65 1356.80  120.65   83.12    3.74   83.12    3.74   0.00   0.00 
1 1 1    0   12   27 o 10   97.17    3.41 1849.66  128.60 1849.66  128.60 1849.66  128.60   97.17    3.41   97.17    3.41  -0.00   0.00 
1 1 1    0   12   28 o 19   19.56    8.13  105.55   61.72  105.55   61.72  105.55   61.72   19.56    8.13   19.56    8.13  -0.00   0.00 
1 1 1    0   12   29 x  7       ?       ?       ?       ?       ?       ?       ?       ?       ?       ?       ?       ?      ?      ? 
1 1 1    0   12   30 x  4       ?       ?       ?       ?       ?       ?       ?       ?       ?       ?       ?       ?      ?      ? 
1 1 1    0   12   31 x 15       ?       ?       ?       ?       ?       ?       ?       ?       ?       ?       ?       ?      ?      ? 
1 1 1    0   12   32 x 18       ?       ?       ?       ?       ?       ?       ?       ?       ?       ?       ?       ?      ?      ? 
1 1 1    0   13    1 o 10  182.55    2.98 6498.42  211.48 6498.42  211.48 6498.42  211.48  182.55    2.98  182.55    2.98  -0.00   0.00 
1 1 1    0   13    2 o 18   90.10    6.35 1606.34  220.44 1606.34  220.44 1606.34  220.44   90.10    6.35   90.10    6.35   0.00   0.00 
1 1 1    0   13    3 o  4  304.28    3.04 18046.18  360.42 18046.18  360.42 18046.18  360.42  304.28    3.04  304.28    3.04  -0.00   0.00 
1 1 1    0   13    4 o 16  407.05    4.09 32301.60  648.98 32301.60  648.98 32301.60  648.98  407.05    4.09  407.05    4.09  -0.00   0.00 
1 1 1    0   13    5 o 13  190.57    2.90 7081.06  214.88 7081.06  214.88 7081.06  214.88  190.57    2.90  190.57    2.90  -0.00   0.00 
1 1 1    0   13    6 o 14   62.13    6.84  779.90  160.49  779.90  160.49  779.90  160.49   62.13    6.84   62.13    6.84  -0.00   0.00 
1 1 1    0   13    7 f  0  314.42    2.94 19269.47  360.45 19269.47  360.45 19269.47  360.45  314.42    2.94  314.42    2.94  -0.00   0.00 
1 1 1    0   13    8 o  9  228.43    2.67 10171.63  237.79 10171.63  237.79 10171.63  237.79  228.43    2.67  228.43    2.67  -0.00   0.00 
1 1 1    0   13    9 o  8  185.47    2.53 6706.52  182.65 6706.52  182.65 6706.52  182.65  185.47    2.53  185.47    2.53  -0.00   0.00 
1 1 1    0   13   10 o 16   65.98    5.00  863.56  126.92  863.56  126.92  863.56  126.92   65.98    5.00   65.98    5.00  -0.00   0.00 
1 1 1    0   13   11 f  0  318.02    2.95 19715.13  364.99 19715.13  364.99 19715.13  364.99  318.02    2.95  318.02    2.95  -0.00   0.00 
1 1 1    0   13   12 f  0  206.08    2.59 8279.92  208.15 8279.92  208.15 8279.92  208.15  206.08    2.59  206.08    2.59  -0.00   0.00 
1 1 1    0   13   13 o  4  337.97    3.03 22268.36  398.89 22268.36  398.89 22268.36  398.89  337.97    3.03  337.97    3.03  -0.00   0.00 
1 1 1    0   13   14 o  8  323.89    2.93 20450.64  369.61 20450.64  369.61 20450.64  369.61  323.89    2.93  323.89    2.93   0.00   0.00 
1 1 1    0   13   15 o 14   60.01    4.82  715.86  110.89  715.86  110.89  715.86  110.89   60.01    4.82   60.01    4.82  -0.00   0.00 
1 1 1    0   13   16 o 15   95.09    3.34 1769.22  123.40 1769.22  123.40 1769.22  123.40   95.09    3.34   95.09    3.34   0.00   0.00 
1 1 1    0   13   17 o  6   29.78   10.82  230.81  115.45  230.81  115.45  230.81  115.45   29.78   10.82   29.78   10.82  -0.00   0.00 
1 1 1    0   13   18 o  3  280.56    2.66 15346.23  290.87 15346.23  290.87 15346.23  290.87  280.56    2.66  280.56    2.66  -0.00   0.00 
1 1 1    0   13   19 o  9  259.36    2.64 13114.70  266.57 13114.70  266.57 13114.70  266.57  259.36    2.64  259.36    2.64   0.00   0.00 
1 1 1    0   13   20 o 17  122.66    2.67 2936.87  127.25 2936.87  127.25 2936.87  127.25  122.66    2.67  122.66    2.67   0.00   0.00 
1 1 1    0   13   21 o  9  276.76    2.66 14934.15  286.98 14934.15  286.98 14934.15  286.98  276.76    2.66  276.76    2.66   0.00   0.00 
1 1 1    0   13   22 o  2  233.99    2.46 10675.62  224.51 10675.62  224.51 10675.62  224.51  233.99    2.46  233.99    2.46   0.00   0.00 
1 1 1    0   13   23 o  4  264.58    2.56 13649.94  264.08 13649.94  264.08 13649.94  264.08  264.58    2.56  264.58    2.56   0.00   0.00 
1 1 1    0   13   24 o 15   86.91    3.37 1479.99  113.82 1479.99  113.82 1479.99  113.82   86.91    3.37   86.91    3.37   0.00   0.00 
1 1 1    0   13   25 o 19  158.52    2.52 4903.51  155.60 4903.51  155.60 4903.51  155.60  158.52    2.52  158.52    2.52   0.00   0.00 
1 1 1    0   13   26 o 14    9.49    6.58  -71.17   84.34  -71.17   84.34  -71.17   84.34    9.49    6.58    9.49    6.58   0.00   0.00 
1 1 1    0   13   27 o 19   28.36   10.17  209.34  102.76  209.34  102.76  209.34  102.76   28.36   10.17   28.36   10.17  -0.00   0.00 
1 1 1    0   13   28 o 16   58.64    4.58  684.53  103.08  684.53  103.08  684.53  103.08   58.64    4.58   58.64    4.58   0.00   0.00 
1 1 1    0   13   29 o 18  136.63    2.83 3647.92  150.70 3647.92  150.70 3647.92  150.70  136.63    2.83  136.63    2.83  -0.00   0.00 
1 1 1    0   13   30 x 19       ?       ?       ?       ?       ?       ?       ?       ?       ?       ?       ?       ?      ?      ? 
1 1 1    0   13   31 x 11       ?       ?       ?       ?       ?       ?       ?       ?       ?       ?       ?       ?      ?      ? 
1 1 1    0   13   32 o  9   17.30   11.28   -5.75  184.78   -5.75  184.78   -5.75  184.78   17.30   11.28   17.30   11.28   0.00   0.00 
1 1 1    0   14    0 o 18  330.43    4.32 21287.44  556.14 21287.44  556.14 21287.44  556.14  330.43    4.32  330.43    4.32  -0.00   0.00 
1 1 1    0   14    1 o 11   16.49   10.23   35.82  131.12   35.82  131.12   35.82  131.12   16.49   10.23   16.49   10.23   0.00   0.00 
1 1 1    0   14    2 o  5   15.88   10.04   19.35  132.65   19.35  132.65   19.35  132.65   15.88   10.04   15.88   10.04  -0.00   0.00 
1 1 1    0   14    3 o  1  122.46    3.24 2928.52  154.23 2928.52  154.23 2928.52  154.23  122.46    3.24  122.46    3.24  -0.00   0.00 
1 1 1    0   14    4 o 17  370.57    3.29 26767.29  475.58 26767.29  475.58 26767.29  475.58  370.57    3.29  370.57    3.29   0.00   0.00 
1 1 1    0   14    5 o 19   16.53   10.57    8.54  152.51    8.54  152.51    8.54  152.51   16.53   10.57   16.53   10.57   0.00   0.00 
1 1 1    0   14    6 o  5  451.19    3.78 39687.13  664.85 39687.13  664.85 39687.13  664.85  451.19    3.78  451.19    3.78  -0.00   0.00 
1 1 1    0   14    7 o  3  179.24    2.79 6265.15  194.41 6265.15  194.41 6265.15  194.41  179.24    2.79  179.24    2.79  -0.00   0.00 
1 1 1    0   14    8 o  4   13.34    8.91  -44.30  127.28  -44.30  127.28  -44.30  127.28   13.34    8.91   13.34    8.91   0.00   0.00 
1 1 1    0   14    9 o  4   74.89    4.85 1107.41  140.11 1107.41  140.11 1107.41  140.11   74.89    4.85   74.89    4.85   0.00   0.00 
1 1 1    0   14   10 o  7  257.38    2.62 12913.82  262.68 12913.82  262.68 12913.82  262.68  257.38    2.62  257.38    2.62  -0.00   0.00 
1 1 1    0   14   11 o  7   42.18    9.14  392.72  131.70  392.72  131.70  392.72  131.70   42.18    9.14   42.18    9.14   0.00   0.00 
1 1 1    0   14   12 o 11  288.40    2.82 16215.05  316.43 16215.05  316.43 16215.05  316.43  288.40    2.82  288.40    2.82   0.00   0.00 
1 1 1    0   14   13 o  6   78.60    4.25 1215.25  129.33 1215.25  129.33 1215.25  129.33   78.60    4.25   78.60    4.25  -0.00   0.00 
1 1 1    0   14   14 o 10  149.90    2.73 4383.78  159.61 4383.78  159.61 4383.78  159.61  149.90    2.73  149.90    2.73   0.00   0.00 
1 1 1    0   14   15 o  3   20.42   11.00  116.50  121.13  116.50  121.13  116.50  121.13   20.42   11.00   20.42   11.00  -0.00   0.00 
1 1 1    0   14   16 o 19  134.22    2.78 3516.13  145.22 3516.13  145.22 3516.13  145.22  134.22    2.78  134.22    2.78   0.00   0.00 
1 1 1    0   14   17 o  9  169.45    2.45 5599.78  161.60 5599.78  161.60 5599.78  161.60  169.45    2.45  169.45    2.45  -0.00   0.00 
1 1 1    0   14   18 o 13  225.87    2.59 9947.65  228.02 9947.65  228.02 9947.65  228.02  225.87    2.59  225.87    2.59   0.00   0.00 
1 1 1    0   14   19 o 13  126.87    2.80 3142.03  138.21 3142.03  138.21 3142.03  138.21  126.87    2.80  126.87    2.80   0.00   0.00 
1 1 1    0   14   20 o 16  124.15    2.76 3009.20  133.23 3009.20  133.23 3009.20  133.23  124.15    2.76  124.15    2.76  -0.00   0.00 
1 1 1    0   14   21 o  6  513.29    4.22 51418.68  843.30 51418.68  843.30 51418.68  843.30  513.29    4.22  513.29    4.22   0.00   0.00 
1 1 1    0   14   22 o  3   11.52    7.87  -69.64  111.06  -69.64  111.06  -69.64  111.06   11.52    7.87   11.52    7.87  -0.00   0.00 
1 1 1    0   14   23 o  5   82.85    3.98 1348.70  127.71 1348.70  127.71 1348.70  127.71   82.85    3.98   82.85    3.98   0.00   0.00 
1 1 1    0   14   24 o  6  310.58    2.87 18817.85  346.71 18817.85  346.71 18817.85  346.71  310.58    2.87  310.58    2.87   0.00   0.00 
1 1 1    0   14   25 o 12   45.62    5.54  424.91   94.64  424.91   94.64  424.91   94.64   45.62    5.54   45.62    5.54   0.00   0.00 
1 1 1    0   14   26 x  6       ?       ?       ?       ?       ?       ?       ?       ?       ?       ?       ?       ?      ?      ? 
1 1 1    0   14   27 o  5    9.32    6.47  -70.81   82.10  -70.81   82.10  -70.81   82.10    9.32    6.47    9.32    6.47   0.00   0.00 
1 1 1    0   14   28 o 14   10.79    7.53 -106.37  114.51 -106.37  114.51 -106.37  114.51   10.79    7.53   10.79    7.53  -0.00   0.00 
1 1 1    0   14   29 o 16   57.03    4.55  648.75   99.62  648.75   99.62  648.75   99.62   57.03    4.55   57.03    4.55   0.00   0.00 
1 1 1    0   14   30 o 18   36.59   13.58  362.28  179.85  362.28  179.85  362.28  179.85   36.59   13.58   36.59   13.58   0.00   0.00 
1 1 1    0   14   31 o  5   21.96   12.80  125.77  181.18  125.77  181.18  125.77  181.18   21.96   12.80   21.96   12.80  -0.00   0.00 
1 1 1    0   15    1 o  5   10.56    7.45 -145.47  122.18 -145.47  122.18 -145.47  122.18   10.56    7.45   10.56    7.45  -0.00   0.00 
1 1 1    0   15    2 f  0   32.83   11.67  277.63  136.01  277.63  136.01  277.63  136.01   32.83   11.67   32.83   11.67   0.00   0.00 
1 1 1    0   15    3 o  8   34.69   11.26  298.90  134.52  298.90  134.52  298.90  134.52   34.69   11.26   34.69   11.26   0.00   0.00 
1 1 1    0   15    4 o  2   15.46   10.08  -15.67  147.95  -15.67  147.95  -15.67  147.95   15.46   10.08   15.46   10.08  -0.00   0.00 
1 1 1    0   15    5 o  6   84.42    4.03 1398.68  131.72 1398.68  131.72 1398.68  131.72   84.42    4.03   84.42    4.03  -0.00   0.00 
1 1 1    0   15    6 o 13  213.80    2.69 8912.06  224.05 8912.06  224.05 8912.06  224.05  213.80    2.69  213.80    2.69   0.00   0.00 
1 1 1    0   15    7 o  4  110.08    3.21 2367.82  137.58 2367.82  137.58 2367.82  137.58  110.08    3.21  110.08    3.21  -0.00   0.00 
1 1 1    0   15    8 o 11  124.04    3.29 3005.52  158.82 3005.52  158.82 3005.52  158.82  124.04    3.29  124.04    3.29   0.00   0.00 
1 1 1    0   15    9 o  9   29.10   12.24  234.47  139.68  234.47  139.68  234.47  139.68   29.10   12.24   29.10   12.24   0.00   0.00 
1 1 1    0   15   10 o  7  211.48    2.64 8719.87  217.22 8719.87  217.22 8719.87  217.22  211.48    2.64  211.48    2.64  -0.00   0.00 
1 1 1    0   15   11 o 19  135.95    2.93 3607.21  155.00 3607.21  155.00 3607.21  155.00  135.95    2.93  135.95    2.93   0.00   0.00 
1 1 1    0   15   12 o  6   14.23    9.25   -9.48  123.20   -9.48  123.20   -9.48  123.20   14.23    9.25   14.23    9.25   0.00   0.00 
1 1 1    0   15   13 o  5   58.20    5.55  678.79  122.96  678.79  122.96  678.79  122.96   58.20    5.55   58.20    5.55   0.00   0.00 
1 1 1    0   15   14 o 17   46.91    7.18  458.96  122.04  458.96  122.04  458.96  122.04   46.91    7.18   46.91    7.18  -0.00   0.00 
1 1 1    0   15   15 o 14   28.03   11.22  213.26  118.95  213.26  118.95  213.26  118.95   28.03   11.22   28.03   11.22   0.00   0.00 
1 1 1    0   15   16 o  4  213.52    2.59 8890.30  215.19 8890.30  215.19 8890.30  215.19  213.52    2.59  213.52    2.59   0.00   0.00 
1 1 1    0   15   17 o  7   12.28    8.39  -78.78  126.04  -78.78  126.04  -78.78  126.04   12.28    8.39   12.28    8.39  -0.00   0.00 
1 1 1    0   15   18 o  2  206.92    2.51 8349.46  202.20 8349.46  202.20 8349.46  202.20  206.92    2.51  206.92    2.51  -0.00   0.00 
1 1 1    0   15   19 o 12  181.32    2.51 6411.65  177.25 6411.65  177.25 6411.65  177.25  181.32    2.51  181.32    2.51  -0.00   0.00 
1 1 1    0   15   20 o 16  226.36    2.55 9991.82  225.08 9991.82  225.08 9991.82  225.08  226.36    2.55  226.36    2.55   0.00   0.00 
1 1 1    0   15   21 o  7   61.75    5.08  759.60  120.16  759.60  120.16  759.60  120.16   61.75    5.08   61.75    5.08  -0.00   0.00 
1 1 1    0   15   22 o  1  204.03    2.60 8120.39  206.76 8120.39  206.76 8120.39  206.76  204.03    2.60  204.03    2.60   0.00   0.00 
1 1 1    0   15   23 o  2   16.48    9.93   53.84  115.76   53.84  115.76   53.84  115.76   16.48    9.93   16.48    9.93   0.00   0.00 
1 1 1    0   15   24 o  6   15.02    9.22   36.72  104.18   36.72  104.18   36.72  104.18   15.02    9.22   15.02    9.22  -0.00   0.00 
1 1 1    0   15   25 o  7  141.40    2.72 3903.89  149.89 3903.89  149.89 3903.89  149.89  141.40    2.72  141.40    2.72   0.00   0.00 
1 1 1    0   15   26 o 16   88.45    3.18 1532.75  109.19 1532.75  109.19 1532.75  109.19   88.45    3.18   88.45    3.18   0.00   0.00 
1 1 1    0   15   27 o 13  109.07    3.58 2331.55  151.84 2331.55  151.84 2331.55  151.84  109.07    3.58  109.07    3.58  -0.00   0.00 
1 1 1    0   15   28 o 13   14.20    8.54   41.20   85.22   41.20   85.22   41.20   85.22   14.20    8.54   14.20    8.54   0.00   0.00 
1 1 1    0   15   29 o  1   16.90    9.22   80.50   86.31   80.50   86.31   80.50   86.31   16.90    9.22   16.90    9.22   0.00   0.00 
1 1 1    0   15   30 f  0   19.87    9.43  115.84   83.04  115.84   83.04  115.84   83.04   19.87    9.43   19.87    9.43  -0.00   0.00 
1 1 1    0   16    0 o 10  212.88    3.61 8839.17  298.84 8839.17  298.84 8839.17  298.84  212.88    3.61  212.88    3.61  -0.00   0.00 
1 1 1    0   16    1 o  4  274.67    2.75 14706.94  294.69 14706.94  294.69 14706.94  294.69  274.67    2.75  274.67    2.75  -0.00   0.00 
1 1 1    0   16    2 o  5  119.70    3.73 2801.46  173.56 2801.46  173.56 2801.46  173.56  119.70    3.73  119.70    3.73   0.00   0.00 
1 1 1    0   16    3 o  5  149.38    3.12 4354.77  181.60 4354.77  181.60 4354.77  181.60  149.38    3.12  149.38    3.12   0.00   0.00 
1 1 1    0   16    4 o 13  227.11    2.52 10054.95  222.60 10054.95  222.60 10054.95  222.60  227.11    2.52  227.11    2.52   0.00   0.00 
1 1 1    0   16    5 o  9   33.03   11.72  281.08  137.21  281.08  137.21  281.08  137.21   33.03   11.72   33.03   11.72  -0.00   0.00 
1 1 1    0   16    6 o 19  131.84    3.31 3394.33  169.56 3394.33  169.56 3394.33  169.56  131.84    3.31  131.84    3.31   0.00   0.00 
1 1 1    0   16    7 o  1   94.04    4.07 1733.97  148.34 1733.97  148.34 1733.97  148.34   94.04    4.07   94.04    4.07   0.00   0.00 
1 1 1    0   16    8 o 11   88.52    4.33 1539.08  148.55 1539.08  148.55 1539.08  148.55   88.52    4.33   88.52    4.33   0.00   0.00 
1 1 1    0   16    9 o 10  306.72    2.92 18342.01  349.33 18342.01  349.33 18342.01  349.33  306.72    2.92  306.72    2.92   0.00   0.00 
1 1 1    0   16   10 o  2   41.33   10.57  393.20  147.16  393.20  147.16  393.20  147.16   41.33   10.57   41.33   10.57  -0.00   0.00 
1 1 1    0   16   11 o 15  106.55    3.58 2221.21  148.21 2221.21  148.21 2221.21  148.21  106.55    3.58  106.55    3.58   0.00   0.00 
1 1 1    0   16   12 o 18   23.23   12.12  154.51  143.18  154.51  143.18  154.51  143.18   23.23   12.12   23.23   12.12  -0.00   0.00 
1 1 1    0   16   13 o 19  156.14    2.78 4756.70  168.76 4756.70  168.76 4756.70  168.76  156.14    2.78  156.14    2.78   0.00   0.00 
1 1 1    0   16   14 o  8  152.15    2.89 4517.44  171.13 4517.44  171.13 4517.44  171.13  152.15    2.89  152.15    2.89   0.00   0.00 
1 1 1    0   16   15 o  3  117.71    3.48 2708.88  159.16 2708.88  159.16 2708.88  159.16  117.71    3.48  117.71    3.48  -0.00   0.00 
1 1 1    0   16   16 o 16  112.57    3.34 2477.52  146.25 2477.52  146.25 2477.52  146.25  112.57    3.34  112.57    3.34   0.00   0.00 
1 1 1    0   16   17 o  3  186.53    2.53 6785.88  184.07 6785.88  184.07 6785.88  184.07  186.53    2.53  186.53    2.53  -0.00   0.00 
1 1 1    0   16   18 o 17   87.37    3.86 1497.87  130.71 1497.87  130.71 1497.87  130.71   87.37    3.86   87.37    3.86   0.00   0.00 
1 1 1    0   16   19 o 15  142.34    2.72 3954.41  150.88 3954.41  150.88 3954.41  150.88  142.34    2.72  142.34    2.72   0.00   0.00 
1 1 1    0   16   20 o 11   67.46    4.47  899.99  116.34  899.99  116.34  899.99  116.34   67.46    4.47   67.46    4.47   0.00   0.00 
1 1 1    0   16   21 o 17  150.79    2.83 4438.69  166.30 4438.69  166.30 4438.69  166.30  150.79    2.83  150.79    2.83  -0.00   0.00 
1 1 1    0   16   22 o 13   21.19   11.14  129.18  121.82  129.18  121.82  129.18  121.82   21.19   11.14   21.19   11.14  -0.00   0.00 
1 1 1    0   16   23 o  7  146.88    2.61 4211.46  149.14 4211.46  149.14 4211.46  149.14  146.88    2.61  146.88    2.61   0.00   0.00 
1 1 1    0   16   24 o  2  104.87    3.13 2151.80  127.83 2151.80  127.83 2151.80  127.83  104.87    3.13  104.87    3.13   0.00   0.00 
1 1 1    0   16   25 o 10  108.90    3.15 2320.31  133.36 2320.31  133.36 2320.31  133.36  108.90    3.15  108.90    3.15   0.00   0.00 
1 1 1    0   16   26 o  8   61.63    4.14  752.70   98.40  752.70   98.40  752.70   98.40   61.63    4.14   61.63    4.14   0.00   0.00 
1 1 1    0   16   27 o 18   17.97   10.32   83.40  115.05   83.40  115.05   83.40  115.05   17.97   10.32   17.97   10.32  -0.00   0.00 
1 1 1    0   16   28 o 11   16.40    9.41   69.28   95.44   69.28   95.44   69.28   95.44   16.40    9.41   16.40    9.41  -0.00   0.00 
1 1 1    0   16   29 o 13   48.07    6.61  481.17  117.15  481.17  117.15  481.17  117.15   48.07    6.61   48.07    6.61  -0.00   0.00 
1 1 1    0   16   30 o 10   19.74   12.47   48.40  204.49   48.40  204.49   48.40  204.49   19.74   12.47   19.74   12.47  -0.00   0.00 
1 1 1    0   17    1 o 17  157.85    2.77 4860.46  170.43 4860.46  170.43 4860.46  170.43  157.85    2.77  157.85    2.77   0.00   0.00 
1 1 1    0   17    2 o 19   91.49    4.48 1644.36  158.90 1644.36  158.90 1644.36  158.90   91.49    4.48   91.49    4.48   0.00   0.00 
1 1 1    0   17    3 o 15   21.84   12.38  123.04  162.64  123.04  162.64  123.04  162.64   21.84   12.38   21.84   12.38   0.00   0.00 
1 1 1    0   17    4 o  4   81.71    4.95 1316.72  156.10 1316.72  156.10 1316.72  156.10   81.71    4.95   81.71    4.95   0.00   0.00 
1 1 1    0   17    5 f  0   19.59   11.69   79.86  157.76   79.86  157.76   79.86  157.76   19.59   11.69   19.59   11.69  -0.00   0.00 
1 1 1    0   17    6 o 16   24.34   11.64  170.67  126.60  170.67  126.60  170.67  126.60   24.34   11.64   24.34   11.64   0.00   0.00 
1 1 1    0   17    7 o  1  161.07    2.83 5061.15  177.67 5061.15  177.67 5061.15  177.67  161.07    2.83  161.07    2.83  -0.00   0.00 
1 1 1    0   17    8 o 14  172.08    2.97 5776.98  198.79 5776.98  198.79 5776.98  198.79  172.08    2.97  172.08    2.97   0.00   0.00 
1 1 1    0   17    9 o 10  134.52    3.43 3534.89  179.33 3534.89  179.33 3534.89  179.33  134.52    3.43  134.52    3.43  -0.00   0.00 
1 1 1    0   17   10 o  3  140.57    3.49 3859.93  190.71 3859.93  190.71 3859.93  190.71  140.57    3.49  140.57    3.49  -0.00   0.00 
1 1 1    0   17   11 o  6   84.00    4.35 1387.57  141.54 1387.57  141.54 1387.57  141.54   84.00    4.35   84.00    4.35  -0.00   0.00 
1 1 1    0   17   12 o  9    8.77    6.44 -401.86  147.00 -401.86  147.00 -401.86  147.00    8.77    6.44    8.77    6.44   0.00   0.00 
1 1 1    0   17   13 o 14  144.86    3.77 4100.66  212.40 4100.66  212.40 4100.66  212.40  144.86    3.77  144.86    3.77  -0.00   0.00 
1 1 1    0   17   14 o  4   62.47    6.17  784.43  146.53  784.43  146.53  784.43  146.53   62.47    6.17   62.47    6.17   0.00   0.00 
1 1 1    0   17   15 o 18   13.98    9.15  -16.22  123.37  -16.22  123.37  -16.22  123.37   13.98    9.15   13.98    9.15   0.00   0.00 
1 1 1    0   17   16 o  1   18.41   10.79   78.42  130.02   78.42  130.02   78.42  130.02   18.41   10.79   18.41   10.79  -0.00   0.00 
1 1 1    0   17   17 o  1   83.30    4.15 1363.96  133.77 1363.96  133.77 1363.96  133.77   83.30    4.15   83.30    4.15  -0.00   0.00 
1 1 1    0   17   18 o  4   47.82    7.50  479.33  129.47  479.33  129.47  479.33  129.47   47.82    7.50   47.82    7.50   0.00   0.00 
1 1 1    0   17   19 o  8  186.28    2.63 6769.17  191.06 6769.17  191.06 6769.17  191.06  186.28    2.63  186.28    2.63   0.00   0.00 
1 1 1    0   17   20 o 19   99.12    3.90 1926.53  150.04 1926.53  150.04 1926.53  150.04   99.12    3.90   99.12    3.90  -0.00   0.00 
1 1 1    0   17   21 o  1  170.02    2.68 5641.85  177.72 5641.85  177.72 5641.85  177.72  170.02    2.68  170.02    2.68   0.00   0.00 
1 1 1    0   17   22 o 16   59.47    5.08  706.86  115.58  706.86  115.58  706.86  115.58   59.47    5.08   59.47    5.08   0.00   0.00 
1 1 1    0   17   23 o  6   18.48   10.40   91.08  113.67   91.08  113.67   91.08  113.67   18.48   10.40   18.48   10.40   0.00   0.00 
1 1 1    0   17   24 o  2  256.52    2.62 12839.94  262.25 12839.94  262.25 12839.94  262.25  256.52    2.62  256.52    2.62   0.00   0.00 
1 1 1    0   17   25 o  4   22.52   10.60  147.88  104.67  147.88  104.67  147.88  104.67   22.52   10.60   22.52   10.60  -0.00   0.00 
1 1 1    0   17   26 o  2   27.50   10.11  200.16  100.13  200.16  100.13  200.16  100.13   27.50   10.11   27.50   10.11  -0.00   0.00 
1 1 1    0   17   27 o 10   17.83   10.94   57.09  145.98   57.09  145.98   57.09  145.98   17.83   10.94   17.83   10.94   0.00   0.00 
1 1 1    0   17   28 o 11   12.77    8.88 -132.93  156.96 -132.93  156.96 -132.93  156.96   12.77    8.88   12.77    8.88  -0.00   0.00 
1 1 1    0   17   29 o 13   36.91    9.19  316.05  114.39  316.05  114.39  316.05  114.39   36.91    9.19   36.91    9.19   0.00   0.00 
1 1 1    0   18    0 o 11   73.50    6.30 1076.91  177.29 1076.91  177.29 1076.91  177.29   73.50    6.30   73.50    6.30   0.00   0.00 
1 1 1    0   18    1 o  5   21.09   11.34  124.61  128.63  124.61  128.63  124.61  128.63   21.09   11.34   21.09   11.34  -0.00   0.00 
1 1 1    0   18    2 o 18  200.87    2.70 7868.35  210.93 7868.35  210.93 7868.35  210.93  200.87    2.70  200.87    2.70   0.00   0.00 
1 1 1    0   18    3 o 19  100.05    4.13 1962.18  160.18 1962.18  160.18 1962.18  160.18  100.05    4.13  100.05    4.13   0.00   0.00 
1 1 1    0   18    4 o  7  226.54    2.89 10008.96  255.28 10008.96  255.28 10008.96  255.28  226.54    2.89  226.54    2.89   0.00   0.00 
1 1 1    0   18    5 o 18   31.12   12.93  267.41  156.20  267.41  156.20  267.41  156.20   31.12   12.93   31.12   12.93   0.00   0.00 
1 1 1    0   18    6 o 15  176.29    2.95 6062.99  202.47 6062.99  202.47 6062.99  202.47  176.29    2.95  176.29    2.95   0.00   0.00 
1 1 1    0   18    7 o  7  182.25    2.89 6479.88  205.04 6479.88  205.04 6479.88  205.04  182.25    2.89  182.25    2.89   0.00   0.00 
1 1 1    0   18    8 o  7   22.37   11.39  144.41  124.60  144.41  124.60  144.41  124.60   22.37   11.39   22.37   11.39   0.00   0.00 
1 1 1    0   18    9 o 13    9.32    6.77 -292.62  137.36 -292.62  137.36 -292.62  137.36    9.32    6.77    9.32    6.77  -0.00   0.00 
1 1 1    0   18   10 o  6  178.26    3.62 6204.84  251.54 6204.84  251.54 6204.84  251.54  178.26    3.62  178.26    3.62   0.00   0.00 
1 1 1    0   18   11 o  1  134.18    3.58 3518.43  186.86 3518.43  186.86 3518.43  186.86  134.18    3.58  134.18    3.58   0.00   0.00 
1 1 1    0   18   12 o 13   20.29   11.44  108.00  138.04  108.00  138.04  108.00  138.04   20.29   11.44   20.29   11.44   0.00   0.00 
1 1 1    0   18   13 o 16   99.94    3.67 1955.98  142.49 1955.98  142.49 1955.98  142.49   99.94    3.67   99.94    3.67   0.00   0.00 
1 1 1    0   18   14 o  8   64.09    5.52  820.00  135.31  820.00  135.31  820.00  135.31   64.09    5.52   64.09    5.52  -0.00   0.00 
1 1 1    0   18   15 o 13  151.49    2.86 4479.14  168.96 4479.14  168.96 4479.14  168.96  151.49    2.86  151.49    2.86   0.00   0.00 
1 1 1    0   18   16 o  7   27.97   11.69  216.88  127.49  216.88  127.49  216.88  127.49   27.97   11.69   27.97   11.69   0.00   0.00 
1 1 1    0   18   17 f  0  224.79    2.67 9856.05  233.98 9856.05  233.98 9856.05  233.98  224.79    2.67  224.79    2.67  -0.00   0.00 
1 1 1    0   18   18 x 15       ?       ?       ?       ?       ?       ?       ?       ?       ?       ?       ?       ?      ?      ? 
1 1 1    0   18   19 o  1    9.43    6.82 -251.52  131.10 -251.52  131.10 -251.52  131.10    9.43    6.82    9.43    6.82   0.00   0.00 
1 1 1    0   18   20 o 16   61.23    5.49  751.42  128.36  751.42  128.36  751.42  128.36   61.23    5.49   61.23    5.49  -0.00   0.00 
1 1 1    0   18   21 o  5  242.18    2.62 11443.66  247.29 11443.66  247.29 11443.66  247.29  242.18    2.62  242.18    2.62  -0.00   0.00 
1 1 1    0   18   22 o  9  260.47    2.69 13238.21  272.48 13238.21  272.48 13238.21  272.48  260.47    2.69  260.47    2.69  -0.00   0.00 
1 1 1    0   18   23 o 15  160.36    2.58 5019.92  161.38 5019.92  161.38 5019.92  161.38  160.36    2.58  160.36    2.58   0.00   0.00 
1 1 1    0   18   24 o  4   16.22    9.94   46.08  120.25   46.08  120.25   46.08  120.25   16.22    9.94   16.22    9.94   0.00   0.00 
1 1 1    0   18   25 o 17   76.13    4.18 1144.54  123.24 1144.54  123.24 1144.54  123.24   76.13    4.18   76.13    4.18  -0.00   0.00 
1 1 1    0   18   26 o 18   12.73    8.44  -25.59  110.42  -25.59  110.42  -25.59  110.42   12.73    8.44   12.73    8.44   0.00   0.00 
1 1 1    0   18   27 o 12   27.51   10.91  209.36  112.82  209.36  112.82  209.36  112.82   27.51   10.91   27.51   10.91   0.00   0.00 
1 1 1    0   18   28 o  8   25.04   11.13  182.41  114.82  182.41  114.82  182.41  114.82   25.04   11.13   25.04   11.13  -0.00   0.00 
1 1 1    0   19    1 o  6  179.92    2.64 6314.05  184.99 6314.05  184.99 6314.05  184.99  179.92    2.64  179.92    2.64  -0.00   0.00 
1 1 1    0   19    2 o  4  144.08    3.13 4052.83  175.36 4052.83  175.36 4052.83  175.36  144.08    3.13  144.08    3.13  -0.00   0.00 
1 1 1    0   19    3 o 15   13.32    9.19 -122.99  159.98 -122.99  159.98 -122.99  159.98   13.32    9.19   13.32    9.19  -0.00   0.00 
1 1 1    0   19    4 o  6  194.40    2.94 7372.42  222.92 7372.42  222.92 7372.42  222.92  194.40    2.94  194.40    2.94   0.00   0.00 
1 1 1    0   19    5 o 11    9.60    6.94 -265.13  136.43 -265.13  136.43 -265.13  136.43    9.60    6.94    9.60    6.94   0.00   0.00 
1 1 1    0   19    6 o  5  186.34    3.10 6775.45  224.83 6775.45  224.83 6775.45  224.83  186.34    3.10  186.34    3.10   0.00   0.00 
1 1 1    0   19    7 o 16  338.71    3.69 22382.94  487.34 22382.94  487.34 22382.94  487.34  338.71    3.69  338.71    3.69  -0.00   0.00 
1 1 1    0   19    8 o  3  382.59    3.48 28551.64  518.17 28551.64  518.17 28551.64  518.17  382.59    3.48  382.59    3.48  -0.00   0.00 
1 1 1    0   19    9 o 10  109.61    3.94 2352.88  167.93 2352.88  167.93 2352.88  167.93  109.61    3.94  109.61    3.94  -0.00   0.00 
1 1 1    0   19   10 o 17   17.59   10.54   62.77  129.29   62.77  129.29   62.77  129.29   17.59   10.54   17.59   10.54   0.00   0.00 
1 1 1    0   19   11 o  3   15.89    9.96   27.08  127.88   27.08  127.88   27.08  127.88   15.89    9.96   15.89    9.96  -0.00   0.00 
1 1 1    0   19   12 o  7  246.75    2.76 11874.33  265.67 11874.33  265.67 11874.33  265.67  246.75    2.76  246.75    2.76  -0.00   0.00 
1 1 1    0   19   13 f  0   82.20    4.71 1332.22  149.63 1332.22  149.63 1332.22  149.63   82.20    4.71   82.20    4.71  -0.00   0.00 
1 1 1    0   19   14 o 14   69.29    5.14  953.02  136.96  953.02  136.96  953.02  136.96   69.29    5.14   69.29    5.14   0.00   0.00 
1 1 1    0   19   15 o 12   34.00   11.91  297.80  142.82  297.80  142.82  297.80  142.82   34.00   11.91   34.00   11.91   0.00   0.00 
1 1 1    0   19   16 o 19  112.03    3.64 2456.89  158.67 2456.89  158.67 2456.89  158.67  112.03    3.64  112.03    3.64  -0.00   0.00 
1 1 1    0   19   17 o  5   84.46    5.12 1410.08  166.96 1410.08  166.96 1410.08  166.96   84.46    5.12   84.46    5.12  -0.00   0.00 
1 1 1    0   19   18 o  3   12.85    8.68  -59.60  127.56  -59.60  127.56  -59.60  127.56   12.85    8.68   12.85    8.68   0.00   0.00 
1 1 1    0   19   19 o 12   27.90   11.89  219.32  131.51  219.32  131.51  219.32  131.51   27.90   11.89   27.90   11.89  -0.00   0.00 
1 1 1    0   19   20 o 18  144.92    2.95 4102.91  166.21 4102.91  166.21 4102.91  166.21  144.92    2.95  144.92    2.95  -0.00   0.00 
1 1 1    0   19   21 o  4   20.67   11.22  120.97  127.04  120.97  127.04  120.97  127.04   20.67   11.22   20.67   11.22   0.00   0.00 
1 1 1    0   19   22 o  9   90.39    3.86 1605.40  135.53 1605.40  135.53 1605.40  135.53   90.39    3.86   90.39    3.86  -0.00   0.00 
1 1 1    0   19   23 o  8   64.41    5.18  829.36  127.90  829.36  127.90  829.36  127.90   64.41    5.18   64.41    5.18  -0.00   0.00 
1 1 1    0   19   24 o  9   95.69    3.68 1798.18  136.70 1798.18  136.70 1798.18  136.70   95.69    3.68   95.69    3.68  -0.00   0.00 
1 1 1    0   19   25 o 12  121.60    2.95 2893.55  139.52 2893.55  139.52 2893.55  139.52  121.60    2.95  121.60    2.95   0.00   0.00 
1 1 1    0   19   26 o 10   22.76   10.98  154.52  113.07  154.52  113.07  154.52  113.07   22.76   10.98   22.76   10.98  -0.00   0.00 
1 1 1    0   19   27 o 15   72.06    5.15 1037.16  143.00 1037.16  143.00 1037.16  143.00   72.06    5.15   72.06    5.15   0.00   0.00 
1 1 1    0   20    0 o  4  409.82    5.04 32769.60  803.91 32769.60  803.91 32769.60  803.91  409.82    5.04  409.82    5.04   0.00   0.00 
1 1 1    0   20    1 o 17  210.11    2.80 8610.78  229.27 8610.78  229.27 8610.78  229.27  210.11    2.80  210.11    2.80   0.00   0.00 
1 1 1    0   20    2 o  1   16.49   10.38   26.37  140.01   26.37  140.01   26.37  140.01   16.49   10.38   16.49   10.38   0.00   0.00 
1 1 1    0   20    3 o 17  121.46    3.97 2886.98  187.57 2886.98  187.57 2886.98  187.57  121.46    3.97  121.46    3.97   0.00   0.00 
1 1 1    0   20    4 o 18   13.16    9.03 -101.21  149.18 -101.21  149.18 -101.21  149.18   13.16    9.03   13.16    9.03  -0.00   0.00 
1 1 1    0   20    5 o  7   19.90   11.81   86.43  159.33   86.43  159.33   86.43  159.33   19.90   11.81   19.90   11.81  -0.00   0.00 
1 1 1    0   20    6 o  1  131.21    3.46 3364.70  176.73 3364.70  176.73 3364.70  176.73  131.21    3.46  131.21    3.46   0.00   0.00 
1 1 1    0   20    7 o  7  266.28    2.84 13828.52  294.83 13828.52  294.83 13828.52  294.83  266.28    2.84  266.28    2.84  -0.00   0.00 
1 1 1    0   20    8 o 14   59.89    6.62  726.66  149.70  726.66  149.70  726.66  149.70   59.89    6.62   59.89    6.62   0.00   0.00 
1 1 1    0   20    9 o 13   22.29   12.30  136.25  155.24  136.25  155.24  136.25  155.24   22.29   12.30   22.29   12.30  -0.00   0.00 
1 1 1    0   20   10 o  4   67.21    6.15  905.23  157.79  905.23  157.79  905.23  157.79   67.21    6.15   67.21    6.15   0.00   0.00 
1 1 1    0   20   11 o  8  105.12    3.81 2164.26  155.74 2164.26  155.74 2164.26  155.74  105.12    3.81  105.12    3.81   0.00   0.00 
1 1 1    0   20   12 o 16   22.93   12.07  150.77  143.21  150.77  143.21  150.77  143.21   22.93   12.07   22.93   12.07  -0.00   0.00 
1 1 1    0   20   13 o 14  105.47    3.57 2177.78  146.25 2177.78  146.25 2177.78  146.25  105.47    3.57  105.47    3.57  -0.00   0.00 
1 1 1    0   20   14 o  1  101.79    4.12 2032.64  162.82 2032.64  162.82 2032.64  162.82  101.79    4.12  101.79    4.12  -0.00   0.00 
1 1 1    0   20   15 o 11  241.16    3.46 11356.14  325.26 11356.14  325.26 11356.14  325.26  241.16    3.46  241.16    3.46  -0.00   0.00 
1 1 1    0   20   16 o 13   50.83    7.77  541.53  143.15  541.53  143.15  541.53  143.15   50.83    7.77   50.83    7.77  -0.00   0.00 
1 1 1    0   20   17 o  2   64.23    5.19  823.09  127.91  823.09  127.91  823.09  127.91   64.23    5.19   64.23    5.19   0.00   0.00 
1 1 1    0   20   18 o  8   55.91    6.50  637.66  136.60  637.66  136.60  637.66  136.60   55.91    6.50   55.91    6.50  -0.00   0.00 
1 1 1    0   20   19 o 11   15.45    9.93    5.81  136.63    5.81  136.63    5.81  136.63   15.45    9.93   15.45    9.93  -0.00   0.00 
1 1 1    0   20   20 o  2  267.89    2.79 14007.29  290.77 14007.29  290.77 14007.29  290.77  267.89    2.79  267.89    2.79  -0.00   0.00 
1 1 1    0   20   21 o  4   80.34    4.34 1274.01  134.98 1274.01  134.98 1274.01  134.98   80.34    4.34   80.34    4.34  -0.00   0.00 
1 1 1    0   20   22 o 13  131.55    3.07 3385.70  157.22 3385.70  157.22 3385.70  157.22  131.55    3.07  131.55    3.07   0.00   0.00 
1 1 1    0   20   23 f  0   39.14   10.10  358.26  133.08  358.26  133.08  358.26  133.08   39.14   10.10   39.14   10.10   0.00   0.00 
1 1 1    0   20   24 o  9   51.15    6.47  540.52  123.39  540.52  123.39  540.52  123.39   51.15    6.47   51.15    6.47  -0.00   0.00 
1 1 1    0   20   25 o 13   16.37   10.10   46.45  126.03   46.45  126.03   46.45  126.03   16.37   10.10   16.37   10.10  -0.00   0.00 
1 1 1    0   21    1 o  2   48.32    7.88  491.96  136.56  491.96  136.56  491.96  136.56   48.32    7.88   48.32    7.88  -0.00   0.00 
1 1 1    0   21    2 o 18   15.73   10.19   -4.73  147.37   -4.73  147.37   -4.73  147.37   15.73   10.19   15.73   10.19   0.00   0.00 
1 1 1    0   21    3 o  3  146.68    3.39 4202.64  193.73 4202.64  193.73 4202.64  193.73  146.68    3.39  146.68    3.39  -0.00   0.00 
1 1 1    0   21    4 o 16   18.31   11.41   42.53  165.23   42.53  165.23   42.53  165.23   18.31   11.41   18.31   11.41   0.00   0.00 
1 1 1    0   21    5 o  3   51.48    7.93  554.43  147.78  554.43  147.78  554.43  147.78   51.48    7.93   51.48    7.93   0.00   0.00 
1 1 1    0   21    6 f  0  144.10    3.01 4054.43  168.94 4054.43  168.94 4054.43  168.94  144.10    3.01  144.10    3.01  -0.00   0.00 
1 1 1    0   21    7 o  9   90.31    4.45 1603.71  155.75 1603.71  155.75 1603.71  155.75   90.31    4.45   90.31    4.45  -0.00   0.00 
1 1 1    0   21    8 o  1  101.12    3.50 2001.86  137.68 2001.86  137.68 2001.86  137.68  101.12    3.50  101.12    3.50   0.00   0.00 
1 1 1    0   21    9 o  6   13.44    9.04  -55.76  134.92  -55.76  134.92  -55.76  134.92   13.44    9.04   13.44    9.04  -0.00   0.00 
1 1 1    0   21   10 o 11   17.84   10.55   70.95  126.26   70.95  126.26   70.95  126.26   17.84   10.55   17.84   10.55   0.00   0.00 
1 1 1    0   21   11 o 15   19.45   11.53   84.26  151.25   84.26  151.25   84.26  151.25   19.45   11.53   19.45   11.53  -0.00   0.00 
1 1 1    0   21   12 o 10  129.97    3.76 3305.60  189.81 3305.60  189.81 3305.60  189.81  129.97    3.76  129.97    3.76  -0.00   0.00 
1 1 1    0   21   13 o 12   71.38    6.05 1019.07  165.30 1019.07  165.30 1019.07  165.30   71.38    6.05   71.38    6.05   0.00   0.00 
1 1 1    0   21   14 o 19  131.49    3.30 3380.84  168.95 3380.84  168.95 3380.84  168.95  131.49    3.30  131.49    3.30   0.00   0.00 
1 1 1    0   21   15 o 17   25.57   11.94  190.44  132.56  190.44  132.56  190.44  132.56   25.57   11.94   25.57   11.94   0.00   0.00 
1 1 1    0   21   16 o 12   18.26   10.88   73.28  135.97   73.28  135.97   73.28  135.97   18.26   10.88   18.26   10.88  -0.00   0.00 
1 1 1    0   21   17 o  8   16.15   10.25   20.12  140.02   20.12  140.02   20.12  140.02   16.15   10.25   16.15   10.25   0.00   0.00 
1 1 1    0   21   18 o  4  192.43    2.81 7229.95  210.90 7229.95  210.90 7229.95  210.90  192.43    2.81  192.43    2.81   0.00   0.00 
1 1 1    0   21   19 o 16  134.94    3.01 3560.30  158.32 3560.30  158.32 3560.30  158.32  134.94    3.01  134.94    3.01  -0.00   0.00 
1 1 1    0   21   20 o 11  165.99    2.78 5383.61  179.71 5383.61  179.71 5383.61  179.71  165.99    2.78  165.99    2.78   0.00   0.00 
1 1 1    0   21   21 o  5   45.29    8.59  446.89  135.71  446.89  135.71  446.89  135.71   45.29    8.59   45.29    8.59  -0.00   0.00 
1 1 1    0   21   22 o 10  112.37    3.35 2475.00  146.40 2475.00  146.40 2475.00  146.40  112.37    3.35  112.37    3.35   0.00   0.00 
1 1 1    0   21   23 o 14   91.20    4.14 1641.05  146.43 1641.05  146.43 1641.05  146.43   91.20    4.14   91.20    4.14   0.00   0.00 
1 1 1    0   21   24 o 17   13.32    8.85  -28.50  122.64  -28.50  122.64  -28.50  122.64   13.32    8.85   13.32    8.85   0.00   0.00 
1 1 1    0   22    0 o 15  155.92    4.56 4753.60  276.57 4753.60  276.57 4753.60  276.57  155.92    4.56  155.92    4.56   0.00   0.00 
1 1 1    0   22    1 o  2  124.61    3.49 3036.21  168.97 3036.21  168.97 3036.21  168.97  124.61    3.49  124.61    3.49  -0.00   0.00 
1 1 1    0   22    2 o 17   93.04    4.61 1702.97  166.28 1702.97  166.28 1702.97  166.28   93.04    4.61   93.04    4.61  -0.00   0.00 
1 1 1    0   22    3 o 17  149.77    3.18 4380.75  185.37 4380.75  185.37 4380.75  185.37  149.77    3.18  149.77    3.18  -0.00   0.00 
1 1 1    0   22    4 o  7  109.37    4.04 2344.39  171.67 2344.39  171.67 2344.39  171.67  109.37    4.04  109.37    4.04   0.00   0.00 
1 1 1    0   22    5 o 17   20.06   11.37  104.96  137.40  104.96  137.40  104.96  137.40   20.06   11.37   20.06   11.37  -0.00   0.00 
1 1 1    0   22    6 o  7   37.78   11.91  353.45  154.04  353.45  154.04  353.45  154.04   37.78   11.91   37.78   11.91   0.00   0.00 
1 1 1    0   22    7 o  7  160.13    3.09 5007.08  192.74 5007.08  192.74 5007.08  192.74  160.13    3.09  160.13    3.09   0.00   0.00 
1 1 1    0   22    8 o  6   12.97    9.12 -200.11  179.91 -200.11  179.91 -200.11  179.91   12.97    9.12   12.97    9.12   0.00   0.00 
1 1 1    0   22    9 o 17   82.63    5.08 1350.30  162.22 1350.30  162.22 1350.30  162.22   82.63    5.08   82.63    5.08  -0.00   0.00 
1 1 1    0   22   10 o 18  179.53    3.20 6295.35  224.00 6295.35  224.00 6295.35  224.00  179.53    3.20  179.53    3.20   0.00   0.00 
1 1 1    0   22   11 o 10   91.15    4.74 1637.71  167.14 1637.71  167.14 1637.71  167.14   91.15    4.74   91.15    4.74  -0.00   0.00 
1 1 1    0   22   12 o  3   66.55    5.71  886.73  145.47  886.73  145.47  886.73  145.47   66.55    5.71   66.55    5.71  -0.00   0.00 
1 1 1    0   22   13 o  4   29.24   12.06  238.14  136.17  238.14  136.17  238.14  136.17   29.24   12.06   29.24   12.06   0.00   0.00 
1 1 1    0   22   14 o 18   82.58    4.85 1348.23  154.80 1348.23  154.80 1348.23  154.80   82.58    4.85   82.58    4.85   0.00   0.00 
1 1 1    0   22   15 f  0   59.85    6.60  728.51  149.11  728.51  149.11  728.51  149.11   59.85    6.60   59.85    6.60   0.00   0.00 
1 1 1    0   22   16 o 14   15.22    9.92   -9.66  142.87   -9.66  142.87   -9.66  142.87   15.22    9.92   15.22    9.92   0.00   0.00 
1 1 1    0   22   17 o  7   38.39   10.32  347.85  133.38  347.85  133.38  347.85  133.38   38.39   10.32   38.39   10.32   0.00   0.00 
1 1 1    0   22   18 o  1   40.46   10.59  384.86  144.18  384.86  144.18  384.86  144.18   40.46   10.59   40.46   10.59   0.00   0.00 
1 1 1    0   22   19 o  2   97.28    3.68 1858.83  139.18 1858.83  139.18 1858.83  139.18   97.28    3.68   97.28    3.68   0.00   0.00 
1 1 1    0   22   20 o 17   15.12    9.87   -9.40  142.32   -9.40  142.32   -9.40  142.32   15.12    9.87   15.12    9.87  -0.00   0.00 
1 1 1    0   22   21 o 12   34.43   11.28  302.97  134.07  302.97  134.07  302.97  134.07   34.43   11.28   34.43   11.28   0.00   0.00 
1 1 1    0   22   22 o  5   15.00    9.72    1.98  134.47    1.98  134.47    1.98  134.47   15.00    9.72   15.00    9.72  -0.00   0.00 
1 1 1    0   22   23 o  7   13.39    9.00  -46.61  133.15  -46.61  133.15  -46.61  133.15   13.39    9.00   13.39    9.00   0.00   0.00 
1 1 1    0   23    1 o 12    8.83    6.50 -467.30  158.63 -467.30  158.63 -467.30  158.63    8.83    6.50    8.83    6.50  -0.00   0.00 
1 1 1    0   23    2 o 10  215.42    3.17 9060.22  266.30 9060.22  266.30 9060.22  266.30  215.42    3.17  215.42    3.17   0.00   0.00 
1 1 1    0   23    3 o 17   91.88    4.88 1664.52  173.69 1664.52  173.69 1664.52  173.69   91.88    4.88   91.88    4.88  -0.00   0.00 
1 1 1    0   23    4 o  7  168.36    3.39 5538.59  222.41 5538.59  222.41 5538.59  222.41  168.36    3.39  168.36    3.39  -0.00   0.00 
1 1 1    0   23    5 o 15  211.87    3.15 8764.25  259.52 8764.25  259.52 8764.25  259.52  211.87    3.15  211.87    3.15   0.00   0.00 
1 1 1    0   23    6 o  7   14.56    9.98 -117.76  181.74 -117.76  181.74 -117.76  181.74   14.56    9.98   14.56    9.98   0.00   0.00 
1 1 1    0   23    7 o  2   20.69   11.74  113.12  146.51  113.12  146.51  113.12  146.51   20.69   11.74   20.69   11.74  -0.00   0.00 
1 1 1    0   23    8 o 18   32.09   13.22  287.56  163.74  287.56  163.74  287.56  163.74   32.09   13.22   32.09   13.22   0.00   0.00 
1 1 1    0   23    9 o 17   40.58   11.48  394.91  157.08  394.91  157.08  394.91  157.08   40.58   11.48   40.58   11.48   0.00   0.00 
1 1 1    0   23   10 o 10  188.88    2.80 6965.59  205.72 6965.59  205.72 6965.59  205.72  188.88    2.80  188.88    2.80  -0.00   0.00 
1 1 1    0   23   11 o 18  109.50    3.87 2351.65  164.79 2351.65  164.79 2351.65  164.79  109.50    3.87  109.50    3.87   0.00   0.00 
1 1 1    0   23   12 o  6   14.36    9.68  -65.12  156.30  -65.12  156.30  -65.12  156.30   14.36    9.68   14.36    9.68   0.00   0.00 
1 1 1    0   23   13 o 18   21.61   11.95  130.63  146.87  130.63  146.87  130.63  146.87   21.61   11.95   21.61   11.95   0.00   0.00 
1 1 1    0   23   14 o 19   98.98    4.05 1925.38  155.65 1925.38  155.65 1925.38  155.65   98.98    4.05   98.98    4.05   0.00   0.00 
1 1 1    0   23   15 o  4   98.93    3.81 1922.01  146.29 1922.01  146.29 1922.01  146.29   98.93    3.81   98.93    3.81   0.00   0.00 
1 1 1    0   23   16 o 19   41.81   10.12  402.44  142.90  402.44  142.90  402.44  142.90   41.81   10.12   41.81   10.12  -0.00   0.00 
1 1 1    0   23   17 o 19  153.99    2.95 4636.84  176.87 4636.84  176.87 4636.84  176.87  153.99    2.95  153.99    2.95   0.00   0.00 
1 1 1    0   23   18 o  1  184.71    2.66 6665.65  191.17 6665.65  191.17 6665.65  191.17  184.71    2.66  184.71    2.66  -0.00   0.00 
1 1 1    0   23   19 o  1   18.11   10.99   67.64  144.04   67.64  144.04   67.64  144.04   18.11   10.99   18.11   10.99   0.00   0.00 
1 1 1    0   23   20 o 19   35.88   11.92  333.48  148.23  333.48  148.23  333.48  148.23   35.88   11.92   35.88   11.92  -0.00   0.00 
1 1 1    0   23   21 o 10  115.13    3.41 2602.07  152.46 2602.07  152.46 2602.07  152.46  115.13    3.41  115.13    3.41  -0.00   0.00 
1 1 1    0   24    0 o 14  114.09    6.01 2566.09  265.67 2566.09  265.67 2566.09  265.67  114.09    6.01  114.09    6.01  -0.00   0.00 
1 1 1    0   24    1 o  3   69.06    5.72  953.96  151.48  953.96  151.48  953.96  151.48   69.06    5.72   69.06    5.72   0.00   0.00 
1 1 1    0   24    2 o  7  158.22    3.08 4891.84  189.78 4891.84  189.78 4891.84  189.78  158.22    3.08  158.22    3.08  -0.00   0.00 
1 1 1    0   24    3 o  9   59.87    7.17  734.65  160.91  734.65  160.91  734.65  160.91   59.87    7.17   59.87    7.17  -0.00   0.00 
1 1 1    0   24    4 o 19   53.28    7.45  590.42  146.04  590.42  146.04  590.42  146.04   53.28    7.45   53.28    7.45  -0.00   0.00 
1 1 1    0   24    5 o  1  129.08    3.45 3261.19  173.40 3261.19  173.40 3261.19  173.40  129.08    3.45  129.08    3.45   0.00   0.00 
1 1 1    0   24    6 o  5  189.06    3.01 6982.04  221.52 6982.04  221.52 6982.04  221.52  189.06    3.01  189.06    3.01  -0.00   0.00 
1 1 1    0   24    7 o 15   43.44   10.79  435.72  158.09  435.72  158.09  435.72  158.09   43.44   10.79   43.44   10.79  -0.00   0.00 
1 1 1    0   24    8 o 14   17.90   10.67   70.27  130.98   70.27  130.98   70.27  130.98   17.90   10.67   17.90   10.67  -0.00   0.00 
1 1 1    0   24    9 o  7   31.47   12.64  273.62  150.63  273.62  150.63  273.62  150.63   31.47   12.64   31.47   12.64  -0.00   0.00 
1 1 1    0   24   10 o  2   92.34    4.30 1678.46  154.02 1678.46  154.02 1678.46  154.02   92.34    4.30   92.34    4.30  -0.00   0.00 
1 1 1    0   24   11 o  1   20.01   11.38  106.53  138.02  106.53  138.02  106.53  138.02   20.01   11.38   20.01   11.38  -0.00   0.00 
1 1 1    0   24   12 o  5  109.97    3.63 2371.70  155.28 2371.70  155.28 2371.70  155.28  109.97    3.63  109.97    3.63   0.00   0.00 
1 1 1    0   24   13 o  2   69.44    6.01  969.57  159.78  969.57  159.78  969.57  159.78   69.44    6.01   69.44    6.01   0.00   0.00 
1 1 1    0   24   14 o  6   16.79   10.69   22.59  153.76   22.59  153.76   22.59  153.76   16.79   10.69   16.79   10.69  -0.00   0.00 
1 1 1    0   24   15 o 13  118.20    3.57 2740.02  164.13 2740.02  164.13 2740.02  164.13  118.20    3.57  118.20    3.57   0.00   0.00 
1 1 1    0   24   16 o  8   15.87   10.06   23.20  134.66   23.20  134.66   23.20  134.66   15.87   10.06   15.87   10.06   0.00   0.00 
1 1 1    0   24   17 o 13   47.74    7.93  488.07  135.30  488.07  135.30  488.07  135.30   47.74    7.93   47.74    7.93  -0.00   0.00 
1 1 1    0   24   18 o 12   91.50    4.58 1657.97  162.29 1657.97  162.29 1657.97  162.29   91.50    4.58   91.50    4.58  -0.00   0.00 
1 1 1    0   24   19 o  8  148.10    3.12 4296.96  179.80 4296.96  179.80 4296.96  179.80  148.10    3.12  148.10    3.12   0.00   0.00 
1 1 1    0   25    1 o  7   18.02   11.14   51.36  154.22   51.36  154.22   51.36  154.22   18.02   11.14   18.02   11.14  -0.00   0.00 
1 1 1    0   25    2 o  1   17.08   10.57   44.74  139.36   44.74  139.36   44.74  139.36   17.08   10.57   17.08   10.57  -0.00   0.00 
1 1 1    0   25    3 o  4   19.59   11.73   83.19  159.84   83.19  159.84   83.19  159.84   19.59   11.73   19.59   11.73  -0.00   0.00 
1 1 1    0   25    4 o 15   15.68    9.87   26.05  126.87   26.05  126.87   26.05  126.87   15.68    9.87   15.68    9.87  -0.00   0.00 
1 1 1    0   25    5 o 11   12.05    8.48 -170.39  155.32 -170.39  155.32 -170.39  155.32   12.05    8.48   12.05    8.48  -0.00   0.00 
1 1 1    0   25    6 o  6   77.39    5.70 1194.50  169.77 1194.50  169.77 1194.50  169.77   77.39    5.70   77.39    5.70  -0.00   0.00 
1 1 1    0   25    7 o  5   31.06   13.37  276.75  166.11  276.75  166.11  276.75  166.11   31.06   13.37   31.06   13.37  -0.00   0.00 
1 1 1    0   25    8 o 13   44.47    9.00  435.80  138.14  435.80  138.14  435.80  138.14   44.47    9.00   44.47    9.00   0.00   0.00 
1 1 1    0   25    9 o  4   68.03    5.46  926.35  142.47  926.35  142.47  926.35  142.47   68.03    5.46   68.03    5.46   0.00   0.00 
1 1 1    0   25   10 o  5   31.63   12.39  275.92  146.06  275.92  146.06  275.92  146.06   31.63   12.39   31.63   12.39   0.00   0.00 
1 1 1    0   25   11 o  7   14.47    9.65  -40.80  148.22  -40.80  148.22  -40.80  148.22   14.47    9.65   14.47    9.65   0.00   0.00 
1 1 1    0   25   12 o 12   90.39    4.40 1613.00  154.27 1613.00  154.27 1613.00  154.27   90.39    4.40   90.39    4.40  -0.00   0.00 
1 1 1    0   25   13 o 19   51.95    6.98  561.11  134.07  561.11  134.07  561.11  134.07   51.95    6.98   51.95    6.98   0.00   0.00 
1 1 1    0   25   14 o 12   30.34   11.48  250.14  127.29  250.14  127.29  250.14  127.29   30.34   11.48   30.34   11.48   0.00   0.00 
1 1 1    0   25   15 o 17   33.32   11.91  296.47  141.13  296.47  141.13  296.47  141.13   33.32   11.91   33.32   11.91  -0.00   0.00 
1 1 1    0   25   16 o 12   20.18   11.41  115.17  137.78  115.17  137.78  115.17  137.78   20.18   11.41   20.18   11.41   0.00   0.00 
1 1 1    0   25   17 o  8   55.76    7.83  655.81  160.54  655.81  160.54  655.81  160.54   55.76    7.83   55.76    7.83   0.00   0.00 
1 1 1    0   26    0 o  1   83.11    7.28 1386.40  231.51 1386.40  231.51 1386.40  231.51   83.11    7.28   83.11    7.28   0.00   0.00 
1 1 1    0   26    1 o  6   93.76    4.49 1734.53  163.33 1734.53  163.33 1734.53  163.33   93.76    4.49   93.76    4.49  -0.00   0.00 
1 1 1    0   26    2 o 14   97.91    4.00 1885.76  152.18 1885.76  152.18 1885.76  152.18   97.91    4.00   97.91    4.00   0.00   0.00 
1 1 1    0   26    3 o 10   37.61   12.25  360.68  158.92  360.68  158.92  360.68  158.92   37.61   12.25   37.61   12.25   0.00   0.00 
1 1 1    0   26    4 o 14   55.96    6.38  640.80  134.48  640.80  134.48  640.80  134.48   55.96    6.38   55.96    6.38   0.00   0.00 
1 1 1    0   26    5 o  3   19.66   11.53   96.32  148.40   96.32  148.40   96.32  148.40   19.66   11.53   19.66   11.53   0.00   0.00 
1 1 1    0   26    6 o  7  108.13    4.00 2299.23  167.95 2299.23  167.95 2299.23  167.95  108.13    4.00  108.13    4.00   0.00   0.00 
1 1 1    0   26    7 o  1   13.80    9.45  -97.65  162.09  -97.65  162.09  -97.65  162.09   13.80    9.45   13.80    9.45  -0.00   0.00 
1 1 1    0   26    8 o  7   56.71    6.79  662.18  144.36  662.18  144.36  662.18  144.36   56.71    6.79   56.71    6.79   0.00   0.00 
1 1 1    0   26    9 o  9   16.77   10.35   47.38  132.82   47.38  132.82   47.38  132.82   16.77   10.35   16.77   10.35  -0.00   0.00 
1 1 1    0   26   10 o  1   59.68    6.99  733.10  156.63  733.10  156.63  733.10  156.63   59.68    6.99   59.68    6.99  -0.00   0.00 
1 1 1    0   26   11 o 14   81.64    4.83 1323.71  152.50 1323.71  152.50 1323.71  152.50   81.64    4.83   81.64    4.83   0.00   0.00 
1 1 1    0   26   12 o 18   58.62    6.75  708.28  148.92  708.28  148.92  708.28  148.92   58.62    6.75   58.62    6.75  -0.00   0.00 
1 1 1    0   26   13 o 11   44.57    8.42  436.24  130.98  436.24  130.98  436.24  130.98   44.57    8.42   44.57    8.42   0.00   0.00 
1 1 1    0   26   14 o 15   12.97    8.91  -91.96  146.60  -91.96  146.60  -91.96  146.60   12.97    8.91   12.97    8.91   0.00   0.00 
1 1 1    0   26   15 o 13   12.16    8.51 -140.16  149.99 -140.16  149.99 -140.16  149.99   12.16    8.51   12.16    8.51   0.00   0.00 
1 1 1    0   27    1 o 15   15.87   10.30    0.18  151.64    0.18  151.64    0.18  151.64   15.87   10.30   15.87   10.30  -0.00   0.00 
1 1 1    0   27    2 o 12   47.07    9.09  487.06  148.81  487.06  148.81  487.06  148.81   47.07    9.09   47.07    9.09   0.00   0.00 
1 1 1    0   27    3 o 17   34.55   12.67  321.89  157.40  321.89  157.40  321.89  157.40   34.55   12.67   34.55   12.67   0.00   0.00 
1 1 1    0   27    4 o 11   14.02    9.40  -47.59  144.05  -47.59  144.05  -47.59  144.05   14.02    9.40   14.02    9.40   0.00   0.00 
1 1 1    0   27    5 o 19   54.53    8.32  631.48  164.56  631.48  164.56  631.48  164.56   54.53    8.32   54.53    8.32  -0.00   0.00 
1 1 1    0   27    6 o 18  141.12    3.58 3907.35  196.30 3907.35  196.30 3907.35  196.30  141.12    3.58  141.12    3.58   0.00   0.00 
1 1 1    0   27    7 o 19   65.58    5.56  866.66  139.72  866.66  139.72  866.66  139.72   65.58    5.56   65.58    5.56  -0.00   0.00 
1 1 1    0   27    8 o  4   48.33    8.71  510.14  148.23  510.14  148.23  510.14  148.23   48.33    8.71   48.33    8.71   0.00   0.00 
1 1 1    0   27    9 o  3   19.00   11.30   88.39  146.33   88.39  146.33   88.39  146.33   19.00   11.30   19.00   11.30   0.00   0.00 
1 1 1    0   27   10 o 13   16.00   10.06   33.78  131.72   33.78  131.72   33.78  131.72   16.00   10.06   16.00   10.06   0.00   0.00 
1 1 1    0   27   11 o 17   33.05   11.35  287.61  131.42  287.61  131.42  287.61  131.42   33.05   11.35   33.05   11.35   0.00   0.00 
1 1 1    0   27   12 f  0   22.36   12.57  147.14  166.07  147.14  166.07  147.14  166.07   22.36   12.57   22.36   12.57  -0.00   0.00 
1 1 1    0   28    0 o  6   24.28   12.92  173.78  165.25  173.78  165.25  173.78  165.25   24.28   12.92   24.28   12.92   0.00   0.00 
1 1 1    0   28    1 o  3   59.97    7.22  747.93  162.24  747.93  162.24  747.93  162.24   59.97    7.22   59.97    7.22   0.00   0.00 
1 1 1    0   28    2 o  9   30.41   12.77  269.60  152.00  269.60  152.00  269.60  152.00   30.41   12.77   30.41   12.77   0.00   0.00 
1 1 1    0   28    3 o  7   26.77   12.30  216.31  140.35  216.31  140.35  216.31  140.35   26.77   12.30   26.77   12.30   0.00   0.00 
1 1 1    0   28    4 f  0   85.58    5.18 1461.82  171.13 1461.82  171.13 1461.82  171.13   85.58    5.18   85.58    5.18  -0.00   0.00 
1 1 1    0   28    5 f  0   25.75   12.69  205.51  152.26  205.51  152.26  205.51  152.26   25.75   12.69   25.75   12.69   0.00   0.00 
1 1 1    0   28    6 o 18  100.56    5.50 2017.97  213.88 2017.97  213.88 2017.97  213.88  100.56    5.50  100.56    5.50   0.00   0.00 
1 1 1    0   28    7 o 19   65.75    9.77  932.77  234.05  932.77  234.05  932.77  234.05   65.75    9.77   65.75    9.77   0.00   0.00 
1 1 1    1    0    1 o 14   53.36    1.27  555.65   26.27  555.65   26.27  555.65   26.27   53.36    1.27   53.36    1.27  -0.00   0.00 
1 1 1    1    0    2 o 12  222.14    2.63 9619.01  227.94 9619.01  227.94 9619.01  227.94  222.14    2.63  222.14    2.63   0.00   0.00 
1 1 1    1    0    3 f  0  322.62    3.03 20286.24  380.42 20286.24  380.42 20286.24  380.42  322.62    3.03  322.62    3.03  -0.00   0.00 
1 1 1    1    0    4 o 15   97.27    1.37 1844.27   51.97 1844.27   51.97 1844.27   51.97   97.27    1.37   97.27    1.37  -0.00   0.00 
1 1 1    1    0    5 o  6  325.65    2.65 20666.20  336.60 20666.20  336.60 20666.20  336.60  325.65    2.65  325.65    2.65   0.00   0.00 
1 1 1    1    0    6 o 17  256.96    2.16 12867.66  215.83 12867.66  215.83 12867.66  215.83  256.96    2.16  256.96    2.16   0.00   0.00 
1 1 1    1    0    7 o  6  728.08    5.78 103380.66 1638.20 103380.66 1638.20 103380.66 1638.20  728.08    5.78  728.08    5.78  -0.00   0.00 
1 1 1    1    0    8 o 18  190.20    1.76 7050.42  130.12 7050.42  130.12 7050.42  130.12  190.20    1.76  190.20    1.76  -0.00   0.00 
1 1 1    1    0    9 o  4  446.36    3.59 38840.73  624.70 38840.73  624.70 38840.73  624.70  446.36    3.59  446.36    3.59  -0.00   0.00 
1 1 1    1    0   10 o  2   58.69    2.15  673.73   48.93  673.73   48.93  673.73   48.93   58.69    2.15   58.69    2.15   0.00   0.00 
1 1 1    1    0   11 o 13  224.05    2.00 9782.51  174.34 9782.51  174.34 9782.51  174.34  224.05    2.00  224.05    2.00  -0.00   0.00 
1 1 1    1    0   12 o  3  261.54    2.25 13330.41  229.46 13330.41  229.46 13330.41  229.46  261.54    2.25  261.54    2.25  -0.00   0.00 
1 1 1    1    0   13 o 11   97.24    2.39 1845.48   90.35 1845.48   90.35 1845.48   90.35   97.24    2.39   97.24    2.39  -0.00   0.00 
1 1 1    1    0   14 o 15  552.88    4.43 59579.21  953.81 59579.21  953.81 59579.21  953.81  552.88    4.43  552.88    4.43   0.00   0.00 
1 1 1    1    0   15 o 10  243.62    2.24 11566.24  212.57 11566.24  212.57 11566.24  212.57  243.62    2.24  243.62    2.24   0.00   0.00 
1 1 1    1    0   16 o 17  174.91    1.95 5962.97  132.59 5962.97  132.59 5962.97  132.59  174.91    1.95  174.91    1.95  -0.00   0.00 
1 1 1    1    0   17 o 10  429.22    4.05 35912.91  676.78 35912.91  676.78 35912.91  676.78  429.22    4.05  429.22    4.05   0.00   0.00 
1 1 1    1    0   18 o  3  395.78    3.74 30536.13  577.04 30536.13  577.04 30536.13  577.04  395.78    3.74  395.78    3.74   0.00   0.00 
1 1 1    1    0   19 o 10  238.59    2.13 11094.20  197.74 11094.20  197.74 11094.20  197.74  238.59    2.13  238.59    2.13  -0.00   0.00 
1 1 1    1    0   20 o 12  162.07    1.95 5120.07  123.07 5120.07  123.07 5120.07  123.07  162.07    1.95  162.07    1.95   0.00   0.00 
1 1 1    1    0   21 o 14  225.03    2.32 9870.31  203.70 9870.31  203.70 9870.31  203.70  225.03    2.32  225.03    2.32  -0.00   0.00 
1 1 1    1    0   22 o  8   64.72    2.19  819.06   55.13  819.06   55.13  819.06   55.13   64.72    2.19   64.72    2.19  -0.00   0.00 
1 1 1    1    0   23 o  1  208.01    2.18 8434.02  176.79 8434.02  176.79 8434.02  176.79  208.01    2.18  208.01    2.18   0.00   0.00 
1 1 1    1    0   24 o 13   51.30    2.23  515.78   44.41  515.78   44.41  515.78   44.41   51.30    2.23   51.30    2.23   0.00   0.00 
1 1 1    1    0   25 x  1       ?       ?       ?       ?       ?       ?       ?       ?       ?       ?       ?       ?      ?      ? 
1 1 1    1    0   26 o  4   27.24    9.01  185.72   84.98  185.72   84.98  185.72   84.98   27.24    9.01   27.24    9.01  -0.00   0.00 
1 1 1    1    0   27 x 18       ?       ?       ?       ?       ?       ?       ?       ?       ?       ?       ?       ?      ?      ? 
1 1 1    1    0   28 o  5   10.89    7.16  -13.95   76.91  -13.95   76.91  -13.95   76.91   10.89    7.16   10.89    7.16  -0.00   0.00 
1 1 1    1    0   29 o 13    6.39    4.70 -249.34   83.51 -249.34   83.51 -249.34   83.51    6.39    4.70    6.39    4.70  -0.00   0.00 
1 1 1    1    0   30 x 10       ?       ?       ?       ?       ?       ?       ?       ?       ?       ?       ?       ?      ?      ? 
1 1 1    1    0   31 x 10       ?       ?       ?       ?       ?       ?       ?       ?       ?       ?       ?       ?      ?      ? 
1 1 1    1    0   32 x 13       ?       ?       ?       ?       ?       ?       ?       ?       ?       ?       ?       ?      ?      ? 
1 1 1    1    0   33 x 15       ?       ?       ?       ?       ?       ?       ?       ?       ?       ?       ?       ?      ?      ? 
1 1 1    1    0   34 x 10       ?       ?       ?       ?       ?       ?       ?       ?       ?       ?       ?       ?      ?      ? 
1 1 1    1    0   35 x  3       ?       ?       ?       ?       ?       ?       ?       ?       ?       ?       ?       ?      ?      ? 
1 1 1    1    0   36 x 17       ?       ?       ?       ?       ?       ?       ?       ?       ?       ?       ?       ?      ?      ? 
1 1 1    1    1    0 o 17  674.52    6.15 88722.72 1616.75 88722.72 1616.75 88722.72 1616.75  674.52    6.15  674.52    6.15  -0.00   0.00 
1 1 1    1    1    1 o 10  325.37    2.15 20628.34  272.52 21216.03  393.70 20087.69  377.61  329.95    3.06  321.05    3.02   8.89   4.30 
1 1 1    1    1    2 o  8  100.34    0.94 1961.46   36.66 1918.92   63.45 1982.77   44.92   99.24    1.64  100.88    1.14  -1.64   2.00 
1 1 1    1    1    3 o  6  333.12    2.04 21621.23  264.81 22182.14  412.31 21227.43  345.47  337.37    3.14  330.05    2.69   7.32   4.13 
1 1 1    1    1    4 o  4  276.62    1.73 14908.07  186.77 14789.34  284.04 14998.52  247.90  275.49    2.65  277.44    2.29  -1.95   3.50 
1 1 1    1    1    5 o 16  213.67    1.40 8894.93  116.84 9010.17  180.27 8811.45  153.43  215.04    2.15  212.66    1.85   2.38   2.84 
1 1 1    1    1    6 o  5  485.56    2.95 45947.82  558.30 45698.23  850.70 46136.66  739.96  484.11    4.51  486.48    3.90  -2.37   5.96 
1 1 1    1    1    7 o  6  214.68    1.34 8979.35  112.28 8512.28  177.89 9288.58  144.75  209.01    2.18  218.34    1.70  -9.33   2.77 
1 1 1    1    1    8 o 15  405.84    2.48 32101.88  392.50 32107.81  600.52 32097.44  518.60  405.76    3.80  405.75    3.28   0.01   5.02 
1 1 1    1    1    9 o  3  231.18    1.53 10413.90  137.94 10441.36  211.65 10393.62  181.87  231.46    2.35  230.94    2.02   0.52   3.10 
1 1 1    1    1   10 o 15  131.48    1.12 3368.03   57.39 3330.13   94.44 3390.22   72.27  130.73    1.85  131.91    1.41  -1.18   2.33 
1 1 1    1    1   11 o  2  188.35    1.27 6911.97   93.29 7250.04  134.29 6596.66  129.69  192.90    1.79  184.00    1.81   8.90   2.54 
1 1 1    1    1   12 o  3  470.96    2.68 43220.77  491.70 44726.02  713.75 41861.18  678.34  479.03    3.82  463.44    3.76  15.59   5.36 
1 1 1    1    1   13 o  8  198.10    1.37 7645.87  105.56 7618.77  147.70 7674.17  150.92  197.75    1.92  198.46    1.95  -0.72   2.74 
1 1 1    1    1   14 o  4  567.75    3.43 62820.58  759.85 62791.09  899.55 62894.03 1419.68  567.57    4.07  567.81    6.42  -0.24   7.60 
1 1 1    1    1   15 f  0  408.35    2.37 32491.89  377.11 33144.99  484.24 31485.32  601.15  412.41    3.01  401.92    3.84  10.50   4.88 
1 1 1    1    1   16 o 14  483.15    2.77 45488.73  520.75 45806.95  662.60 44974.67  842.17  484.79    3.51  480.29    4.50   4.50   5.71 
1 1 1    1    1   17 o 12  510.16    3.11 50724.14  618.23 51398.18  826.60 49868.39  931.38  513.45    4.13  505.69    4.73   7.76   6.28 
1 1 1    1    1   18 o 19  194.65    1.45 7382.10  110.07 7212.50  145.78 7606.97  167.86  192.39    1.94  197.58    2.18  -5.19   2.92 
1 1 1    1    1   19 o 19  285.58    1.72 15891.61  191.66 15905.73  243.09 15868.41  311.59  285.69    2.18  285.33    2.80   0.36   3.55 
1 1 1    1    1   20 o 10  478.68    2.93 44668.43  545.71 44333.62  719.87 45120.79  836.74  476.76    3.88  480.88    4.47  -4.12   5.91 
1 1 1    1    1   21 o  5  156.79    1.35 4790.04   82.70 4694.10  113.27 4899.58  121.04  155.20    1.87  158.56    1.96  -3.36   2.71 
1 1 1    1    1   22 o  6  128.17    1.25 3200.72   62.27 3036.53   82.42 3419.08   95.06  124.83    1.69  132.46    1.84  -7.63   2.50 
1 1 1    1    1   23 o 14  119.35    1.82 2775.94   84.73    0.00    0.00 2775.94   84.73       ?       ?  119.35    1.82      ?      ? 
1 1 1    1    1   24 o 19  125.14    1.86 3052.05   90.67    0.00    0.00 3052.05   90.67       ?       ?  125.14    1.86      ?      ? 
1 1 1    1    1   25 o  8  242.12    3.06 11434.00  288.93    0.00    0.00 11434.00  288.93       ?       ?  242.12    3.06      ?      ? 
1 1 1    1    1   26 o  7   94.39    1.77 1736.59   65.19    0.00    0.00 1736.59   65.19       ?       ?   94.39    1.77      ?      ? 
1 1 1    1    1   27 o 15   31.73    4.58  200.74   54.99   51.04   87.82  297.26   70.52   20.20    7.83   38.71    4.78 -18.51   9.17 
1 1 1    1    1   28 x  4       ?       ?       ?       ?       ?       ?       ?       ?       ?       ?       ?       ?      ?      ? 
1 1 1    1    1   29 x  9       ?       ?       ?       ?       ?       ?       ?       ?       ?       ?       ?       ?      ?      ? 
1 1 1    1    1   30 x 15       ?       ?       ?       ?       ?       ?       ?       ?       ?       ?       ?       ?      ?      ? 
1 1 1    1    1   31 o  7   13.60    6.25  -56.94   76.15  -56.94   76.15    0.00    0.00   13.60    6.25       ?       ?      ?      ? 
1 1 1    1    1   32 x  5       ?       ?       ?       ?       ?       ?       ?       ?       ?       ?       ?       ?      ?      ? 
1 1 1    1    1   33 x 10       ?       ?       ?       ?       ?       ?       ?       ?       ?       ?       ?       ?      ?      ? 
1 1 1    1    1   34 x  9       ?       ?       ?       ?       ?       ?       ?       ?       ?       ?       ?       ?      ?      ? 
1 1 1    1    1   35 x 14       ?       ?       ?       ?       ?       ?       ?       ?       ?       ?       ?       ?      ?      ? 
1 1 1    1    1   36 x 16       ?       ?       ?       ?       ?       ?       ?       ?       ?       ?       ?       ?      ?      ? 
1 1 1    1    2    0 f  0  214.41    1.84 8958.25  153.98 8958.25  153.98 8958.25  153.98  214.41    1.84  214.41    1.84  -0.00   0.00 
1 1 1    1    2    1 o  5  231.46    1.48 10437.45  133.56 10593.36  178.63 10239.80  201.12  233.17    1.97  229.24    2.25   3.93   2.99 
1 1 1    1    2    2 o 19  233.74    1.49 10644.28  136.12 10440.93  204.65 10805.61  182.28  231.48    2.27  235.50    1.99  -4.01   3.02 
1 1 1    1    2    3 o  6  306.70    1.77 18327.80  211.78 18757.88  272.61 17673.15  336.34  310.27    2.26  301.15    2.87   9.12   3.65 
1 1 1    1    2    4 o 13  488.72    2.75 46544.93  524.41 47093.09  669.31 45673.45  843.92  491.55    3.49  484.01    4.48   7.54   5.68 
1 1 1    1    2    5 o  6  205.57    1.38 8233.38  110.27 7807.75  141.58 8889.79  175.82  200.18    1.82  213.60    2.11 -13.42   2.79 
1 1 1    1    2    6 o 14  246.70    1.49 11858.22  143.67 12298.59  186.79 11220.38  224.80  251.24    1.91  239.96    2.40  11.28   3.07 
1 1 1    1    2    7 o 16  246.46    1.51 11835.28  144.64 11885.89  184.44 11754.42  233.13  246.98    1.92  245.59    2.44   1.39   3.10 
1 1 1    1    2    8 o 17   84.77    1.25 1400.13   41.34 1277.61   54.59 1564.96   63.32   80.97    1.73   89.62    1.81  -8.64   2.51 
1 1 1    1    2    9 o  4   49.61    1.84  480.30   35.52  380.64   53.87  556.95   47.24   44.07    3.16   53.41    2.28  -9.34   3.89 
1 1 1    1    2   10 o  7  155.85    1.19 4732.54   72.28 4824.12  107.28 4656.41   97.81  157.35    1.75  154.59    1.62   2.76   2.39 
1 1 1    1    2   11 o  6  179.73    1.26 6293.78   88.41 6672.38  132.33 5988.57  118.81  185.05    1.84  175.32    1.74   9.74   2.53 
1 1 1    1    2   12 o 11  267.51    1.64 13942.56  171.03 14010.15  245.42 13878.75  238.48  268.15    2.35  266.89    2.29   1.26   3.28 
1 1 1    1    2   13 o 15  411.12    2.37 32933.54  380.12 33420.95  544.90 32471.53  530.52  414.12    3.38  408.19    3.34   5.92   4.75 
1 1 1    1    2   14 o  5  578.04    3.27 65115.24  736.86 66150.41 1055.36 64130.63 1029.27  582.51    4.65  573.55    4.61   8.96   6.54 
1 1 1    1    2   15 o 15  144.72    1.81 4080.47  102.24 3872.88  127.34 4457.03  171.51  140.98    2.32  151.23    2.91 -10.25   3.72 
1 1 1    1    2   16 o  9   28.50    4.39  162.07   47.14  164.06   54.99  156.53   91.57   28.57    5.13   27.99    8.00   0.59   9.50 
1 1 1    1    2   17 o 16  130.02    1.30 3293.36   66.05 3647.56   83.81 2712.72  107.31  136.83    1.57  117.99    2.33  18.84   2.81 
1 1 1    1    2   18 o  4  207.36    1.40 8377.37  113.05 8316.92  142.42 8480.31  185.86  206.60    1.77  208.61    2.29  -2.01   2.89 
1 1 1    1    2   19 f  0  395.37    2.45 30465.62  377.93 31202.41  510.89 29575.16  561.65  400.06    3.28  389.45    3.70  10.61   4.94 
1 1 1    1    2   20 o  3  156.85    1.22 4793.42   74.57 4819.63   93.85 4748.55  122.79  157.27    1.53  156.10    2.02   1.17   2.53 
1 1 1    1    2   21 o 19  185.78    1.54 6725.29  111.50 6334.21  155.43 7139.96  160.05  180.28    2.21  191.40    2.15 -11.13   3.08 
1 1 1    1    2   22 o  2   32.08    3.91  203.81   47.92  208.20   98.19  202.43   54.91   31.97    7.92   31.88    4.55   0.08   9.14 
1 1 1    1    2   23 o 12  113.89    1.98 2527.81   88.00    0.00    0.00 2527.81   88.00       ?       ?  113.89    1.98      ?      ? 
1 1 1    1    2   24 o 13  217.52    2.32 9223.24  196.66    0.00    0.00 9223.24  196.66       ?       ?  217.52    2.32      ?      ? 
1 1 1    1    2   25 o 12   86.87    2.42 1472.48   81.91    0.00    0.00 1472.48   81.91       ?       ?   86.87    2.42      ?      ? 
1 1 1    1    2   26 o  4  134.02    1.90 3501.03   99.14    0.00    0.00 3501.03   99.14       ?       ?  134.02    1.90      ?      ? 
1 1 1    1    2   27 o 11   44.25    2.80  383.48   48.06  323.14  100.17  401.53   54.78   40.07    6.65   45.26    3.13  -5.19   7.35 
1 1 1    1    2   28 o 16  219.53    2.30 9396.73  196.58    0.00    0.00 9396.73  196.58       ?       ?  219.53    2.30      ?      ? 
1 1 1    1    2   29 x  3       ?       ?       ?       ?       ?       ?       ?       ?       ?       ?       ?       ?      ?      ? 
1 1 1    1    2   30 x 13       ?       ?       ?       ?       ?       ?       ?       ?       ?       ?       ?       ?      ?      ? 
1 1 1    1    2   31 x 15       ?       ?       ?       ?       ?       ?       ?       ?       ?       ?       ?       ?      ?      ? 
1 1 1    1    2   32 o 19   61.05    3.49  731.03   82.64  731.03   82.64    0.00    0.00   61.05    3.49       ?       ?      ?      ? 
1 1 1    1    2   33 x 10       ?       ?       ?       ?       ?       ?       ?       ?       ?       ?       ?       ?      ?      ? 
1 1 1    1    2   34 x  3       ?       ?       ?       ?       ?       ?       ?       ?       ?       ?       ?       ?      ?      ? 
1 1 1    1    2   35 x 18       ?       ?       ?       ?       ?       ?       ?       ?       ?       ?       ?       ?      ?      ? 
1 1 1    1    2   36 x 15       ?       ?       ?       ?       ?       ?       ?       ?       ?       ?       ?       ?      ?      ? 
1 1 1    1    3    0 o 19  146.78    1.75 4199.04  100.23 4199.04  100.23 4199.04  100.23  146.78    1.75  146.78    1.75  -0.00   0.00 
1 1 1    1    3    1 o 17  169.15    1.22 5574.41   80.29 5255.19  103.74 6051.33  126.80  164.23    1.62  176.23    1.85 -12.00   2.46 
1 1 1    1    3    2 o  9  206.57    1.30 8313.83  104.43 8071.32  144.93 8575.72  150.61  203.53    1.83  209.80    1.84  -6.26   2.60 
1 1 1    1    3    3 o  1   87.43    1.17 1489.20   39.74 1263.13   54.88 1738.33   57.61   80.52    1.75   94.46    1.57 -13.94   2.35 
1 1 1    1    3    4 o 10   74.41    1.36 1078.79   39.37 1250.93   55.65  906.34   55.70   80.13    1.78   68.17    2.10  11.96   2.75 
1 1 1    1    3    5 f  0  104.21    1.18 2115.68   47.86 2174.51   61.49 2025.22   76.24  105.65    1.49  101.95    1.92   3.69   2.43 
1 1 1    1    3    6 o  5  109.03    1.21 2316.02   51.40 2140.47   65.67 2593.77   82.60  104.81    1.61  115.38    1.84 -10.56   2.44 
1 1 1    1    3    7 o 13  206.03    1.36 8270.79  109.39 8266.54  139.79 8277.50  175.69  205.97    1.74  206.10    2.19  -0.12   2.80 
1 1 1    1    3    8 f  0   73.31    1.58 1047.17   45.19  973.36   60.27 1141.99   68.31   70.64    2.19   76.51    2.29  -5.88   3.17 
1 1 1    1    3    9 o  4  270.47    1.66 14254.55  174.44 14335.87  222.73 14125.53  280.55  271.23    2.11  269.21    2.67   2.02   3.41 
1 1 1    1    3   10 o 10  223.80    1.46 9758.86  126.91 9546.92  159.84 10120.45  208.78  221.35    1.85  227.89    2.35  -6.54   2.99 
1 1 1    1    3   11 o  1  379.98    2.20 28133.82  325.68 29061.22  473.10 27298.45  449.02  386.16    3.14  374.27    3.08  11.89   4.40 
1 1 1    1    3   12 o 10  182.29    1.45 6474.00  103.06 6484.09  139.86 6462.02  152.43  182.43    1.97  182.11    2.15   0.31   2.91 
1 1 1    1    3   13 o  5  500.69    2.85 48851.38  556.55 49168.55  792.14 48542.18  782.11  502.25    4.05  499.04    4.02   3.21   5.71 
1 1 1    1    3   14 o  8  332.90    1.99 21592.61  257.49 22554.13  376.84 20750.48  352.67  340.21    2.84  326.32    2.77  13.88   3.97 
1 1 1    1    3   15 o 17  597.09    3.62 69487.35  842.63 68969.79 1109.51 70192.70 1295.24  594.76    4.79  599.92    5.54  -5.17   7.32 
1 1 1    1    3   16 o  5  177.35    1.40 6127.78   96.64 6421.66  142.30 5876.23  131.66  181.54    2.01  173.66    1.95   7.88   2.80 
1 1 1    1    3   17 o 18  243.80    1.67 11581.15  159.03 11700.47  214.03 11434.09  237.62  245.04    2.24  242.23    2.52   2.81   3.37 
1 1 1    1    3   18 o  2  224.21    1.57 9794.91  137.44 9710.43  161.87 10013.16  260.17  223.24    1.86  226.66    2.95  -3.42   3.48 
1 1 1    1    3   19 f  0  162.85    1.26 5167.25   80.02 5280.01  101.12 4978.32  130.89  164.62    1.58  159.83    2.10   4.78   2.63 
1 1 1    1    3   20 o 15  169.41    1.55 5592.10  102.58 5389.87  146.86 5784.73  143.34  166.30    2.27  172.29    2.14  -5.99   3.11 
1 1 1    1    3   21 o  7  131.92    1.52 3391.07   78.10 3311.63  113.63 3462.20  107.52  130.35    2.24  133.29    2.07  -2.93   3.05 
1 1 1    1    3   22 o  9  210.69    1.80 8650.35  147.60 8606.77  234.63 8678.90  189.88  210.10    2.87  211.01    2.31  -0.91   3.68 
1 1 1    1    3   23 f  0  117.22    2.05 2678.04   93.69    0.00    0.00 2678.04   93.69       ?       ?  117.22    2.05      ?      ? 
1 1 1    1    3   24 f  0  249.94    2.57 12179.73  250.70    0.00    0.00 12179.73  250.70       ?       ?  249.94    2.57      ?      ? 
1 1 1    1    3   25 o 19  135.00    2.09 3552.26  109.67    0.00    0.00 3552.26  109.67       ?       ?  135.00    2.09      ?      ? 
1 1 1    1    3   26 o 15  337.42    3.26 22213.61  428.88    0.00    0.00 22213.61  428.88       ?       ?  337.42    3.26      ?      ? 
1 1 1    1    3   27 o  5   90.63    2.03 1601.01   71.79    0.00    0.00 1601.01   71.79       ?       ?   90.63    2.03      ?      ? 
1 1 1    1    3   28 f  0  166.24    2.48 5389.30  160.76    0.00    0.00 5389.30  160.76       ?       ?  166.24    2.48      ?      ? 
1 1 1    1    3   29 o 12  148.68    2.44 4312.00  141.25    0.00    0.00 4312.00  141.25       ?       ?  148.68    2.44      ?      ? 
1 1 1    1    3   30 x  8       ?       ?       ?       ?       ?       ?       ?       ?       ?       ?       ?       ?      ?      ? 
1 1 1    1    3   31 o  2   24.50    8.32  110.87   94.75  110.87   94.75    0.00    0.00   24.50    8.32       ?       ?      ?      ? 
1 1 1    1    3   32 x 11       ?       ?       ?       ?       ?       ?       ?       ?       ?       ?       ?       ?      ?      ? 
1 1 1    1    3   33 o  7   21.25    7.90   70.45   87.40   70.45   87.40    0.00    0.00   21.25    7.90       ?       ?      ?      ? 
1 1 1    1    3   34 x  0       ?       ?       ?       ?       ?       ?       ?       ?       ?       ?       ?       ?      ?      ? 
1 1 1    1    3   35 x  2       ?       ?       ?       ?       ?       ?       ?       ?       ?       ?       ?       ?      ?      ? 
1 1 1    1    4    0 o 12   63.91    2.36  799.00   58.50  799.00   58.50  799.00   58.50   63.91    2.36   63.91    2.36  -0.00   0.00 
1 1 1    1    4    1 o  4  347.43    2.02 23518.60  272.89 22518.41  374.02 24656.98  399.03  339.93    2.82  355.71    2.88 -15.77   4.03 
1 1 1    1    4    2 o  9  473.07    2.68 43610.63  493.78 43363.15  694.97 43862.93  701.70  471.66    3.78  474.36    3.80  -2.71   5.36 
1 1 1    1    4    3 o 16  247.85    1.53 11968.09  147.38 12161.36  211.22 11784.71  205.75  249.83    2.17  245.93    2.15   3.90   3.05 
1 1 1    1    4    4 o  3  531.51    3.00 55058.28  621.35 54694.76  874.56 55428.82  882.95  529.64    4.24  533.18    4.25  -3.54   6.00 
1 1 1    1    4    5 o 16  118.68    1.31 2744.19   60.50 2851.15   88.07 2648.65   83.24  120.96    1.87  116.59    1.83   4.37   2.62 
1 1 1    1    4    6 o  2   30.61    4.08  185.96   47.47  129.43   69.09  236.50   65.33   25.32    6.84   34.46    5.01  -9.14   8.48 
1 1 1    1    4    7 o 10  140.18    1.30 3828.57   71.06 4103.08   93.07 3444.65  110.06  145.11    1.65  132.95    2.12  12.16   2.69 
1 1 1    1    4    8 f  0   45.36    2.77  402.54   48.75  424.85   63.12  369.55   76.75   46.55    3.51   43.27    4.62   3.27   5.80 
1 1 1    1    4    9 o 19  202.15    1.41 7961.62  111.07 7979.41  141.62 7933.19  179.04  202.36    1.80  201.77    2.28   0.60   2.90 
1 1 1    1    4   10 o  7  175.60    1.34 6007.90   91.87 6173.92  119.60 5768.95  143.48  178.01    1.72  172.07    2.14   5.94   2.75 
1 1 1    1    4   11 o 19  313.08    1.88 19097.62  229.74 18709.97  287.34 19784.59  382.52  309.87    2.38  318.63    3.08  -8.75   3.89 
1 1 1    1    4   12 o 12   35.10    4.24  243.61   56.79  163.67   80.31  323.56   80.31   28.42    7.24   40.40    5.22 -11.98   8.92 
1 1 1    1    4   13 o  6  378.44    2.22 27905.39  327.34 28119.48  466.67 27698.01  459.29  379.86    3.15  377.00    3.13   2.86   4.44 
1 1 1    1    4   14 o 17  288.01    1.92 16162.16  215.40 16424.59  290.76 15842.96  320.67  290.33    2.57  285.13    2.89   5.20   3.87 
1 1 1    1    4   15 o 14  368.87    2.34 26512.80  336.43 25689.79  437.08 27709.28  527.01  363.07    3.09  377.05    3.59 -13.98   4.73 
1 1 1    1    4   16 o 16  363.12    2.16 25692.00  305.15 25772.28  433.92 25613.45  429.22  363.65    3.06  362.53    3.04   1.12   4.31 
1 1 1    1    4   17 o 15  412.10    2.39 33094.36  384.25 33735.49  552.15 32492.30  535.06  416.01    3.41  408.28    3.36   7.73   4.79 
1 1 1    1    4   18 f  0  187.33    1.37 6837.56   99.68 7518.85  149.71 6294.87  133.61  196.43    1.96  179.74    1.91  16.70   2.73 
1 1 1    1    4   19 o 13  151.46    1.27 4469.32   75.04 4388.94  106.62 4548.24  105.64  150.08    1.82  152.78    1.77  -2.70   2.54 
1 1 1    1    4   20 o 13  108.00    1.43 2272.62   60.06 2379.85   77.79 2114.37   94.50  110.51    1.81  104.15    2.33   6.36   2.95 
1 1 1    1    4   21 o 16  143.62    1.55 4019.22   86.67 3888.02  124.34 4143.20  120.87  141.24    2.26  145.80    2.13  -4.57   3.10 
1 1 1    1    4   22 o 16  100.03    1.66 1949.72   64.56 2045.12   94.25 1865.38   88.62  102.43    2.36   97.83    2.32   4.60   3.31 
1 1 1    1    4   23 o  8   76.10    2.12 1129.61   62.94 1150.78   97.83 1114.66   82.22   76.74    3.28   75.56    2.80   1.18   4.31 
1 1 1    1    4   24 o 19  187.20    2.25 6831.58  164.07    0.00    0.00 6831.58  164.07       ?       ?  187.20    2.25      ?      ? 
1 1 1    1    4   25 o  7   19.29    6.67   65.75   61.01  163.21  116.94   29.29   71.52   29.03    9.21   17.44    6.97  11.59  11.55 
1 1 1    1    4   26 o 15  162.09    2.07 5121.38  130.64    0.00    0.00 5121.38  130.64       ?       ?  162.09    2.07      ?      ? 
1 1 1    1    4   27 o  2  110.01    2.04 2359.22   87.60    0.00    0.00 2359.22   87.60       ?       ?  110.01    2.04      ?      ? 
1 1 1    1    4   28 o  4  310.17    3.78 18789.59  456.28    0.00    0.00 18789.59  456.28       ?       ?  310.17    3.78      ?      ? 
1 1 1    1    4   29 o  3  114.09    2.99 2542.60  132.86    0.00    0.00 2542.60  132.86       ?       ?  114.09    2.99      ?      ? 
1 1 1    1    4   30 o 10   70.81    3.30  981.95   90.88    0.00    0.00  981.95   90.88       ?       ?   70.81    3.30      ?      ? 
1 1 1    1    4   31 o 18  200.81    2.66 7871.12  208.41    0.00    0.00 7871.12  208.41       ?       ?  200.81    2.66      ?      ? 
1 1 1    1    4   32 x  5       ?       ?       ?       ?       ?       ?       ?       ?       ?       ?       ?       ?      ?      ? 
1 1 1    1    4   33 x  6       ?       ?       ?       ?       ?       ?       ?       ?       ?       ?       ?       ?      ?      ? 
1 1 1    1    4   34 o 11   36.39    6.71  271.01   91.64  271.01   91.64    0.00    0.00   36.39    6.71       ?       ?      ?      ? 
1 1 1    1    4   35 x 17       ?       ?       ?       ?       ?       ?       ?       ?       ?       ?       ?       ?      ?      ? 
1 1 1    1    5    0 o  5  814.30    6.44 129327.99 2042.19 129327.99 2042.19 129327.99 2042.19  814.30    6.44  814.30    6.44  -0.00   0.00 
1 1 1    1    5    1 o  7  112.56    1.40 2468.61   61.28 2255.37   84.41 2706.32   89.12  107.59    2.01  117.85    1.94 -10.27   2.80 
1 1 1    1    5    2 o 16  296.63    1.79 17143.65  207.34 16543.32  287.61 17793.26  299.18  291.36    2.53  302.17    2.54 -10.81   3.59 
1 1 1    1    5    3 o 17   51.86    2.78  525.72   56.03  535.59   80.41  516.41   78.11   52.26    3.98   51.31    3.94   0.95   5.60 
1 1 1    1    5    4 o  9  176.04    1.37 6038.17   94.28 6122.96  132.35 5950.80  134.33  177.26    1.92  174.75    1.97   2.51   2.75 
1 1 1    1    5    5 o 11  399.84    2.32 31157.79  361.21 30699.52  505.97 31634.13  515.84  396.81    3.27  402.81    3.29  -5.99   4.64 
1 1 1    1    5    6 o 12  206.94    1.57 8344.61  126.62 8218.94  168.45 8507.83  191.98  205.36    2.11  208.93    2.36  -3.57   3.16 
1 1 1    1    5    7 o  4  463.59    2.66 41891.35  479.59 42517.34  685.42 41290.92  671.28  466.92    3.77  460.14    3.74   6.78   5.31 
1 1 1    1    5    8 o 18   99.04    1.76 1911.30   68.04 1820.43   89.22 2037.60  105.19   96.65    2.37  102.21    2.64  -5.56   3.55 
1 1 1    1    5    9 o 11  116.26    1.46 2633.24   66.08 2774.78   86.44 2434.21  102.50  119.34    1.86  111.77    2.35   7.57   3.00 
1 1 1    1    5   10 o 11  314.77    1.90 19305.16  233.12 19239.12  294.65 19415.70  381.17  314.22    2.41  315.64    3.10  -1.42   3.92 
1 1 1    1    5   11 f  0  204.64    1.53 8158.86  121.92 8079.85  155.14 8286.46  197.16  203.64    1.96  206.22    2.45  -2.58   3.14 
1 1 1    1    5   12 o 10  135.69    1.54 3586.99   81.39 3519.40  106.09 3683.68  126.89  134.40    2.03  137.50    2.37  -3.10   3.12 
1 1 1    1    5   13 o  2  382.79    2.26 28550.12  336.76 28425.05  476.52 28674.90  475.99  381.91    3.20  383.59    3.18  -1.68   4.52 
1 1 1    1    5   14 o  7  206.07    1.64 8273.58  131.79 8491.24  190.22 8072.66  182.75  208.75    2.34  203.54    2.30   5.21   3.28 
1 1 1    1    5   15 f  0   37.80    4.29  282.13   62.06  193.03   91.24  358.85   84.67   30.84    7.64   42.58    5.21 -11.74   9.24 
1 1 1    1    5   16 o 16  332.05    2.14 21483.67  276.98 21416.50  368.22 21571.21  420.34  331.50    2.85  332.68    3.24  -1.18   4.32 
1 1 1    1    5   17 o  4  179.25    1.39 6260.19   97.41 6259.65  138.72 6260.71  136.82  179.23    1.99  179.25    1.96  -0.02   2.79 
1 1 1    1    5   18 o 13  213.52    1.46 8883.14  121.33 9207.59  176.23 8590.79  167.28  217.37    2.08  209.96    2.04   7.41   2.92 
1 1 1    1    5   19 o 14   42.91    2.68  360.36   44.64  374.75   64.53  347.16   61.81   43.67    3.83   42.02    3.82   1.65   5.41 
1 1 1    1    5   20 o 16   82.53    1.70 1327.38   54.80 1266.45   67.73 1442.85   93.24   80.58    2.16   85.99    2.79  -5.40   3.53 
1 1 1    1    5   21 o  3  313.70    2.20 19180.56  268.53 19011.32  378.57 19351.95  380.95  312.24    3.11  315.03    3.10  -2.79   4.39 
1 1 1    1    5   22 o 18  123.92    1.61 2992.62   77.77 2983.64  112.53 3000.82  107.60  123.72    2.33  124.08    2.23  -0.36   3.23 
1 1 1    1    5   23 o 17  139.56    1.71 3795.81   92.91 3923.69  147.91 3712.48  119.41  141.86    2.68  138.01    2.22   3.85   3.48 
1 1 1    1    5   24 o  1  269.65    2.15 14173.38  225.89 13698.39  349.48 14514.21  296.04  264.98    3.39  272.82    2.79  -7.84   4.38 
1 1 1    1    5   25 o 19   98.23    1.84 1880.66   70.57 1979.42  107.95 1806.96   93.25  100.71    2.75   96.24    2.49   4.47   3.71 
1 1 1    1    5   26 o 18   95.62    2.44 1783.88   90.89    0.00    0.00 1783.88   90.89       ?       ?   95.62    2.44      ?      ? 
1 1 1    1    5   27 o 15   28.61    4.13  163.12   44.66  244.93  116.57  149.05   48.35   34.58    8.67   27.22    4.73   7.36   9.88 
1 1 1    1    5   28 o  1  197.43    2.93 7606.14  225.48    0.00    0.00 7606.14  225.48       ?       ?  197.43    2.93      ?      ? 
1 1 1    1    5   29 o 12  101.15    3.23 2000.24  127.15    0.00    0.00 2000.24  127.15       ?       ?  101.15    3.23      ?      ? 
1 1 1    1    5   30 o  3  128.67    2.76 3232.28  138.36    0.00    0.00 3232.28  138.36       ?       ?  128.67    2.76      ?      ? 
1 1 1    1    5   31 o 16   55.91    4.12  615.09   89.09    0.00    0.00  615.09   89.09       ?       ?   55.91    4.12      ?      ? 
1 1 1    1    5   32 o 16   48.29    4.34  460.77   80.76    0.00    0.00  460.77   80.76       ?       ?   48.29    4.34      ?      ? 
1 1 1    1    5   33 x 19       ?       ?       ?       ?       ?       ?       ?       ?       ?       ?       ?       ?      ?      ? 
1 1 1    1    5   34 x  4       ?       ?       ?       ?       ?       ?       ?       ?       ?       ?       ?       ?      ?      ? 
1 1 1    1    5   35 o 16  142.81    3.07 3995.53  171.05 3995.53  171.05    0.00    0.00  142.81    3.07       ?       ?      ?      ? 
1 1 1    1    6    0 o 12   31.20    7.91  222.84   83.15  222.84   83.15  222.84   83.15   31.20    7.91   31.20    7.91   0.00   0.00 
1 1 1    1    6    1 o 16  128.60    1.62 3222.39   81.29 3094.06  115.68 3347.60  114.26  126.00    2.36  131.07    2.24  -5.06   3.25 
1 1 1    1    6    2 o  2  131.35    1.70 3361.59   86.90 3648.59  120.19 3047.23  125.79  136.83    2.25  125.04    2.58  11.79   3.43 
1 1 1    1    6    3 o  6  244.72    1.76 11670.11  167.52 11482.19  251.03 11820.96  224.92  242.71    2.65  246.28    2.34  -3.57   3.54 
1 1 1    1    6    4 o  8  273.48    1.74 14574.12  185.43 14649.42  263.73 14500.49  260.78  274.16    2.47  272.76    2.45   1.40   3.48 
1 1 1    1    6    5 o  7  180.81    1.53 6370.25  107.80 6490.21  153.31 6252.93  151.61  182.49    2.16  179.12    2.17   3.37   3.06 
1 1 1    1    6    6 o 13  230.18    1.59 10323.23  142.55 10196.54  200.55 10452.61  202.67  228.74    2.25  231.59    2.25  -2.85   3.18 
1 1 1    1    6    7 o  2   84.51    2.01 1391.71   66.03 1366.70   91.28 1419.17   95.63   83.69    2.80   85.28    2.88  -1.59   4.02 
1 1 1    1    6    8 o  9  560.76    3.18 61289.80  694.53 62024.19  991.11 60581.20  973.55  563.98    4.51  557.38    4.48   6.60   6.36 
1 1 1    1    6    9 o  3  428.11    2.48 35712.80  413.57 34869.42  574.16 36622.21  596.21  422.97    3.48  433.47    3.53 -10.50   4.96 
1 1 1    1    6   10 o  4  281.51    1.80 15440.49  197.53 15794.92  254.28 14901.14  313.68  284.72    2.29  276.53    2.91   8.19   3.71 
1 1 1    1    6   11 o 19  460.03    2.66 41237.48  476.65 40979.74  600.89 41674.86  782.77  458.56    3.36  462.38    4.35  -3.82   5.49 
1 1 1    1    6   12 o  9  256.21    1.85 12789.82  184.88 13245.96  251.96 12257.75  272.12  260.73    2.48  250.81    2.78   9.92   3.73 
1 1 1    1    6   13 o  4  491.46    2.83 47067.63  542.38 46902.77  684.96 47344.76  888.09  490.56    3.58  492.79    4.63  -2.23   5.85 
1 1 1    1    6   14 o 19  435.96    2.55 37034.98  433.19 36984.96  613.38 37084.76  611.87  435.61    3.61  436.19    3.60  -0.59   5.10 
1 1 1    1    6   15 o 16  143.71    1.61 4024.08   89.91 4288.06  131.48 3792.23  123.23  148.34    2.27  139.50    2.27   8.84   3.21 
1 1 1    1    6   16 o 14   36.06    4.20  256.97   57.84  274.91   83.56  240.46   80.15   37.06    5.99   34.58    6.18   2.48   8.60 
1 1 1    1    6   17 o 11   47.51    2.83  441.61   52.21  529.56   75.32  360.23   72.45   51.98    3.74   42.75    4.41   9.23   5.79 
1 1 1    1    6   18 o  9  227.65    1.54 10097.80  136.34 9927.35  192.33 10270.00  193.31  225.70    2.19  229.56    2.16  -3.86   3.07 
1 1 1    1    6   19 o  4  170.37    1.38 5655.52   91.58 5669.28  131.50 5642.57  127.61  170.56    1.98  170.16    1.92   0.40   2.76 
1 1 1    1    6   20 o 13  312.13    1.89 18985.45  230.25 18901.16  325.37 19069.99  325.86  311.38    2.68  312.77    2.67  -1.39   3.79 
1 1 1    1    6   21 o 14  254.28    1.62 12599.62  160.53 12887.40  231.27 12332.05  223.00  257.13    2.31  251.53    2.28   5.60   3.24 
1 1 1    1    6   22 o 15   49.26    2.33  474.12   44.56  617.63   88.72  425.69   51.54   56.11    4.09   46.64    2.85   9.47   4.98 
1 1 1    1    6   23 o 18  197.75    1.83 7621.08  141.03 7709.18  221.69 7561.20  182.78  198.83    2.86  196.94    2.38   1.89   3.72 
1 1 1    1    6   24 o  6   98.11    2.09 1876.10   80.07 1895.47  123.76 1862.16  105.00   98.52    3.23   97.68    2.76   0.84   4.25 
1 1 1    1    6   25 o  8   85.35    2.10 1419.89   69.81 1473.33  103.29 1374.95   94.71   86.85    3.06   83.91    2.90   2.94   4.21 
1 1 1    1    6   26 o  4   66.61    2.40  866.16   62.20  934.04   92.20  809.45   84.27   69.10    3.44   64.32    3.37   4.78   4.82 
1 1 1    1    6   27 o  9   38.87    4.14  298.43   61.68  204.22  124.63  329.00   70.99   31.88    9.40   40.77    4.55  -8.89  10.44 
1 1 1    1    6   28 o 16   94.01    4.10 1730.93  149.75    0.00    0.00 1730.93  149.75       ?       ?   94.01    4.10      ?      ? 
1 1 1    1    6   29 o 14  174.14    3.01 5921.24  204.36    0.00    0.00 5921.24  204.36       ?       ?  174.14    3.01      ?      ? 
1 1 1    1    6   30 o  7   93.54    3.53 1713.19  128.26    0.00    0.00 1713.19  128.26       ?       ?   93.54    3.53      ?      ? 
1 1 1    1    6   31 o  9  186.68    2.92 6806.10  212.73    0.00    0.00 6806.10  212.73       ?       ?  186.68    2.92      ?      ? 
1 1 1    1    6   32 o 17   97.72    3.35 1870.35  127.42    0.00    0.00 1870.35  127.42       ?       ?   97.72    3.35      ?      ? 
1 1 1    1    6   33 o  7   40.29    5.09  324.60   78.14  242.23  126.71  375.16   99.27   34.08    9.29   43.14    6.07  -9.07  11.10 
1 1 1    1    6   34 o 19   19.77    8.59  -12.68  123.41  -12.68  123.41    0.00    0.00   19.77    8.59       ?       ?      ?      ? 
1 1 1    1    6   35 x  1       ?       ?       ?       ?       ?       ?       ?       ?       ?       ?       ?       ?      ?      ? 
1 1 1    1    7    0 o  4  284.36    2.99 15764.15  331.46 15764.15  331.46 15764.15  331.46  284.36    2.99  284.36    2.99   0.00   0.00 
1 1 1    1    7    1 o 18  312.06    2.08 18977.56  252.92 18584.15  329.32 19543.25  394.90  308.77    2.74  316.60    3.20  -7.83   4.21 
1 1 1    1    7    2 o 18  191.00    1.60 7108.68  119.40 6703.40  166.29 7540.03  171.55  185.46    2.30  196.69    2.24 -11.24   3.21 
1 1 1    1    7    3 o 12   84.71    2.40 1399.66   79.19 1365.40  115.77 1429.78  108.55   83.60    3.56   85.57    3.26  -1.97   4.83 
1 1 1    1    7    4 o 18  261.00    1.75 13274.07  178.11 13436.24  253.84 13116.79  249.99  262.56    2.48  259.42    2.47   3.14   3.50 
1 1 1    1    7    5 o 18  501.82    2.87 49085.28  561.81 48574.19  787.10 49616.13  802.16  499.07    4.05  504.39    4.08  -5.32   5.75 
1 1 1    1    7    6 o  2  303.96    1.88 18002.00  222.75 18242.38  319.13 17773.63  311.05  305.95    2.68  301.99    2.64   3.95   3.76 
1 1 1    1    7    7 o  9  255.09    1.70 12678.49  168.88 12966.45  242.26 12406.25  235.56  257.96    2.41  252.32    2.40   5.63   3.40 
1 1 1    1    7    8 o 17  620.08    3.51 74939.71  847.17 74217.38 1189.88 75682.30 1206.44  616.95    4.95  623.01    4.97  -6.06   7.01 
1 1 1    1    7    9 o  9  129.39    1.81 3261.99   91.24 3511.45  130.31 3022.09  127.79  134.24    2.49  124.54    2.63   9.71   3.63 
1 1 1    1    7   10 o 17   83.73    2.49 1367.12   81.09 1376.39  111.47 1356.71  118.18   83.97    3.41   83.35    3.65   0.62   5.00 
1 1 1    1    7   11 o 11   88.90    2.36 1541.09   81.71 1645.66  102.35 1357.36  135.67   91.85    2.86   83.34    4.19   8.51   5.08 
1 1 1    1    7   12 o 16  413.71    2.45 33351.07  394.79 33960.52  506.39 32406.51  630.42  417.45    3.11  407.74    3.97   9.71   5.04 
1 1 1    1    7   13 o  9   71.05    3.18  985.76   87.72  966.72  114.90 1012.36  135.82   70.29    4.21   71.89    4.88  -1.60   6.45 
1 1 1    1    7   14 o 17  217.19    1.77 9190.58  149.98 9100.27  179.82 9397.02  271.87  216.11    2.14  219.58    3.18  -3.47   3.83 
1 1 1    1    7   15 o 10  324.44    2.00 20510.01  253.08 20099.21  354.56 20936.70  361.35  321.14    2.83  327.76    2.83  -6.62   4.00 
1 1 1    1    7   16 o  9  323.41    1.98 20380.61  248.92 20559.31  355.39 20208.51  348.76  324.78    2.81  322.00    2.78   2.78   3.95 
1 1 1    1    7   17 o  5  114.89    1.56 2572.12   70.02 2600.76   98.36 2542.70   99.70  115.52    2.19  114.23    2.24   1.30   3.13 
1 1 1    1    7   18 f  0  219.64    1.55 9400.01  132.24 9736.26  190.98 9090.29  183.29  223.51    2.19  215.97    2.18   7.54   3.09 
1 1 1    1    7   19 o 12  203.68    1.57 8083.43  124.31 8269.64  169.26 7865.37  183.17  205.99    2.11  200.88    2.34   5.11   3.15 
1 1 1    1    7   20 o  8  143.64    1.36 4019.94   76.30 3855.19  107.29 4188.50  108.52  140.65    1.96  146.60    1.90  -5.96   2.73 
1 1 1    1    7   21 o 18  123.24    1.35 2959.40   64.92 3083.55   93.08 2841.78   90.60  125.79    1.90  120.75    1.93   5.03   2.70 
1 1 1    1    7   22 o 17  173.38    1.37 5857.61   92.23 5544.83  128.80 6186.74  132.12  168.67    1.96  178.17    1.90  -9.50   2.73 
1 1 1    1    7   23 o  5  152.63    1.55 4540.01   91.98 4249.71  150.26 4713.97  116.32  147.63    2.61  155.52    1.92  -7.89   3.24 
1 1 1    1    7   24 o  4   40.46    4.21  323.13   65.40  328.79   90.29  316.88   94.86   40.57    5.88   39.74    6.34   0.83   8.65 
1 1 1    1    7   25 o 15  131.98    1.81 3395.18   93.08 3284.01  136.94 3490.63  126.89  129.77    2.71  133.80    2.43  -4.03   3.64 
1 1 1    1    7   26 o 11   69.45    2.40  941.66   64.75  955.08  100.91  932.27   84.42   69.84    3.72   69.05    3.15   0.79   4.87 
1 1 1    1    7   27 o 16  113.23    1.78 2498.92   78.36 2532.18  121.05 2474.93  102.80  113.93    2.73  112.66    2.34   1.28   3.59 
1 1 1    1    7   28 o 10   68.21    5.81  919.63  153.02    0.00    0.00  919.63  153.02       ?       ?   68.21    5.81      ?      ? 
1 1 1    1    7   29 o 10  126.92    3.19 3148.76  157.61    0.00    0.00 3148.76  157.61       ?       ?  126.92    3.19      ?      ? 
1 1 1    1    7   30 o 12  117.14    3.24 2683.28  147.91    0.00    0.00 2683.28  147.91       ?       ?  117.14    3.24      ?      ? 
1 1 1    1    7   31 o  1   17.53    7.49   -0.93   90.63  137.95  137.32 -108.09  120.62   28.02    9.98   16.52    7.69  11.51  12.60 
1 1 1    1    7   32 o  5   96.35    3.48 1819.99  130.34    0.00    0.00 1819.99  130.34       ?       ?   96.35    3.48      ?      ? 
1 1 1    1    7   33 o 12   82.89    4.09 1351.38  131.54    0.00    0.00 1351.38  131.54       ?       ?   82.89    4.09      ?      ? 
1 1 1    1    7   34 o  5   92.55    3.57 1683.58  128.35    0.00    0.00 1683.58  128.35       ?       ?   92.55    3.57      ?      ? 
1 1 1    1    7   35 x  4       ?       ?       ?       ?       ?       ?       ?       ?       ?       ?       ?       ?      ?      ? 
1 1 1    1    8    0 o 14   89.99    3.58 1585.86  125.08 1585.86  125.08 1585.86  125.08   89.99    3.58   89.99    3.58   0.00   0.00 
1 1 1    1    8    1 o 14   51.04    4.07  511.22   80.29  555.76  114.09  467.51  113.01   53.06    5.60   48.55    6.11   4.52   8.29 
1 1 1    1    8    2 o 16   51.32    3.94  516.53   78.18  587.30  110.75  446.24  110.38   54.61    5.27   47.42    6.12   7.19   8.07 
1 1 1    1    8    3 o  9   55.46    3.78  602.48   81.27  632.73  116.17  573.48  113.74   56.70    5.32   53.93    5.49   2.76   7.65 
1 1 1    1    8    4 o 10  212.60    1.65 8806.77  136.39 8681.02  187.97 8946.57  198.20  211.07    2.29  214.27    2.37  -3.20   3.30 
1 1 1    1    8    5 o 18  176.54    1.62 6072.15  111.51 6004.99  156.12 6142.10  159.32  175.55    2.28  177.54    2.30  -1.99   3.24 
1 1 1    1    8    6 o  2  363.73    2.18 25778.67  309.54 24954.80  427.75 26684.37  448.49  357.84    3.07  370.03    3.11 -12.19   4.37 
1 1 1    1    8    7 o  8  340.61    2.09 22604.28  277.86 22436.53  390.87 22775.63  395.06  339.31    2.96  341.87    2.97  -2.55   4.19 
1 1 1    1    8    8 o 17  372.57    2.27 27046.46  328.87 26389.79  457.53 27748.46  473.06  367.99    3.19  377.34    3.22  -9.35   4.53 
1 1 1    1    8    9 o 16  239.83    1.75 11206.61  163.38 11487.66  233.39 10936.51  228.79  242.81    2.47  236.91    2.48   5.90   3.50 
1 1 1    1    8   10 o 12  300.25    2.29 17565.03  268.19 17448.04  377.09 17684.76  381.49  299.22    3.23  301.24    3.25  -2.02   4.59 
1 1 1    1    8   11 o 13  216.55    1.80 9136.64  151.60 9026.86  215.78 9243.63  213.02  215.23    2.57  217.80    2.51  -2.57   3.59 
1 1 1    1    8   12 o  9  221.73    1.92 9578.82  165.57 9175.30  214.93 10167.71  259.65  216.99    2.54  228.42    2.92 -11.42   3.87 
1 1 1    1    8   13 o  3  313.72    2.15 19177.08  263.39 19268.78  315.87 18967.80  477.20  314.45    2.58  311.93    3.93   2.52   4.70 
1 1 1    1    8   14 o 16  363.00    2.21 25675.80  312.06 25705.10  396.58 25628.16  505.65  363.18    2.80  362.59    3.58   0.59   4.55 
1 1 1    1    8   15 o 15  360.86    2.17 25375.74  305.42 24927.47  383.49 26153.22  505.03  357.63    2.75  366.27    3.54  -8.63   4.48 
1 1 1    1    8   16 o 16  481.51    2.78 45190.86  520.70 45647.92  742.92 44749.52  730.03  483.81    3.94  479.03    3.91   4.78   5.55 
1 1 1    1    8   17 o 12  144.22    1.51 4052.95   84.91 3893.26  118.70 4220.27  121.51  141.34    2.16  147.16    2.12  -5.82   3.02 
1 1 1    1    8   18 o 13   30.35    5.17  184.88   58.92  209.33   84.99  162.27   81.75   32.09    7.00   28.27    7.35   3.82  10.15 
1 1 1    1    8   19 o 16   23.82    6.01  115.26   55.80   81.33   81.78  144.81   76.31   21.84    7.71   26.74    7.18  -4.91  10.53 
1 1 1    1    8   20 o  5  258.58    1.68 13029.51  169.14 13004.31  239.45 13054.61  238.97  258.29    2.38  258.79    2.37  -0.50   3.36 
1 1 1    1    8   21 o 19  293.40    1.83 16776.35  209.25 17142.09  300.12 16430.37  291.89  296.52    2.60  290.30    2.58   6.22   3.66 
1 1 1    1    8   22 f  0  124.49    1.43 3019.91   69.54 3141.07   99.21 2902.90   97.49  126.95    2.01  122.04    2.05   4.91   2.87 
1 1 1    1    8   23 o 15  119.83    1.65 2798.53   77.13 2792.54  129.14 2801.86   96.17  119.67    2.77  119.89    2.06  -0.23   3.45 
1 1 1    1    8   24 o  2   54.52    2.30  580.56   48.68  699.76  103.08  546.34   55.23   59.68    4.47   52.86    2.69   6.82   5.21 
1 1 1    1    8   25 o 15  168.13    2.04 5510.61  133.83 5084.55  177.68 6069.29  203.46  161.46    2.82  176.39    2.96 -14.93   4.09 
1 1 1    1    8   26 o 15  200.26    1.88 7817.14  146.82 8227.94  232.76 7545.69  189.21  205.37    2.91  196.71    2.47   8.66   3.82 
1 1 1    1    8   27 f  0  135.42    2.93 3578.97  154.82 3578.97  154.82    0.00    0.00  135.42    2.93       ?       ?      ?      ? 
1 1 1    1    8   28 o 14   12.13    5.44  -24.89   53.37    0.00    0.00  -24.89   53.37       ?       ?   12.13    5.44      ?      ? 
1 1 1    1    8   29 o  4   60.10    4.26  710.95   99.10  400.34  147.12  968.94  134.08   44.08    8.87   70.11    4.94 -26.02  10.16 
1 1 1    1    8   30 o  8   54.00    6.85  584.56  140.93    0.00    0.00  584.56  140.93       ?       ?   54.00    6.85      ?      ? 
1 1 1    1    8   31 o  4   15.39    7.09  -73.56   98.25    6.45  154.95 -127.36  127.06   23.02    9.81   16.57    7.77   6.46  12.52 
1 1 1    1    8   32 x 11       ?       ?       ?       ?       ?       ?       ?       ?       ?       ?       ?       ?      ?      ? 
1 1 1    1    8   33 o 16   99.10    3.82 1929.35  147.19    0.00    0.00 1929.35  147.19       ?       ?   99.10    3.82      ?      ? 
1 1 1    1    8   34 o 13  125.13    3.37 3073.40  163.97    0.00    0.00 3073.40  163.97       ?       ?  125.13    3.37      ?      ? 
1 1 1    1    9    0 o 12   15.74    9.52   45.42  107.35   45.42  107.35   45.42  107.35   15.74    9.52   15.74    9.52  -0.00   0.00 
1 1 1    1    9    1 o 19   60.18    3.06  707.68   71.62  780.31   99.09  628.26  103.63   63.14    4.05   56.56    4.75   6.57   6.24 
1 1 1    1    9    2 o  8  338.89    2.09 22378.10  276.24 22615.29  392.52 22145.36  388.83  340.65    2.96  337.10    2.96   3.56   4.18 
1 1 1    1    9    3 o  2  174.27    1.73 5917.04  117.57 5880.27  167.87 5952.44  164.72  173.72    2.48  174.78    2.42  -1.06   3.46 
1 1 1    1    9    4 o 10  182.89    1.63 6516.96  115.94 6587.72  163.32 6445.08  164.61  183.87    2.28  181.87    2.32   2.00   3.25 
1 1 1    1    9    5 o 15  319.52    2.02 19892.39  251.18 19972.23  356.15 19813.37  354.30  320.14    2.86  318.87    2.85   1.28   4.04 
1 1 1    1    9    6 o 12  195.07    1.82 7413.87  138.13 7341.12  193.69 7489.16  197.04  194.10    2.56  196.05    2.58  -1.95   3.64 
1 1 1    1    9    7 o  3  316.92    2.07 19569.32  255.42 19223.46  356.48 19934.17  366.14  314.08    2.91  319.84    2.94  -5.75   4.14 
1 1 1    1    9    8 o  9  237.41    1.81 10981.32  167.71 11804.34  243.14 10234.36  231.63  246.13    2.54  229.18    2.59  16.95   3.63 
1 1 1    1    9    9 o 19  249.90    2.15 12168.07  209.17 11998.21  292.54 12345.76  299.20  248.13    3.03  251.70    3.05  -3.57   4.30 
1 1 1    1    9   10 o 17  200.12    2.26 7803.09  176.46 7492.84  265.45 8048.74  236.20  196.07    3.47  203.23    2.98  -7.16   4.58 
1 1 1    1    9   11 o  1   90.20    2.91 1587.03  102.09 1541.07  145.30 1631.84  143.46   88.81    4.21   91.40    4.04  -2.59   5.83 
1 1 1    1    9   12 o 12  583.00    3.34 66246.05  759.64 65424.30 1065.10 67096.79 1083.74  579.23    4.72  586.59    4.74  -7.35   6.69 
1 1 1    1    9   13 o  6  121.32    2.01 2867.71   95.09 2896.59  124.31 2826.99  147.62  121.92    2.62  120.39    3.15   1.52   4.10 
1 1 1    1    9   14 o  2  304.88    1.95 18112.26  231.28 17959.63  293.45 18362.51  375.75  303.57    2.48  306.93    3.14  -3.35   4.00 
1 1 1    1    9   15 o 10   66.27    2.75  857.45   70.96  829.85   94.08  893.87  108.08   65.13    3.72   67.57    4.12  -2.44   5.56 
1 1 1    1    9   16 o  1  316.92    1.98 19573.10  244.36 20511.03  319.79 18257.04  378.81  324.40    2.53  306.01    3.18  18.39   4.06 
1 1 1    1    9   17 o 17  188.40    1.53 6916.47  112.48 6875.23  158.70 6958.12  159.46  187.82    2.17  188.95    2.17  -1.13   3.06 
1 1 1    1    9   18 o  1  340.04    2.07 22534.70  274.54 22613.38  389.93 22457.35  386.60  340.56    2.94  339.38    2.92   1.18   4.15 
1 1 1    1    9   19 o 15  147.32    1.52 4228.87   87.25 4269.41  125.95 4191.47  120.97  148.00    2.18  146.65    2.12   1.36   3.04 
1 1 1    1    9   20 f  0   51.28    2.90  514.44   57.76  563.52   84.03  470.49   79.52   53.58    4.06   48.91    4.21   4.67   5.85 
1 1 1    1    9   21 o 11   79.61    2.01 1236.13   62.21 1237.95   88.42 1234.36   87.56   79.62    2.85   79.51    2.83   0.11   4.02 
1 1 1    1    9   22 o 10  302.34    2.05 17817.36  241.23 17477.05  368.79 18071.84  318.91  299.32    3.16  304.43    2.69  -5.11   4.15 
1 1 1    1    9   23 o 16   68.48    2.06  915.06   54.83  889.62   77.64  940.37   77.44   67.47    2.96   69.38    2.87  -1.91   4.12 
1 1 1    1    9   24 o  8  186.07    1.65 6747.78  119.80 6747.93  208.55 6747.70  146.35  186.00    2.88  186.05    2.02  -0.06   3.52 
1 1 1    1    9   25 o 14   98.63    2.23 1896.79   85.87 1685.73  124.51 2088.18  118.57   92.87    3.45  103.42    2.95 -10.55   4.53 
1 1 1    1    9   26 o 16  161.55    1.89 5087.94  118.78 5253.83  184.17 4969.78  155.43  164.10    2.88  159.63    2.50   4.47   3.81 
1 1 1    1    9   27 o 17  129.08    2.15 3249.29  108.36 3195.10  160.85 3294.32  146.62  127.88    3.23  129.92    2.90  -2.04   4.34 
1 1 1    1    9   28 o  6  210.03    2.99 8615.36  245.06 8615.36  245.06    0.00    0.00  210.03    2.99       ?       ?      ?      ? 
1 1 1    1    9   29 x  8       ?       ?       ?       ?       ?       ?       ?       ?       ?       ?       ?       ?      ?      ? 
1 1 1    1    9   30 o  3   45.79    8.40  429.93  144.35    0.00    0.00  429.93  144.35       ?       ?   45.79    8.40      ?      ? 
1 1 1    1    9   31 x  1       ?       ?       ?       ?       ?       ?       ?       ?       ?       ?       ?       ?      ?      ? 
1 1 1    1    9   32 x  8       ?       ?       ?       ?       ?       ?       ?       ?       ?       ?       ?       ?      ?      ? 
1 1 1    1    9   33 x  5       ?       ?       ?       ?       ?       ?       ?       ?       ?       ?       ?       ?      ?      ? 
1 1 1    1    9   34 x  9       ?       ?       ?       ?       ?       ?       ?       ?       ?       ?       ?       ?      ?      ? 
1 1 1    1   10    0 o 12  412.32    3.50 33133.44  562.12 33133.44  562.12 33133.44  562.12  412.32    3.50  412.32    3.50   0.00   0.00 
1 1 1    1   10    1 o  3  287.69    2.00 16126.00  223.79 16056.54  315.34 16196.48  317.65  287.05    2.82  288.30    2.83  -1.25   3.99 
1 1 1    1   10    2 o  6  404.18    2.44 31831.85  384.34 31742.72  543.08 31921.28  544.01  403.58    3.45  404.71    3.45  -1.13   4.88 
1 1 1    1   10    3 o 13  253.69    2.05 12540.01  202.79 12966.81  269.86 11986.29  307.37  257.96    2.68  248.00    3.18   9.96   4.16 
1 1 1    1   10    4 o  2  519.28    3.22 52549.75  651.73 52312.88  991.81 52729.76  864.61  517.99    4.91  520.10    4.27  -2.11   6.51 
1 1 1    1   10    5 o  8  212.62    1.89 8807.86  156.21 8966.88  217.32 8637.88  224.69  214.52    2.60  210.54    2.74   3.97   3.78 
1 1 1    1   10    6 o 18  267.34    1.94 13925.16  202.28 13671.34  284.63 14184.17  287.53  264.87    2.76  269.80    2.74  -4.92   3.88 
1 1 1    1   10    7 f  0  236.30    1.87 10879.32  172.26 10944.75  248.38 10818.68  239.11  236.99    2.69  235.63    2.60   1.37   3.74 
1 1 1    1   10    8 f  0  180.44    2.32 6343.79  163.20 5750.25  235.10 6895.77  226.72  171.77    3.51  188.11    3.09 -16.34   4.68 
1 1 1    1   10    9 o  7  294.37    2.08 16884.58  238.47 16952.80  335.78 16815.15  338.75  294.94    2.92  293.74    2.96   1.20   4.16 
1 1 1    1   10   10 o  6  153.05    2.07 4564.25  123.51 4330.18  175.77 4792.55  173.58  149.06    3.03  156.82    2.84  -7.76   4.15 
1 1 1    1   10   11 o  4  474.04    2.79 43792.24  516.07 44455.46  738.06 43157.77  721.88  477.53    3.97  470.51    3.94   7.02   5.59 
1 1 1    1   10   12 o 14  423.89    2.53 35016.03  417.37 34478.12  583.53 35579.46  597.21  420.55    3.56  427.21    3.59  -6.66   5.06 
1 1 1    1   10   13 o 14  110.29    2.10 2370.12   90.22 2510.73  124.90 2216.72  130.46  113.50    2.82  106.59    3.14   6.90   4.23 
1 1 1    1   10   14 o  9  323.53    2.04 20396.83  256.64 19948.07  320.92 21192.93  427.44  319.92    2.57  329.70    3.33  -9.78   4.21 
1 1 1    1   10   15 o 14   89.48    2.25 1561.35   78.42 1676.16  102.01 1395.38  122.64   92.68    2.83   84.50    3.73   8.18   4.68 
1 1 1    1   10   16 o 14  214.02    1.63 8925.67  135.79 9036.17  174.48 8755.93  216.26  215.33    2.08  211.94    2.62   3.39   3.34 
1 1 1    1   10   17 o  4  259.05    1.74 13076.80  175.83 12911.27  248.48 13242.82  248.84  257.36    2.48  260.65    2.45  -3.29   3.48 
1 1 1    1   10   18 o 14  207.90    1.60 8422.18  129.64 8261.87  182.58 8585.15  184.09  205.88    2.28  209.87    2.25  -3.99   3.20 
1 1 1    1   10   19 o  3  166.11    1.54 5376.75   99.72 5439.49  143.61 5318.34  138.57  167.05    2.21  165.18    2.15   1.87   3.08 
1 1 1    1   10   20 o 11  105.28    1.80 2160.02   73.93 2230.08  107.63 2097.44  101.72  106.95    2.58  103.72    2.52   3.23   3.61 
1 1 1    1   10   21 o 12  193.52    1.55 7297.82  117.18 7399.10  166.61 7198.67  164.85  194.82    2.19  192.17    2.20   2.66   3.11 
1 1 1    1   10   22 o 11  205.81    1.57 8255.06  125.93 8211.98  178.61 8297.64  177.57  205.24    2.23  206.31    2.21  -1.07   3.14 
1 1 1    1   10   23 o 19  111.01    1.82 2401.78   78.69 2421.46  132.93 2391.17   97.64  111.37    3.07  110.75    2.26   0.62   3.81 
1 1 1    1   10   24 o  6  102.84    1.83 2061.64   73.14 2149.90  126.34 2017.15   89.70  104.92    3.09  101.71    2.26   3.21   3.83 
1 1 1    1   10   25 o 15  114.05    1.75 2535.27   77.86 2546.35  145.03 2530.79   92.28  114.17    3.26  113.93    2.08   0.24   3.87 
1 1 1    1   10   26 o 19  123.51    2.20 2974.61  105.90 2855.45  157.94 3071.95  142.75  120.88    3.36  125.46    2.92  -4.58   4.45 
1 1 1    1   10   27 o  7   86.15    2.59 1449.52   86.67 1367.01  124.25 1527.74  120.97   83.53    3.83   88.35    3.52  -4.82   5.20 
1 1 1    1   10   28 o  6  168.78    2.86 5562.98  187.82 5562.98  187.82    0.00    0.00  168.78    2.86       ?       ?      ?      ? 
1 1 1    1   10   29 o 15   13.02    5.52    1.17   48.71  -11.06   79.47    8.53   61.64   15.93    6.91   15.05    6.29   0.88   9.35 
1 1 1    1   10   30 o 16   30.56   11.02  163.54  167.99  163.54  167.99    0.00    0.00   30.56   11.02       ?       ?      ?      ? 
1 1 1    1   10   31 x 15       ?       ?       ?       ?       ?       ?       ?       ?       ?       ?       ?       ?      ?      ? 
1 1 1    1   10   32 x 14       ?       ?       ?       ?       ?       ?       ?       ?       ?       ?       ?       ?      ?      ? 
1 1 1    1   10   33 o  5   27.35    9.24  145.90  116.98  193.09  165.85   99.18  165.02   31.50   10.99   27.00   10.65   4.51  15.31 
1 1 1    1   11    0 o 11  125.90    3.51 3095.78  171.64 3095.78  171.64 3095.78  171.64  125.90    3.51  125.90    3.51  -0.00   0.00 
1 1 1    1   11    1 o  6   22.81    8.70   69.51  107.45  221.82  167.75  -36.45  139.92   34.20   11.05   20.65    9.06  13.55  14.29 
1 1 1    1   11    2 o  6  332.83    2.32 21584.13  300.41 21331.02  396.82 21923.99  459.81  330.84    3.08  335.39    3.52  -4.55   4.68 
1 1 1    1   11    3 o 13  232.64    2.09 10545.54  189.37 10467.85  277.88 10612.90  258.76  231.76    3.08  233.37    2.85  -1.61   4.19 
1 1 1    1   11    4 o 11  724.79    4.11 102402.14 1159.48 102021.37 1635.63 102786.78 1643.90  723.22    5.80  725.93    5.81  -2.71   8.21 
1 1 1    1   11    5 o 10  431.09    2.61 36213.06  438.18 35569.89  612.65 36886.64  626.96  427.19    3.68  435.03    3.70  -7.83   5.22 
1 1 1    1   11    6 o 14  245.22    2.67 11717.52  254.81 11681.74  329.28 11770.92  402.30  244.82    3.45  245.73    4.20  -0.91   5.44 
1 1 1    1   11    7 o  1   35.88    8.84  261.51  122.79  295.73  168.20  222.46  179.67   38.36   10.80   34.59   11.45   3.77  15.74 
1 1 1    1   11    8 o  4  413.68    2.54 33346.73  408.80 33797.27  583.54 32912.53  572.86  416.40    3.60  410.92    3.58   5.49   5.07 
1 1 1    1   11    9 o 19  546.19    3.17 58143.58  674.55 57963.44  950.63 58326.27  957.33  545.22    4.47  546.93    4.49  -1.70   6.34 
1 1 1    1   11   10 o 19  243.43    1.88 11546.50  178.55 11250.87  250.03 11854.16  255.06  240.27    2.67  246.63    2.65  -6.36   3.77 
1 1 1    1   11   11 o  3   41.23    5.32  337.22   83.41  234.49  115.28  450.09  120.84   33.98    8.68   47.54    6.71 -13.56  10.97 
1 1 1    1   11   12 o  5  280.46    1.89 15327.27  206.15 15452.90  291.51 15201.58  291.58  281.58    2.66  279.28    2.68   2.30   3.77 
1 1 1    1   11   13 o  9  193.22    1.73 7274.62  129.89 7479.53  184.24 7072.12  183.15  195.90    2.41  190.49    2.47   5.41   3.45 
1 1 1    1   11   14 o 10  499.47    2.90 48633.25  564.44 48581.38  798.16 48685.15  798.33  499.03    4.11  499.56    4.10  -0.53   5.80 
1 1 1    1   11   15 o  5  262.01    1.81 13377.56  184.98 14020.23  243.65 12503.29  284.19  268.20    2.33  253.24    2.88  14.96   3.71 
1 1 1    1   11   16 o  3  195.91    1.65 7479.38  125.61 7598.75  162.56 7302.51  197.88  197.45    2.11  193.54    2.62   3.91   3.37 
1 1 1    1   11   17 o 17  269.58    1.81 14163.09  190.49 14662.62  247.12 13431.70  299.02  274.27    2.31  262.46    2.92  11.81   3.73 
1 1 1    1   11   18 o  6  127.72    1.75 3179.22   87.20 3170.52  124.99 3187.47  121.72  127.53    2.52  127.87    2.44  -0.34   3.51 
1 1 1    1   11   19 o  1  389.43    2.33 29564.67  352.81 30098.62  505.38 29057.05  492.76  392.80    3.30  385.95    3.28   6.85   4.65 
1 1 1    1   11   20 o 11  143.18    1.63 3995.26   90.76 4069.74  129.76 3923.90  127.01  144.48    2.30  141.87    2.30   2.61   3.25 
1 1 1    1   11   21 o 15  146.23    1.69 4167.54   96.25 4692.97  141.17 3711.15  131.57  155.15    2.34  137.96    2.45  17.19   3.38 
1 1 1    1   11   22 o  1  344.48    2.26 23136.29  303.71 23351.30  469.21 22981.24  398.43  345.90    3.48  343.23    2.98   2.67   4.58 
1 1 1    1   11   23 o  9  202.64    1.57 8002.44  123.85 8553.63  181.91 7526.21  169.09  209.46    2.23  196.48    2.21  12.98   3.14 
1 1 1    1   11   24 o 14   65.81    2.68  846.22   68.48  879.23  118.17  829.53   84.03   66.91    4.56   65.11    3.32   1.80   5.64 
1 1 1    1   11   25 o 14  203.46    1.81 8070.08  143.19 7409.05  239.47 8437.97  178.65  194.82    3.15  208.02    2.20 -13.19   3.85 
1 1 1    1   11   26 o  4   75.07    2.25 1100.29   65.74   -7.51   86.07 2651.67  101.85   16.81    7.24  116.60    2.24 -99.79   7.58 
1 1 1    1   11   27 o  4   41.76    4.43  345.45   70.98  344.19  100.34  346.71  100.43   41.31    6.44   41.47    6.42  -0.16   9.10 
1 1 1    1   11   28 o 14   39.42    4.45  308.31   67.16  430.98   96.10  191.22   93.88   46.53    5.40   30.48    7.86  16.05   9.53 
1 1 1    1   11   29 o 11   20.65    6.48   83.36   58.07  224.31   92.30   -9.00   74.72   33.01    7.36   15.51    6.72  17.49   9.97 
1 1 1    1   11   30 o 16   44.56    6.96  403.48  116.90  581.50  173.72  256.16  158.03   53.17    8.68   35.20   10.63  17.98  13.73 
1 1 1    1   11   31 o 13   53.91    9.10  601.53  184.30  601.53  184.30    0.00    0.00   53.91    9.10       ?       ?      ?      ? 
1 1 1    1   11   32 o  3   43.06    6.93  379.78  112.30  282.28  157.02  481.87  160.67   36.43   10.49   47.97    8.93 -11.54  13.78 
1 1 1    1   11   33 x  9       ?       ?       ?       ?       ?       ?       ?       ?       ?       ?       ?       ?      ?      ? 
1 1 1    1   12    0 o  1  427.25    3.73 35578.58  620.73 35578.58  620.73 35578.58  620.73  427.25    3.73  427.25    3.73   0.00   0.00 
1 1 1    1   12    1 o  9  564.48    3.30 62101.49  724.96 61834.90 1023.47 62369.94 1027.04  563.15    4.66  565.58    4.66  -2.43   6.59 
1 1 1    1   12    2 o 17  487.17    2.93 46250.77  556.52 46037.74  784.38 46466.70  789.72  485.96    4.14  488.22    4.15  -2.26   5.86 
1 1 1    1   12    3 o 18  403.67    2.56 31752.65  403.06 31726.22  563.48 31780.35  576.79  403.45    3.58  403.79    3.67  -0.34   5.13 
1 1 1    1   12    4 o  6  137.73    2.62 3696.39  140.85 3554.79  198.73 3839.29  199.65  134.99    3.78  140.30    3.66  -5.31   5.26 
1 1 1    1   12    5 o  5  322.17    2.23 20224.68  280.02 20395.11  395.95 20054.13  396.08  323.49    3.14  320.78    3.17   2.72   4.46 
1 1 1    1   12    6 o 19  202.26    2.10 7971.25  165.59 8268.34  239.93 7701.05  228.81  205.98    2.99  198.78    2.95   7.19   4.20 
1 1 1    1   12    7 o  6  207.97    1.95 8427.43  158.40 8475.86  222.38 8377.55  225.69  208.55    2.74  207.33    2.79   1.21   3.91 
1 1 1    1   12    8 o  7  372.94    2.35 27103.06  341.33 26750.12  480.84 27461.54  484.60  370.45    3.33  375.35    3.31  -4.89   4.70 
1 1 1    1   12    9 o  2  339.18    2.15 22417.41  283.72 22655.64  403.98 22185.53  398.56  340.93    3.04  337.38    3.03   3.56   4.29 
1 1 1    1   12   10 o  6  205.85    1.76 8256.96  141.52 8171.05  197.78 8347.08  202.58  204.76    2.48  206.95    2.51  -2.19   3.53 
1 1 1    1   12   11 o 13  249.67    1.82 12146.73  177.22 11855.78  249.00 12445.38  252.27  246.64    2.59  252.69    2.56  -6.06   3.64 
1 1 1    1   12   12 o  5  207.68    1.74 8404.56  141.11 8830.34  204.87 8020.23  194.64  212.85    2.47  202.85    2.46  10.00   3.49 
1 1 1    1   12   13 f  0   99.52    2.31 1930.48   89.72 1986.03  129.03 1878.48  124.83  100.87    3.29   98.10    3.27   2.77   4.64 
1 1 1    1   12   14 o  8  159.04    1.77 4929.22  109.81 5040.49  159.54 4829.05  151.38  160.80    2.55  157.40    2.47   3.41   3.55 
1 1 1    1   12   15 o  7  314.63    2.01 19293.42  246.89 19552.52  316.95 18893.62  393.71  316.70    2.57  311.26    3.25   5.44   4.14 
1 1 1    1   12   16 o 19  213.60    1.69 8891.47  141.05 9256.62  182.95 8356.22  221.50  217.93    2.15  207.02    2.75  10.90   3.49 
1 1 1    1   12   17 o 11  211.17    1.70 8690.28  139.68 8625.26  177.68 8795.44  225.98  210.36    2.17  212.39    2.73  -2.03   3.49 
1 1 1    1   12   18 o 12  183.51    1.64 6562.50  116.93 7012.52  175.23 6201.28  157.00  189.66    2.37  178.36    2.26  11.30   3.28 
1 1 1    1   12   19 o  4  306.12    1.97 18265.02  235.23 18084.12  331.44 18448.60  333.89  304.52    2.79  307.57    2.79  -3.05   3.95 
1 1 1    1   12   20 o  2  270.35    2.00 14246.66  210.22 14710.39  332.71 13938.51  271.21  274.60    3.11  267.36    2.60   7.25   4.06 
1 1 1    1   12   21 o  1  287.24    1.88 16081.76  210.86 16201.90  300.13 15964.65  296.31  288.23    2.67  286.11    2.66   2.12   3.77 
1 1 1    1   12   22 o 10  240.19    1.71 11243.87  160.40 11132.14  225.06 11359.21  228.66  238.93    2.42  241.36    2.43  -2.42   3.43 
1 1 1    1   12   23 f  0   22.71    6.87  101.88   66.02  158.61   93.08   44.45   93.65   28.06    8.08   20.26    8.01   7.81  11.38 
1 1 1    1   12   24 o  4  100.50    2.14 1969.39   83.92 1816.98  134.65 2066.20  107.31   96.39    3.59  102.88    2.68  -6.49   4.48 
1 1 1    1   12   25 o  8  166.38    1.92 5397.81  124.41 5145.60  208.49 5537.29  155.04  162.32    3.30  168.48    2.36  -6.17   4.06 
1 1 1    1   12   26 o 18   68.60    2.63  919.90   70.20  831.42  115.38  971.90   88.45   64.98    4.59   70.45    3.23  -5.48   5.61 
1 1 1    1   12   27 o  2   89.29    1.98 1555.19   69.02 1522.67  132.12 1567.39   80.95   88.12    3.86   89.59    2.32  -1.47   4.50 
1 1 1    1   12   28 o 12   21.81    7.11   90.98   69.33  155.15   99.55   30.53   96.62   27.81    8.45   19.64    8.01   8.16  11.64 
1 1 1    1   12   29 o  5   50.42    3.70  500.52   72.20 1347.48  114.21  -63.20   93.18   82.89    3.54   15.20    6.97  67.69   7.82 
1 1 1    1   12   30 o  9   40.99    4.01  332.93   63.27  942.24  103.95  -25.66   79.74   69.20    3.87   15.22    6.75  53.98   7.78 
1 1 1    1   12   31 x 13       ?       ?       ?       ?       ?       ?       ?       ?       ?       ?       ?       ?      ?      ? 
1 1 1    1   12   32 o 11   31.86    8.92  214.11  115.17  127.85  174.46  280.74  153.32   28.65   11.05   36.20   10.35  -7.55  15.14 
1 1 1    1   13    0 o  3   19.28   11.94   50.79  177.84   50.79  177.84   50.79  177.84   19.28   11.94   19.28   11.94  -0.00   0.00 
1 1 1    1   13    1 o  6  278.95    2.14 15161.96  232.20 15668.90  332.89 14681.54  324.06  283.54    3.01  274.46    3.03   9.08   4.27 
1 1 1    1   13    2 f  0  228.67    2.10 10188.39  186.89 9544.74  258.56 10892.52  270.44  221.30    3.00  236.41    2.94 -15.11   4.20 
1 1 1    1   13    3 o  1   29.95    9.04  176.49  114.37  115.82  161.72  237.19  161.76   28.48   10.72   34.88   10.80  -6.40  15.22 
1 1 1    1   13    4 o 12  147.50    2.43 4239.50  139.50 4391.53  195.70 4082.45  198.90  150.10    3.35  144.72    3.53   5.38   4.86 
1 1 1    1   13    5 o 18  183.84    2.04 6585.76  146.20 6568.69  196.65 6606.86  218.60  183.59    2.75  184.11    3.05  -0.52   4.10 
1 1 1    1   13    6 o  8  242.97    1.98 11503.58  186.98 11758.95  269.51 11266.60  259.63  245.63    2.82  240.43    2.77   5.20   3.95 
1 1 1    1   13    7 o  6  257.50    1.90 12920.15  191.02 12446.38  264.97 13432.86  275.64  252.71    2.69  262.53    2.69  -9.82   3.81 
1 1 1    1   13    8 o 19  105.07    2.57 2151.49  105.02 2322.21  145.58 1966.27  151.64  109.08    3.43  100.34    3.89   8.74   5.18 
1 1 1    1   13    9 o 10  272.69    1.92 14490.40  204.12 14449.85  290.18 14530.12  287.19  272.28    2.74  273.03    2.70  -0.76   3.84 
1 1 1    1   13   10 f  0  139.50    2.02 3792.18  109.71 3740.14  153.96 3845.86  156.38  138.52    2.85  140.46    2.86  -1.94   4.04 
1 1 1    1   13   11 o  1  106.78    2.36 2222.37   98.32 2366.41  132.24 2044.32  147.02  110.13    3.09  102.31    3.69   7.81   4.81 
1 1 1    1   13   12 o  7  434.65    2.59 36827.61  438.08 36598.63  616.82 37060.68  622.30  433.16    3.65  435.89    3.66  -2.72   5.18 
1 1 1    1   13   13 o 19  182.09    1.78 6461.55  126.10 6812.49  180.97 6130.39  175.80  186.94    2.48  177.34    2.54   9.61   3.56 
1 1 1    1   13   14 f  0  124.81    2.08 3035.96  101.10 3050.79  142.13 3020.78  143.82  125.08    2.92  124.47    2.97   0.62   4.16 
1 1 1    1   13   15 o  6  155.02    1.84 4683.40  110.85 4803.85  157.82 4566.09  155.74  156.97    2.58  153.04    2.61   3.94   3.67 
1 1 1    1   13   16 o  1  173.64    1.74 5876.04  117.90 5822.64  149.37 5964.28  192.01  172.83    2.22  174.89    2.82  -2.06   3.59 
1 1 1    1   13   17 o  1  247.50    1.80 11938.69  173.58 12074.29  222.83 11729.43  276.81  248.87    2.30  245.24    2.90   3.63   3.70 
1 1 1    1   13   18 f  0   63.84    3.30  797.28   81.70  761.22  108.92  843.67  123.53   62.26    4.52   65.52    4.87  -3.26   6.65 
1 1 1    1   13   19 o  4  121.94    2.20 2898.94  104.70 2891.33  160.28 2904.61  138.28  121.68    3.38  122.03    2.91  -0.35   4.46 
1 1 1    1   13   20 o 17  141.38    1.77 3895.68   97.43 3948.85  138.33 3843.33  137.24  142.30    2.49  140.39    2.51   1.91   3.54 
1 1 1    1   13   21 o 15   77.47    2.58 1171.85   77.80 1008.22  112.50 1321.83  107.71   71.73    4.04   82.23    3.37 -10.50   5.26 
1 1 1    1   13   22 o 19  150.43    1.71 4410.66  100.50 4429.52  141.71 4391.58  142.54  150.71    2.41  150.06    2.44   0.65   3.43 
1 1 1    1   13   23 o  5  212.54    1.67 8804.71  137.90 8790.38  195.59 8818.88  194.46  212.31    2.36  212.65    2.35  -0.35   3.33 
1 1 1    1   13   24 o 18   23.28    7.41  105.00   75.68   88.74  105.19  122.45  108.98   23.64    8.69   25.95    8.92  -2.32  12.45 
1 1 1    1   13   25 o  4   18.57    6.74   56.07   62.96   56.94   86.43   55.09   91.89   20.39    7.80   20.68    8.01  -0.29  11.18 
1 1 1    1   13   26 o 17  190.05    2.56 7050.53  189.21 -192.58  304.77 11592.89  241.35   27.32   12.55  243.70    2.54 -216.38  12.80 
1 1 1    1   13   27 f  0   25.27    5.56  130.39   53.22  140.29   72.19  118.60   78.78   26.18    6.96   24.45    7.53   1.73  10.25 
1 1 1    1   13   28 o 11   53.61    4.18  566.82   86.53  978.69  125.66  195.40  119.33   70.46    4.60   30.95    9.21  39.51  10.30 
1 1 1    1   13   29 o  7   56.31    3.68  624.15   80.34 1669.40  127.06  -71.99  103.69   92.23    3.54   15.93    7.32  76.30   8.13 
1 1 1    1   13   30 o 16   49.99    4.07  493.97   78.57 1261.10  117.07 -134.76  105.99   80.10    3.76   14.34    6.84  65.75   7.81 
1 1 1    1   13   31 x 13       ?       ?       ?       ?       ?       ?       ?       ?       ?       ?       ?       ?      ?      ? 
1 1 1    1   13   32 x 13       ?       ?       ?       ?       ?       ?       ?       ?       ?       ?       ?       ?      ?      ? 
1 1 1    1   14    0 o  1  333.92    3.09 21734.42  401.95 21734.42  401.95 21734.42  401.95  333.92    3.09  333.92    3.09  -0.00   0.00 
1 1 1    1   14    1 o  8  227.12    1.92 10051.29  170.20 10098.74  243.35 10005.85  238.12  227.63    2.74  226.58    2.70   1.05   3.85 
1 1 1    1   14    2 o 19  259.99    1.96 13171.27  198.57 12867.17  274.20 13506.64  287.95  256.94    2.74  263.25    2.81  -6.30   3.92 
1 1 1    1   14    3 o 12  263.09    1.95 13487.50  200.27 13322.12  282.30 13655.09  284.17  261.44    2.77  264.69    2.76  -3.25   3.91 
1 1 1    1   14    4 o 17  317.71    2.10 19669.74  260.49 19878.31  371.38 19467.75  365.47  319.34    2.98  316.03    2.97   3.31   4.21 
1 1 1    1   14    5 o  6  357.51    2.26 24908.55  315.37 25412.71  453.17 24435.06  439.17  361.05    3.22  354.04    3.18   7.01   4.53 
1 1 1    1   14    6 f  0  359.56    2.25 25194.96  315.15 25579.66  451.47 24829.31  440.14  362.23    3.20  356.88    3.17   5.35   4.50 
1 1 1    1   14    7 o 16  184.88    1.91 6660.35  137.36 6617.42  198.77 6699.59  190.04  184.25    2.77  185.40    2.63  -1.15   3.82 
1 1 1    1   14    8 o  7   84.42    3.07 1391.39  100.70 1424.57  138.75 1354.45  146.39   85.35    4.19   83.19    4.53   2.16   6.17 
1 1 1    1   14    9 o 12  204.36    1.83 8138.34  145.41 8196.53  208.13 8082.86  203.24  205.06    2.61  203.63    2.56   1.42   3.65 
1 1 1    1   14   10 o  3   64.12    3.78  804.74   94.00  824.46  139.21  788.20  127.44   64.72    5.57   63.31    5.21   1.41   7.63 
1 1 1    1   14   11 o 10  158.01    1.90 4865.73  116.72 4679.44  160.00 5077.68  170.66  154.93    2.65  161.38    2.71  -6.46   3.79 
1 1 1    1   14   12 o 18  141.29    2.02 3890.46  111.10 3884.02  154.85 3897.29  159.49  141.14    2.82  141.38    2.90  -0.24   4.04 
1 1 1    1   14   13 o 17   59.61    4.05  696.72   93.52  732.40  130.83  659.45  133.72   60.96    5.57   57.75    6.03   3.20   8.21 
1 1 1    1   14   14 o 17   62.29    3.65  759.59   88.24  726.58  125.48  791.88  124.10   60.73    5.36   63.46    5.06  -2.73   7.37 
1 1 1    1   14   15 o 10  249.26    1.81 12108.99  175.89 12194.55  249.57 12024.54  247.93  250.09    2.56  248.34    2.56   1.75   3.62 
1 1 1    1   14   16 o  3  133.83    1.93 3490.96  100.88 3622.94  129.77 3289.38  160.38  136.32    2.44  129.85    3.17   6.46   4.00 
1 1 1    1   14   17 o  5   53.17    4.22  555.52   86.71  489.81  112.21  652.91  136.60   49.67    5.91   57.41    6.21  -7.73   8.57 
1 1 1    1   14   18 o 19  353.89    2.22 24416.25  305.75 24194.53  385.75 24790.95  501.47  352.20    2.81  356.38    3.61  -4.18   4.58 
1 1 1    1   14   19 o 13  194.88    1.72 7402.35  130.98 7259.82  183.50 7550.41  187.02  192.95    2.44  196.78    2.44  -3.82   3.45 
1 1 1    1   14   20 o 15  208.95    1.71 8509.84  139.46 8777.92  200.66 8259.37  193.96  212.17    2.43  205.80    2.42   6.36   3.43 
1 1 1    1   14   21 o  9   26.74    7.21  145.32   76.89  104.33  109.94  184.56  107.58   24.91    8.93   30.23    8.68  -5.32  12.45 
1 1 1    1   14   22 o 17  211.48    1.70 8717.44  140.10 8937.79  198.39 8498.25  197.87  214.07    2.38  208.74    2.43   5.34   3.40 
1 1 1    1   14   23 x  7       ?       ?       ?       ?       ?       ?       ?       ?       ?       ?       ?       ?      ?      ? 
1 1 1    1   14   24 o  3   55.51    3.50  604.63   75.41  575.17  106.19  634.60  107.11   53.91    5.12   56.68    4.90  -2.78   7.08 
1 1 1    1   14   25 o 18  119.77    2.05 2798.26   95.78 2808.29  164.47 2793.12  117.81  119.78    3.53  119.62    2.53   0.16   4.34 
1 1 1    1   14   26 o 11   49.77    3.49  486.80   67.17  421.86   92.98  557.69   97.14   46.04    5.28   53.11    4.74  -7.07   7.10 
1 1 1    1   14   27 o 19   65.11    3.00  830.40   75.88 -150.77  117.69 1528.52   99.27   15.12    7.21   88.40    2.89 -73.28   7.76 
1 1 1    1   14   28 o  5   78.86    2.21 1215.25   67.77 1248.61  131.46 1203.18   79.08   79.62    4.25   78.43    2.59   1.20   4.98 
1 1 1    1   14   29 o 14   64.62    3.50  820.71   87.85 1748.52  127.78  -11.13  120.99   94.40    3.48   19.67    8.53  74.73   9.21 
1 1 1    1   14   30 o 16   71.97    3.22 1017.21   90.12 2716.19  146.91   -7.75  114.11  117.67    3.21   19.15    8.30  98.52   8.89 
1 1 1    1   14   31 o 15   50.72   10.85  557.80  207.82    0.00    0.00  557.80  207.82       ?       ?   50.72   10.85      ?      ? 
1 1 1    1   15    0 o 14  450.46    3.76 39560.68  660.23 39560.68  660.23 39560.68  660.23  450.46    3.76  450.46    3.76  -0.00   0.00 
1 1 1    1   15    1 o  6  350.60    2.20 23955.31  300.68 23578.23  418.53 24357.51  432.25  347.77    3.09  353.46    3.14  -5.70   4.40 
1 1 1    1   15    2 o 18  233.46    2.05 10621.80  186.20 10782.97  287.31 10505.08  244.50  235.18    3.14  232.15    2.70   3.03   4.14 
1 1 1    1   15    3 o  4  195.94    2.02 7482.07  154.39 7512.39  207.03 7444.09  231.72  196.31    2.71  195.40    3.04   0.91   4.07 
1 1 1    1   15    4 o  7  318.89    2.23 19819.14  276.58 20034.22  367.55 19538.35  419.95  320.57    2.94  316.54    3.41   4.03   4.50 
1 1 1    1   15    5 o 15  208.59    1.99 8479.51  161.44 8442.60  243.84 8508.31  215.43  208.09    3.01  208.92    2.65  -0.83   4.01 
1 1 1    1   15    6 o 12   93.87    2.76 1719.46  100.99 1497.19  142.49 1943.75  143.14   87.50    4.19   99.76    3.69 -12.26   5.58 
1 1 1    1   15    7 o  6  149.95    2.05 4382.28  119.55 4276.17  171.42 4482.74  166.80  148.09    2.97  151.63    2.82  -3.54   4.10 
1 1 1    1   15    8 o  8  134.25    2.12 3512.70  110.71 3604.53  167.06 3440.78  147.84  135.96    3.15  132.84    2.86   3.11   4.25 
1 1 1    1   15    9 o  5  337.89    2.18 22253.20  286.80 22406.81  406.75 22101.33  404.45  338.97    3.08  336.66    3.08   2.32   4.36 
1 1 1    1   15   10 o 15  150.83    2.00 4433.94  117.35 4716.24  163.43 4133.42  168.62  155.53    2.70  145.59    2.97   9.94   4.01 
1 1 1    1   15   11 o  3  183.14    1.87 6536.79  133.29 6399.08  190.83 6667.99  186.26  181.16    2.70  184.94    2.58  -3.77   3.74 
1 1 1    1   15   12 o  7   27.41    8.15  149.46   93.42  194.75  125.72   93.63  139.59   31.34    9.49   26.05    9.92   5.29  13.73 
1 1 1    1   15   13 o 12  254.94    1.88 12667.48  187.19 12653.74  263.81 12681.42  265.65  254.74    2.66  255.02    2.67  -0.28   3.77 
1 1 1    1   15   14 o 19  321.25    2.09 20116.65  261.65 20153.66  369.55 20079.46  370.50  321.45    2.95  320.86    2.96   0.59   4.18 
1 1 1    1   15   15 o 12  294.56    1.98 16912.81  227.26 16654.81  318.21 17181.41  324.69  292.23    2.79  296.81    2.81  -4.58   3.96 
1 1 1    1   15   16 o  6  203.84    1.87 8098.88  148.32 8143.44  190.40 8030.11  236.53  204.37    2.39  202.89    2.99   1.48   3.83 
1 1 1    1   15   17 o 18   34.80    6.34  244.74   82.83  305.12  104.04  140.25  136.86   38.82    7.14   28.35    9.98  10.47  12.27 
1 1 1    1   15   18 o  2   47.81    4.63  451.00   85.21  453.43  109.03  447.18  136.60   47.74    5.99   47.09    7.71   0.65   9.77 
1 1 1    1   15   19 o  5  238.34    1.80 11072.72  167.23 11286.88  240.93 10873.60  232.31  240.57    2.57  236.13    2.53   4.44   3.60 
1 1 1    1   15   20 o  4   78.60    2.78 1206.64   84.85 1287.66  121.57 1129.67  118.48   81.10    3.86   75.93    4.02   5.17   5.57 
1 1 1    1   15   21 o 18  305.07    2.01 18145.84  239.01 18024.69  338.93 18265.69  337.11  303.92    2.86  305.96    2.83  -2.03   4.02 
1 1 1    1   15   22 o  2   62.28    3.80  761.15   91.85  874.74  129.93  647.66  129.87   66.62    5.04   57.12    5.92   9.50   7.78 
1 1 1    1   15   23 o 14  122.53    1.99 2928.13   95.08 2877.98  131.20 2983.61  137.99  121.42    2.77  123.61    2.87  -2.20   3.99 
1 1 1    1   15   24 o 12   62.66    3.05  768.96   74.32  780.31  103.16  756.72  107.16   62.97    4.23   61.97    4.47   1.00   6.15 
1 1 1    1   15   25 o  7  155.88    2.04 4740.28  124.10 4762.91  203.15 4726.81  156.74  156.08    3.34  155.60    2.59   0.48   4.22 
1 1 1    1   15   26 o  4   27.16    6.43  151.57   67.00  114.90   95.66  186.89   93.88   24.75    8.36   30.09    7.91  -5.34  11.51 
1 1 1    1   15   27 o 15   58.41    3.55  670.72   80.42   35.36  136.59 1007.84   99.49   22.78    9.43   71.63    3.58 -48.85  10.08 
1 1 1    1   15   28 o 12   58.70    3.01  676.04   68.57  778.23  121.95  628.79   82.93   62.62    5.04   56.49    3.79   6.13   6.31 
1 1 1    1   15   29 o 18   73.70    3.36 1067.12   96.12 2478.80  148.40   46.86  126.16  112.38    3.39   22.46    9.15  89.92   9.76 
1 1 1    1   15   30 o  6   74.08    3.95 1083.46  113.46 2119.40  159.23   15.11  161.71  103.68    3.95   23.40   10.00  80.28  10.75 
1 1 1    1   16    0 o  2  117.18    3.64 2684.42  165.94 2684.42  165.94 2684.42  165.94  117.18    3.64  117.18    3.64   0.00   0.00 
1 1 1    1   16    1 o  2  147.70    2.20 4252.15  126.51 4126.26  167.38 4419.89  193.22  145.47    2.95  150.54    3.29  -5.07   4.42 
1 1 1    1   16    2 o 19  223.64    1.96 9747.31  170.53 9849.95  234.76 9632.64  248.13  224.78    2.68  222.27    2.87   2.50   3.92 
1 1 1    1   16    3 o  4  242.37    1.95 11448.81  184.22 11401.59  262.76 11494.46  258.36  241.83    2.79  242.81    2.73  -0.99   3.90 
1 1 1    1   16    4 o 10   94.00    2.95 1724.77  107.95 1600.62  145.20 1878.16  161.40   90.47    4.13   98.01    4.24  -7.54   5.92 
1 1 1    1   16    5 f  0   20.44    8.37   28.11  106.09  -31.68  152.80   83.76  147.40   21.78    9.52   26.06   10.13  -4.27  13.90 
1 1 1    1   16    6 o  4  161.41    1.85 5077.15  116.53 5106.02  161.73 5045.98  168.04  161.84    2.56  160.88    2.68   0.96   3.71 
1 1 1    1   16    7 o  1  131.05    2.30 3347.58  117.62 3757.07  173.63 3000.28  159.91  138.79    3.21  123.98    3.31  14.81   4.61 
1 1 1    1   16    8 o  6   82.32    3.22 1323.77  102.98 1410.23  148.80 1244.28  142.68   84.86    4.52   79.69    4.61   5.17   6.46 
1 1 1    1   16    9 o  1   70.06    3.88  960.80  105.57  904.79  145.04 1023.92  153.96   67.80    5.54   72.16    5.52  -4.36   7.82 
1 1 1    1   16   10 o 16   38.22    7.15  295.53  102.51  348.73  143.96  240.82  145.99   41.30    9.18   34.63   10.16   6.66  13.70 
1 1 1    1   16   11 o 11  236.24    1.90 10877.77  174.45 11209.31  252.29 10574.00  241.49  239.76    2.70  232.87    2.66   6.89   3.79 
1 1 1    1   16   12 o 16  154.20    1.95 4634.52  117.44 4876.28  165.12 4387.00  167.08  158.13    2.68  149.98    2.86   8.15   3.92 
1 1 1    1   16   13 o 12  108.96    2.35 2314.81   99.81 2383.16  140.88 2245.96  141.41  110.47    3.28  107.23    3.39   3.24   4.71 
1 1 1    1   16   14 o  8  169.60    1.94 5606.79  128.07 5566.86  177.25 5650.40  185.25  168.95    2.69  170.21    2.79  -1.26   3.88 
1 1 1    1   16   15 o  9   94.65    2.81 1748.76  103.33 1698.86  146.60 1798.02  145.65   93.18    4.05   95.88    3.91  -2.70   5.63 
1 1 1    1   16   16 o 15  286.48    1.96 15998.34  218.47 15846.97  275.93 16252.64  357.67  285.07    2.48  288.60    3.18  -3.53   4.04 
1 1 1    1   16   17 o  5  134.36    2.21 3519.61  115.94 3292.54  156.03 3799.48  173.23  129.90    3.08  139.53    3.19  -9.63   4.43 
1 1 1    1   16   18 o  2   85.68    2.76 1433.59   92.00 1413.00  117.61 1466.06  147.68   85.00    3.56   86.49    4.40  -1.49   5.66 
1 1 1    1   16   19 o 18   73.56    3.08 1057.83   88.15 1092.32  110.71  998.06  145.71   74.68    3.82   71.19    5.29   3.49   6.52 
1 1 1    1   16   20 o  3  114.63    2.22 2562.48   99.10 2561.91  142.25 2563.01  138.13  114.51    3.19  114.54    3.10  -0.03   4.45 
1 1 1    1   16   21 o 11  107.16    2.60 2240.74  108.44 2499.12  153.58 1983.81  153.15  113.04    3.49  100.64    3.91  12.39   5.24 
1 1 1    1   16   22 o  7   93.20    2.50 1696.37   90.76 1571.17  125.67 1832.88  131.23   89.57    3.61   96.77    3.49  -7.20   5.02 
1 1 1    1   16   23 o  9  107.85    2.13 2269.40   89.39 2129.21  121.12 2437.09  132.47  104.35    2.98  111.63    3.05  -7.29   4.26 
1 1 1    1   16   24 o 16   65.00    3.14  827.61   79.40  817.69  111.62  837.77  112.96   64.42    4.47   65.21    4.47  -0.79   6.33 
1 1 1    1   16   25 o  9   13.92    6.30  -40.09   73.38   37.70  103.98 -117.28  103.57   20.57    8.34   14.61    6.90   5.97  10.82 
1 1 1    1   16   26 o 11   78.43    2.84 1204.33   86.67 1394.11  151.06 1111.18  105.83   84.07    4.63   75.22    3.62   8.85   5.88 
1 1 1    1   16   27 o  6   77.79    2.97 1185.98   89.97 1257.52  150.88 1146.51  112.08   79.72    4.88   76.35    3.78   3.37   6.17 
1 1 1    1   16   28 o 11   16.41    6.81   15.35   71.44  -28.65  117.66   41.03   89.90   18.67    8.25   19.53    7.81  -0.85  11.36 
1 1 1    1   16   29 o  6  104.56    2.40 2138.54   97.96 2347.08  174.41 2042.44  118.39  109.05    4.11  102.03    2.98   7.01   5.08 
1 1 1    1   16   30 o 13   29.54    8.13  183.77   96.58  166.95  139.33  199.33  134.01   29.18   10.08   30.98    9.86  -1.80  14.10 
1 1 1    1   17    0 o 10  332.90    3.12 21606.75  404.64 21606.75  404.64 21606.75  404.64  332.90    3.12  332.90    3.12   0.00   0.00 
1 1 1    1   17    1 o  9  201.76    1.99 7933.45  156.12 7910.12  220.57 7956.88  221.01  201.41    2.81  202.01    2.81  -0.59   3.97 
1 1 1    1   17    2 o 17  103.78    2.76 2101.32  111.45 2302.89  170.97 1952.40  146.96  108.55    4.05   99.96    3.78   8.59   5.54 
1 1 1    1   17    3 o 14  121.37    2.50 2871.96  118.00 2881.26  165.02 2862.23  168.79  121.48    3.49  121.07    3.58   0.41   5.00 
1 1 1    1   17    4 o 13  171.12    2.08 5707.57  138.36 5593.20  187.66 5843.81  204.81  169.36    2.84  173.10    3.04  -3.74   4.16 
1 1 1    1   17    5 o 19  137.74    2.18 3698.10  117.08 3682.68  177.56 3709.96  155.73  137.40    3.32  137.93    2.90  -0.53   4.40 
1 1 1    1   17    6 o  4   49.62    5.81  488.13  110.11  551.69  156.64  426.05  154.81   52.44    7.91   45.76    9.00   6.68  11.99 
1 1 1    1   17    7 o  7  134.69    2.18 3536.54  114.57 3699.29  152.34 3324.59  173.85  137.73    2.84  130.49    3.42   7.24   4.45 
1 1 1    1   17    8 o  4  214.54    1.95 8971.61  163.36 8961.24  231.00 8981.97  231.05  214.37    2.77  214.61    2.76  -0.25   3.91 
1 1 1    1   17    9 o 12   63.97    4.65  803.79  115.04  862.87  179.63  762.71  149.78   65.95    7.10   62.09    6.28   3.86   9.48 
1 1 1    1   17   10 o  2  239.50    1.88 11180.12  175.26 10882.34  242.92 11503.38  253.11  236.23    2.64  242.88    2.67  -6.64   3.76 
1 1 1    1   17   11 o  3   64.23    4.25  809.32  105.75  745.75  148.95  873.92  150.16   61.37    6.32   66.56    5.85  -5.19   8.61 
1 1 1    1   17   12 o 16   75.50    3.85 1115.91  112.93 1072.19  160.22 1159.08  159.21   73.80    5.61   76.78    5.36  -2.98   7.76 
1 1 1    1   17   13 o  9  206.50    1.92 8311.85  154.10 8693.36  228.10 7991.49  209.02  211.12    2.77  202.43    2.65   8.69   3.84 
1 1 1    1   17   14 o  8  277.99    1.99 15064.39  215.58 14455.69  300.67 15708.40  309.27  272.22    2.83  283.78    2.80 -11.56   3.98 
1 1 1    1   17   15 o  3  199.07    1.83 7724.82  141.78 7884.27  209.47 7589.99  192.61  201.05    2.67  197.28    2.51   3.77   3.66 
1 1 1    1   17   16 o 15  134.12    2.07 3506.86  108.02 3678.72  136.87 3223.03  175.90  137.34    2.56  128.44    3.52   8.90   4.35 
1 1 1    1   17   17 o 18  183.71    1.83 6579.22  130.66 6515.74  163.50 6691.38  217.35  182.79    2.30  185.17    3.01  -2.38   3.79 
1 1 1    1   17   18 o 10   53.05    4.46  554.24   91.42  404.66  115.45  805.67  149.68   44.87    6.82   63.79    6.10 -18.91   9.15 
1 1 1    1   17   19 o 10  104.05    2.47 2112.24  100.24 2066.42  125.53 2192.85  166.51  102.83    3.14  105.82    4.05  -2.99   5.12 
1 1 1    1   17   20 f  0   81.47    3.28 1298.85  103.91 1316.93  146.63 1280.62  147.27   81.86    4.62   80.71    4.70   1.15   6.59 
1 1 1    1   17   21 o 11  128.25    2.01 3208.25  100.27 3123.37  143.21 3289.87  140.43  126.46    2.91  129.80    2.78  -3.34   4.02 
1 1 1    1   17   22 o 11   36.15    5.94  264.11   80.76  217.30  114.27  310.83  114.15   32.43    8.81   38.88    7.81  -6.45  11.77 
1 1 1    1   17   23 f  0  102.42    2.28 2047.30   90.83 2095.97  128.54 1998.77  128.36  103.50    3.19  101.06    3.26   2.44   4.57 
1 1 1    1   17   24 o 12  128.06    1.94 3199.54   96.87 3295.91  140.68 3112.65  133.59  129.88    2.78  126.23    2.72   3.65   3.89 
1 1 1    1   17   25 o 19   84.01    2.79 1381.41   91.26 1293.53  143.65 1440.90  118.18   80.97    4.57   85.68    3.55  -4.71   5.79 
1 1 1    1   17   26 o  7   21.84    7.42   89.25   75.40    7.86  102.94  183.48  110.76   18.94    8.03   29.83    8.87 -10.90  11.97 
1 1 1    1   17   27 o  3  107.85    2.47 2273.76  103.70 2122.65  166.50 2369.51  132.54  103.81    4.12  109.95    3.10  -6.14   5.16 
1 1 1    1   17   28 o 14   58.03    3.76  665.37   84.50  668.34  135.85  663.50  107.92   57.50    6.16   57.69    4.85  -0.19   7.84 
1 1 1    1   17   29 f  0  140.22    2.75 3851.16  150.17    0.00    0.00 3851.16  150.17       ?       ?  140.22    2.75      ?      ? 
1 1 1    1   18    0 o  3   17.91   11.02   49.41  149.39   49.41  149.39   49.41  149.39   17.91   11.02   17.91   11.02  -0.00   0.00 
1 1 1    1   18    1 f  0  153.05    2.05 4566.07  122.43 4460.17  176.90 4663.44  169.62  151.22    3.00  154.64    2.82  -3.42   4.12 
1 1 1    1   18    2 o  9  149.20    2.28 4339.90  132.63 4785.66  186.82 3886.89  188.33  156.63    3.06  141.14    3.42  15.49   4.59 
1 1 1    1   18    3 o  8  171.71    2.09 5747.56  140.15 5406.75  198.56 6085.87  197.83  166.49    3.06  176.65    2.87 -10.16   4.20 
1 1 1    1   18    4 o  1  194.01    1.95 7336.68  147.19 7326.31  205.41 7347.62  211.02  193.83    2.72  194.10    2.79  -0.28   3.90 
1 1 1    1   18    5 o  7  115.92    2.56 2620.29  115.51 2646.41  181.02 2602.35  150.04  116.35    4.00  115.44    3.34   0.91   5.21 
1 1 1    1   18    6 o 16  175.25    2.00 5986.88  136.65 6032.73  189.10 5936.78  197.68  175.88    2.76  174.46    2.91   1.41   4.01 
1 1 1    1   18    7 o  2  119.94    2.49 2804.87  116.44 2760.94  167.83 2845.63  161.69  118.88    3.63  120.71    3.44  -1.83   5.00 
1 1 1    1   18    8 o  8   89.35    3.07 1559.42  106.57 1516.65  152.39 1600.35  149.08   87.99    4.46   90.41    4.24  -2.42   6.16 
1 1 1    1   18    9 o  9  176.64    1.98 6081.92  135.97 5993.96  198.88 6159.11  186.31  175.29    2.91  177.71    2.69  -2.42   3.96 
1 1 1    1   18   10 o  4  280.87    2.26 15380.72  246.79 15400.96  325.73 15353.44  378.13  280.97    2.98  280.47    3.46   0.50   4.56 
1 1 1    1   18   11 o  5  239.81    2.01 11211.29  188.03 11149.94  263.25 11275.18  268.65  239.08    2.83  240.41    2.87  -1.33   4.03 
1 1 1    1   18   12 o 14  147.08    2.17 4217.57  124.44 3938.73  175.89 4497.04  176.09  142.07    3.18  151.82    2.98  -9.75   4.35 
1 1 1    1   18   13 o 18  142.19    2.12 3941.78  117.47 4272.96  166.78 3615.71  165.48  147.99    2.89  136.12    3.12  11.87   4.25 
1 1 1    1   18   14 o  7   75.51    3.23 1114.81   94.71  985.81  124.58 1291.48  145.79   70.86    4.54   81.13    4.63 -10.27   6.48 
1 1 1    1   18   15 o 13   29.14    7.95  172.83   92.83   -1.45  137.03  320.66  126.20   21.57    9.21   39.57    8.44 -18.00  12.50 
1 1 1    1   18   16 o 11  198.43    1.86 7676.05  143.67 7601.38  198.67 7757.91  208.02  197.40    2.58  199.41    2.68  -2.01   3.72 
1 1 1    1   18   17 o 19  275.74    1.98 14825.43  212.64 14924.63  270.42 14664.73  344.18  276.59    2.51  274.05    3.22   2.54   4.08 
1 1 1    1   18   18 o 12   12.45    6.14 -229.88  106.54 -211.64  137.17 -257.61  169.12   15.60    7.53   17.35    8.37  -1.75  11.25 
1 1 1    1   18   19 o 13   77.46    3.22 1174.28   96.87 1204.46  120.42 1118.94  163.07   78.35    3.96   75.24    5.60   3.11   6.86 
1 1 1    1   18   20 o  5  177.23    1.85 6125.95  127.41 5932.19  181.87 6312.65  178.53  174.29    2.68  179.81    2.55  -5.52   3.70 
1 1 1    1   18   21 o 18  153.92    1.90 4621.18  114.10 4737.35  164.70 4513.97  158.21  155.74    2.71  152.03    2.67   3.71   3.81 
1 1 1    1   18   22 o 15   58.68    3.91  677.24   88.78  716.72  121.40  631.85  130.16   60.15    5.23   56.28    6.03   3.86   7.98 
1 1 1    1   18   23 o 10  165.13    1.81 5319.25  116.77 5012.28  159.23 5676.37  171.75  160.19    2.55  170.47    2.59 -10.28   3.63 
1 1 1    1   18   24 o 19  108.65    2.24 2305.19   94.70 2341.14  133.75 2269.05  134.10  109.32    3.14  107.61    3.20   1.71   4.49 
1 1 1    1   18   25 o 18   51.47    4.32  524.64   85.88  513.75  122.46  535.18  120.48   50.44    6.37   51.57    6.12  -1.13   8.83 
1 1 1    1   18   26 o  4   77.46    3.67 1180.70  110.48   34.68  180.20 1870.94  139.85   25.36   10.69   97.54    3.69 -72.18  11.30 
1 1 1    1   18   27 o  2  112.90    2.81 2497.50  123.70  -91.39  184.18 4625.11  166.97   21.63    9.87  153.65    2.79 -132.01  10.25 
1 1 1    1   18   28 o  4   48.67    4.62  472.71   86.47  210.49  117.04  787.76  128.29   31.49    9.06   62.73    5.30 -31.23  10.49 
1 1 1    1   19    0 o 15  405.85    3.48 32125.33  550.72 32125.33  550.72 32125.33  550.72  405.85    3.48  405.85    3.48   0.00   0.00 
1 1 1    1   19    1 o 17  113.62    2.30 2517.08  101.85 2433.29  146.82 2594.81  141.41  111.61    3.38  115.28    3.15  -3.67   4.62 
1 1 1    1   19    2 o 10  201.11    1.94 7884.07  151.76 8119.29  220.73 7673.21  208.99  204.03    2.78  198.35    2.70   5.68   3.88 
1 1 1    1   19    3 f  0   76.07    4.10 1133.68  121.08 1419.22  201.82  973.12  151.34   84.88    6.14   70.29    5.57  14.60   8.29 
1 1 1    1   19    4 o 16   44.61    7.48  401.40  125.33  327.53  164.20  504.50  193.99   39.93   10.44   49.58   10.38  -9.64  14.72 
1 1 1    1   19    5 x 13       ?       ?       ?       ?       ?       ?       ?       ?       ?       ?       ?       ?      ?      ? 
1 1 1    1   19    6 o  8  151.87    2.50 4497.79  147.88 4218.78  209.58 4774.45  208.70  147.00    3.66  156.40    3.42  -9.40   5.01 
1 1 1    1   19    7 o  1  216.99    2.31 9180.44  195.56 8814.44  265.91 9611.54  288.59  212.53    3.21  221.92    3.34  -9.39   4.63 
1 1 1    1   19    8 o 18  143.73    2.38 4028.26  133.42 3943.95  187.62 4114.52  189.77  142.15    3.39  145.19    3.35  -3.04   4.77 
1 1 1    1   19    9 o  4   22.47    8.66   65.88  107.14  133.98  148.47   -8.11  154.76   28.52   10.35   22.68    9.74   5.84  14.22 
1 1 1    1   19   10 o  7   96.83    2.75 1830.45  103.63 1879.93  138.20 1766.88  156.64   98.05    3.62   94.99    4.24   3.07   5.58 
1 1 1    1   19   11 o  6  177.81    2.02 6163.95  140.22 6228.14  200.73 6102.77  195.96  178.66    2.88  176.86    2.84   1.80   4.05 
1 1 1    1   19   12 o  8  161.49    2.05 5084.76  129.02 5260.71  187.90 4927.80  177.47  164.20    2.94  158.92    2.87   5.27   4.10 
1 1 1    1   19   13 f  0  142.47    2.15 3958.00  119.44 3940.59  164.86 3977.22  173.26  142.10    2.98  142.75    3.12  -0.65   4.31 
1 1 1    1   19   14 o 11   68.44    3.91  918.41  103.72  734.78  148.49 1093.38  144.94   60.84    6.36   74.56    5.02 -13.72   8.10 
1 1 1    1   19   15 o 15  144.08    2.08 4048.06  116.79 3915.14  169.36 4168.60  161.29  141.61    3.07  146.15    2.83  -4.53   4.18 
1 1 1    1   19   16 o 18   16.79    7.70  -80.19  114.32 -167.59  150.58   38.75  175.65   17.68    8.35   25.73   10.67  -8.05  13.55 
1 1 1    1   19   17 o  5   32.35    8.34  215.62  105.71  267.28  132.23  124.14  175.96   35.94    9.35   29.19   11.14   6.75  14.54 
1 1 1    1   19   18 o  1   55.83    4.50  614.97   97.08  625.76  126.18  599.33  151.98   56.07    5.86   54.53    7.34   1.54   9.39 
1 1 1    1   19   19 o 10  120.33    2.15 2825.66  100.74 2744.39  124.46 2980.02  171.53  118.54    2.69  123.35    3.57  -4.81   4.48 
1 1 1    1   19   20 o 19   90.35    2.68 1595.70   94.34 1593.02  139.52 1597.95  128.05   90.09    3.98   90.28    3.65  -0.19   5.40 
1 1 1    1   19   21 o  4  127.56    2.11 3175.18  104.70 3353.42  152.56 3016.49  143.94  130.98    2.99  124.23    2.97   6.75   4.22 
1 1 1    1   19   22 o 17  265.46    1.94 13750.91  200.45 13538.21  278.58 13979.28  288.66  263.20    2.72  267.43    2.77  -4.24   3.88 
1 1 1    1   19   23 o 13   68.13    3.47  912.20   91.85  813.23  129.22 1013.28  130.59   63.95    5.23   71.55    4.71  -7.61   7.04 
1 1 1    1   19   24 o  3   90.93    2.76 1618.80   97.82 1632.73  139.08 1605.18  137.60   91.09    3.93   90.31    3.92   0.77   5.55 
1 1 1    1   19   25 o  2  127.97    2.17 3199.89  108.38 3035.93  143.06 3420.77  166.05  124.49    2.95  132.08    3.23  -7.58   4.37 
1 1 1    1   19   26 f  0   91.48    3.19 1644.71  113.39  240.06  192.85 2386.91  140.19   34.21   11.86  110.20    3.27 -75.99  12.30 
1 1 1    1   19   27 o  3   62.04    3.67  760.20   88.34  489.88  127.90 1006.81  122.16   48.83    6.92   71.23    4.42 -22.40   8.21 
1 1 1    1   20    0 o 18  342.34    3.17 22857.73  422.52 22857.73  422.52 22857.73  422.52  342.34    3.17  342.34    3.17   0.00   0.00 
1 1 1    1   20    1 o 13   51.94    5.08  532.91  101.44  586.90  144.33  480.20  142.59   54.22    6.99   48.81    7.76   5.41  10.44 
1 1 1    1   20    2 o  1  116.90    2.55 2665.38  116.35 2741.67  163.37 2586.85  165.74  118.45    3.54  115.04    3.70   3.41   5.13 
1 1 1    1   20    3 o 16  165.57    2.30 5345.67  148.51 5355.28  209.14 5335.91  210.93  165.65    3.24  165.34    3.27   0.30   4.61 
1 1 1    1   20    4 f  0  135.00    2.46 3554.38  129.37 3343.86  178.99 3784.67  187.20  130.82    3.51  139.23    3.45  -8.41   4.93 
1 1 1    1   20    5 o  5  139.24    2.73 3781.96  148.14 4004.41  231.07 3626.75  193.02  143.09    4.15  136.23    3.64   6.86   5.52 
1 1 1    1   20    6 o 14  202.31    2.07 7979.94  163.14 8028.73  253.17 7945.30  213.33  202.82    3.20  201.81    2.71   1.00   4.20 
1 1 1    1   20    7 o  1  251.20    1.99 12301.70  194.71 12893.82  289.98 11815.54  262.76  257.06    2.90  246.10    2.74  10.96   3.99 
1 1 1    1   20    8 f  0  309.93    2.11 18728.86  255.02 18766.21  360.16 18691.30  361.15  310.11    2.98  309.49    2.99   0.62   4.23 
1 1 1    1   20    9 o 10   23.98    8.32  102.41   94.84  112.38  140.50   94.08  128.53   26.97   10.02   25.35    9.55   1.62  13.85 
1 1 1    1   20   10 o 16   57.81    4.33  657.05   96.90  747.01  143.52  581.70  131.36   61.40    6.08   54.06    6.36   7.34   8.80 
1 1 1    1   20   11 o  5   68.42    3.71  917.16   98.65  815.60  130.61 1052.05  150.51   64.31    5.26   73.08    5.32  -8.77   7.48 
1 1 1    1   20   12 o  2  106.46    2.68 2212.82  110.99 2306.98  148.40 2093.29  167.21  108.62    3.51  103.38    4.16   5.24   5.44 
1 1 1    1   20   13 o 19  176.73    2.03 6090.84  139.80 5893.84  191.66 6314.84  204.37  173.77    2.83  179.86    2.92  -6.09   4.06 
1 1 1    1   20   14 o  2   16.41    7.50  -70.13  106.96  -76.64  144.95  -62.34  158.49   19.58    8.86   21.09    9.43  -1.50  12.94 
1 1 1    1   20   15 o 14   73.80    3.88 1068.41  111.15 1118.07  151.91 1011.22  163.04   75.29    5.21   71.45    5.91   3.84   7.88 
1 1 1    1   20   16 o  1   72.79    3.69 1039.36  104.26 1025.98  130.30 1063.18  173.82   72.17    4.66   73.18    6.15  -1.01   7.72 
1 1 1    1   20   17 o 13  168.20    1.96 5519.15  128.26 5524.22  162.81 5510.86  208.25  168.20    2.48  167.88    3.18   0.32   4.04 
1 1 1    1   20   18 o 10   43.26    5.62  374.89   92.55  391.23  124.89  354.97  137.85   43.76    7.60   41.35    8.82   2.40  11.65 
1 1 1    1   20   19 o  5   33.48    6.92  230.18   87.35  180.76  105.88  335.50  154.57   29.73    8.63   40.01    9.96 -10.28  13.18 
1 1 1    1   20   20 o  6   48.15    5.04  461.31   93.21  484.44  134.02  439.64  129.71   48.84    7.26   46.44    7.42   2.40  10.38 
1 1 1    1   20   21 o 17   94.44    2.66 1744.83   97.65 1820.75  133.05 1656.19  143.76   96.32    3.55   91.76    4.03   4.56   5.37 
1 1 1    1   20   22 o 11   60.46    4.02  721.79   94.24  722.49  129.72  721.01  137.15   60.12    5.60   59.97    5.95   0.16   8.17 
1 1 1    1   20   23 o  7  104.84    2.49 2148.93  101.79 2143.93  143.35 2154.02  144.57  104.48    3.53  104.72    3.55  -0.24   5.00 
1 1 1    1   20   24 o  5   48.83    4.79  476.31   89.88  556.81  125.51  391.54  128.78   52.40    6.27   43.29    7.93   9.11  10.11 
1 1 1    1   20   25 o 14   14.99    6.85  -53.67   89.32 -144.47  130.33   26.78  122.66   16.20    7.68   21.13    8.85  -4.93  11.72 
1 1 1    1   21    0 o  7   40.98   11.20  395.31  154.61  395.31  154.61  395.31  154.61   40.98   11.20   40.98   11.20   0.00   0.00 
1 1 1    1   21    1 o  8   39.76    6.89  319.49  102.87  355.73  155.85  291.50  136.93   41.53    9.79   37.63    9.37   3.90  13.56 
1 1 1    1   21    2 o 14   49.61    5.84  489.14  110.67  356.03  153.33  633.87  159.88   41.56    9.65   56.26    7.48 -14.70  12.21 
1 1 1    1   21    3 o 19  148.65    2.47 4310.02  143.10 4366.19  182.19 4219.57  231.20  149.56    3.13  146.88    4.04   2.68   5.11 
1 1 1    1   21    4 o 15   70.07    4.05  962.72  110.01  864.77  156.00 1059.59  155.15   66.10    6.13   73.33    5.47  -7.23   8.21 
1 1 1    1   21    5 o 13  161.44    2.16 5082.43  135.85 5005.78  195.00 5154.73  189.38  160.14    3.13  162.52    2.99  -2.38   4.33 
1 1 1    1   21    6 o  9  111.90    2.89 2445.36  125.96 2446.55  177.89 2444.18  178.39  111.80    4.09  111.74    4.10   0.06   5.79 
1 1 1    1   21    7 o 12  248.22    2.00 12012.94  193.10 12194.92  271.32 11826.13  274.90  249.99    2.79  246.17    2.87   3.82   4.00 
1 1 1    1   21    8 o 17   42.20    6.59  358.38  104.90  364.86  160.82  353.58  138.39   42.01    9.98   41.49    8.83   0.51  13.32 
1 1 1    1   21    9 o 19   34.54    7.72  244.68  101.33  108.24  132.52  436.79  157.24   26.29    9.74   46.16    9.07 -19.87  13.31 
1 1 1    1   21   10 o  6   81.10    3.64 1287.93  114.69 1205.79  160.03 1374.67  164.44   78.24    5.28   83.59    5.07  -5.36   7.32 
1 1 1    1   21   11 o 16   71.17    4.16  994.61  114.89  997.22  168.65  992.35  156.93   70.94    6.16   70.85    5.73   0.09   8.42 
1 1 1    1   21   12 o  5  165.94    2.27 5372.04  146.72 5345.92  212.18 5395.96  203.10  165.40    3.29  166.20    3.14  -0.80   4.55 
1 1 1    1   21   13 o 15   93.75    3.22 1719.80  117.53 1590.47  174.28 1827.67  159.17   89.88    5.00   96.50    4.24  -6.63   6.56 
1 1 1    1   21   14 o 17  161.63    2.10 5097.19  132.18 5054.20  188.84 5138.47  185.07  160.82    3.01  162.17    2.93  -1.35   4.20 
1 1 1    1   21   15 o  6   29.02    8.33  172.41   99.11  184.48  138.78  159.85  141.57   30.67   10.06   29.33   10.16   1.34  14.30 
1 1 1    1   21   16 o  1   54.80    4.54  593.64   96.05  523.72  118.25  729.18  164.64   51.15    6.05   60.19    7.16  -9.04   9.37 
1 1 1    1   21   17 f  0   89.58    2.99 1570.39  104.22 1648.85  139.07 1469.85  157.42   91.65    3.90   86.38    4.70   5.28   6.11 
1 1 1    1   21   18 o  9   55.32    4.45  604.79   95.05  549.47  117.52  709.42  161.63   52.43    5.85   59.33    7.14  -6.90   9.23 
1 1 1    1   21   19 o  4   55.08    4.42  600.05   94.06  735.08  129.35  448.51  137.03   60.75    5.52   46.75    7.80  14.01   9.56 
1 1 1    1   21   20 o  3  126.29    2.28 3116.24  112.33 2901.08  158.27 3334.66  159.46  121.61    3.34  130.48    3.14  -8.87   4.58 
1 1 1    1   21   21 o 13   49.74    4.74  492.36   90.74  418.72  118.91  595.03  140.39   45.25    6.97   54.16    6.80  -8.91   9.74 
1 1 1    1   21   22 o  7   77.02    3.44 1166.27  102.92 1208.45  143.53 1121.62  147.66   78.08    4.74   75.12    5.08   2.96   6.94 
1 1 1    1   21   23 o 19   21.04    8.08   65.24   93.03   52.29  133.95   77.31  129.32   23.01    9.41   23.90    9.43  -0.89  13.32 
1 1 1    1   21   24 o  6   35.51    7.11  263.77   94.98  282.08  138.78  247.64  130.28   36.07    9.68   33.90    9.49   2.17  13.55 
1 1 1    1   22    0 o  9   34.08   13.15  312.56  165.55  312.56  165.55  312.56  165.55   34.08   13.15   34.08   13.15   0.00   0.00 
1 1 1    1   22    1 o  9   79.07    3.67 1224.30  112.83 1391.67  172.90 1100.13  148.92   84.09    5.30   74.75    5.14   9.34   7.39 
1 1 1    1   22    2 o 11  150.73    2.27 4431.32  133.26 4302.76  176.21 4603.06  203.67  148.46    3.05  153.51    3.41  -5.05   4.57 
1 1 1    1   22    3 o  3   26.55    8.84  132.76  106.98  180.41  163.38   97.01  141.53   31.47   10.92   26.19    9.99   5.28  14.80 
1 1 1    1   22    4 o 17   84.93    3.54 1411.85  117.00 1211.61  168.60 1597.87  162.50   78.39    5.56   90.22    4.64 -11.83   7.24 
1 1 1    1   22    5 o 17  124.52    2.39 3024.84  115.77 2904.01  152.16 3190.95  178.40  121.90    3.21  127.73    3.59  -5.83   4.81 
1 1 1    1   22    6 o  2   85.34    3.49 1425.44  115.72 1427.83  168.32 1423.29  159.35   85.18    5.09   85.09    4.83   0.09   7.02 
1 1 1    1   22    7 f  0  114.83    2.85 2574.30  127.39 2852.44  179.34 2290.97  181.00  120.71    3.82  108.10    4.31  12.62   5.75 
1 1 1    1   22    8 o  8   86.37    3.43 1460.17  115.23 1639.80  169.61 1306.21  157.03   91.33    4.78   81.45    4.97   9.88   6.90 
1 1 1    1   22    9 o  1  134.83    2.76 3549.55  144.82 3701.81  207.39 3404.65  202.31  137.49    3.88  131.84    3.94   5.65   5.53 
1 1 1    1   22   10 o 12  172.47    2.20 5803.84  148.08 5683.56  205.79 5933.00  213.25  170.55    3.10  174.24    3.14  -3.69   4.41 
1 1 1    1   22   11 o 15  117.70    2.55 2704.57  116.85 2528.24  164.40 2884.60  166.12  113.59    3.72  121.38    3.52  -7.79   5.12 
1 1 1    1   22   12 f  0  117.65    2.50 2702.97  114.60 2694.72  168.21 2710.11  156.55  117.25    3.69  117.64    3.42  -0.38   5.03 
1 1 1    1   22   13 o  9   93.86    3.03 1724.25  110.82 1573.19  155.44 1880.38  158.03   89.40    4.48   97.83    4.16  -8.43   6.11 
1 1 1    1   22   14 o 18  106.40    2.59 2211.26  107.53 2027.65  144.13 2441.72  161.48  101.69    3.64  111.59    3.72  -9.90   5.21 
1 1 1    1   22   15 o  4   77.83    3.33 1187.48  100.87 1250.64  145.96 1129.75  139.56   79.64    4.73   75.67    4.76   3.97   6.71 
1 1 1    1   22   16 o  9   34.67    7.44  248.35   97.49  229.83  124.84  277.31  156.08   33.24    9.28   36.41   10.45  -3.17  13.98 
1 1 1    1   22   17 o  5   83.11    3.11 1353.52  100.45 1247.68  122.36 1572.41  175.95   79.64    3.96   89.15    5.09  -9.52   6.44 
1 1 1    1   22   18 o  1  109.24    2.64 2333.70  112.16 2322.92  142.45 2351.30  181.95  108.80    3.36  109.22    4.28  -0.42   5.45 
1 1 1    1   22   19 o  3   50.88    4.83  515.68   94.55  413.01  139.94  601.91  128.25   44.47    8.38   54.66    6.13 -10.19  10.38 
1 1 1    1   22   20 o 12   95.08    2.87 1771.76  106.10 1797.36  150.11 1746.20  149.99   95.49    4.04   94.11    4.10   1.39   5.76 
1 1 1    1   22   21 o  3   72.02    3.48 1021.71   97.26  999.90  136.71 1044.06  138.40   70.83    4.99   72.40    4.94  -1.57   7.02 
1 1 1    1   22   22 o 11   25.70    8.59  131.60  101.04   74.67  144.19  186.55  141.64   24.55    9.86   30.19   10.17  -5.65  14.17 
1 1 1    1   22   23 o  7   97.24    2.73 1854.85  103.30 1736.14  140.37 1995.10  152.57   93.75    3.85  100.49    3.90  -6.74   5.48 
1 1 1    1   23    0 o 12   10.42    7.57 -372.04  173.50 -372.04  173.50 -372.04  173.50   10.42    7.57   10.42    7.57   0.00   0.00 
1 1 1    1   23    1 o 15   22.10    9.10   33.61  126.13  209.48  179.24 -138.90  177.52   33.36   11.44   20.43    9.45  12.93  14.84 
1 1 1    1   23    2 o  9  205.53    2.25 8241.77  180.55 8820.57  258.74 7692.41  252.07  212.47    3.13  198.39    3.26  14.08   4.52 
1 1 1    1   23    3 o 10  119.98    3.16 2814.96  147.54 3164.74  206.03 2446.83  211.37  127.05    4.17  111.56    4.87  15.49   6.41 
1 1 1    1   23    4 o 19  236.89    2.29 10950.36  211.71 11326.66  337.46 10706.12  271.87  240.64    3.60  234.10    2.98   6.54   4.67 
1 1 1    1   23    5 o 13   56.80    6.63  645.69  143.98  490.69  213.87  774.15  194.71   48.24   11.53   61.84    8.29 -13.60  14.20 
1 1 1    1   23    6 o  4  151.81    2.28 4497.67  134.94 4323.72  184.87 4696.05  197.43  148.72    3.19  154.98    3.27  -6.26   4.57 
1 1 1    1   23    7 o 15  137.19    2.41 3673.87  128.90 3503.27  193.90 3808.97  172.55  133.72    3.73  139.58    3.17  -5.86   4.89 
1 1 1    1   23    8 f  0   86.89    3.07 1477.90  103.81 1387.75  149.24 1562.40  144.48   83.95    4.58   89.17    4.17  -5.22   6.19 
1 1 1    1   23    9 o  7   96.70    3.41 1832.33  128.11 1505.59  184.65 2135.56  177.89   87.23    5.46  104.21    4.39 -16.98   7.01 
1 1 1    1   23   10 o 17   85.27    3.22 1424.48  106.72 1507.03  149.81 1339.43  152.07   87.50    4.41   82.41    4.76   5.09   6.49 
1 1 1    1   23   11 o 10  107.71    2.78 2268.63  116.54 2262.60  162.31 2275.05  167.42  107.37    3.89  107.64    4.00  -0.27   5.58 
1 1 1    1   23   12 o  4  105.36    2.75 2170.41  112.66 2132.02  160.52 2207.67  158.16  104.21    3.96  106.07    3.83  -1.86   5.51 
1 1 1    1   23   13 o  4   23.48    8.20   99.46   92.39  139.92  136.74   65.48  125.32   27.97    9.96   23.44    9.27   4.53  13.61 
1 1 1    1   23   14 o 15  102.32    2.74 2048.01  109.01 2225.06  165.06 1911.05  145.18  106.41    3.99   98.65    3.78   7.76   5.50 
1 1 1    1   23   15 o  4   21.70    8.22   70.51   95.36   -6.80  141.84  134.28  128.82   21.43    9.27   27.21    9.67  -5.78  13.39 
1 1 1    1   23   16 o  3  145.17    2.17 4116.80  122.73 4016.21  155.91 4280.68  198.99  143.26    2.79  147.72    3.46  -4.46   4.44 
1 1 1    1   23   17 o 16   34.53    7.95  250.38  104.71  252.25  131.44  247.14  173.24   34.47    9.49   34.52   11.23  -0.05  14.71 
1 1 1    1   23   18 f  0   85.24    3.17 1426.48  105.17 1440.78  133.33 1402.91  171.12   85.48    4.01   83.98    5.26   1.49   6.61 
1 1 1    1   23   19 o  3   95.13    2.94 1775.88  109.02 1839.07  153.15 1710.96  155.23   96.49    4.08   92.99    4.30   3.50   5.93 
1 1 1    1   23   20 o 13   22.98    8.52   89.87  101.39    3.28  143.63  175.87  143.14   21.61    9.33   29.60   10.22  -7.99  13.84 
1 1 1    1   23   21 o  9   89.30    3.18 1569.03  110.45 1600.18  156.89 1538.41  155.53   89.74    4.50   87.97    4.55   1.77   6.40 
1 1 1    1   24    0 o  8   43.43    8.97  415.85  134.06  415.85  134.06  415.85  134.06   43.43    8.97   43.43    8.97   0.00   0.00 
1 1 1    1   24    1 o 11   62.93    4.67  782.47  113.79  824.99  171.00  748.68  152.43   64.09    6.96   61.14    6.50   2.95   9.52 
1 1 1    1   24    2 o  9   25.32    8.94  114.69  109.83  195.10  166.88   53.25  145.88   32.03   11.04   24.21    9.85   7.82  14.79 
1 1 1    1   24    3 f  0   17.07    7.64  -43.07  104.80  -26.41  140.37  -64.05  157.53   20.71    9.08   20.81    9.34  -0.11  13.03 
1 1 1    1   24    4 o 19   72.41    4.14 1032.19  116.37  755.62  175.45 1249.47  155.51   61.13    7.52   79.51    5.05 -18.38   9.06 
1 1 1    1   24    5 o 11   39.81    7.14  324.31  106.62  340.26  165.50  313.00  139.39   40.14   10.47   38.63    9.36   1.50  14.05 
1 1 1    1   24    6 o 19  192.88    1.95 7259.53  146.54 7588.53  213.22 6965.03  201.73  197.04    2.78  188.78    2.74   8.26   3.90 
1 1 1    1   24    7 o  7   32.18    8.04  215.21  100.51  225.66  128.27  198.58  161.76   33.00    9.48   32.05   10.87   0.95  14.42 
1 1 1    1   24    8 o  4  131.07    2.39 3354.58  122.13 3352.08  165.40 3357.58  181.10  130.89    3.24  130.89    3.55  -0.00   4.81 
1 1 1    1   24    9 o  1   52.82    4.99  553.85  101.38  543.44  144.10  564.04  142.65   51.75    7.35   52.80    7.11  -1.05  10.23 
1 1 1    1   24   10 o  3   99.85    2.87 1950.97  111.64 1843.59  147.30 2095.92  171.14   96.88    3.91  103.22    4.26  -6.35   5.79 
1 1 1    1   24   11 f  0   23.39    8.63   89.33  103.84  128.65  137.51   37.17  158.40   27.32    9.96   24.28   10.11   3.04  14.19 
1 1 1    1   24   12 o  8   22.84    8.47   84.18  100.28  152.25  132.26   -7.86  153.79   28.38    9.82   22.25    9.64   6.13  13.76 
1 1 1    1   24   13 o  3   17.43    7.77  -36.53  107.04 -159.77  141.82  126.63  163.18   16.93    8.02   28.22   10.73 -11.29  13.40 
1 1 1    1   24   14 o  4   27.33    9.03  148.27  111.74  124.04  155.52  174.13  160.65   27.66   10.49   30.35   10.80  -2.69  15.06 
1 1 1    1   24   15 o  1  113.58    2.52 2523.26  111.45 2349.97  136.54 2869.31  192.95  109.43    3.21  120.65    4.11 -11.22   5.21 
1 1 1    1   24   16 o 12   36.06    7.50  271.61  101.92  217.52  125.18  378.01  175.56   32.12    9.40   41.72   10.74  -9.60  14.27 
1 1 1    1   24   17 o  6   82.46    3.08 1336.22   98.91 1348.50  118.80 1308.46  178.56   82.68    3.70   80.76    5.71   1.93   6.80 
1 1 1    1   24   18 o 19   55.30    4.49  610.06   95.95  590.68  113.09  659.88  181.29   54.12    5.44   55.91    8.60  -1.79  10.17 
1 1 1    1   24   19 o 15   29.18    8.21  181.07   97.30  209.13  144.98  158.07  131.24   31.47   10.28   28.20    9.78   3.28  14.19 
1 1 1    1   25    0 o 11   45.29    9.93  459.24  153.46  459.24  153.46  459.24  153.46   45.29    9.93   45.29    9.93   0.00   0.00 
1 1 1    1   25    1 o  4   48.68    5.58  473.83  103.98  302.71  157.29  606.66  138.57   37.91   10.36   54.91    6.61 -17.00  12.29 
1 1 1    1   25    2 o  1   21.36    8.56   47.86  108.23   92.99  161.78   11.30  145.62   26.83   10.56   22.45    9.54   4.38  14.23 
1 1 1    1   25    3 f  0  123.58    2.36 2982.67  113.56 2928.39  154.81 3045.90  167.08  122.27    3.25  124.67    3.44  -2.39   4.74 
1 1 1    1   25    4 o  2   62.51    4.55  772.32  110.15  593.60  164.69  916.99  148.18   53.87    8.10   67.90    5.65 -14.03   9.88 
1 1 1    1   25    5 o 18   18.45    7.89    1.18  100.49  -56.96  152.07   46.25  133.89   20.57    9.21   23.06    9.42  -2.49  13.17 
1 1 1    1   25    6 o 13  108.09    2.93 2287.14  123.29 2120.13  175.01 2451.73  173.73  103.77    4.34  111.69    4.00  -7.92   5.90 
1 1 1    1   25    7 o 10  140.13    2.32 3835.76  126.73 3787.00  177.19 3886.82  181.32  139.05    3.27  140.87    3.30  -1.81   4.65 
1 1 1    1   25    8 o  4   80.50    3.31 1271.88  103.70 1212.12  132.85 1365.08  165.90   78.37    4.37   82.97    5.16  -4.61   6.76 
1 1 1    1   25    9 o 12   71.51    3.79 1007.11  105.21 1015.67  153.02  999.43  144.89   71.38    5.55   70.88    5.28   0.50   7.66 
1 1 1    1   25   10 o  4   89.55    3.12 1573.48  108.77 1613.61  145.79 1523.10  163.35   90.44    4.15   87.67    4.80   2.77   6.34 
1 1 1    1   25   11 o 17   55.04    4.55  602.15   96.65  585.24  139.04  617.96  134.44   53.61    6.81   55.25    6.36  -1.65   9.32 
1 1 1    1   25   12 o  5   88.94    2.98 1551.75  103.04 1349.48  143.54 1766.85  148.02   82.57    4.48   94.65    4.02 -12.08   6.02 
1 1 1    1   25   13 o  2   54.12    4.62  582.66   96.55  714.91  142.14  469.36  131.57   59.51    6.22   47.75    7.30  11.76   9.59 
1 1 1    1   25   14 o 18  134.44    2.13 3532.75  111.80 3386.02  155.47 3689.88  160.89  131.39    3.04  137.17    3.01  -5.78   4.28 
1 1 1    1   25   15 o  6   83.53    3.31 1374.18  107.52 1293.36  131.97 1533.79  185.44   80.77    4.21   87.46    5.47  -6.70   6.90 
1 1 1    1   25   16 o 17   80.52    3.41 1278.62  106.71 1212.00  132.18 1403.27  180.81   78.08    4.36   83.51    5.59  -5.43   7.09 
1 1 1    1   25   17 o 13   30.15    8.66  194.59  107.13  199.26  132.96  185.94  180.89   30.66    9.83   31.00   11.40  -0.34  15.05 
1 1 1    1   26    0 o 15   13.02    9.04 -134.68  161.38 -134.68  161.38 -134.68  161.38   13.02    9.04   13.02    9.04   0.00   0.00 
1 1 1    1   26    1 o 14   69.93    3.95  964.41  107.16  946.75  150.15  982.74  152.99   68.84    5.65   70.15    5.65  -1.31   7.99 
1 1 1    1   26    2 o 17   73.99    3.92 1079.14  112.47 1019.64  156.28 1143.07  161.97   71.45    5.66   75.72    5.53  -4.27   7.91 
1 1 1    1   26    3 o  6   38.47    6.93  305.23  100.14  356.93  144.72  257.74  138.70   40.98    9.28   34.82    9.81   6.16  13.50 
1 1 1    1   26    4 o  7   60.33    4.53  722.21  105.61  737.52  152.69  708.16  146.23   60.37    6.60   59.19    6.44   1.18   9.22 
1 1 1    1   26    5 o 19  114.06    2.69 2546.49  119.67 2576.93  189.00 2526.12  154.61  114.25    4.25  113.36    3.50   0.89   5.51 
1 1 1    1   26    6 o  1   21.58    8.76   46.49  115.03   75.96  156.35   11.73  169.82   25.46   10.26   23.80   10.21   1.66  14.48 
1 1 1    1   26    7 o 12   56.50    4.96  637.03  108.16  738.19  150.72  529.65  155.29   60.36    6.51   50.44    8.18   9.93  10.46 
1 1 1    1   26    8 o 16   19.09    8.13    7.44  106.20   70.25  132.46 -105.63  177.70   23.84    9.50   20.88    9.59   2.96  13.49 
1 1 1    1   26    9 o  5   79.73    3.32 1249.84  103.03 1202.34  154.73 1287.68  138.10   77.70    5.14   80.65    4.41  -2.95   6.77 
1 1 1    1   26   10 o  6   64.40    4.10  820.73  102.22  875.43  161.70  784.33  131.92   65.80    6.39   62.56    5.47   3.24   8.41 
1 1 1    1   26   11 o 11   87.50    3.13 1505.04  106.49 1533.63  156.61 1480.46  145.22   87.88    4.59   86.43    4.33   1.45   6.31 
1 1 1    1   26   12 o 14   72.48    3.76 1039.01  105.86  910.39  152.06 1159.98  147.46   67.11    5.88   76.17    5.00  -9.06   7.71 
1 1 1    1   26   13 o 14   63.74    4.03  806.70   99.49  801.25  138.79  812.45  142.69   62.93    5.72   63.32    5.85  -0.39   8.18 
1 1 1    1   26   14 o 11   28.14    8.58  167.47  102.61  104.41  125.63  293.84  177.85   24.90    9.43   36.35   11.33 -11.45  14.74 
1 1 1    1   26   15 o  4   29.77    8.62  189.82  105.66  112.24  135.38  310.73  169.01   25.74    9.78   37.30   10.93 -11.55  14.67 
1 1 1    1   27    0 o  8   11.35    8.03 -176.27  146.02 -176.27  146.02 -176.27  146.02   11.35    8.03   11.35    8.03   0.00   0.00 
1 1 1    1   27    1 o  8   48.68    5.76  478.74  107.11  553.90  141.91  379.23  163.29   51.92    7.21   41.83   10.13  10.09  12.43 
1 1 1    1   27    2 o 19   50.41    5.93  514.00  114.19  615.73  167.35  425.39  156.19   54.42    8.14   44.64    9.28   9.78  12.35 
1 1 1    1   27    3 o 19   59.58    4.85  707.89  111.55  761.96  162.42  659.61  153.47   61.12    6.94   56.76    7.09   4.36   9.93 
1 1 1    1   27    4 o  1   36.07    7.62  273.39  103.72  228.81  133.70  340.77  164.38   32.78    9.75   39.52   10.50  -6.74  14.33 
1 1 1    1   27    5 o  6   36.27    7.48  276.18  102.25  356.33  167.41  228.49  129.14   40.34   10.54   32.70    9.55   7.63  14.22 
1 1 1    1   27    6 o  2   24.62    9.34   98.67  123.30  282.39  158.14 -186.19  196.92   35.97   10.58   20.25    9.56  15.73  14.26 
1 1 1    1   27    7 o  4   79.91    3.57 1260.56  110.93 1350.40  153.37 1161.99  160.65   82.29    4.80   76.06    5.46   6.23   7.27 
1 1 1    1   27    8 o  5   43.38    6.79  390.36  111.08  532.63  168.77  281.63  147.53   49.81    9.03   35.76   10.13  14.05  13.57 
1 1 1    1   27    9 o  2   48.19    5.70  472.44  104.89  581.95  145.41  353.64  151.45   52.91    7.24   40.04    9.79  12.86  12.18 
1 1 1    1   27   10 o 18   61.18    4.42  747.08  104.55  770.48  143.82  720.86  152.26   61.50    6.08   59.18    6.72   2.31   9.06 
1 1 1    1   27   11 o 19   58.51    4.72  685.94  106.65  746.16  156.58  633.82  145.68   60.19    6.80   55.37    6.90   4.81   9.69 
1 1 1    1   27   12 o  9   18.43    8.19  -28.53  118.18  -46.17  169.22  -11.72  165.13   21.57    9.68   22.35    9.82  -0.78  13.79 
1 1 1    1   28    0 o  4   38.00   10.03  344.73  128.31  344.73  128.31  344.73  128.31   38.00   10.03   38.00   10.03   0.00   0.00 
1 1 1    1   28    1 o 12   60.74    4.69  739.17  110.25  786.87  148.41  680.42  164.70   62.06    6.22   57.02    7.60   5.04   9.82 
1 1 1    1   28    2 o  3   21.92    8.65   66.40  109.03    4.05  148.02  140.35  161.21   21.75    9.43   28.06   10.67  -6.31  14.24 
1 1 1    1   28    3 o 12   30.46    8.58  200.47  106.10   16.34  154.02  366.76  146.37   22.56    9.70   40.85    9.39 -18.29  13.51 
1 1 1    1   28    4 f  0   35.24    8.03  267.22  107.84  340.25  137.91  152.24  173.03   39.42    9.16   29.01   11.05  10.41  14.35 
1 1 1    1   28    5 f  0   39.55    7.10  328.83  105.41  403.60  143.22  240.44  155.72   43.16    8.81   33.15   10.64  10.02  13.82 
1 1 1    1   28    6 o  3   53.33    6.79  588.31  137.93  748.16  194.70  427.24  195.44   59.21    8.70   43.19   11.44  16.02  14.37 
1 1 1    1   28    7 o  5   51.21    6.55  540.99  127.65  722.54  196.33  408.04  168.00   58.01    8.98   42.74   10.23  15.26  13.61 
1 1 1    2    0    0 f  0  535.49    6.02 55904.36 1255.06 55904.36 1255.06 55904.36 1255.06  535.49    6.02  535.49    6.02   0.00   0.00 
1 1 1    2    0    1 o 12  299.04    2.45 17426.64  284.85 17426.64  284.85 17426.64  284.85  299.04    2.45  299.04    2.45   0.00   0.00 
1 1 1    2    0    2 o 16   80.57    1.49 1266.08   46.85 1266.08   46.85 1266.08   46.85   80.57    1.49   80.57    1.49   0.00   0.00 
1 1 1    2    0    3 o  5  140.16    1.63 3828.83   88.73 3828.83   88.73 3828.83   88.73  140.16    1.63  140.16    1.63  -0.00   0.00 
1 1 1    2    0    4 o  1   14.50    7.82   58.17   61.31   58.17   61.31   58.17   61.31   14.50    7.82   14.50    7.82   0.00   0.00 
1 1 1    2    0    5 f  0  503.40    5.68 49419.31 1114.63 49419.31 1114.63 49419.31 1114.63  503.40    5.68  503.40    5.68  -0.00   0.00 
1 1 1    2    0    6 o  6  203.44    1.82 8065.43  144.05 8065.43  144.05 8065.43  144.05  203.44    1.82  203.44    1.82   0.00   0.00 
1 1 1    2    0    7 o  3   38.27    2.08  287.81   30.81  287.81   30.81  287.81   30.81   38.27    2.08   38.27    2.08  -0.00   0.00 
1 1 1    2    0    8 o 10  179.82    1.72 6301.89  120.59 6301.89  120.59 6301.89  120.59  179.82    1.72  179.82    1.72   0.00   0.00 
1 1 1    2    0    9 o  1  226.71    2.30 10017.55  202.95 10017.55  202.95 10017.55  202.95  226.71    2.30  226.71    2.30   0.00   0.00 
1 1 1    2    0   10 o 15  183.58    2.11 6568.78  150.59 6568.78  150.59 6568.78  150.59  183.58    2.11  183.58    2.11  -0.00   0.00 
1 1 1    2    0   11 o  5  482.67    3.90 45410.14  733.69 45410.14  733.69 45410.14  733.69  482.67    3.90  482.67    3.90  -0.00   0.00 
1 1 1    2    0   12 o 19  461.74    3.75 41552.98  674.24 41552.98  674.24 41552.98  674.24  461.74    3.75  461.74    3.75   0.00   0.00 
1 1 1    2    0   13 o  3  342.84    2.87 22906.44  383.35 22906.44  383.35 22906.44  383.35  342.84    2.87  342.84    2.87  -0.00   0.00 
1 1 1    2    0   14 o  5  366.52    3.04 26180.27  433.85 26180.27  433.85 26180.27  433.85  366.52    3.04  366.52    3.04   0.00   0.00 
1 1 1    2    0   15 o  5  479.35    3.90 44783.50  728.59 44783.50  728.59 44783.50  728.59  479.35    3.90  479.35    3.90  -0.00   0.00 
1 1 1    2    0   16 o 15  103.97    1.79 2108.04   72.55 2108.04   72.55 2108.04   72.55  103.97    1.79  103.97    1.79   0.00   0.00 
1 1 1    2    0   17 o  3  891.76    7.15 155134.16 2485.44 155134.16 2485.44 155134.16 2485.44  891.76    7.15  891.76    7.15  -0.00   0.00 
1 1 1    2    0   18 o  6  357.03    3.00 24844.99  417.08 24844.99  417.08 24844.99  417.08  357.03    3.00  357.03    3.00  -0.00   0.00 
1 1 1    2    0   19 o 17  261.99    2.72 13379.88  277.18 13379.88  277.18 13379.88  277.18  261.99    2.72  261.99    2.72  -0.00   0.00 
1 1 1    2    0   20 o  6  360.34    4.26 25325.05  597.80 25325.05  597.80 25325.05  597.80  360.34    4.26  360.34    4.26   0.00   0.00 
1 1 1    2    0   21 x 15       ?       ?       ?       ?       ?       ?       ?       ?       ?       ?       ?       ?      ?      ? 
1 1 1    2    0   22 o  4   11.99    7.94  -24.41   97.10  -24.41   97.10  -24.41   97.10   11.99    7.94   11.99    7.94   0.00   0.00 
1 1 1    2    0   23 x 19       ?       ?       ?       ?       ?       ?       ?       ?       ?       ?       ?       ?      ?      ? 
1 1 1    2    0   24 x 18       ?       ?       ?       ?       ?       ?       ?       ?       ?       ?       ?       ?      ?      ? 
1 1 1    2    0   25 x  6       ?       ?       ?       ?       ?       ?       ?       ?       ?       ?       ?       ?      ?      ? 
1 1 1    2    0   26 o 17   20.63   10.12  122.83   96.64  122.83   96.64  122.83   96.64   20.63   10.12   20.63   10.12   0.00   0.00 
1 1 1    2    0   27 o  7   11.70    7.78  -28.24   95.14  -28.24   95.14  -28.24   95.14   11.70    7.78   11.70    7.78  -0.00   0.00 
1 1 1    2    0   28 x  0       ?       ?       ?       ?       ?       ?       ?       ?       ?       ?       ?       ?      ?      ? 
1 1 1    2    0   29 o 17   11.58    7.84  -51.85  104.60  -51.85  104.60  -51.85  104.60   11.58    7.84   11.58    7.84   0.00   0.00 
1 1 1    2    0   30 o 16   16.95    9.46   77.03   93.01   77.03   93.01   77.03   93.01   16.95    9.46   16.95    9.46   0.00   0.00 
1 1 1    2    0   31 o  4    9.82    6.68  -42.18   77.34  -42.18   77.34  -42.18   77.34    9.82    6.68    9.82    6.68   0.00   0.00 
1 1 1    2    0   32 o  1   22.90    8.68  139.29   72.71  139.29   72.71  139.29   72.71   22.90    8.68   22.90    8.68   0.00   0.00 
1 1 1    2    0   33 x  8       ?       ?       ?       ?       ?       ?       ?       ?       ?       ?       ?       ?      ?      ? 
1 1 1    2    0   34 x 18       ?       ?       ?       ?       ?       ?       ?       ?       ?       ?       ?       ?      ?      ? 
1 1 1    2    0   35 x  1       ?       ?       ?       ?       ?       ?       ?       ?       ?       ?       ?       ?      ?      ? 
1 1 1    2    0   36 x  6       ?       ?       ?       ?       ?       ?       ?       ?       ?       ?       ?       ?      ?      ? 
1 1 1    2    1    0 f  0  192.41    1.97 7214.97  147.36 7214.97  147.36 7214.97  147.36  192.41    1.97  192.41    1.97   0.00   0.00 
1 1 1    2    1    1 o  5  520.91    2.93 52880.59  593.81 53029.90  841.56 52732.54  837.99  521.56    4.14  520.10    4.14   1.46   5.85 
1 1 1    2    1    2 o 19  240.01    1.65 11223.61  154.22 11163.59  187.99 11347.15  269.71  239.36    2.02  241.30    2.87  -1.94   3.51 
1 1 1    2    1    3 o  6   60.63    1.59  716.59   37.64  679.19   53.45  753.36   53.01   58.99    2.33   62.14    2.19  -3.15   3.20 
1 1 1    2    1    4 o 13  374.49    2.71 27328.77  394.81 28569.01  644.84 26585.02  499.35  382.81    4.32  369.32    3.47  13.48   5.54 
1 1 1    2    1    5 o  6  129.68    1.09 3276.53   54.90 2671.36  106.09 3497.89   64.16  117.09    2.33  133.99    1.23 -16.91   2.63 
1 1 1    2    1    6 o 14  183.85    1.59 6585.65  113.94 7115.91  192.03 6297.58  141.54  191.09    2.58  179.78    2.02  11.31   3.28 
1 1 1    2    1    7 o 16  218.05    1.78 9264.24  151.30 9769.51  251.24 8976.77  189.51  223.88    2.88  214.63    2.27   9.25   3.66 
1 1 1    2    1    8 o 17  153.61    1.57 4597.64   94.10 4563.09  154.33 4618.08  118.72  153.01    2.59  153.94    1.98  -0.94   3.26 
1 1 1    2    1    9 o  4  181.48    1.67 6417.22  117.90 6767.70  196.97 6221.54  147.18  186.33    2.71  178.68    2.11   7.66   3.44 
1 1 1    2    1   10 o  7  421.82    2.79 34680.18  458.96 36144.52  821.95 34016.79  553.24  430.43    4.90  417.72    3.40  12.71   5.96 
1 1 1    2    1   11 o  6  294.24    2.03 16869.00  233.28 16832.26  407.68 16886.88  284.46  293.86    3.56  294.38    2.48  -0.52   4.34 
1 1 1    2    1   12 o 11  501.69    3.29 49051.57  643.86 48972.29 1116.05 49091.11  788.27  501.11    5.72  501.85    4.03  -0.74   6.99 
1 1 1    2    1   13 o 15  173.75    1.56 5881.82  105.92 5593.68  194.05 6004.10  126.41  169.43    2.94  175.55    1.85  -6.12   3.47 
1 1 1    2    1   14 o  5  593.17    3.87 68578.59  895.29 68511.32 1550.28 68612.25 1096.65  592.58    6.71  593.24    4.74  -0.66   8.22 
1 1 1    2    1   15 o 15  261.34    2.13 13307.98  216.51 14948.18  382.02 12531.79  262.80  276.94    3.54  253.60    2.66  23.35   4.43 
1 1 1    2    1   16 o  9  114.39    1.76 2549.58   78.46 2604.42  165.67 2533.72   89.09  115.53    3.68  114.03    2.01   1.50   4.20 
1 1 1    2    1   17 o 16  173.16    2.07 5842.56  139.33    0.00    0.00 5842.56  139.33       ?       ?  173.16    2.07      ?      ? 
1 1 1    2    1   18 o  4  364.17    2.47 25844.64  350.54 25337.39  493.14 26362.73  498.38  360.51    3.51  367.74    3.48  -7.22   4.94 
1 1 1    2    1   19 f  0   41.17    2.97  332.17   47.39  479.13   93.40  281.21   55.00   49.31    4.93   37.79    3.79  11.52   6.21 
1 1 1    2    1   20 o  3  201.58    1.62 7917.75  127.01 7428.85  182.48 8377.18  176.89  195.23    2.40  207.33    2.19 -12.10   3.25 
1 1 1    2    1   21 o 19  210.22    1.77 8611.65  144.79 8733.09  242.12 8544.05  180.65  211.64    2.94  209.38    2.21   2.27   3.68 
1 1 1    2    1   22 o  2  271.95    2.70 14417.92  285.76    0.00    0.00 14417.92  285.76       ?       ?  271.95    2.70      ?      ? 
1 1 1    2    1   23 x 12       ?       ?       ?       ?       ?       ?       ?       ?       ?       ?       ?       ?      ?      ? 
1 1 1    2    1   24 x 13       ?       ?       ?       ?       ?       ?       ?       ?       ?       ?       ?       ?      ?      ? 
1 1 1    2    1   25 x 12       ?       ?       ?       ?       ?       ?       ?       ?       ?       ?       ?       ?      ?      ? 
1 1 1    2    1   26 x  4       ?       ?       ?       ?       ?       ?       ?       ?       ?       ?       ?       ?      ?      ? 
1 1 1    2    1   27 x 11       ?       ?       ?       ?       ?       ?       ?       ?       ?       ?       ?       ?      ?      ? 
1 1 1    2    1   28 x 16       ?       ?       ?       ?       ?       ?       ?       ?       ?       ?       ?       ?      ?      ? 
1 1 1    2    1   29 x  3       ?       ?       ?       ?       ?       ?       ?       ?       ?       ?       ?       ?      ?      ? 
1 1 1    2    1   30 x 13       ?       ?       ?       ?       ?       ?       ?       ?       ?       ?       ?       ?      ?      ? 
1 1 1    2    1   31 x 15       ?       ?       ?       ?       ?       ?       ?       ?       ?       ?       ?       ?      ?      ? 
1 1 1    2    1   32 o 19   24.27    7.72  114.87   82.09  114.87   82.09    0.00    0.00   24.27    7.72       ?       ?      ?      ? 
1 1 1    2    1   33 x 10       ?       ?       ?       ?       ?       ?       ?       ?       ?       ?       ?       ?      ?      ? 
1 1 1    2    1   34 x  3       ?       ?       ?       ?       ?       ?       ?       ?       ?       ?       ?       ?      ?      ? 
1 1 1    2    1   35 x 18       ?       ?       ?       ?       ?       ?       ?       ?       ?       ?       ?       ?      ?      ? 
1 1 1    2    1   36 x 15       ?       ?       ?       ?       ?       ?       ?       ?       ?       ?       ?       ?      ?      ? 
1 1 1    2    2    0 o 11   12.18    6.33   42.09   39.06   42.09   39.06   42.09   39.06   12.18    6.33   12.18    6.33  -0.00   0.00 
1 1 1    2    2    1 o  7  227.39    1.47 10073.95  130.15 10158.62  173.39 9964.69  196.97  228.34    1.95  226.14    2.24   2.20   2.97 
1 1 1    2    2    2 o  2  126.70    1.01 3127.25   49.88 3220.98   83.69 3075.60   62.13  128.58    1.67  125.64    1.27   2.93   2.10 
1 1 1    2    2    3 o 18  425.63    2.58 35301.17  427.77 36165.75  665.96 34693.89  558.14  430.73    3.97  421.91    3.40   8.82   5.22 
1 1 1    2    2    4 o 15  375.16    2.30 27424.54  335.65 26245.54  497.12 28412.43  455.04  366.96    3.48  381.82    3.06 -14.87   4.63 
1 1 1    2    2    5 f  0  323.47    2.01 20387.80  253.88 20886.73  395.89 20039.31  330.87  327.37    3.10  320.67    2.65   6.69   4.08 
1 1 1    2    2    6 o  6  157.16    1.27 4812.31   77.47 5014.07  125.36 4687.63   98.54  160.41    2.01  155.11    1.63   5.30   2.58 
1 1 1    2    2    7 o  4  144.87    1.15 4089.15   64.88 3960.61  112.96 4152.42   79.26  142.56    2.03  145.99    1.39  -3.42   2.47 
1 1 1    2    2    8 o  1  181.41    1.52 6412.52  107.77 6664.98  156.12 6182.71  148.95  184.93    2.17  178.12    2.15   6.82   3.05 
1 1 1    2    2    9 o  6  222.96    1.69 9686.14  147.23 9786.24  209.22 9587.94  207.21  224.08    2.40  221.80    2.40   2.28   3.39 
1 1 1    2    2   10 o 17  144.05    1.49 4042.87   83.62 4326.47  120.46 3779.06  116.18  149.01    2.07  139.26    2.14   9.75   2.98 
1 1 1    2    2   11 o 11  154.74    1.48 4665.24   89.28 4630.69  167.41 4678.97  105.54  154.15    2.79  154.97    1.75  -0.82   3.29 
1 1 1    2    2   12 o  9  184.08    1.61 6602.18  115.35 6442.27  207.26 6673.93  138.83  181.82    2.93  185.08    1.93  -3.25   3.50 
1 1 1    2    2   13 o  2  598.36    3.91 69783.74  910.59 70640.19 1593.60 69368.55 1109.57  601.73    6.80  596.51    4.77   5.22   8.31 
1 1 1    2    2   14 o  8  156.93    1.62 4798.31   99.02 4823.97  151.19 4779.03  131.02  157.34    2.47  156.61    2.15   0.73   3.27 
1 1 1    2    2   15 o  4  621.31    4.06 75248.21  983.18 74912.74 1387.86 75586.18 1393.00  619.74    5.75  622.52    5.74  -2.78   8.13 
1 1 1    2    2   16 o  9  476.71    3.17 44288.96  588.31 44841.02  843.85 43766.89  820.62  479.57    4.52  473.80    4.45   5.77   6.34 
1 1 1    2    2   17 o 14  336.77    2.33 22099.89  305.52 22537.66  443.59 21704.80  421.41  340.04    3.35  333.70    3.24   6.34   4.66 
1 1 1    2    2   18 o 13  102.42    1.71 2043.87   68.38 1945.86  111.03 2103.76   86.79   99.88    2.86  103.90    2.14  -4.03   3.57 
1 1 1    2    2   19 o  7   67.78    2.16  896.24   57.04  807.24   95.77  945.17   71.00   64.22    3.84   69.59    2.62  -5.36   4.65 
1 1 1    2    2   20 o  4  129.83    1.53 3284.54   77.28 3273.45  124.49 3291.49   98.56  129.59    2.47  129.96    1.95  -0.37   3.14 
1 1 1    2    2   21 o  6  215.77    1.82 9072.17  153.35 8954.03  250.91 9142.60  193.74  214.30    3.01  216.58    2.30  -2.28   3.78 
1 1 1    2    2   22 o 14  240.69    1.92 11289.69  180.51 11099.23  289.31 11411.11  230.99  238.57    3.11  241.95    2.45  -3.37   3.96 
1 1 1    2    2   23 o  6  246.96    1.96 11886.43  188.75 12120.14  308.31 11746.34  238.71  249.29    3.17  245.47    2.50   3.82   4.04 
1 1 1    2    2   24 o  5  242.41    2.47 11455.95  233.40    0.00    0.00 11455.95  233.40       ?       ?  242.41    2.47      ?      ? 
1 1 1    2    2   25 o  7   98.80    1.83 1902.49   70.34    0.00    0.00 1902.49   70.34       ?       ?   98.80    1.83      ?      ? 
1 1 1    2    2   26 x  6       ?       ?       ?       ?       ?       ?       ?       ?       ?       ?       ?       ?      ?      ? 
1 1 1    2    2   27 x  7       ?       ?       ?       ?       ?       ?       ?       ?       ?       ?       ?       ?      ?      ? 
1 1 1    2    2   28 x  8       ?       ?       ?       ?       ?       ?       ?       ?       ?       ?       ?       ?      ?      ? 
1 1 1    2    2   29 x 11       ?       ?       ?       ?       ?       ?       ?       ?       ?       ?       ?       ?      ?      ? 
1 1 1    2    2   30 x  1       ?       ?       ?       ?       ?       ?       ?       ?       ?       ?       ?       ?      ?      ? 
1 1 1    2    2   31 x  9       ?       ?       ?       ?       ?       ?       ?       ?       ?       ?       ?       ?      ?      ? 
1 1 1    2    2   32 x  7       ?       ?       ?       ?       ?       ?       ?       ?       ?       ?       ?       ?      ?      ? 
1 1 1    2    2   33 x  1       ?       ?       ?       ?       ?       ?       ?       ?       ?       ?       ?       ?      ?      ? 
1 1 1    2    2   34 x 14       ?       ?       ?       ?       ?       ?       ?       ?       ?       ?       ?       ?      ?      ? 
1 1 1    2    2   35 x 16       ?       ?       ?       ?       ?       ?       ?       ?       ?       ?       ?       ?      ?      ? 
1 1 1    2    2   36 x 17       ?       ?       ?       ?       ?       ?       ?       ?       ?       ?       ?       ?      ?      ? 
1 1 1    2    3    0 o 16  337.84    2.76 22242.77  363.30 22242.77  363.30 22242.77  363.30  337.84    2.76  337.84    2.76   0.00   0.00 
1 1 1    2    3    1 o  5  417.64    2.54 33988.34  412.92 33424.48  482.57 35529.69  797.86  414.14    2.99  426.86    4.80 -12.73   5.65 
1 1 1    2    3    2 o 17  497.49    2.81 48230.20  543.96 47881.71  684.37 48828.04  896.38  495.64    3.54  500.43    4.60  -4.79   5.80 
1 1 1    2    3    3 f  0  646.49    4.18 81478.67 1053.41 80234.81 1472.53 82782.43 1507.57  641.31    5.89  651.40    5.94 -10.09   8.37 
1 1 1    2    3    4 o 11  323.85    1.89 20434.79  238.67 20594.90  304.10 20177.97  385.15  325.10    2.40  321.77    3.07   3.33   3.90 
1 1 1    2    3    5 o  9  130.66    1.20 3326.11   61.32 3384.02   80.09 3244.10   95.32  131.79    1.56  129.03    1.90   2.76   2.46 
1 1 1    2    3    6 o  1  249.24    1.55 12104.09  150.33 12590.35  196.90 11424.47  232.78  254.19    1.99  242.12    2.47  12.07   3.17 
1 1 1    2    3    7 o 19  259.65    1.60 13136.74  162.01 13719.86  212.04 12318.77  251.13  265.34    2.05  251.40    2.56  13.94   3.28 
1 1 1    2    3    8 o 12  209.26    1.40 8531.95  114.12 8326.60  143.31 8887.94  188.68  206.71    1.78  213.55    2.27  -6.84   2.88 
1 1 1    2    3    9 o 19  169.96    1.42 5628.22   93.88 5501.01  130.06 5766.57  135.64  168.02    1.99  172.03    2.02  -4.01   2.84 
1 1 1    2    3   10 o  2  363.57    2.12 25757.18  300.75 26354.41  387.58 24853.30  476.81  367.74    2.71  357.08    3.43  10.66   4.37 
1 1 1    2    3   11 o  5  323.80    1.93 20428.40  244.11 19932.52  304.48 21320.66  408.42  319.83    2.44  330.76    3.17 -10.93   4.00 
1 1 1    2    3   12 o 13  219.77    1.75 9409.84  150.22 9466.12  189.62 9314.99  246.17  220.42    2.21  218.64    2.89   1.78   3.64 
1 1 1    2    3   13 o 11  454.00    3.02 40165.86  533.95 40538.23  764.07 39810.45  746.47  456.03    4.30  451.92    4.24   4.11   6.04 
1 1 1    2    3   14 o 18  300.44    2.33 17587.42  273.19 18389.61  449.09 17116.18  344.20  307.17    3.75  296.37    2.98  10.80   4.79 
1 1 1    2    3   15 o 16   47.93    4.40  451.56   81.29  317.28  124.60  551.07  107.26   39.57    8.35   52.90    5.27 -13.33   9.87 
1 1 1    2    3   16 o  1  491.00    3.26 46986.83  623.16 46468.39  877.49 47514.33  885.12  488.18    4.61  493.64    4.60  -5.46   6.52 
1 1 1    2    3   17 o  6  171.64    1.64 5739.94  109.98 5632.94  163.23 5828.89  148.83  170.02    2.46  172.95    2.21  -2.94   3.31 
1 1 1    2    3   18 o  2  207.57    1.68 8394.66  136.01 8255.35  196.73 8522.18  188.23  205.82    2.45  209.12    2.31  -3.30   3.37 
1 1 1    2    3   19 o  3  146.88    1.58 4203.49   90.19 4216.94  137.99 4193.46  119.17  147.09    2.41  146.69    2.09   0.40   3.18 
1 1 1    2    3   20 o  9  197.94    1.64 7634.83  126.64 7993.79  193.14 7364.12  167.73  202.51    2.45  194.38    2.21   8.13   3.30 
1 1 1    2    3   21 o 16  169.57    1.57 5603.24  103.45 5389.81  151.26 5790.77  141.78  166.29    2.33  172.37    2.11  -6.08   3.15 
1 1 1    2    3   22 o 17   83.46    1.97 1357.55   63.90 1380.88  113.79 1346.80   77.22   84.07    3.48   83.09    2.39   0.98   4.22 
1 1 1    2    3   23 o 18  173.28    1.64 5850.93  111.02 5674.49  179.60 5960.05  141.24  170.60    2.70  174.87    2.07  -4.27   3.41 
1 1 1    2    3   24 o 10  218.57    1.86 9311.07  158.09 9337.09  257.75 9295.37  200.17  218.80    3.02  218.36    2.35   0.44   3.83 
1 1 1    2    3   25 o 19   61.58    2.57  740.71   61.52  195.91  117.39  947.06   72.24   31.24    9.10   69.64    2.67 -38.40   9.48 
1 1 1    2    3   26 o 11  167.37    2.01 5460.58  130.88    0.00    0.00 5460.58  130.88       ?       ?  167.37    2.01      ?      ? 
1 1 1    2    3   27 o 13   68.83    2.27  924.58   60.92    0.00    0.00  924.58   60.92       ?       ?   68.83    2.27      ?      ? 
1 1 1    2    3   28 x 14       ?       ?       ?       ?       ?       ?       ?       ?       ?       ?       ?       ?      ?      ? 
1 1 1    2    3   29 x  3       ?       ?       ?       ?       ?       ?       ?       ?       ?       ?       ?       ?      ?      ? 
1 1 1    2    3   30 x 10       ?       ?       ?       ?       ?       ?       ?       ?       ?       ?       ?       ?      ?      ? 
1 1 1    2    3   31 x 11       ?       ?       ?       ?       ?       ?       ?       ?       ?       ?       ?       ?      ?      ? 
1 1 1    2    3   32 x  6       ?       ?       ?       ?       ?       ?       ?       ?       ?       ?       ?       ?      ?      ? 
1 1 1    2    3   33 o 19   30.28    8.90  188.07  111.98  188.07  111.98    0.00    0.00   30.28    8.90       ?       ?      ?      ? 
1 1 1    2    3   34 x  4       ?       ?       ?       ?       ?       ?       ?       ?       ?       ?       ?       ?      ?      ? 
1 1 1    2    3   35 x 18       ?       ?       ?       ?       ?       ?       ?       ?       ?       ?       ?       ?      ?      ? 
1 1 1    2    4    0 o 13   14.63    8.00   58.30   65.02   58.30   65.02   58.30   65.02   14.63    8.00   14.63    8.00   0.00   0.00 
1 1 1    2    4    1 o 16  308.33    1.96 18523.31  234.98 19107.99  317.93 17819.41  348.85  313.14    2.61  302.38    2.96  10.76   3.94 
1 1 1    2    4    2 o 16  145.13    1.27 4103.54   71.61 4522.02  104.84 3737.67   98.03  152.34    1.77  138.50    1.82  13.84   2.53 
1 1 1    2    4    3 o 13  198.27    1.37 7659.24  105.77 7984.36  154.07 7369.43  145.46  202.43    1.95  194.48    1.92   7.95   2.74 
1 1 1    2    4    4 o 11  107.86    1.43 2266.74   60.22 2336.29   76.06 2149.84   98.60  109.50    1.78  105.03    2.41   4.47   3.00 
1 1 1    2    4    5 o 13  121.54    1.38 2878.25   65.13 2716.94   83.38 3130.74  104.31  118.08    1.81  126.75    2.11  -8.67   2.78 
1 1 1    2    4    6 o  3  150.13    1.30 4391.18   76.28 4454.44   97.18 4289.68  123.10  151.20    1.65  148.36    2.13   2.83   2.69 
1 1 1    2    4    7 o 14  260.85    1.64 13258.55  166.99 13183.20  211.98 13381.77  271.07  260.09    2.09  262.02    2.66  -1.92   3.38 
1 1 1    2    4    8 o 18  150.36    1.34 4404.85   78.60 4393.79  101.43 4421.47  124.36  150.16    1.73  150.63    2.12  -0.46   2.74 
1 1 1    2    4    9 o 16  443.90    2.54 38401.54  440.14 38665.67  560.24 37975.68  711.38  445.38    3.23  441.31    4.14   4.07   5.25 
1 1 1    2    4   10 f  0  231.39    1.51 10431.67  136.43 10502.55  174.70 10320.86  218.42  232.17    1.93  230.14    2.44   2.03   3.11 
1 1 1    2    4   11 o 12  393.98    2.45 30244.86  375.75 29955.02  494.66 30640.25  577.75  392.06    3.24  396.49    3.74  -4.44   4.95 
1 1 1    2    4   12 o  8  656.49    3.96 84001.78 1013.01 84385.30 1345.10 83499.21 1539.79  657.86    5.25  654.30    6.04   3.56   8.00 
1 1 1    2    4   13 o 18  705.12    4.25 96918.96 1167.10 98369.20 1560.14 95076.10 1758.70  710.22    5.64  698.11    6.47  12.10   8.58 
1 1 1    2    4   14 o 10  255.35    2.20 12704.77  218.84 13824.14  301.54 11459.01  318.11  266.35    2.91  242.48    3.37  23.86   4.45 
1 1 1    2    4   15 o  2   96.38    1.82 1809.77   68.29 1685.40  137.65 1850.37   78.65   92.91    3.81   97.45    2.07  -4.54   4.34 
1 1 1    2    4   16 o 19  142.87    1.83 3976.91  101.80 4180.80  157.05 3829.18  133.68  146.47    2.75  140.18    2.45   6.29   3.68 
1 1 1    2    4   17 f  0  361.61    2.48 25482.16  349.03 25148.37  492.85 25818.01  494.36  359.17    3.52  363.92    3.49  -4.75   4.96 
1 1 1    2    4   18 o  4  158.58    1.64 4900.17  101.24 5107.80  152.92 4738.17  135.08  161.89    2.42  155.93    2.22   5.96   3.29 
1 1 1    2    4   19 o 11  399.01    2.69 31032.90  417.69 31160.26  595.71 30909.74  585.82  399.71    3.83  398.11    3.78   1.60   5.38 
1 1 1    2    4   20 o 11  332.87    2.30 21596.05  298.37 21491.58  424.70 21697.87  419.26  331.98    3.28  333.58    3.23  -1.60   4.60 
1 1 1    2    4   21 o 16   85.26    2.04 1416.65   67.76 1381.64  104.63 1441.94   88.93   84.11    3.20   85.96    2.66  -1.85   4.16 
1 1 1    2    4   22 o 13  174.36    1.71 5924.27  116.44 5884.56  184.94 5950.34  149.87  173.73    2.73  174.72    2.20  -0.99   3.51 
1 1 1    2    4   23 o 12   58.97    2.60  679.23   59.65  431.06   90.30  871.41   79.46   46.70    5.04   66.77    3.06 -20.07   5.90 
1 1 1    2    4   24 o 15   70.54    2.52  971.35   69.27 1063.88  118.68  923.55   85.31   73.70    4.15   68.73    3.19   4.97   5.24 
1 1 1    2    4   25 o  2  148.77    1.70 4313.56   98.40 3884.02  157.43 4588.99  126.06  141.12    2.86  153.43    2.11 -12.31   3.56 
1 1 1    2    4   26 o 10  304.86    3.00 18129.26  356.25    0.00    0.00 18129.26  356.25       ?       ?  304.86    3.00      ?      ? 
1 1 1    2    4   27 o 13  256.92    2.62 12872.91  262.35    0.00    0.00 12872.91  262.35       ?       ?  256.92    2.62      ?      ? 
1 1 1    2    4   28 o 12   77.76    2.43 1180.27   73.55    0.00    0.00 1180.27   73.55       ?       ?   77.76    2.43      ?      ? 
1 1 1    2    4   29 o 16   96.73    2.09 1824.76   78.76    0.00    0.00 1824.76   78.76       ?       ?   96.73    2.09      ?      ? 
1 1 1    2    4   30 x 18       ?       ?       ?       ?       ?       ?       ?       ?       ?       ?       ?       ?      ?      ? 
1 1 1    2    4   31 x  3       ?       ?       ?       ?       ?       ?       ?       ?       ?       ?       ?       ?      ?      ? 
1 1 1    2    4   32 x  2       ?       ?       ?       ?       ?       ?       ?       ?       ?       ?       ?       ?      ?      ? 
1 1 1    2    4   33 x 17       ?       ?       ?       ?       ?       ?       ?       ?       ?       ?       ?       ?      ?      ? 
1 1 1    2    4   34 x 13       ?       ?       ?       ?       ?       ?       ?       ?       ?       ?       ?       ?      ?      ? 
1 1 1    2    4   35 x 19       ?       ?       ?       ?       ?       ?       ?       ?       ?       ?       ?       ?      ?      ? 
1 1 1    2    5    0 o 14  184.47    2.00 6632.69  143.89 6632.69  143.89 6632.69  143.89  184.47    2.00  184.47    2.00  -0.00   0.00 
1 1 1    2    5    1 o 15  321.93    2.22 20195.59  278.68 19488.03  332.26 21874.14  511.76  316.22    2.70  334.95    3.92 -18.73   4.76 
1 1 1    2    5    2 o 16  205.77    1.46 8249.39  117.03 8551.37  168.21 7966.12  162.91  209.49    2.06  202.19    2.07   7.30   2.92 
1 1 1    2    5    3 o  2  242.74    1.61 11481.08  151.82 11250.51  212.72 11720.44  216.74  240.28    2.27  245.24    2.27  -4.97   3.21 
1 1 1    2    5    4 o 18  476.20    2.72 44199.13  504.81 43748.54  708.39 44664.05  719.56  473.65    3.84  478.57    3.86  -4.93   5.44 
1 1 1    2    5    5 f  0   89.72    1.81 1568.72   63.37 1446.30   88.78 1695.93   90.50   86.10    2.65   93.25    2.49  -7.15   3.64 
1 1 1    2    5    6 o  8  130.84    1.46 3335.63   74.57 3465.72   97.48 3152.11  115.78  133.36    1.88  127.17    2.34   6.19   3.00 
1 1 1    2    5    7 o  1   85.73    1.87 1432.05   62.60 1533.87   79.64 1267.38  101.28   88.69    2.31   80.56    3.23   8.12   3.97 
1 1 1    2    5    8 o 12  312.32    1.89 19006.95  229.91 19059.27  292.03 18921.65  372.90  312.73    2.40  311.57    3.07   1.16   3.90 
1 1 1    2    5    9 o 11  180.98    1.40 6381.52   98.85 6397.40  125.08 6355.08  161.34  181.20    1.77  180.59    2.29   0.61   2.90 
1 1 1    2    5   10 o  4  153.38    1.40 4583.41   83.87 4546.01  106.98 4643.04  135.09  152.75    1.80  154.37    2.25  -1.62   2.88 
1 1 1    2    5   11 o  7  481.09    2.76 45099.95  517.25 45209.98  656.45 44919.77  840.06  481.64    3.50  480.03    4.49   1.61   5.69 
1 1 1    2    5   12 o  4  305.34    1.89 18164.58  224.34 18407.81  288.16 17790.32  357.44  307.36    2.41  302.15    3.04   5.22   3.87 
1 1 1    2    5   13 o 12  249.56    1.80 12134.29  174.95 12249.09  207.73 11854.18  324.48  250.73    2.13  246.63    3.38   4.10   3.99 
1 1 1    2    5   14 o  7  241.81    1.68 11392.62  158.11 11378.21  202.42 11415.17  253.24  241.65    2.15  242.03    2.69  -0.38   3.44 
1 1 1    2    5   15 o  8  511.62    2.94 51011.54  585.65 50037.03  817.99 52036.46  838.87  506.62    4.14  516.64    4.17 -10.02   5.88 
1 1 1    2    5   16 o  8  246.54    1.76 11842.83  169.27 12231.16  273.20 11600.90  215.64  250.52    2.80  244.00    2.27   6.52   3.60 
1 1 1    2    5   17 o  3  290.18    1.81 16406.92  204.91 15973.63  287.16 16856.45  292.49  286.29    2.57  294.10    2.55  -7.81   3.63 
1 1 1    2    5   18 o  7  226.88    1.81 10030.24  160.42 10216.65  233.40 9863.31  220.86  228.95    2.62  224.96    2.52   3.99   3.63 
1 1 1    2    5   19 o 19  109.58    1.90 2340.04   81.03 2585.08  122.92 2151.74  107.75  115.16    2.74  105.03    2.64  10.13   3.80 
1 1 1    2    5   20 o  9  181.65    1.67 6430.01  118.05 6506.87  176.44 6367.71  158.85  182.71    2.48  180.75    2.26   1.96   3.35 
1 1 1    2    5   21 f  0  395.61    2.67 30511.07  411.85 29425.33  570.23 31695.05  595.48  388.37    3.77  403.06    3.79 -14.70   5.35 
1 1 1    2    5   22 o  3  212.92    1.87 8835.09  154.89 8643.65  245.33 8961.98  199.74  210.53    2.99  214.42    2.39  -3.88   3.83 
1 1 1    2    5   23 o  6  176.76    1.74 6089.10  119.95 6042.71  192.91 6118.35  153.16  176.04    2.81  177.17    2.22  -1.13   3.58 
1 1 1    2    5   24 o 10  260.76    2.13 13253.73  216.05 13163.67  344.25 13312.26  277.51  259.75    3.40  261.28    2.73  -1.53   4.36 
1 1 1    2    5   25 o  1  132.02    1.73 3396.93   88.92 3344.67  146.65 3427.31  111.82  130.95    2.87  132.59    2.16  -1.64   3.60 
1 1 1    2    5   26 o  6  149.11    1.71 4333.56   99.24 3867.36  153.81 4666.07  129.90  140.81    2.80  154.71    2.15 -13.90   3.54 
1 1 1    2    5   27 o 14   61.70    3.49  745.54   83.64    0.00    0.00  745.54   83.64       ?       ?   61.70    3.49      ?      ? 
1 1 1    2    5   28 o  1  170.65    2.27 5678.86  150.70    0.00    0.00 5678.86  150.70       ?       ?  170.65    2.27      ?      ? 
1 1 1    2    5   29 o  8  127.60    2.18 3175.65  108.60    0.00    0.00 3175.65  108.60       ?       ?  127.60    2.18      ?      ? 
1 1 1    2    5   30 o  3  242.24    2.51 11452.52  237.28    0.00    0.00 11452.52  237.28       ?       ?  242.24    2.51      ?      ? 
1 1 1    2    5   31 x 10       ?       ?       ?       ?       ?       ?       ?       ?       ?       ?       ?       ?      ?      ? 
1 1 1    2    5   32 o  1   17.12    7.90  -93.69  122.95  -93.69  122.95    0.00    0.00   17.12    7.90       ?       ?      ?      ? 
1 1 1    2    5   33 o  4   32.30    9.69  214.46  131.57  214.46  131.57    0.00    0.00   32.30    9.69       ?       ?      ?      ? 
1 1 1    2    5   34 x  3       ?       ?       ?       ?       ?       ?       ?       ?       ?       ?       ?       ?      ?      ? 
1 1 1    2    5   35 x  0       ?       ?       ?       ?       ?       ?       ?       ?       ?       ?       ?       ?      ?      ? 
1 1 1    2    6    0 o 11  235.39    2.33 10799.31  213.77 10799.31  213.77 10799.31  213.77  235.39    2.33  235.39    2.33  -0.00   0.00 
1 1 1    2    6    1 f  0  139.50    1.63 3791.78   88.53 3634.45  123.72 3956.88  126.74  136.56    2.33  142.49    2.28  -5.93   3.26 
1 1 1    2    6    2 o  6  128.73    1.55 3229.02   77.64 3456.24  108.41 2989.80  111.24  133.17    2.09  123.86    2.31   9.32   3.11 
1 1 1    2    6    3 o 19  211.54    1.54 8719.46  126.92 8697.58  181.80 8740.27  177.28  211.26    2.21  211.78    2.15  -0.52   3.08 
1 1 1    2    6    4 o  1  261.17    1.69 13291.19  171.74 13309.27  241.76 13272.76  244.01  261.32    2.37  260.96    2.40   0.36   3.38 
1 1 1    2    6    5 o  4  329.41    2.00 21146.05  256.41 21480.84  366.07 20823.62  359.26  331.96    2.83  326.84    2.82   5.12   4.00 
1 1 1    2    6    6 o 13  436.07    2.53 37060.55  429.47 37063.86  606.85 37057.23  607.88  435.99    3.57  435.95    3.58   0.04   5.06 
1 1 1    2    6    7 o 15  284.91    1.78 15816.79  198.14 15916.12  251.66 15654.83  321.36  285.79    2.26  283.41    2.91   2.38   3.68 
1 1 1    2    6    8 o 17   86.52    2.00 1458.69   67.35 1332.82   84.50 1677.90  111.51   82.66    2.63   92.73    3.09 -10.08   4.06 
1 1 1    2    6    9 o  6  282.58    1.78 15558.29  195.68 15437.72  245.71 15767.38  323.58  281.48    2.24  284.45    2.92  -2.97   3.68 
1 1 1    2    6   10 o  3  245.25    1.68 11718.87  160.48 11525.87  201.70 12051.80  264.91  243.22    2.13  248.69    2.73  -5.48   3.46 
1 1 1    2    6   11 o  4  231.90    1.65 10477.50  149.41 10649.18  192.63 10218.25  236.71  233.79    2.11  229.00    2.65   4.79   3.39 
1 1 1    2    6   12 o 16  430.47    2.51 36108.15  421.55 36445.21  538.32 35573.78  677.81  432.45    3.19  427.20    4.07   5.25   5.18 
1 1 1    2    6   13 o 17  503.69    2.90 49438.97  569.36 49634.91  723.77 49120.86  922.22  504.64    3.68  501.94    4.72   2.70   5.98 
1 1 1    2    6   14 o 17  239.83    1.69 11206.69  158.09 11368.00  204.48 10966.97  249.27  241.54    2.17  237.23    2.70   4.31   3.46 
1 1 1    2    6   15 o 11  350.62    2.12 23954.00  289.33 24131.23  369.83 23674.40  464.52  351.89    2.70  348.51    3.42   3.38   4.36 
1 1 1    2    6   16 o  7  302.48    1.87 17827.09  220.15 17792.90  312.69 17860.70  309.99  302.16    2.66  302.73    2.63  -0.58   3.74 
1 1 1    2    6   17 o  1  241.48    1.69 11361.82  158.99 11047.08  238.52 11613.48  213.29  238.08    2.57  244.12    2.24  -6.04   3.41 
1 1 1    2    6   18 o 19  215.43    1.50 9043.21  125.99 8550.83  174.10 9584.56  182.55  209.47    2.13  221.77    2.11 -12.30   3.00 
1 1 1    2    6   19 o  8  106.75    1.98 2220.77   82.37 2370.52  123.01 2099.04  110.91  110.23    2.87  103.73    2.75   6.50   3.97 
1 1 1    2    6   20 o 16  142.11    1.73 3935.28   95.65 4040.97  143.64 3851.07  128.20  143.98    2.56  140.56    2.34   3.42   3.47 
1 1 1    2    6   21 o 16  237.34    1.86 10978.11  172.13 10771.38  244.65 11180.74  242.21  235.05    2.67  239.48    2.60  -4.43   3.72 
1 1 1    2    6   22 o  3  124.22    1.75 3007.07   84.63 3088.23  125.72 2939.83  114.43  125.86    2.56  122.80    2.39   3.06   3.51 
1 1 1    2    6   23 o 17  136.72    1.82 3643.25   96.97 3934.83  157.44 3465.00  123.10  142.05    2.84  133.32    2.37   8.73   3.70 
1 1 1    2    6   24 o  6   76.34    2.55 1137.56   75.69 1204.48  122.07 1095.75   96.47   78.45    4.01   74.87    3.32   3.58   5.20 
1 1 1    2    6   25 o 12   92.70    2.06 1675.18   74.31 1551.56  116.74 1759.41   96.36   89.11    3.37   94.95    2.61  -5.84   4.26 
1 1 1    2    6   26 o  7  112.05    1.89 2447.28   82.60 2393.44  131.35 2482.50  106.23  110.72    3.05  112.83    2.42  -2.11   3.89 
1 1 1    2    6   27 o 10  272.17    2.19 14442.93  231.81 13786.43  357.70 14918.29  304.38  265.75    3.45  276.54    2.82 -10.79   4.46 
1 1 1    2    6   28 o 13  153.11    2.41 4572.63  144.02    0.00    0.00 4572.63  144.02       ?       ?  153.11    2.41      ?      ? 
1 1 1    2    6   29 o 10   12.13    5.47  -29.38   54.98   31.49  132.36  -42.07   60.44   22.50    9.30   12.27    5.62  10.24  10.86 
1 1 1    2    6   30 o 14  115.07    2.63 2584.80  117.98    0.00    0.00 2584.80  117.98       ?       ?  115.07    2.63      ?      ? 
1 1 1    2    6   31 o 19  103.46    2.68 2091.23  107.93    0.00    0.00 2091.23  107.93       ?       ?  103.46    2.68      ?      ? 
1 1 1    2    6   32 o  5  153.94    2.47 4627.64  148.18    0.00    0.00 4627.64  148.18       ?       ?  153.94    2.47      ?      ? 
1 1 1    2    6   33 x  5       ?       ?       ?       ?       ?       ?       ?       ?       ?       ?       ?       ?      ?      ? 
1 1 1    2    6   34 x 12       ?       ?       ?       ?       ?       ?       ?       ?       ?       ?       ?       ?      ?      ? 
1 1 1    2    6   35 x 12       ?       ?       ?       ?       ?       ?       ?       ?       ?       ?       ?       ?      ?      ? 
1 1 1    2    7    0 o  6  394.20    3.30 30292.38  506.05 30292.38  506.05 30292.38  506.05  394.20    3.30  394.20    3.30  -0.00   0.00 
1 1 1    2    7    1 o 11  115.89    2.02 2617.32   91.07 2634.25  126.37 2599.03  131.37  116.25    2.79  115.43    2.92   0.82   4.04 
1 1 1    2    7    2 o 10  505.00    2.90 49715.69  570.09 49284.33  801.20 50158.04  811.34  502.65    4.09  507.08    4.11  -4.43   5.80 
1 1 1    2    7    3 f  0   96.58    2.13 1817.68   80.14 1797.00  116.74 1836.11  110.22   95.96    3.13   97.01    2.92  -1.05   4.28 
1 1 1    2    7    4 o  2  266.78    1.74 13867.69  180.87 13924.72  254.27 13809.29  257.33  267.30    2.44  266.19    2.48   1.11   3.48 
1 1 1    2    7    5 o 11  190.40    1.54 7063.51  113.98 6596.15  155.56 7605.24  167.49  183.98    2.17  197.55    2.18 -13.57   3.07 
1 1 1    2    7    6 o 17  269.85    1.77 14187.79  185.92 13944.74  261.43 14436.52  264.46  267.50    2.51  272.18    2.49  -4.68   3.54 
1 1 1    2    7    7 o 16  216.91    1.59 9167.13  134.65 9101.20  189.57 9234.28  191.30  216.12    2.25  217.69    2.26  -1.57   3.19 
1 1 1    2    7    8 o 18  237.87    1.67 11024.40  154.89 11173.84  222.54 10883.98  215.72  239.47    2.39  236.34    2.34   3.13   3.34 
1 1 1    2    7    9 o 16  686.27    3.87 91794.59 1034.53 90389.97 1293.80 94284.94 1722.72  680.90    4.88  695.22    6.36 -14.33   8.01 
1 1 1    2    7   10 o 17  604.51    3.43 71218.09  808.52 71624.48 1027.43 70557.09 1310.33  606.16    4.35  601.50    5.59   4.66   7.08 
1 1 1    2    7   11 o 18  447.40    2.61 39003.50  454.44 38411.34  568.70 40049.58  755.87  443.96    3.29  453.27    4.28  -9.31   5.40 
1 1 1    2    7   12 o  5  219.78    1.72 9411.10  147.59 9543.04  190.74 9214.27  232.98  221.31    2.21  217.45    2.75   3.86   3.53 
1 1 1    2    7   13 o  9  566.07    3.24 62450.32  714.66 62919.41  910.35 61696.92 1153.70  568.12    4.11  562.46    5.26   5.66   6.68 
1 1 1    2    7   14 f  0   72.31    2.67 1020.47   75.24  958.70   99.54 1102.78  114.91   70.03    3.66   75.11    3.94  -5.07   5.38 
1 1 1    2    7   15 o 10  197.80    1.56 7623.10  120.55 7950.44  157.60 7161.62  187.13  202.00    2.00  191.70    2.51  10.29   3.21 
1 1 1    2    7   16 o 16  162.10    1.45 5119.43   91.84 5131.53  118.26 5101.04  145.76  162.28    1.87  161.79    2.31   0.49   2.97 
1 1 1    2    7   17 o  2  343.79    2.06 23032.38  276.49 22715.57  388.95 23355.99  393.10  341.36    2.92  346.14    2.91  -4.78   4.13 
1 1 1    2    7   18 o  4  182.52    1.58 6491.41  112.43 6712.79  186.15 6364.27  141.07  185.58    2.57  180.71    2.00   4.86   3.26 
1 1 1    2    7   19 o  1  219.32    1.53 9372.39  130.85 9127.11  183.87 9624.06  186.24  216.40    2.18  222.22    2.15  -5.81   3.06 
1 1 1    2    7   20 o  8   65.63    2.09  840.34   53.50  577.61  108.82  924.07   61.43   54.13    5.22   68.82    2.29 -14.69   5.71 
1 1 1    2    7   21 o  5  100.34    2.08 1962.22   81.50 1707.49  116.78 2204.03  113.78   93.51    3.21  106.29    2.75 -12.77   4.23 
1 1 1    2    7   22 o  7  233.81    1.86 10653.85  169.36 10733.92  242.38 10577.47  236.73  234.63    2.65  232.92    2.61   1.71   3.72 
1 1 1    2    7   23 f  0  314.71    2.46 19309.66  302.20 18912.63  469.94 19589.60  394.61  311.27    3.87  316.89    3.20  -5.62   5.02 
1 1 1    2    7   24 o 15  201.88    1.90 7943.44  149.25 7755.31  231.89 8076.50  195.02  199.40    2.98  203.53    2.46  -4.13   3.87 
1 1 1    2    7   25 o 17  126.36    1.88 3112.36   92.40 2904.90  140.52 3270.37  122.64  122.03    2.96  129.51    2.43  -7.48   3.83 
1 1 1    2    7   26 o 16  123.81    1.91 2988.15   91.95 3269.39  149.81 2818.18  116.46  129.45    2.97  120.22    2.49   9.24   3.87 
1 1 1    2    7   27 o 15  129.59    1.90 3273.93   96.09 3159.48  150.96 3351.90  124.60  127.24    3.04  131.10    2.44  -3.86   3.90 
1 1 1    2    7   28 x 15       ?       ?       ?       ?       ?       ?       ?       ?       ?       ?       ?       ?      ?      ? 
1 1 1    2    7   29 o  7   64.54    3.60  816.92   90.22    0.00    0.00  816.92   90.22       ?       ?   64.54    3.60      ?      ? 
1 1 1    2    7   30 o 18   25.85    4.75  135.07   46.09    0.00    0.00  135.07   46.09       ?       ?   25.85    4.75      ?      ? 
1 1 1    2    7   31 o  5  195.50    2.93 7466.78  223.50    0.00    0.00 7466.78  223.50       ?       ?  195.50    2.93      ?      ? 
1 1 1    2    7   32 o 16  225.87    3.08 9978.62  271.30    0.00    0.00 9978.62  271.30       ?       ?  225.87    3.08      ?      ? 
1 1 1    2    7   33 o 11   52.75    3.95  548.74   80.56  274.83  145.56  669.69   96.73   36.18    9.99   58.24    4.29 -22.05  10.88 
1 1 1    2    7   34 x 15       ?       ?       ?       ?       ?       ?       ?       ?       ?       ?       ?       ?      ?      ? 
1 1 1    2    7   35 x  2       ?       ?       ?       ?       ?       ?       ?       ?       ?       ?       ?       ?      ?      ? 
1 1 1    2    8    0 o  3  189.36    2.32 6990.05  171.29 6990.05  171.29 6990.05  171.29  189.36    2.32  189.36    2.32   0.00   0.00 
1 1 1    2    8    1 o 15  499.17    2.87 48566.39  559.12 48526.09  790.63 48606.72  790.80  498.84    4.07  499.26    4.07  -0.41   5.75 
1 1 1    2    8    2 o 19  251.71    1.83 12345.20  179.28 12310.01  236.19 12393.04  275.37  251.33    2.41  252.16    2.80  -0.83   3.70 
1 1 1    2    8    3 o  9  257.20    1.75 12889.70  175.17 12655.70  245.00 13134.41  250.54  254.84    2.47  259.61    2.48  -4.77   3.50 
1 1 1    2    8    4 o 16  215.73    1.75 9067.94  146.91 8658.55  220.56 9394.42  196.96  210.79    2.69  219.57    2.30  -8.78   3.54 
1 1 1    2    8    5 o  9  268.84    1.78 14081.53  186.28 14026.12  264.11 14136.38  262.79  268.29    2.53  269.34    2.50  -1.05   3.56 
1 1 1    2    8    6 o 12  233.59    1.71 10630.56  155.82 10741.26  223.27 10525.46  217.57  234.79    2.44  232.42    2.40   2.37   3.42 
1 1 1    2    8    7 o  5  507.63    2.92 50214.69  578.42 49443.79  808.25 51024.02  828.14  503.64    4.12  511.63    4.15  -7.98   5.85 
1 1 1    2    8    8 o 17  276.78    1.88 14925.44  203.16 15252.29  288.77 14605.14  285.87  279.77    2.65  273.77    2.68   6.00   3.77 
1 1 1    2    8    9 o  3  442.58    2.61 38168.95  449.38 38575.93  639.97 37773.08  631.16  444.89    3.69  440.23    3.68   4.65   5.21 
1 1 1    2    8   10 o  5  216.56    1.74 9137.57  146.79 9374.34  190.81 8794.23  229.77  219.34    2.23  212.44    2.78   6.91   3.56 
1 1 1    2    8   11 o  9  298.85    2.26 17402.48  263.05 17667.74  330.03 16940.45  435.57  301.11    2.81  294.81    3.79   6.30   4.72 
1 1 1    2    8   12 o  2  220.69    1.80 9489.21  154.83 9133.72  195.90 10080.71  252.70  216.51    2.32  227.44    2.85 -10.93   3.68 
1 1 1    2    8   13 o  3  395.70    2.38 30511.54  366.44 31133.62  471.88 29566.58  581.59  399.69    3.03  389.45    3.83  10.24   4.89 
1 1 1    2    8   14 o  7  239.73    1.71 11197.36  159.45 11297.20  205.55 11046.52  252.66  240.78    2.19  238.08    2.72   2.70   3.50 
1 1 1    2    8   15 o 19  210.98    1.60 8672.61  131.24 8776.15  168.61 8513.46  209.04  212.22    2.04  209.01    2.57   3.22   3.28 
1 1 1    2    8   16 o 16  359.47    2.16 25182.07  302.65 25859.92  391.56 24176.12  477.00  364.24    2.76  352.13    3.48  12.11   4.44 
1 1 1    2    8   17 o 16  337.10    2.05 22145.22  269.17 22467.88  345.13 21644.21  430.05  339.51    2.61  333.17    3.31   6.34   4.22 
1 1 1    2    8   18 o 14  318.52    1.96 19771.99  242.65 19617.88  342.17 19927.89  344.16  317.22    2.77  319.72    2.76  -2.50   3.91 
1 1 1    2    8   19 f  0  225.87    1.57 9941.34  137.80 9934.19  196.10 9948.32  193.66  225.76    2.23  225.92    2.20  -0.16   3.13 
1 1 1    2    8   20 o  9  111.69    1.43 2430.83   62.09 2031.05   83.24 2932.25   93.23  102.08    2.09  122.66    1.95 -20.58   2.86 
1 1 1    2    8   21 o  7  210.33    1.64 8621.12  134.38 8870.92  218.60 8469.40  170.37  213.30    2.63  208.45    2.10   4.85   3.36 
1 1 1    2    8   22 o  2  190.83    1.79 7097.36  132.79 7198.74  192.36 7005.04  183.55  192.15    2.57  189.55    2.49   2.60   3.57 
1 1 1    2    8   23 o 15   36.58    5.70  267.95   78.65  357.51  110.91  177.35  111.55   42.15    7.00   29.84    8.91  12.31  11.33 
1 1 1    2    8   24 o 16   81.68    2.61 1302.33   82.86 1076.49  126.85 1470.37  109.42   74.10    4.41   86.75    3.24 -12.65   5.48 
1 1 1    2    8   25 o 10   85.76    2.41 1435.36   80.59 1320.70  124.92 1517.09  105.47   82.15    3.91   88.13    3.08  -5.98   4.98 
1 1 1    2    8   26 o  8  102.13    2.22 2033.83   88.23 1868.94  133.35 2162.24  117.68   97.78    3.51  105.24    2.87  -7.46   4.53 
1 1 1    2    8   27 o 16  101.13    2.41 1994.79   94.92 2078.84  142.94 1928.49  126.95  103.10    3.56   99.33    3.28   3.77   4.85 
1 1 1    2    8   28 o 18  171.13    1.91 5710.53  127.17 5588.75  195.22 5800.31  167.61  169.19    2.96  172.42    2.50  -3.23   3.87 
1 1 1    2    8   29 o  5   95.82    2.13 1790.95   79.55 1836.79  125.44 1760.11  102.88   96.89    3.33   94.90    2.79   1.98   4.34 
1 1 1    2    8   30 o 19    9.70    4.69  -86.07   53.73    0.00    0.00  -86.07   53.73       ?       ?    9.70    4.69      ?      ? 
1 1 1    2    8   31 o  9   78.66    4.31 1217.04  131.70    0.00    0.00 1217.04  131.70       ?       ?   78.66    4.31      ?      ? 
1 1 1    2    8   32 o 15   82.94    3.99 1352.44  128.65    0.00    0.00 1352.44  128.65       ?       ?   82.94    3.99      ?      ? 
1 1 1    2    8   33 o 19   93.80    3.48 1726.85  127.00    0.00    0.00 1726.85  127.00       ?       ?   93.80    3.48      ?      ? 
1 1 1    2    8   34 o 15   82.56    4.08 1344.60  130.73    0.00    0.00 1344.60  130.73       ?       ?   82.56    4.08      ?      ? 
1 1 1    2    9    0 o  1   14.04    9.33  -40.79  136.64  -40.79  136.64  -40.79  136.64   14.04    9.33   14.04    9.33   0.00   0.00 
1 1 1    2    9    1 o 16  193.36    1.71 7284.45  128.46 7376.77  177.76 7183.53  185.86  194.57    2.34  192.00    2.48   2.57   3.42 
1 1 1    2    9    2 o 11  190.09    1.82 7040.05  134.50 7041.27  178.08 7038.44  205.21  190.09    2.40  190.05    2.77   0.05   3.67 
1 1 1    2    9    3 o 14  160.79    1.79 5037.34  112.43 4753.27  155.11 5351.71  163.18  156.18    2.55  165.72    2.53  -9.54   3.59 
1 1 1    2    9    4 o 11  302.04    1.97 17774.88  231.43 17339.34  324.15 18227.74  330.53  298.30    2.79  305.84    2.77  -7.55   3.93 
1 1 1    2    9    5 o 16   97.17    2.73 1841.30  103.26 2072.43  147.79 1620.84  144.34  103.05    3.69   91.10    4.08  11.95   5.50 
1 1 1    2    9    6 o  4   79.91    3.37 1246.68  104.78 1048.51  146.25 1455.64  150.18   73.15    5.16   86.30    4.48 -13.15   6.84 
1 1 1    2    9    7 o  7  394.52    2.38 30327.52  366.44 30463.26  519.47 30193.07  517.00  395.36    3.37  393.61    3.37   1.76   4.77 
1 1 1    2    9    8 o  2  553.47    3.18 59697.97  685.78 59846.74  972.95 59551.09  966.76  554.06    4.51  552.69    4.49   1.37   6.36 
1 1 1    2    9    9 o 18   16.19    7.29  -50.32   96.76  -87.18  138.16  -14.84  135.55   18.87    8.58   21.08    9.09  -2.21  12.50 
1 1 1    2    9   10 o  2  179.17    2.22 6254.78  154.65 6582.85  227.48 5972.80  210.89  183.79    3.18  175.07    3.09   8.72   4.43 
1 1 1    2    9   11 o 18  631.14    3.60 77642.26  885.56 77350.86 1118.35 78132.13 1450.02  629.86    4.56  632.86    5.88  -3.00   7.44 
1 1 1    2    9   12 o  3  255.61    1.86 12730.25  184.80 12842.34  238.60 12562.19  292.16  256.72    2.39  253.89    2.95   2.83   3.80 
1 1 1    2    9   13 o 17  649.60    3.69 82265.15  933.23 82521.97 1184.12 81844.08 1516.18  650.48    4.67  647.56    6.01   2.92   7.61 
1 1 1    2    9   14 o 16   64.63    2.97  815.91   74.67  746.00  100.21  903.21  111.98   61.71    4.19   67.92    4.25  -6.21   5.97 
1 1 1    2    9   15 o 12  229.55    1.67 10267.68  149.55 10023.96  189.16 10674.08  244.26  226.80    2.14  234.02    2.68  -7.22   3.43 
1 1 1    2    9   16 o 15  216.02    1.63 9092.86  137.24 9339.99  179.38 8743.95  213.14  218.92    2.10  211.80    2.58   7.12   3.33 
1 1 1    2    9   17 o 11   80.27    2.19 1256.64   68.30 1408.76   89.58 1045.50  105.54   84.97    2.71   73.12    3.72  11.85   4.60 
1 1 1    2    9   18 o  8  162.70    1.50 5157.78   94.91 5171.04  136.40 5145.34  132.14  162.89    2.15  162.48    2.09   0.40   3.00 
1 1 1    2    9   19 o 16  155.24    1.48 4695.77   89.56 4589.70  126.32 4802.98  127.00  153.45    2.11  156.98    2.08  -3.53   2.96 
1 1 1    2    9   20 o  5  118.20    1.52 2722.48   69.77 2653.97   98.59 2791.21   98.75  116.69    2.17  119.67    2.12  -2.98   3.03 
1 1 1    2    9   21 o 13  107.26    1.60 2242.15   66.91 2260.80   95.62 2224.24   93.67  107.69    2.28  106.82    2.25   0.87   3.20 
1 1 1    2    9   22 o 10  166.99    1.93 5435.49  125.76 5903.34  186.47 5045.19  170.32  173.99    2.75  160.85    2.72  13.14   3.87 
1 1 1    2    9   23 o  2  229.88    1.62 10298.65  144.67 10100.85  243.93 10405.97  179.68  227.58    2.75  231.05    2.00  -3.47   3.40 
1 1 1    2    9   24 o  6  188.93    1.95 6958.02  143.79 7264.43  225.99 6749.60  186.38  192.97    3.01  186.04    2.57   6.93   3.96 
1 1 1    2    9   25 o  3  222.99    2.03 9693.81  176.38 9669.03  278.26 9710.46  228.05  222.59    3.21  223.13    2.62  -0.54   4.14 
1 1 1    2    9   26 o  3  209.99    1.99 8596.62  162.87 8245.05  250.42 8854.34  214.41  205.54    3.13  213.06    2.58  -7.52   4.06 
1 1 1    2    9   27 o  5  150.67    2.08 4426.89  122.05 4240.20  184.55 4571.98  162.70  147.36    3.21  153.06    2.73  -5.71   4.22 
1 1 1    2    9   28 o 12  109.01    2.09 2317.66   88.92 2251.34  137.20 2365.69  116.76  107.29    3.29  110.08    2.72  -2.79   4.27 
1 1 1    2    9   29 o  1  179.51    1.86 6283.69  130.43 6625.63  209.72 6068.02  166.55  184.19    2.92  176.34    2.42   7.85   3.80 
1 1 1    2    9   30 o  7   91.36    4.03 1637.83  143.26    0.00    0.00 1637.83  143.26       ?       ?   91.36    4.03      ?      ? 
1 1 1    2    9   31 o  4   94.31    4.19 1748.76  153.73    0.00    0.00 1748.76  153.73       ?       ?   94.31    4.19      ?      ? 
1 1 1    2    9   32 o  2  120.66    3.72 2856.40  174.54    0.00    0.00 2856.40  174.54       ?       ?  120.66    3.72      ?      ? 
1 1 1    2    9   33 x  6       ?       ?       ?       ?       ?       ?       ?       ?       ?       ?       ?       ?      ?      ? 
1 1 1    2    9   34 o 15  110.97    3.56 2420.32  153.89    0.00    0.00 2420.32  153.89       ?       ?  110.97    3.56      ?      ? 
1 1 1    2   10    0 o 15   45.89    8.18  447.67  132.44  447.67  132.44  447.67  132.44   45.89    8.18   45.89    8.18   0.00   0.00 
1 1 1    2   10    1 o 12  424.20    2.53 35063.29  418.38 35473.62  595.61 34663.63  587.81  426.63    3.58  421.73    3.58   4.90   5.06 
1 1 1    2   10    2 o  9  501.18    2.92 48948.43  571.09 47219.84  786.41 50877.20  830.70  492.19    4.10  510.89    4.17 -18.70   5.85 
1 1 1    2   10    3 o 14  219.48    1.82 9385.51  156.06 9801.45  227.20 9013.96  214.73  224.28    2.60  215.08    2.56   9.20   3.65 
1 1 1    2   10    4 o  3  255.23    1.93 12691.74  191.57 12519.06  267.80 12872.69  274.14  253.47    2.71  257.02    2.74  -3.55   3.85 
1 1 1    2   10    5 f  0  716.69    4.06 100122.13 1133.09 99877.49 1599.86 100368.34 1605.02  715.61    5.74  717.37    5.74  -1.76   8.12 
1 1 1    2   10    6 o  8   11.17    5.59 -285.44  102.06 -243.52  143.31 -328.56  145.37   15.62    7.57   14.38    7.10   1.24  10.38 
1 1 1    2   10    7 f  0  501.44    2.92 48999.54  570.92 48050.42  797.07 49999.52  818.16  496.48    4.12  506.45    4.15  -9.97   5.85 
1 1 1    2   10    8 o  9  474.24    2.81 43826.40  518.63 44073.96  737.05 43583.61  729.91  475.50    3.98  472.85    3.96   2.65   5.61 
1 1 1    2   10    9 o 10  311.55    2.08 18912.12  252.58 18627.86  352.60 19211.72  361.99  309.17    2.93  313.98    2.96  -4.81   4.16 
1 1 1    2   10   10 o  5  520.18    3.04 52734.13  615.43 52055.85  862.38 53438.07  878.56  516.72    4.28  523.54    4.31  -6.81   6.07 
1 1 1    2   10   11 o 12  303.56    2.02 17955.61  238.98 17515.79  337.87 18396.00  338.08  299.79    2.89  307.24    2.82  -7.44   4.04 
1 1 1    2   10   12 o  6  219.19    1.70 9361.43  145.61 9408.49  185.93 9286.78  234.16  219.73    2.17  218.29    2.75   1.44   3.51 
1 1 1    2   10   13 o  6  138.13    1.84 3717.56   98.98 3600.54  125.85 3907.37  160.28  135.92    2.38  141.59    2.91  -5.66   3.75 
1 1 1    2   10   14 o  7  183.62    1.64 6569.89  116.99 6245.98  146.77 7134.37  193.75  179.03    2.10  191.32    2.60 -12.29   3.34 
1 1 1    2   10   15 o  3  386.69    2.32 29143.20  348.81 29439.95  446.73 28679.70  558.30  388.60    2.95  383.47    3.74   5.13   4.76 
1 1 1    2   10   16 o 19  131.92    1.71 3391.20   88.14 3314.20  116.06 3496.13  135.48  130.40    2.28  133.92    2.60  -3.52   3.46 
1 1 1    2   10   17 o 12  151.23    1.62 4456.54   95.22 4330.62  121.48 4657.19  153.35  149.06    2.09  154.57    2.55  -5.50   3.30 
1 1 1    2   10   18 o 15  208.20    1.70 8446.99  137.86 8630.33  169.61 8090.17  236.62  210.43    2.07  203.69    2.98   6.74   3.63 
1 1 1    2   10   19 o  6  167.84    1.53 5489.37   99.85 5241.67  142.75 5726.66  139.72  163.98    2.23  171.41    2.09  -7.42   3.06 
1 1 1    2   10   20 f  0   74.40    2.19 1080.01   63.35 1022.23   88.74 1140.06   90.46   72.32    3.16   76.39    3.05  -4.07   4.39 
1 1 1    2   10   21 o 11   11.12    5.25  -67.97   59.44  -13.40   86.30 -117.21   81.98   16.60    7.20   12.37    5.93   4.23   9.33 
1 1 1    2   10   22 o  6  244.07    1.82 11610.06  172.83 11615.37  271.44 11606.44  224.13  244.04    2.85  243.99    2.36   0.05   3.70 
1 1 1    2   10   23 o  8  109.68    1.79 2344.87   76.33 2473.36  132.02 2280.37   93.54  112.56    3.01  108.15    2.22   4.41   3.74 
1 1 1    2   10   24 o  2  225.03    2.08 9872.07  182.73 9827.54  285.54 9902.95  237.79  224.41    3.27  225.33    2.71  -0.92   4.24 
1 1 1    2   10   25 o 10  179.46    1.97 6278.51  137.52 5908.77  209.40 6558.90  182.36  174.01    3.09  183.38    2.55  -9.37   4.01 
1 1 1    2   10   26 o  1   89.93    2.83 1579.88   99.07 1506.18  142.57 1648.71  137.78   87.66    4.19   91.77    3.86  -4.10   5.70 
1 1 1    2   10   27 o  1   55.04    4.38  596.69   93.05  152.99  156.61  838.79  115.69   29.74   10.65   65.28    4.58 -35.55  11.60 
1 1 1    2   10   28 o 11   74.96    2.89 1099.10   84.24  942.80  122.99 1237.19  115.61   69.20    4.59   79.44    3.75 -10.24   5.92 
1 1 1    2   10   29 o 15   40.27    4.40  321.45   67.94  346.34   99.00  299.29   93.42   41.46    6.33   38.45    6.47   3.01   9.05 
1 1 1    2   10   30 o  5   76.37    3.07 1141.97   91.22 1145.88  116.18 1135.67  147.30   76.38    3.92   75.84    5.01   0.54   6.36 
1 1 1    2   10   31 x 13       ?       ?       ?       ?       ?       ?       ?       ?       ?       ?       ?       ?      ?      ? 
1 1 1    2   10   32 x  1       ?       ?       ?       ?       ?       ?       ?       ?       ?       ?       ?       ?      ?      ? 
1 1 1    2   10   33 o  5   54.79    5.50  601.55  115.91  384.66  161.68  830.84  166.24   42.36    9.96   64.07    6.76 -21.71  12.04 
1 1 1    2   11    0 x  9       ?       ?       ?       ?       ?       ?       ?       ?       ?       ?       ?       ?      ?      ? 
1 1 1    2   11    1 o 19  644.65    3.68 80997.87  923.37 79978.94 1294.30 82053.97 1317.69  640.43    5.19  648.68    5.21  -8.25   7.35 
1 1 1    2   11    2 o  7  346.78    2.25 23432.41  303.76 23776.25  435.07 23105.38  424.29  349.29    3.20  344.33    3.16   4.96   4.50 
1 1 1    2   11    3 o  7  254.39    1.95 12608.49  193.60 12661.97  271.78 12553.40  275.84  254.91    2.74  253.81    2.79   1.10   3.91 
1 1 1    2   11    4 f  0  580.41    3.34 65655.19  755.28 66671.91 1080.31 64683.07 1056.34  584.77    4.74  575.98    4.71   8.78   6.68 
1 1 1    2   11    5 o  1  178.65    2.18 6218.47  151.61 5980.81  218.79 6437.96  210.27  175.18    3.21  181.76    2.97  -6.58   4.37 
1 1 1    2   11    6 o 12  276.30    2.26 14874.97  243.17 14431.70  313.03 15549.62  386.18  272.13    2.95  282.45    3.51 -10.32   4.59 
1 1 1    2   11    7 o  5  151.09    2.33 4448.17  136.93 4385.52  197.96 4505.64  189.60  150.00    3.39  152.05    3.20  -2.04   4.66 
1 1 1    2   11    8 o  7   65.08    4.47  829.73  112.67  811.89  159.06  847.69  159.63   64.18    6.45   65.61    6.32  -1.43   9.03 
1 1 1    2   11    9 o 11  362.04    2.48 25541.77  349.89 26166.24  547.58 25110.89  454.85  366.37    3.84  358.94    3.25   7.43   5.03 
1 1 1    2   11   10 o 14   51.99    4.84  531.70   96.90  514.61  138.91  547.89  135.23   50.83    7.22   52.54    6.76  -1.71   9.89 
1 1 1    2   11   11 o  8  346.39    2.15 23380.87  289.91 23390.54  410.52 23371.25  409.47  346.41    3.04  346.27    3.03   0.14   4.30 
1 1 1    2   11   12 o 15  481.03    2.80 45100.92  524.07 45247.43  664.72 44860.25  851.95  481.74    3.54  479.54    4.56   2.19   5.77 
1 1 1    2   11   13 o  4  204.95    1.71 8185.17  136.76 8087.64  171.96 8353.00  225.58  203.72    2.17  207.01    2.80  -3.29   3.54 
1 1 1    2   11   14 o 15  107.30    2.12 2243.75   88.66 2297.75  116.84 2170.47  136.12  108.53    2.77  105.45    3.32   3.08   4.32 
1 1 1    2   11   15 o  5  133.75    1.79 3486.00   93.23 3650.26  122.62 3260.89  143.54  136.85    2.30  129.33    2.85   7.52   3.66 
1 1 1    2   11   16 o 17   21.27    7.26   81.21   72.23   12.94   93.01  184.98  114.67   18.55    7.74   30.48    9.02 -11.93  11.88 
1 1 1    2   11   17 o 10  259.38    1.76 13110.61  178.32 13395.50  229.17 12673.34  283.91  262.15    2.24  254.94    2.86   7.21   3.63 
1 1 1    2   11   18 o  9   35.64    5.11  253.20   68.91  269.29   91.18  231.75  105.25   36.53    6.65   33.69    8.11   2.83  10.49 
1 1 1    2   11   19 o  7  140.14    1.58 3826.95   86.52 3757.41  125.58 3889.80  119.38  138.83    2.32  141.26    2.17  -2.43   3.18 
1 1 1    2   11   20 o  2  218.63    1.63 9315.36  139.03 9213.91  195.27 9419.68  198.01  217.40    2.31  219.81    2.31  -2.41   3.26 
1 1 1    2   11   21 o 11   76.47    2.40 1141.24   71.44 1066.41  103.50 1209.33   98.72   73.83    3.61   78.66    3.23  -4.83   4.84 
1 1 1    2   11   22 o  5   91.35    2.19 1626.90   77.97 1793.26  131.83 1537.39   96.69   95.79    3.54   88.74    2.80   7.05   4.51 
1 1 1    2   11   23 o  7  144.96    1.70 4095.75   96.19 4312.95  161.09 3975.40  119.91  148.70    2.78  142.80    2.16   5.90   3.52 
1 1 1    2   11   24 o  2   71.87    2.35 1008.29   65.78 1055.32  117.31  986.71   79.45   73.38    4.12   71.06    2.88   2.32   5.02 
1 1 1    2   11   25 o 13  167.37    2.09 5461.98  136.34 5287.82  204.22 5602.01  183.12  164.58    3.18  169.44    2.77  -4.86   4.22 
1 1 1    2   11   26 o  1   75.14    3.46 1105.53  100.93 1121.38  142.29 1089.47  143.20   75.50    4.86   74.39    4.97   1.10   6.95 
1 1 1    2   11   27 o 13   12.43    5.89  -91.47   76.39 -132.36  103.62  -42.81  113.05   14.24    6.78   17.91    7.99  -3.67  10.48 
1 1 1    2   11   28 o 12  175.42    2.30 6004.25  156.87 6256.46  207.77 5669.83  239.25  178.97    2.98  170.27    3.61   8.70   4.68 
1 1 1    2   11   29 o  2  114.38    2.35 2553.36  104.92 2689.18  150.18 2423.83  146.65  117.23    3.29  111.28    3.39   5.95   4.72 
1 1 1    2   11   30 o 16   67.69    3.03  897.97   79.61 2051.73  124.74  104.99  103.42  102.36    3.13   24.38    8.67  77.98   9.21 
1 1 1    2   11   31 o 17   33.23    4.93  222.10   61.87  432.34   99.12   87.89   79.20   46.46    5.59   21.96    7.60  24.50   9.43 
1 1 1    2   11   32 x  0       ?       ?       ?       ?       ?       ?       ?       ?       ?       ?       ?       ?      ?      ? 
1 1 1    2   11   33 x  6       ?       ?       ?       ?       ?       ?       ?       ?       ?       ?       ?       ?      ?      ? 
1 1 1    2   12    0 o 14  368.72    3.41 26499.12  489.43 26499.12  489.43 26499.12  489.43  368.72    3.41  368.72    3.41   0.00   0.00 
1 1 1    2   12    1 o 19  286.10    2.16 15949.26  240.34 15749.37  341.46 16145.53  338.34  284.28    3.08  287.83    3.02  -3.56   4.31 
1 1 1    2   12    2 o 18  117.90    3.03 2710.70  139.10 2586.68  186.73 2865.30  208.49  115.11    4.17  121.15    4.42  -6.03   6.08 
1 1 1    2   12    3 o 11  191.52    2.28 7147.35  169.82 6815.39  240.23 7478.93  240.10  187.00    3.30  195.90    3.15  -8.90   4.56 
1 1 1    2   12    4 o  5  212.42    2.12 8792.06  175.74 8747.42  245.52 8838.96  251.68  211.86    2.97  212.97    3.03  -1.10   4.25 
1 1 1    2   12    5 o  8  303.57    2.14 17956.38  253.56 18046.10  363.93 17871.74  353.46  304.30    3.07  302.82    3.00   1.47   4.29 
1 1 1    2   12    6 f  0  358.94    2.33 25105.57  325.70 25207.61  460.50 25003.44  460.72  359.63    3.29  358.17    3.30   1.46   4.66 
1 1 1    2   12    7 o 14   69.42    4.33  943.30  116.45  831.37  167.93 1046.97  161.61   64.91    6.74   73.03    5.73  -8.12   8.84 
1 1 1    2   12    8 o  9  306.96    2.05 18360.20  245.65 18057.29  340.02 18690.92  355.28  304.39    2.87  309.68    2.94  -5.29   4.11 
1 1 1    2   12    9 o  4  344.61    2.17 23141.94  291.81 23367.80  415.52 22922.13  409.92  346.24    3.08  342.93    3.07   3.32   4.35 
1 1 1    2   12   10 o 11  229.90    1.81 10299.02  161.96 10296.57  228.46 10301.50  229.64  229.85    2.55  229.91    2.56  -0.05   3.62 
1 1 1    2   12   11 o  4  239.84    1.79 11209.16  167.57 11262.52  240.99 11159.21  233.16  240.38    2.57  239.28    2.50   1.10   3.59 
1 1 1    2   12   12 o 19  265.45    1.86 13731.18  192.58 13435.49  269.42 14040.10  275.38  262.54    2.63  268.38    2.63  -5.84   3.72 
1 1 1    2   12   13 o 19   91.47    2.45 1631.87   87.09 1732.69  111.52 1474.27  139.42   94.22    3.04   86.83    4.13   7.39   5.13 
1 1 1    2   12   14 o 15  162.46    1.77 5143.32  112.11 5091.18  140.36 5235.19  186.33  161.62    2.23  163.86    2.92  -2.24   3.67 
1 1 1    2   12   15 o 10  289.69    1.92 16354.76  216.43 16350.75  274.80 16361.32  351.25  289.62    2.44  289.66    3.11  -0.04   3.95 
1 1 1    2   12   16 o  3   69.45    2.96  942.23   80.01  992.87  104.07  869.06  125.10   71.24    3.76   66.53    4.86   4.71   6.15 
1 1 1    2   12   17 o  2  196.52    1.66 7525.88  127.42 7624.06  164.96 7380.68  200.61  197.77    2.14  194.56    2.65   3.21   3.40 
1 1 1    2   12   18 o 14  151.95    1.72 4499.47  101.97 4550.81  131.53 4422.14  161.42  152.79    2.21  150.59    2.75   2.20   3.53 
1 1 1    2   12   19 o 12  206.45    1.68 8306.18  135.20 8538.93  175.04 7962.00  212.86  209.29    2.15  202.06    2.70   7.23   3.45 
1 1 1    2   12   20 o 13  106.14    2.07 2196.02   85.59 2168.60  121.76 2222.81  120.35  105.40    2.97  106.71    2.90  -1.32   4.15 
1 1 1    2   12   21 o  4   55.08    3.26  594.11   69.57  772.45  101.83  438.02   95.26   62.75    4.19   47.02    5.29  15.72   6.75 
1 1 1    2   12   22 o  8   61.13    2.75  730.40   65.39  901.78   93.30  564.94   91.67   67.88    3.54   53.59    4.43  14.29   5.67 
1 1 1    2   12   23 o  6  138.44    1.80 3735.84   97.26 3583.68  156.88 3830.83  123.96  135.53    2.97  140.17    2.27  -4.64   3.74 
1 1 1    2   12   24 f  0  116.42    2.00 2642.59   90.69 2543.64  164.14 2686.07  108.81  114.05    3.70  117.36    2.38  -3.30   4.40 
1 1 1    2   12   25 o 19   87.14    2.55 1482.91   86.59 1422.38  169.49 1504.29  100.73   85.03    5.14   87.73    2.95  -2.70   5.93 
1 1 1    2   12   26 o 16   93.51    2.63 1708.32   95.64 1568.06  140.23 1830.32  130.78   89.42    4.04   96.70    3.48  -7.28   5.33 
1 1 1    2   12   27 o  3   68.46    3.37  918.31   89.66 1070.08  132.66  790.67  121.66   73.73    4.64   63.28    4.97  10.45   6.80 
1 1 1    2   12   28 o  1   50.79    4.14  508.62   81.21  512.76  112.89  504.17  116.92   50.71    5.82   50.22    6.10   0.49   8.43 
1 1 1    2   12   29 o  1   99.09    2.54 1918.80   97.82 2023.80  140.96 1821.26  135.86  101.61    3.57   96.37    3.62   5.23   5.08 
1 1 1    2   12   30 o 14   29.54    6.50  179.81   72.73  391.52  106.53   -4.99   99.53   43.98    6.41   18.09    7.79  25.89  10.09 
1 1 1    2   12   31 o  4   64.86    3.23  826.15   81.29 2744.86  147.57   -9.59   97.39  118.34    3.20   17.66    7.66 100.68   8.30 
1 1 1    2   12   32 x  6       ?       ?       ?       ?       ?       ?       ?       ?       ?       ?       ?       ?      ?      ? 
1 1 1    2   13    0 o  2  250.94    2.86 12274.81  279.11 12274.81  279.11 12274.81  279.11  250.94    2.86  250.94    2.86   0.00   0.00 
1 1 1    2   13    1 o 17   77.66    4.38 1179.67  131.93  996.07  191.05 1347.02  182.40   71.08    6.99   82.90    5.68 -11.81   9.01 
1 1 1    2   13    2 o  1  220.73    2.12 9494.05  182.50 9747.75  264.13 9262.29  252.45  223.64    3.03  218.00    2.97   5.64   4.25 
1 1 1    2   13    3 o  2  165.63    2.67 5346.06  172.15 5352.12  208.37 5333.04  305.53  165.71    3.23  165.30    4.75   0.41   5.74 
1 1 1    2   13    4 f  0  171.66    2.06 5741.85  137.53 5732.71  191.08 5751.68  198.10  171.51    2.86  171.79    2.96  -0.28   4.12 
1 1 1    2   13    5 o 19  207.19    2.04 8364.83  164.96 8254.99  255.86 8442.96  215.79  205.79    3.19  208.14    2.66  -2.35   4.15 
1 1 1    2   13    6 o  1  206.96    1.89 8345.88  152.60 8388.28  217.43 8304.74  214.21  207.46    2.69  206.43    2.66   1.03   3.79 
1 1 1    2   13    7 o 17  380.71    2.35 28245.50  349.19 28548.39  494.41 27944.04  493.25  382.68    3.32  378.60    3.34   4.07   4.71 
1 1 1    2   13    8 f  0  297.31    1.97 17225.17  228.45 17077.21  322.17 17374.80  323.99  296.00    2.79  298.56    2.79  -2.57   3.94 
1 1 1    2   13    9 o 15  254.77    1.88 12647.64  186.64 12580.86  260.67 12717.89  267.35  254.06    2.63  255.44    2.69  -1.38   3.76 
1 1 1    2   13   10 o  1   83.74    2.97 1368.88   96.89 1297.62  140.69 1433.18  133.64   81.43    4.45   85.62    4.02  -4.19   6.00 
1 1 1    2   13   11 o  7  314.43    2.05 19267.41  250.98 19168.40  353.84 19367.67  356.06  313.56    2.90  315.19    2.90  -1.63   4.10 
1 1 1    2   13   12 o  8  185.93    1.77 6736.71  128.23 6681.76  181.68 6791.27  181.02  185.14    2.52  186.65    2.49  -1.51   3.54 
1 1 1    2   13   13 o  5  121.68    2.25 2885.66  106.45 2925.50  142.45 2835.28  160.20  122.49    2.98  120.52    3.41   1.97   4.54 
1 1 1    2   13   14 f  0  115.02    2.15 2578.47   96.30 2509.32  123.35 2686.40  154.10  113.45    2.79  117.31    3.37  -3.86   4.38 
1 1 1    2   13   15 o  2  255.35    1.81 12706.89  180.44 13042.35  231.38 12186.25  288.25  258.66    2.30  249.98    2.96   8.68   3.75 
1 1 1    2   13   16 o 11   63.47    3.39  788.19   83.43  841.01  107.42  707.88  132.45   65.50    4.23   59.89    5.75   5.61   7.14 
1 1 1    2   13   17 o 15  116.39    2.02 2640.70   91.78 2643.62  119.07 2636.42  144.07  116.44    2.62  116.21    3.18   0.23   4.13 
1 1 1    2   13   18 o 19  194.86    1.74 7400.37  132.40 7275.18  170.53 7590.38  210.09  193.18    2.27  197.29    2.73  -4.11   3.55 
1 1 1    2   13   19 o 16  417.15    2.49 33931.13  405.27 34555.98  519.58 32960.39  647.62  420.86    3.17  410.84    4.05  10.02   5.14 
1 1 1    2   13   20 o  4  159.99    1.70 4988.60  105.74 5325.77  155.55 4698.94  144.17  165.27    2.42  155.24    2.38  10.03   3.39 
1 1 1    2   13   21 o  4   30.34    6.32  187.17   72.28  203.38  104.17  172.12  100.37   31.57    8.34   29.22    8.38   2.35  11.83 
1 1 1    2   13   22 o 10   35.21    5.19  247.80   69.03  313.90   94.53  172.27  101.05   39.51    6.36   29.23    8.42  10.28  10.55 
1 1 1    2   13   23 o  4  114.59    2.04 2560.31   90.97 2290.76  146.34 2730.08  116.14  108.25    3.47  118.31    2.52 -10.05   4.29 
1 1 1    2   13   24 o 19  120.03    2.17 2810.06  101.58 2705.18  163.83 2875.56  129.47  117.61    3.58  121.39    2.74  -3.78   4.51 
1 1 1    2   13   25 o  2   70.33    2.80  967.11   76.57  786.21  123.49 1080.12   97.60   63.10    5.07   74.27    3.38 -11.16   6.09 
1 1 1    2   13   26 o  5   76.27    2.13 1135.89   63.22 1562.74  151.63 1046.06   69.56   89.19    4.38   73.17    2.44  16.02   5.01 
1 1 1    2   13   27 o  4  159.09    2.10 4937.53  130.13 4919.73  197.36 4951.22  173.08  158.66    3.19  159.23    2.79  -0.57   4.24 
1 1 1    2   13   28 o 10   58.05    3.71  662.51   83.39  670.78  115.28  653.44  120.79   58.17    5.14   57.34    5.47   0.83   7.51 
1 1 1    2   13   29 o 18   23.51    7.55  108.43   78.38  205.20  110.75   11.30  110.95   31.41    8.73   19.79    8.37  11.62  12.09 
1 1 1    2   13   30 o  3   91.82    2.86 1650.45  102.19 4744.39  178.08  131.38  124.78  155.73    2.93   26.90    9.52 128.82   9.97 
1 1 1    2   13   31 o 15   86.89    2.91 1480.42   98.48 4264.66  172.66  137.82  119.89  147.53    3.00   26.93    9.35 120.60   9.82 
1 1 1    2   13   32 o  5   34.56    9.53  254.68  132.41  182.94  192.52  319.09  182.42   31.75   11.75   38.39   11.38  -6.64  16.36 
1 1 1    2   14    0 o 11  179.11    2.76 6255.81  192.77 6255.81  192.77 6255.81  192.77  179.11    2.76  179.11    2.76   0.00   0.00 
1 1 1    2   14    1 o  5  135.36    2.35 3570.70  123.86 3782.93  179.39 3377.34  171.23  139.30    3.31  131.58    3.34   7.72   4.70 
1 1 1    2   14    2 o 19  250.34    1.91 12211.64  186.34 12199.88  255.19 12225.08  272.72  250.19    2.62  250.44    2.79  -0.25   3.83 
1 1 1    2   14    3 o  2  287.58    2.02 16116.05  226.61 16207.04  321.73 16026.46  319.25  288.36    2.86  286.75    2.86   1.61   4.05 
1 1 1    2   14    4 o 16  303.35    2.06 17932.01  243.41 18578.19  351.77 17338.35  337.17  308.72    2.92  298.25    2.90  10.48   4.12 
1 1 1    2   14    5 o  5  319.64    2.08 19910.33  259.09 20038.87  369.68 19786.24  363.23  320.62    2.96  318.60    2.93   2.03   4.16 
1 1 1    2   14    6 o  5  205.49    1.86 8228.50  149.24 8263.38  217.99 8197.73  204.74  205.90    2.72  205.08    2.56   0.81   3.73 
1 1 1    2   14    7 o  9  224.48    1.87 9819.86  163.82 9410.83  225.20 10279.54  238.74  219.73    2.63  229.64    2.67  -9.92   3.75 
1 1 1    2   14    8 o 14  282.69    1.96 15573.53  215.97 15950.90  310.13 15218.21  300.93  286.05    2.78  279.40    2.76   6.65   3.92 
1 1 1    2   14    9 o 14  188.54    1.84 6927.16  134.89 6876.30  193.38 6975.35  188.25  187.81    2.64  189.17    2.55  -1.35   3.68 
1 1 1    2   14   10 o 11   82.80    2.99 1338.64   96.44 1342.68  136.31 1334.60  136.46   82.84    4.24   82.59    4.26   0.25   6.01 
1 1 1    2   14   11 o 13  115.77    2.32 2612.31  104.58 2478.33  152.36 2731.67  143.80  112.67    3.47  118.31    3.12  -5.65   4.67 
1 1 1    2   14   12 o  9  378.56    2.33 27934.63  343.54 28164.83  489.75 27711.64  482.02  380.01    3.31  376.94    3.28   3.07   4.66 
1 1 1    2   14   13 o 18   29.38    7.47  175.71   85.71  339.15  125.05   30.87  117.72   40.86    8.14   21.50    8.81  19.36  12.00 
1 1 1    2   14   14 o 11   47.46    4.73  444.34   86.36  508.92  111.09  345.66  137.32   50.69    5.72   41.16    8.83   9.54  10.52 
1 1 1    2   14   15 o 12  111.79    2.15 2436.05   93.73 2433.34  117.22 2440.87  156.09  111.71    2.69  111.78    3.59  -0.08   4.49 
1 1 1    2   14   16 o 13  135.26    2.01 3566.04  105.83 3344.61  125.04 4125.18  198.70  130.97    2.45  145.40    3.51 -14.42   4.28 
1 1 1    2   14   17 o  4  145.05    1.89 4100.61  106.96 4017.93  134.91 4240.56  175.52  143.55    2.41  147.44    3.06  -3.89   3.89 
1 1 1    2   14   18 o 11   88.25    2.57 1519.93   88.16 1608.63  115.34 1395.29  136.72   90.74    3.27   84.42    4.17   6.32   5.30 
1 1 1    2   14   19 o 10   81.80    2.53 1306.09   80.58 1268.74  103.82 1362.68  127.80   80.56    3.31   83.44    3.94  -2.88   5.15 
1 1 1    2   14   20 o 16  124.99    1.80 3044.90   87.77 3454.52  123.90 2632.37  124.34  133.10    2.39  116.17    2.75  16.93   3.64 
1 1 1    2   14   21 o  3  227.24    1.74 10064.83  153.73 9987.36  219.19 10139.84  215.67  226.30    2.49  228.02    2.43  -1.73   3.47 
1 1 1    2   14   22 o 16   99.75    2.15 1940.30   83.65 1981.11  122.22 1904.33  114.73  100.70    3.12   98.74    2.99   1.96   4.32 
1 1 1    2   14   23 o  7   52.95    4.03  551.43   82.51  485.49  116.02  618.92  117.37   49.33    6.17   55.91    5.46  -6.58   8.24 
1 1 1    2   14   24 o  3  213.98    1.86 8928.69  154.99 9108.25  243.80 8806.90  200.79  215.97    2.90  212.45    2.43   3.53   3.78 
1 1 1    2   14   25 o 17  196.78    1.88 7552.26  144.32 7379.92  250.07 7638.32  176.71  194.29    3.30  197.84    2.29  -3.55   4.02 
1 1 1    2   14   26 o 17  135.58    1.68 3584.51   88.75 3163.21  180.28 3719.29  101.97  127.11    3.64  138.09    1.90 -10.99   4.11 
1 1 1    2   14   27 o  5  148.11    1.80 4278.89  103.94 4708.39  195.68 4110.06  122.68  155.17    3.24  145.12    2.17  10.04   3.90 
1 1 1    2   14   28 o  1  121.84    2.47 2900.11  117.29 2991.01  168.19 2814.05  163.65  123.51    3.50  119.80    3.51   3.71   4.96 
1 1 1    2   14   29 o 13  117.28    2.51 2687.87  114.91 2689.11  163.53 2686.66  161.50  117.07    3.59  117.03    3.55   0.04   5.05 
1 1 1    2   14   30 o  8   71.08    3.75  995.54  103.42 2609.57  156.55 -254.42  137.77  115.26    3.49   14.69    7.19 100.56   7.99 
1 1 1    2   14   31 o 16   16.20    7.17  -24.78   89.62   79.55  136.09 -104.68  119.09   24.50    9.67   16.29    7.61   8.21  12.30 
1 1 1    2   15    0 o  8  198.67    2.59 7695.59  200.72 7695.59  200.72 7695.59  200.72  198.67    2.59  198.67    2.59  -0.00   0.00 
1 1 1    2   15    1 o  1   70.49    3.56  971.43   97.43 1083.62  133.88  845.14  142.04   74.37    4.64   65.54    5.62   8.83   7.29 
1 1 1    2   15    2 o  7  129.89    2.25 3288.20  113.73 3081.12  155.59 3525.77  166.65  125.67    3.18  134.47    3.18  -8.81   4.50 
1 1 1    2   15    3 o  3  120.41    2.33 2825.87  109.22 2748.14  147.59 2919.97  162.39  118.68    3.19  122.32    3.41  -3.64   4.67 
1 1 1    2   15    4 o  3  130.20    2.30 3304.07  116.86 3284.66  166.28 3323.01  164.28  129.75    3.29  130.55    3.23  -0.80   4.61 
1 1 1    2   15    5 o 13  479.68    2.82 44857.22  527.43 45092.75  749.79 44626.52  742.07  480.77    4.00  478.28    3.98   2.49   5.65 
1 1 1    2   15    6 o  2  195.39    1.84 7440.02  140.04 7485.53  205.58 7400.63  191.27  195.95    2.69  194.85    2.52   1.11   3.69 
1 1 1    2   15    7 o  6   84.71    3.22 1401.34  106.05 1380.33  149.65 1422.53  150.30   83.96    4.59   85.25    4.54  -1.28   6.46 
1 1 1    2   15    8 o  8  316.40    2.10 19510.84  258.31 19685.30  365.26 19336.28  365.37  317.74    2.95  314.91    2.98   2.83   4.19 
1 1 1    2   15    9 o  9  256.80    1.91 12851.92  190.94 12731.74  270.08 12972.00  269.97  255.54    2.71  257.95    2.69  -2.40   3.82 
1 1 1    2   15   10 o  4   78.01    3.23 1188.89   98.01 1187.60  148.22 1189.89  130.64   77.82    4.91   77.95    4.32  -0.13   6.54 
1 1 1    2   15   11 o 15  162.14    1.96 5123.66  123.64 5107.85  173.84 5139.84  175.88  161.85    2.76  162.36    2.78  -0.50   3.92 
1 1 1    2   15   12 o  2  100.96    2.39 1987.27   94.13 1974.88  133.10 1999.67  133.14  100.56    3.40  101.19    3.38  -0.63   4.80 
1 1 1    2   15   13 o 19  104.78    2.43 2140.26   99.33 2316.97  134.73 1929.86  147.01  108.94    3.18   99.36    3.80   9.57   4.96 
1 1 1    2   15   14 o  4  173.64    1.79 5876.36  121.28 5868.81  151.41 5889.87  202.61  173.51    2.24  173.77    2.99  -0.26   3.74 
1 1 1    2   15   15 o 11  205.18    1.81 8205.53  144.45 8075.83  182.57 8422.64  236.20  203.53    2.30  207.80    2.92  -4.28   3.72 
1 1 1    2   15   16 o 15  266.15    2.23 13809.90  230.98 13617.03  279.28 14227.44  410.91  264.24    2.71  269.94    3.91  -5.70   4.76 
1 1 1    2   15   17 o  3  127.39    2.03 3163.37  100.73 3283.78  129.49 2978.86  160.30  129.76    2.56  123.50    3.33   6.26   4.20 
1 1 1    2   15   18 o 14   42.73    5.04  362.01   82.28  402.69  106.19  300.89  130.17   44.90    6.24   38.30    8.89   6.60  10.86 
1 1 1    2   15   19 o 17  147.24    1.85 4226.23  106.25 4263.15  134.18 4164.16  173.97  147.86    2.33  146.09    3.06   1.78   3.84 
1 1 1    2   15   20 o  5  107.58    2.07 2256.29   86.69 2166.55  107.76 2420.89  145.94  105.39    2.62  111.31    3.37  -5.92   4.27 
1 1 1    2   15   21 o  6   83.75    2.68 1369.97   87.46 1416.45  123.68 1323.47  123.70   85.06    3.74   82.21    3.87   2.86   5.38 
1 1 1    2   15   22 o  6  246.12    1.91 11811.09  182.79 11686.48  256.35 11939.98  260.71  244.71    2.69  247.35    2.71  -2.64   3.81 
1 1 1    2   15   23 o 15   16.31    6.98   -2.02   78.78 -179.09  112.45  168.68  110.41   14.01    6.77   29.05    8.91 -15.04  11.19 
1 1 1    2   15   24 o  4  119.08    2.08 2766.43   96.36 2474.75  155.38 2948.67  122.82  112.42    3.55  122.90    2.57 -10.47   4.38 
1 1 1    2   15   25 o 15  177.72    1.92 6160.05  132.74 6264.76  230.98 6108.41  162.20  179.01    3.31  176.92    2.35   2.09   4.06 
1 1 1    2   15   26 o 16   85.50    2.58 1428.91   85.69 1412.69  155.48 1435.98  102.69   84.68    4.73   85.65    3.08  -0.97   5.65 
1 1 1    2   15   27 o 11   77.36    2.30 1169.58   69.17 1171.79  148.42 1168.97   78.17   76.97    4.98   77.30    2.60  -0.33   5.61 
1 1 1    2   15   28 o 13  125.09    2.62 3058.53  127.75 2776.59  171.62 3408.93  191.33  118.93    3.71  131.78    3.73 -12.85   5.26 
1 1 1    2   15   29 o 18  124.10    2.60 3012.09  125.50 2986.70  167.22 3044.83  189.89  123.33    3.48  124.40    3.92  -1.06   5.25 
1 1 1    2   15   30 o 13   66.41    4.29  873.65  110.52 2166.17  169.29  -86.23  145.89  104.74    4.16   19.04    8.72  85.70   9.66 
1 1 1    2   16    0 o 15  409.77    3.55 32740.07  565.90 32740.07  565.90 32740.07  565.90  409.77    3.55  409.77    3.55   0.00   0.00 
1 1 1    2   16    1 o 17  246.46    1.95 11837.83  186.97 11789.15  264.12 11886.73  264.71  245.90    2.76  246.92    2.75  -1.02   3.89 
1 1 1    2   16    2 o 16  100.85    2.77 1984.37  108.83 1982.00  167.28 1986.11  143.30  100.68    4.27  100.84    3.65  -0.15   5.62 
1 1 1    2   16    3 o  4  103.10    2.74 2074.01  109.95 2178.63  160.09 1980.61  151.27  105.60    3.90  100.68    3.86   4.92   5.49 
1 1 1    2   16    4 o  8   79.39    3.18 1231.20   98.28 1163.28  135.37 1306.91  142.92   77.06    4.53   81.69    4.51  -4.64   6.39 
1 1 1    2   16    5 o 11   77.64    3.56 1178.35  107.27 1273.71  150.78 1080.62  152.64   80.62    4.82   74.18    5.32   6.44   7.18 
1 1 1    2   16    6 o  7  211.81    1.93 8743.11  159.25 8774.22  228.99 8713.97  221.62  212.14    2.77  211.41    2.69   0.72   3.86 
1 1 1    2   16    7 o  8  205.06    1.89 8194.73  150.90 8191.93  212.09 8197.60  214.74  204.98    2.66  205.05    2.69  -0.07   3.78 
1 1 1    2   16    8 o  4   89.71    3.07 1571.28  106.98 1605.08  150.71 1536.97  151.88   90.57    4.28   88.61    4.41   1.96   6.15 
1 1 1    2   16    9 o 16  138.91    2.09 3761.02  113.36 3615.70  162.51 3898.73  158.20  136.16    3.06  141.40    2.87  -5.24   4.20 
1 1 1    2   16   10 o  7  136.39    2.08 3626.10  110.33 3643.89  160.81 3610.28  151.64  136.69    3.02  136.06    2.86   0.62   4.16 
1 1 1    2   16   11 o  1  183.81    1.91 6585.29  136.96 6581.88  191.61 6588.85  195.83  183.72    2.68  183.82    2.73  -0.09   3.83 
1 1 1    2   16   12 o  3  153.25    2.02 4577.76  120.41 4464.78  170.18 4691.03  170.40  151.30    2.89  155.09    2.82  -3.79   4.04 
1 1 1    2   16   13 o  6  170.06    1.91 5637.04  126.49 5420.44  175.54 5871.00  182.44  166.72    2.70  173.51    2.70  -6.79   3.82 
1 1 1    2   16   14 f  0  140.69    2.17 3858.64  118.97 3762.76  148.94 4027.71  197.77  138.90    2.75  143.65    3.53  -4.75   4.48 
1 1 1    2   16   15 f  0  104.22    2.57 2118.01  104.21 2233.70  132.66 1931.58  168.41  106.95    3.19   99.33    4.36   7.61   5.40 
1 1 1    2   16   16 o 12   69.60    3.29  947.56   88.87  908.22  109.34 1024.14  152.54   68.06    4.14   72.12    5.47  -4.07   6.86 
1 1 1    2   16   17 o  5   83.34    2.90 1356.54   93.98 1404.02  120.83 1283.87  149.51   84.72    3.67   80.89    4.77   3.83   6.01 
1 1 1    2   16   18 o  5   72.33    3.16 1022.94   88.76 1064.05  115.35  963.25  138.99   73.69    4.03   69.96    5.13   3.72   6.53 
1 1 1    2   16   19 o  9  122.66    2.09 2933.53   99.93 3065.72  127.63 2724.10  160.64  125.36    2.61  118.06    3.50   7.30   4.36 
1 1 1    2   16   20 o  9  104.46    2.55 2128.93  103.67 2544.78  142.65 1663.46  150.92  114.12    3.21   92.13    4.22  21.99   5.30 
1 1 1    2   16   21 o  9  123.19    2.28 2960.16  109.39 2741.81  151.66 3196.98  157.95  118.43    3.29  127.94    3.17  -9.51   4.57 
1 1 1    2   16   22 o  4  111.81    2.13 2438.55   92.67 2292.78  129.01 2593.93  133.20  108.29    3.06  115.20    2.97  -6.91   4.26 
1 1 1    2   16   23 o 11  132.40    1.95 3419.25  100.67 3302.98  139.37 3546.12  145.58  130.05    2.75  134.74    2.77  -4.70   3.91 
1 1 1    2   16   24 o 19  108.53    2.29 2298.68   96.90 2449.86  156.95 2205.55  123.18  111.84    3.61  106.20    2.98   5.64   4.68 
1 1 1    2   16   25 o  7   99.15    2.52 1920.85   97.24 1902.01  168.83 1930.20  118.95   98.36    4.42   99.32    3.08  -0.96   5.38 
1 1 1    2   16   26 o  5   36.18    5.87  265.31   79.90  212.39  132.12  295.82  100.32   32.13    9.72   37.97    7.04  -5.84  12.01 
1 1 1    2   16   27 o 15   89.47    2.29 1564.64   79.69 1737.82  159.52 1507.05   91.99   93.90    4.37   87.75    2.69   6.15   5.14 
1 1 1    2   16   28 o  6   59.22    2.99  688.38   68.86  515.15  130.32  755.48   81.10   50.33    6.82   61.98    3.37 -11.65   7.61 
1 1 1    2   16   29 o 11  208.67    2.47 8519.46  200.67 8789.94  286.73 8259.76  280.95  211.52    3.48  205.02    3.52   6.50   4.95 
1 1 1    2   17    0 o  7  293.82    2.89 16831.68  331.35 16831.68  331.35 16831.68  331.35  293.82    2.89  293.82    2.89  -0.00   0.00 
1 1 1    2   17    1 o  8  186.22    1.92 6758.68  138.98 7071.63  200.08 6466.86  193.21  190.44    2.70  182.12    2.72   8.33   3.83 
1 1 1    2   17    2 o 15  137.59    2.33 3690.22  125.17 3733.29  181.14 3650.86  173.15  138.34    3.36  136.81    3.25   1.53   4.67 
1 1 1    2   17    3 o  6  147.41    2.21 4235.50  127.05 4263.40  182.62 4209.33  176.88  147.85    3.17  146.91    3.09   0.94   4.43 
1 1 1    2   17    4 o 14   81.04    3.61 1283.94  113.60 1125.05  155.05 1468.10  166.92   75.68    5.29   86.54    4.97 -10.86   7.26 
1 1 1    2   17    5 f  0  114.12    2.65 2539.54  117.83 2500.83  161.89 2583.14  171.82  113.15    3.68  114.98    3.84  -1.83   5.32 
1 1 1    2   17    6 o 17  228.24    2.07 10153.86  184.22 10197.11  283.69 10122.33  242.25  228.64    3.18  227.84    2.73   0.80   4.19 
1 1 1    2   17    7 o 16   74.22    3.59 1077.43  103.41 1230.66  139.67  891.53  153.85   79.25    4.54   67.24    5.93  12.01   7.47 
1 1 1    2   17    8 o 19  274.05    1.98 14638.75  211.40 14524.08  295.16 14759.53  302.91  272.90    2.78  275.10    2.83  -2.20   3.96 
1 1 1    2   17    9 o  5   16.46    7.40  -47.60   98.95  -94.25  142.13   -3.74  137.83   18.92    8.65   21.59    9.23  -2.67  12.65 
1 1 1    2   17   10 o  4  230.52    1.87 10357.58  167.88 10193.00  237.47 10522.01  237.35  228.62    2.67  232.29    2.62  -3.66   3.74 
1 1 1    2   17   11 o 19  109.91    2.64 2355.84  112.99 2261.40  159.76 2450.34  159.81  107.56    3.82  111.98    3.67  -4.42   5.29 
1 1 1    2   17   12 o 16  120.49    2.64 2831.12  124.13 2508.98  170.57 3193.82  180.99  113.29    3.87  127.86    3.64 -14.57   5.31 
1 1 1    2   17   13 o 14  137.26    2.22 3673.34  118.73 3824.86  168.34 3523.36  167.49  140.01    3.09  134.37    3.20   5.64   4.44 
1 1 1    2   17   14 o  9   56.54    4.53  628.93   99.06  776.30  139.74  480.06  140.45   62.69    5.79   48.84    7.63  13.85   9.58 
1 1 1    2   17   15 o 14  117.45    2.35 2689.76  107.46 2753.05  139.55 2597.57  168.43  118.74    3.02  115.27    3.76   3.48   4.82 
1 1 1    2   17   16 o  5  122.97    2.24 2948.70  107.29 3105.22  137.08 2701.25  172.37  126.16    2.79  117.54    3.77   8.62   4.69 
1 1 1    2   17   17 o 12  107.27    2.28 2243.92   95.34 2449.52  117.64 1850.36  162.76  112.05    2.69   97.19    4.31  14.86   5.08 
1 1 1    2   17   18 o 14  131.35    2.08 3364.01  106.46 3544.96  140.98 3123.90  162.40  134.80    2.68  126.45    3.30   8.35   4.25 
1 1 1    2   17   19 o 12   95.08    2.73 1765.48  101.00 1853.04  128.56 1624.25  163.26   97.34    3.39   90.97    4.62   6.37   5.73 
1 1 1    2   17   20 o  7   12.51    6.12 -191.22   99.74 -235.48  127.64 -121.80  159.84   14.30    6.98   19.52    9.01  -5.23  11.40 
1 1 1    2   17   21 o 19   25.62    7.74  131.39   83.73  197.88  119.64   67.56  117.23   31.18    9.21   23.12    9.02   8.07  12.89 
1 1 1    2   17   22 o 12  125.26    1.98 3060.56   96.46 3012.02  132.45 3115.38  140.75  124.18    2.74  126.28    2.86  -2.10   3.96 
1 1 1    2   17   23 o 15  174.27    1.82 5923.29  123.65 5857.96  172.82 5991.82  177.00  173.21    2.56  175.18    2.59  -1.96   3.64 
1 1 1    2   17   24 o  7  142.52    2.00 3963.20  111.23 3640.98  173.86 4186.42  144.71  136.43    3.27  146.41    2.54  -9.98   4.14 
1 1 1    2   17   25 o  3   14.49    6.53  -38.36   78.04    9.73  113.73  -81.14  107.27   19.95    8.45   15.98    7.38   3.97  11.22 
1 1 1    2   17   26 o 12  136.55    2.15 3640.87  114.20 3405.36  182.91 3791.33  146.20  131.73    3.57  139.24    2.69  -7.51   4.47 
1 1 1    2   17   27 o  3   18.20    6.88   49.02   66.90  -92.50  118.17  115.79   81.16   16.60    7.69   24.12    7.68  -7.52  10.87 
1 1 1    2   17   28 o 16   48.70    4.00  470.29   75.16  398.29  140.70  499.03   88.90   43.41    8.62   50.03    4.61  -6.62   9.78 
1 1 1    2   17   29 o  1  106.97    3.31 2249.29  137.87 2011.04  192.50 2500.22  197.56  100.60    4.93  112.36    4.52 -11.76   6.69 
1 1 1    2   18    0 o 17  270.52    2.81 14268.29  295.91 14268.29  295.91 14268.29  295.91  270.52    2.81  270.52    2.81  -0.00   0.00 
1 1 1    2   18    1 o 14   86.57    3.41 1464.45  114.74 1399.05  162.41 1529.62  162.13   84.46    4.96   88.35    4.73  -3.89   6.85 
1 1 1    2   18    2 o  6   66.03    4.23  854.86  108.37  924.48  166.96  804.18  142.46   68.41    6.34   63.84    5.79   4.57   8.58 
1 1 1    2   18    3 o 10   67.75    3.95  899.10  103.74  983.62  148.80  819.17  144.70   70.71    5.44   64.43    5.83   6.27   7.97 
1 1 1    2   18    4 f  0  200.45    2.10 7832.57  164.22 7636.21  221.04 8074.46  245.33  197.87    2.87  203.45    3.09  -5.58   4.22 
1 1 1    2   18    5 o  3  211.89    1.95 8751.57  161.11 8954.15  240.82 8587.44  216.76  214.26    2.88  209.85    2.65   4.41   3.92 
1 1 1    2   18    6 o 17  187.88    2.03 6881.13  148.57 6719.16  216.34 7025.70  204.38  185.59    2.99  189.80    2.76  -4.20   4.07 
1 1 1    2   18    7 o 17  214.23    1.90 8945.81  158.45 9125.56  235.49 8797.10  214.19  216.31    2.79  212.40    2.59   3.91   3.81 
1 1 1    2   18    8 o 13  144.42    2.08 4065.75  117.10 3917.25  165.96 4212.99  165.26  141.70    3.01  146.96    2.89  -5.26   4.17 
1 1 1    2   18    9 o  4   12.17    6.02 -238.39  104.93 -339.17  150.98 -144.24  145.93   14.63    7.23   17.90    8.38  -3.27  11.07 
1 1 1    2   18   10 o 17  321.73    2.37 20183.44  297.64 20463.23  397.29 19825.52  449.35  323.84    3.15  318.68    3.62   5.17   4.80 
1 1 1    2   18   11 o  1  296.45    2.10 17133.63  242.82 17358.92  342.11 16904.91  344.71  298.29    2.94  294.36    3.01   3.94   4.21 
1 1 1    2   18   12 o 19   47.53    5.89  449.40  106.71  248.67  150.79  650.81  151.05   35.10   10.33   57.16    6.92 -22.05  12.44 
1 1 1    2   18   13 o  1  128.42    2.18 3215.28  109.01 3398.72  153.98 3030.96  154.34  131.98    2.99  124.58    3.18   7.40   4.37 
1 1 1    2   18   14 o  5  142.06    2.13 3934.96  117.87 4143.75  170.96 3745.76  162.74  145.72    3.01  138.55    3.01   7.17   4.26 
1 1 1    2   18   15 o  7  204.78    1.87 8174.96  149.09 8120.48  187.19 8269.48  246.57  204.06    2.35  205.84    3.07  -1.79   3.87 
1 1 1    2   18   16 f  0   23.54    8.43   93.37   98.08   23.23  126.30  199.97  155.69   21.74    9.04   32.33   10.66 -10.58  13.97 
1 1 1    2   18   17 o 11  132.87    2.21 3442.94  114.65 3529.36  148.95 3317.29  179.59  134.48    2.84  130.26    3.54   4.22   4.54 
1 1 1    2   18   18 o  1  161.48    2.07 5085.59  130.29 4743.49  164.93 5653.44  212.49  155.89    2.72  170.13    3.21 -14.23   4.20 
1 1 1    2   18   19 o  5  122.39    2.34 2923.00  111.74 3004.92  143.87 2798.47  177.38  124.03    2.98  119.54    3.81   4.50   4.84 
1 1 1    2   18   20 o 12   87.94    2.81 1512.16   96.17 1456.08  123.80 1597.48  152.70   86.17    3.70   90.16    4.36  -3.98   5.72 
1 1 1    2   18   21 o  7   88.51    2.71 1531.40   93.41 1604.98  134.08 1462.02  130.20   90.46    3.81   86.32    3.88   4.14   5.44 
1 1 1    2   18   22 o 16   71.73    3.30 1008.40   91.91  873.53  125.62 1163.79  134.84   66.51    4.88   76.88    4.52 -10.38   6.65 
1 1 1    2   18   23 o  6   44.66    4.91  397.01   83.97  455.80  113.35  325.52  125.00   47.60    6.26   39.61    8.36   7.99  10.45 
1 1 1    2   18   24 o  6   80.24    3.05 1261.93   95.24 1223.87  147.36 1289.22  124.80   78.66    4.83   80.94    3.97  -2.28   6.25 
1 1 1    2   18   25 o 18   16.22    7.09  -14.65   84.79 -200.14  122.45  156.23  117.52   14.41    6.99   28.13    9.26 -13.72  11.60 
1 1 1    2   18   26 o  2  108.97    2.61 2323.08  110.91 2042.11  180.58 2493.25  140.54  101.64    4.57  112.73    3.20 -11.09   5.58 
1 1 1    2   18   27 o 17   49.34    4.19  483.76   79.86  381.24  132.42  542.38  100.13   42.54    8.29   52.06    5.00  -9.53   9.68 
1 1 1    2   18   28 o  7   19.08    7.44   48.52   79.75  -43.20  129.75  104.23  101.11   19.03    8.52   23.95    8.56  -4.92  12.08 
1 1 1    2   19    0 o 12  111.69    4.01 2442.67  174.19 2442.67  174.19 2442.67  174.19  111.69    4.01  111.69    4.01  -0.00   0.00 
1 1 1    2   19    1 o 18   72.28    3.53 1022.24   99.04 1115.35  135.14  914.22  145.56   75.40    4.62   68.12    5.53   7.28   7.21 
1 1 1    2   19    2 o  9  101.56    2.87 2013.40  113.36 2167.52  170.03 1890.08  152.09  105.26    4.15   98.30    3.98   6.96   5.75 
1 1 1    2   19    3 o  1   79.18    3.53 1226.31  108.56 1369.45  157.24 1095.93  150.07   83.55    4.85   74.67    5.19   8.88   7.10 
1 1 1    2   19    4 o 11   66.32    4.59  863.95  117.98  945.79  169.47  787.00  164.33   69.17    6.36   62.97    6.81   6.20   9.32 
1 1 1    2   19    5 o  5  166.56    2.13 5408.81  138.08 5304.86  197.58 5508.05  193.06  164.89    3.08  168.03    2.95  -3.14   4.26 
1 1 1    2   19    6 o 16  219.47    2.47 9392.82  211.38 10208.39  381.31 9031.01  253.97  228.57    4.28  215.15    3.03  13.42   5.25 
1 1 1    2   19    7 o  6  122.76    2.54 2939.05  121.32 3019.63  185.93 2879.30  160.11  124.29    3.84  121.41    3.39   2.88   5.12 
1 1 1    2   19    8 o 11  137.86    2.47 3706.14  132.79 3777.20  186.82 3633.56  188.79  139.10    3.45  136.38    3.56   2.73   4.95 
1 1 1    2   19    9 o 12  139.47    2.25 3792.91  122.38 3673.49  164.32 3941.63  183.37  137.20    3.07  142.10    3.31  -4.90   4.52 
1 1 1    2   19   10 o 16  295.37    2.08 17009.55  238.86 16871.80  338.50 17146.17  337.10  294.05    2.95  296.44    2.92  -2.39   4.15 
1 1 1    2   19   11 o  8  255.33    1.98 12710.08  196.83 12688.29  278.01 12731.99  278.71  255.02    2.80  255.46    2.80  -0.44   3.96 
1 1 1    2   19   12 o  3  246.24    1.93 11820.81  185.64 11668.78  261.55 11975.18  263.55  244.56    2.74  247.76    2.73  -3.19   3.87 
1 1 1    2   19   13 o  8  119.95    2.40 2806.15  112.16 2863.79  164.49 2756.07  153.34  121.05    3.49  118.77    3.32   2.28   4.82 
1 1 1    2   19   14 o  7   99.10    2.77 1917.72  107.00 1939.77  155.33 1897.81  147.60   99.54    4.01   98.47    3.85   1.07   5.56 
1 1 1    2   19   15 o 11   16.74    7.48  -40.45   99.46    7.97  126.67 -118.30  160.62   21.10    8.93   19.71    9.07   1.39  12.73 
1 1 1    2   19   16 o 16  136.70    2.34 3645.76  124.69 3880.29  159.47 3276.77  200.02  140.98    2.90  129.37    3.97  11.61   4.92 
1 1 1    2   19   17 o  9  129.42    2.55 3268.93  128.78 3383.13  163.77 3083.92  208.45  131.59    3.19  125.42    4.27   6.17   5.33 
1 1 1    2   19   18 o 16   88.36    2.76 1526.38   94.93 1555.85  121.03 1479.27  153.04   89.12    3.49   86.73    4.54   2.39   5.73 
1 1 1    2   19   19 o 17  102.04    2.58 2034.62  102.62 2058.43  129.95 1995.16  167.26  102.54    3.26  100.78    4.27   1.76   5.37 
1 1 1    2   19   20 o 18   88.55    2.77 1533.15   95.50 1534.93  119.68 1530.04  158.45   88.51    3.48   88.17    4.63   0.34   5.79 
1 1 1    2   19   21 o 17   85.70    2.91 1437.21   97.18 1749.52  144.43 1178.86  131.37   94.41    3.94   77.39    4.37  17.02   5.88 
1 1 1    2   19   22 o  1   64.16    3.59  808.91   89.38  817.37  120.41  798.51  133.41   64.26    4.84   63.38    5.46   0.88   7.30 
1 1 1    2   19   23 o  5   77.43    3.15 1176.22   94.78 1173.98  136.15 1178.32  132.02   77.07    4.55   77.25    4.40  -0.18   6.34 
1 1 1    2   19   24 o 14   56.95    4.17  641.13   91.80  599.66  132.13  679.83  127.63   54.55    6.33   58.30    5.69  -3.75   8.52 
1 1 1    2   19   25 f  0   37.78    6.26  292.23   89.00  293.87  125.28  290.56  126.46   37.21    8.78   36.98    8.89   0.24  12.50 
1 1 1    2   19   26 o  4  128.90    2.47 3252.03  123.96 3124.11  192.68 3342.35  161.91  125.84    3.93  130.48    3.18  -4.64   5.06 
1 1 1    2   20    0 o 12  274.20    2.95 14663.48  315.27 14663.48  315.27 14663.48  315.27  274.20    2.95  274.20    2.95   0.00   0.00 
1 1 1    2   20    1 o 16   21.43    8.35   55.99  100.40  191.53  143.24  -74.90  140.76   31.52   10.21   19.35    8.75  12.17  13.45 
1 1 1    2   20    2 o 13   32.88    8.31  221.41  106.48  139.08  149.84  305.40  151.34   28.85   10.41   38.54   10.00  -9.70  14.43 
1 1 1    2   20    3 o 11  145.59    2.26 4132.89  128.47 4048.56  169.00 4248.32  197.74  144.04    3.01  147.52    3.44  -3.47   4.57 
1 1 1    2   20    4 o 13   77.69    3.92 1182.07  118.33 1175.88  172.16 1187.60  162.91   77.25    5.76   77.69    5.42  -0.44   7.91 
1 1 1    2   20    5 o 17  213.40    2.00 8878.60  166.40 8893.23  245.24 8866.11  226.53  213.49    2.95  213.19    2.73   0.30   4.02 
1 1 1    2   20    6 o  8  133.01    2.38 3450.02  123.41 3473.14  178.18 3428.71  171.09  133.33    3.43  132.49    3.32   0.84   4.77 
1 1 1    2   20    7 o 18  152.12    2.17 4511.83  128.80 4438.30  193.52 4570.31  172.57  150.78    3.29  153.05    2.89  -2.26   4.38 
1 1 1    2   20    8 o  7  165.34    2.16 5330.24  138.91 5065.64  190.75 5629.05  202.71  161.11    3.04  169.83    3.06  -8.72   4.31 
1 1 1    2   20    9 o  6  118.36    2.41 2732.27  111.22 2565.82  150.39 2933.20  165.23  114.59    3.37  122.51    3.46  -7.93   4.83 
1 1 1    2   20   10 o 19   21.16    8.03   62.99   91.25   48.55  144.57   72.55  117.64   24.16    9.82   23.52    9.07   0.64  13.37 
1 1 1    2   20   11 o 10  162.31    2.07 5136.76  130.85 4984.55  193.15 5265.88  177.89  159.80    3.10  164.28    2.78  -4.48   4.17 
1 1 1    2   20   12 o 13  178.91    1.99 6241.33  138.89 6073.37  199.69 6398.71  193.29  176.40    2.91  181.08    2.74  -4.68   3.99 
1 1 1    2   20   13 o  9   59.53    4.48  697.47  103.19  859.55  145.82  534.87  146.05   65.92    5.73   51.54    7.49  14.38   9.44 
1 1 1    2   20   14 o 16   88.98    3.84 1551.24  132.69 1737.59  179.77 1328.20  196.67   94.01    4.92   81.92    6.21  12.09   7.92 
1 1 1    2   20   15 o 18   34.22    8.85  241.97  118.84  315.10  147.98  109.16  199.42   38.93    9.77   29.70   11.71   9.23  15.25 
1 1 1    2   20   16 o 16   42.89    6.47  371.20  104.84  429.30  132.52  273.98  171.42   45.91    7.68   36.56   11.08   9.35  13.48 
1 1 1    2   20   17 o  9   45.53    5.54  414.17   96.24  444.06  122.77  366.53  155.00   46.85    6.93   41.86    9.69   4.99  11.92 
1 1 1    2   20   18 o  9  148.30    2.02 4290.74  116.60 4383.89  150.78 4152.17  183.89  149.83    2.58  145.71    3.24   4.12   4.14 
1 1 1    2   20   19 o  2   55.26    4.26  602.43   91.06  602.67  113.90  602.02  151.59   55.07    5.38   54.59    7.31   0.48   9.07 
1 1 1    2   20   20 o  1   28.76    8.06  170.28   93.96   99.17  123.01  269.92  145.60   25.06    9.37   35.92   10.02 -10.86  13.72 
1 1 1    2   20   21 o 17  274.13    1.97 14668.25  210.64 14611.31  296.50 14726.26  299.29  273.34    2.78  274.40    2.80  -1.07   3.95 
1 1 1    2   20   22 o 13   54.51    4.61  589.85   97.09  569.42  135.15  611.64  139.57   53.01    6.69   54.98    6.65  -1.97   9.43 
1 1 1    2   20   23 o 10   77.83    3.14 1188.64   94.98 1100.40  132.14 1282.95  136.61   74.57    4.57   80.60    4.37  -6.02   6.32 
1 1 1    2   20   24 o 17   14.94    6.76  -42.41   84.52 -108.58  115.74   33.21  123.73   15.86    7.43   21.54    8.95  -5.68  11.63 
1 1 1    2   20   25 o  7   63.29    3.90  792.63   95.79  589.75  135.11  997.69  135.84   53.75    6.59   70.72    4.96 -16.97   8.25 
1 1 1    2   21    0 o 15  223.01    2.80 9700.67  243.48 9700.67  243.48 9700.67  243.48  223.01    2.80  223.01    2.80  -0.00   0.00 
1 1 1    2   21    1 o 18  254.59    1.98 12636.74  196.54 12998.08  288.41 12323.49  268.54  258.10    2.87  251.33    2.74   6.77   3.97 
1 1 1    2   21    2 o 19   72.70    3.83 1035.38  108.00 1069.21  152.90 1001.69  152.57   73.68    5.36   71.28    5.54   2.40   7.71 
1 1 1    2   21    3 o  7   65.67    4.63  847.87  117.67 1095.94  196.84  709.94  146.78   74.35    6.87   59.79    6.40  14.56   9.39 
1 1 1    2   21    4 o 15   46.48    7.06  434.47  123.83  454.18  185.42  418.59  166.37   46.89   10.42   45.09    9.75   1.80  14.27 
1 1 1    2   21    5 o 14   72.36    4.41 1027.77  123.64  913.23  155.27 1226.26  204.40   67.97    5.92   78.69    6.73 -10.72   8.97 
1 1 1    2   21    6 o 17   69.09    4.41  937.56  118.10  880.97  160.12 1005.07  174.88   66.69    6.23   71.25    6.37  -4.56   8.91 
1 1 1    2   21    7 o 15  217.62    1.97 9233.36  166.89 9128.63  239.70 9331.92  232.52  216.28    2.84  218.69    2.73  -2.41   3.94 
1 1 1    2   21    8 o  4   41.46    6.69  346.51  104.39  407.74  150.80  290.18  144.64   44.59    8.99   37.52    9.79   7.07  13.29 
1 1 1    2   21    9 o  8   35.78    7.91  262.58  107.27  488.63  157.76   68.16  146.30   48.99    8.58   25.11    9.99  23.88  13.16 
1 1 1    2   21   10 o 10  272.57    2.03 14488.15  215.24 14454.00  304.75 14522.13  304.05  272.11    2.87  272.75    2.86  -0.64   4.06 
1 1 1    2   21   11 o  3  138.67    2.43 3751.96  131.30 3500.65  176.75 4061.38  196.13  133.80    3.39  144.16    3.49 -10.35   4.87 
1 1 1    2   21   12 o  6  134.11    2.92 3512.53  152.75 3161.76  228.14 3797.53  205.65  126.92    4.62  139.28    3.79 -12.36   5.98 
1 1 1    2   21   13 o 15   62.69    4.93  776.11  119.36  753.35  166.54  800.16  171.16   61.31    7.10   63.22    7.07  -1.91  10.02 
1 1 1    2   21   14 o  2   21.71    8.20   69.56   94.78  100.63  114.53    2.07  168.81   24.76    9.08   23.82   10.20   0.94  13.66 
1 1 1    2   21   15 o  5   71.15    3.60  993.41   99.34  939.80  121.14 1103.51  173.59   69.04    4.53   74.52    6.03  -5.47   7.54 
1 1 1    2   21   16 f  0   35.06    7.39  253.29   97.72  267.38  119.20  224.40  170.63   35.85    8.64   33.73   11.16   2.11  14.11 
1 1 1    2   21   17 o  1  122.70    2.40 2939.47  114.66 2936.01  149.00 2944.50  179.55  122.50    3.12  122.55    3.76  -0.06   4.89 
1 1 1    2   21   18 o 11   22.63    8.29   84.02   95.64  162.02  124.25  -29.35  149.81   28.83    9.52   21.32    9.37   7.50  13.36 
1 1 1    2   21   19 o 12   76.79    3.39 1157.25  101.15 1037.88  130.63 1336.01  159.86   72.47    4.65   82.17    5.02  -9.70   6.84 
1 1 1    2   21   20 o 10   74.75    3.31 1097.36   96.27 1068.30  117.96 1155.36  166.62   73.58    4.13   76.12    5.66  -2.54   7.01 
1 1 1    2   21   21 o  3  102.31    2.58 2048.08  102.80 2074.54  150.41 2024.89  140.83  102.71    3.76  101.52    3.57   1.19   5.19 
1 1 1    2   21   22 o 14   29.98    8.30  188.52  100.20  179.09  141.66  197.97  141.74   30.04   10.17   31.15   10.16  -1.10  14.38 
1 1 1    2   21   23 o  6  142.63    2.25 3978.56  124.79 3916.12  166.42 4058.78  188.62  141.28    3.02  143.71    3.37  -2.43   4.53 
1 1 1    2   21   24 o  3   53.53    4.45  570.94   91.89  554.06  125.84  590.24  134.51   52.15    6.32   53.76    6.56  -1.61   9.11 
1 1 1    2   22    0 o 14  217.76    2.72 9249.69  230.48 9249.69  230.48 9249.69  230.48  217.76    2.72  217.76    2.72  -0.00   0.00 
1 1 1    2   22    1 o  1   60.23    5.08  715.88  118.12  666.47  174.76  757.43  160.27   57.54    8.01   61.67    6.78  -4.13  10.50 
1 1 1    2   22    2 o 11   17.64    7.75  -25.19  102.46  -52.53  154.05   -3.50  137.21   21.07    9.36   21.47    9.20  -0.39  13.12 
1 1 1    2   22    3 o 19  111.21    2.75 2413.47  119.20 2147.18  174.31 2647.39  163.37  104.67    4.28  116.34    3.61 -11.67   5.60 
1 1 1    2   22    4 o  1   79.02    3.75 1223.19  115.00 1125.82  158.86 1330.38  166.68   75.56    5.43   82.21    5.23  -6.64   7.54 
1 1 1    2   22    5 o 19  101.32    3.20 2007.02  126.04 1959.43  160.86 2082.71  202.88   99.99    4.14  102.95    5.07  -2.95   6.55 
1 1 1    2   22    6 o 18  213.72    1.96 8907.12  163.49 8971.57  225.69 8835.97  237.15  214.40    2.70  212.75    2.86   1.65   3.94 
1 1 1    2   22    7 o  3   73.27    3.99 1053.26  113.37 1016.79  194.03 1072.17  139.70   71.43    7.06   73.79    4.89  -2.36   8.59 
1 1 1    2   22    8 o  8   18.61    8.39  -62.54  128.48 -302.89  182.84  171.90  180.58   17.59    8.53   31.59   11.42 -14.00  14.26 
1 1 1    2   22    9 o 18  108.79    2.88 2312.96  121.76 2244.27  166.17 2392.59  178.92  107.00    3.99  110.46    4.16  -3.45   5.77 
1 1 1    2   22   10 o  8   18.80    8.22  -21.64  114.27   59.97  165.61  -95.81  157.88   25.82   10.50   20.01    9.13   5.81  13.92 
1 1 1    2   22   11 o 19   52.41    5.17  545.24  104.14  641.68  141.60  431.63  153.69   56.61    6.54   45.70    8.95  10.91  11.09 
1 1 1    2   22   12 o 19  161.21    2.05 5071.26  128.84 4898.74  179.29 5255.46  185.26  158.32    2.91  163.98    2.90  -5.66   4.11 
1 1 1    2   22   13 o 13   70.98    3.93  990.38  108.18  944.08  158.89 1030.38  147.70   68.88    5.98   72.14    5.29  -3.26   7.98 
1 1 1    2   22   14 o 14   41.65    6.46  351.06  101.39  414.06  125.22  231.12  172.77   45.08    7.39   34.12   11.23  10.95  13.44 
1 1 1    2   22   15 o 14   31.63    7.73  207.29   94.44  138.35  115.51  346.23  163.99   27.07    9.18   40.54   10.35 -13.48  13.84 
1 1 1    2   22   16 o 13  105.96    2.79 2196.24  115.13 2162.65  148.09 2247.58  183.07  105.00    3.63  106.87    4.41  -1.87   5.71 
1 1 1    2   22   17 o 14  112.59    2.59 2477.50  113.56 2555.57  145.20 2354.50  182.25  114.19    3.27  109.36    4.29   4.83   5.39 
1 1 1    2   22   18 o 11   35.15    7.00  255.60   92.53  195.45  118.92  347.91  147.32   30.70    9.21   40.47    9.51  -9.77  13.24 
1 1 1    2   22   19 o 10   79.67    3.35 1246.89  103.89 1340.93  135.10 1110.79  162.53   82.42    4.22   74.61    5.63   7.82   7.04 
1 1 1    2   22   20 o  6   51.75    4.81  533.60   95.87  677.46  119.97  279.45  159.46   58.22    5.35   36.19   10.62  22.04  11.89 
1 1 1    2   22   21 o  8   44.63    5.53  402.70   94.15  254.22  141.06  521.98  126.43   34.38    9.96   50.56    6.57 -16.18  11.93 
1 1 1    2   22   22 o  2   39.63    6.95  326.49  103.42  251.95  150.66  392.92  142.23   34.15   10.39   42.87    8.81  -8.72  13.63 
1 1 1    2   22   23 o 12   48.65    5.19  476.37   96.80  409.44  137.74  541.66  136.06   43.96    8.35   51.27    6.99  -7.32  10.89 
1 1 1    2   23    0 o  7  100.45    5.04 1988.10  196.06 1988.10  196.06 1988.10  196.06  100.45    5.04  100.45    5.04  -0.00   0.00 
1 1 1    2   23    1 o 19  112.85    3.11 2490.03  136.69 2431.18  184.80 2561.12  203.11  111.32    4.27  114.20    4.57  -2.88   6.26 
1 1 1    2   23    2 o  1  108.92    3.20 2320.29  135.83 1877.78  203.32 2676.98  182.54   97.60    5.37  116.87    4.01 -19.26   6.70 
1 1 1    2   23    3 o 17  124.53    3.20 3032.60  155.32 2519.66  232.53 3445.88  208.72  113.11    5.29  132.60    4.04 -19.48   6.66 
1 1 1    2   23    4 o 14  167.58    2.65 5483.50  173.19 5319.98  224.75 5722.51  271.72  164.93    3.50  170.93    4.08  -6.01   5.37 
1 1 1    2   23    5 o  2   78.85    3.77 1219.72  115.38 1411.07  153.84  973.74  174.42   84.67    4.68   69.93    6.48  14.75   7.99 
1 1 1    2   23    6 o  8   98.78    3.32 1910.15  127.76 1911.87  174.37 1908.16  187.74   98.61    4.55   98.44    4.91   0.17   6.69 
1 1 1    2   23    7 o 18   67.80    4.20  904.68  110.29  854.39  160.98  949.16  151.41   65.44    6.39   69.18    5.67  -3.73   8.54 
1 1 1    2   23    8 o 16   27.24    8.91  144.40  108.82   56.77  149.77  242.40  158.37   24.63   10.00   34.47   10.69  -9.84  14.63 
1 1 1    2   23    9 o 10  185.74    2.00 6731.50  144.44 6884.61  210.34 6594.86  198.70  187.67    2.88  183.70    2.78   3.97   4.00 
1 1 1    2   23   10 o 15   73.88    3.47 1070.85   99.61 1106.80  138.63 1032.47  143.23   74.88    4.78   72.24    5.12   2.64   7.00 
1 1 1    2   23   11 o  8   77.16    3.44 1167.60  103.20 1186.35  144.33 1147.99  147.61   77.53    4.80   76.22    5.00   1.31   6.93 
1 1 1    2   23   12 o  1   29.37    7.89  178.22   92.26  155.98  127.15  202.95  134.06   28.57    9.64   31.65    9.84  -3.08  13.77 
1 1 1    2   23   13 o 17   90.74    3.13 1612.52  110.65 1668.94  155.15 1554.11  157.86   92.09    4.34   88.80    4.58   3.28   6.31 
1 1 1    2   23   14 o  3   61.86    4.62  756.94  110.53  655.01  136.95  947.43  187.21   57.15    6.25   68.60    7.11 -11.45   9.47 
1 1 1    2   23   15 o 12  101.40    2.98 2014.15  117.43 1894.58  146.16 2231.82  197.21   98.17    3.83  106.30    4.77  -8.13   6.12 
1 1 1    2   23   16 o  5   60.48    4.22  723.47   98.87  694.16  121.20  781.78  170.94   58.96    5.33   62.01    7.21  -3.05   8.97 
1 1 1    2   23   17 f  0   76.52    3.40 1151.14  101.26 1204.92  126.02 1053.18  170.10   78.12    4.16   72.47    6.08   5.66   7.36 
1 1 1    2   23   18 o  1   59.11    4.33  692.23   99.06  702.78  131.52  678.39  150.59   59.18    5.78   57.80    6.82   1.37   8.94 
1 1 1    2   23   19 o  2   52.87    4.99  559.34  101.65  656.76  128.92  399.27  165.25   57.04    5.89   42.88   10.06  14.16  11.66 
1 1 1    2   23   20 o  3   68.73    3.93  935.18  104.72 1037.94  149.22  835.46  147.00   71.93    5.36   64.28    5.94   7.65   8.00 
1 1 1    2   23   21 o  9   80.55    3.24 1277.55  101.45 1274.33  146.12 1280.54  140.97   79.99    4.71   80.25    4.53  -0.26   6.53 
1 1 1    2   24    0 o  7   59.49    7.43  728.27  164.88  728.27  164.88  728.27  164.88   59.49    7.43   59.49    7.43  -0.00   0.00 
1 1 1    2   24    1 o 16   48.04    5.62  461.36  103.17  474.49  141.35  446.39  150.92   48.18    7.80   46.47    8.65   1.72  11.65 
1 1 1    2   24    2 o  5   26.23    8.57  133.97  100.68  165.20  129.49   86.23  160.09   29.19    9.72   26.48   10.47   2.71  14.29 
1 1 1    2   24    3 o  6  120.23    2.66 2824.25  124.80 2784.63  174.00 2866.22  179.11  119.15    3.75  120.87    3.81  -1.72   5.35 
1 1 1    2   24    4 o  4   34.66    7.78  249.11  102.51  476.77  142.13    2.27  147.99   48.28    7.82   22.30    9.55  25.98  12.35 
1 1 1    2   24    5 o 10   46.43    5.77  432.20  102.16  535.11  136.56  301.43  153.94   51.44    6.99   37.85   10.21  13.58  12.37 
1 1 1    2   24    6 o  1   78.49    3.46 1208.69  105.50 1285.43  138.05 1100.94  163.57   80.78    4.40   74.46    5.68   6.32   7.19 
1 1 1    2   24    7 o 15  130.86    2.55 3345.04  129.92 3169.37  177.03 3550.13  191.28  127.16    3.58  134.57    3.65  -7.41   5.11 
1 1 1    2   24    8 o 11   78.11    3.64 1197.71  110.54  937.46  160.08 1434.89  152.82   68.59    6.05   85.32    4.61 -16.73   7.61 
1 1 1    2   24    9 o 13  113.32    2.50 2508.24  110.22 2473.75  153.44 2545.01  158.44  112.34    3.51  113.93    3.57  -1.60   5.01 
1 1 1    2   24   10 o 11   34.06    8.41  242.17  111.00  273.18  161.37  214.32  152.92   36.16   10.70   32.64   10.55   3.52  15.03 
1 1 1    2   24   11 o 16   54.16    4.81  582.23  100.38  457.34  146.02  694.13  138.22   47.06    8.26   58.87    6.12 -11.81  10.28 
1 1 1    2   24   12 o 16   91.35    3.30 1637.28  117.17 1553.03  162.66 1728.15  168.93   88.64    4.73   93.54    4.65  -4.90   6.63 
1 1 1    2   24   13 o 13  123.42    2.45 2977.84  117.98 2932.78  142.63 3075.48  209.97  122.37    2.99  124.89    4.32  -2.51   5.26 
1 1 1    2   24   14 o  1   78.69    3.54 1218.35  108.32 1151.07  136.01 1335.01  179.10   76.22    4.60   81.77    5.66  -5.55   7.29 
1 1 1    2   24   15 o  8  119.06    2.47 2772.32  114.66 2698.93  140.60 2918.05  198.11  117.31    3.08  121.65    4.19  -4.33   5.20 
1 1 1    2   24   16 o  9  101.54    2.89 2021.50  114.39 1918.64  145.76 2186.48  184.59   98.69    3.80  105.13    4.52  -6.44   5.90 
1 1 1    2   24   17 o 19   57.44    4.28  655.59   95.02  586.72  121.62  763.54  152.26   53.85    5.89   61.29    6.47  -7.44   8.75 
1 1 1    2   24   18 o  4   99.64    2.95 1950.66  114.31 1935.47  143.55 1976.99  188.99   99.00    3.73   99.58    4.89  -0.58   6.15 
1 1 1    2   24   19 f  0   85.83    3.11 1449.56  103.88 1212.31  126.34 1944.83  182.54   78.18    4.16   98.81    4.76 -20.64   6.32 
1 1 1    2   25    0 o 18   65.88    5.51  868.60  139.00  868.60  139.00  868.60  139.00   65.88    5.51   65.88    5.51  -0.00   0.00 
1 1 1    2   25    1 o  1   25.83    8.84  124.87  107.16   68.98  145.63  190.86  158.25   24.85    9.94   31.49   10.75  -6.64  14.64 
1 1 1    2   25    2 o 19   72.30    3.80 1027.69  106.60 1027.46  151.30 1027.91  150.21   71.95    5.44   71.98    5.40  -0.03   7.66 
1 1 1    2   25    3 o 19   72.56    3.74 1034.76  105.40  967.43  144.92 1110.36  153.57   69.82    5.37   74.84    5.30  -5.02   7.54 
1 1 1    2   25    4 o  5   21.93    8.89   45.13  118.32   49.84  187.94   42.04  152.29   26.55   11.03   24.09    9.96   2.46  14.86 
1 1 1    2   25    5 o 12   21.45    8.30   62.33   98.56  180.15  137.94  -60.53  140.87   30.26   10.03   19.57    8.81  10.68  13.35 
1 1 1    2   25    6 o  2  133.52    2.28 3481.82  118.63 3274.80  160.78 3729.16  175.74  129.33    3.19  138.00    3.27  -8.66   4.57 
1 1 1    2   25    7 o  1   56.91    4.49  641.22   98.79  636.23  132.78  647.40  147.85   56.29    6.15   56.60    6.84  -0.30   9.20 
1 1 1    2   25    8 o  6   71.89    4.04 1018.80  112.71 1113.40  155.81  914.96  163.25   74.83    5.38   67.54    6.28   7.29   8.27 
1 1 1    2   25    9 o 17   86.42    3.41 1467.01  114.57 1438.89  166.72 1492.17  157.70   85.17    5.05   86.84    4.68  -1.68   6.88 
1 1 1    2   25   10 o 18   84.08    3.22 1388.39  105.37 1318.28  142.05 1474.13  157.10   81.62    4.48   86.26    4.69  -4.64   6.49 
1 1 1    2   25   11 o 19   84.95    3.13 1417.07  103.56 1448.74  142.42 1381.54  150.85   85.61    4.28   83.49    4.66   2.12   6.33 
1 1 1    2   25   12 o 15  134.07    2.21 3512.91  115.33 3425.24  166.79 3593.23  159.65  132.14    3.24  135.40    3.03  -3.26   4.43 
1 1 1    2   25   13 o 19   59.89    4.68  713.31  108.42  828.12  135.34  507.64  181.14   64.34    5.45   48.71    9.88  15.63  11.29 
1 1 1    2   25   14 o  8   81.83    3.45 1318.48  109.73 1186.22  128.04 1684.18  212.92   77.39    4.26   91.55    6.00 -14.16   7.36 
1 1 1    2   25   15 o  1   17.07    7.59  -28.28  101.32  -15.63  126.53  -50.89  169.18   19.65    8.62   21.57    9.68  -1.92  12.96 
1 1 1    2   25   16 o  4   82.11    3.59 1331.41  114.56 1163.40  150.79 1560.77  176.18   76.21    5.11   88.30    5.14 -12.09   7.25 
1 1 1    2   25   17 o  3   25.88    8.44  136.76   97.67  130.82  123.82  146.52  158.88   26.33    9.47   28.43   10.64  -2.10  14.24 
1 1 1    2   26    0 o  2   25.66   12.89  198.21  158.50  198.21  158.50  198.21  158.50   25.66   12.89   25.66   12.89   0.00   0.00 
1 1 1    2   26    1 o  7   48.69    5.57  476.28  103.83  387.92  149.36  558.93  144.45   42.78    9.23   52.27    7.29  -9.49  11.76 
1 1 1    2   26    2 o 15  111.29    2.63 2423.33  113.98 2383.07  159.41 2465.43  163.02  110.07    3.72  111.95    3.74  -1.88   5.28 
1 1 1    2   26    3 o  1   37.37    6.54  286.84   91.76  280.70  145.97  290.86  117.99   36.23   10.01   37.15    8.36  -0.92  13.04 
1 1 1    2   26    4 o 13   71.77    4.10 1017.66  114.16 1248.63  168.71  822.57  155.05   79.10    5.51   63.87    6.31  15.23   8.38 
1 1 1    2   26    5 o  2   76.95    3.70 1166.77  110.52 1109.77  168.51 1209.80  146.41   74.41    5.86   78.05    4.84  -3.64   7.60 
1 1 1    2   26    6 o  6   92.12    3.00 1665.22  107.44 1745.41  152.69 1586.57  151.21   94.00    4.18   89.56    4.35   4.44   6.03 
1 1 1    2   26    7 o 11  104.10    2.81 2124.01  113.85 1977.08  149.69 2325.62  175.34  100.16    3.84  108.54    4.15  -8.38   5.66 
1 1 1    2   26    8 o  2   33.58    7.94  237.73  102.22  369.86  131.70   37.51  162.12   41.93    8.35   24.26   10.17  17.67  13.16 
1 1 1    2   26    9 o 16   62.96    4.53  787.06  110.28  865.17  151.88  699.96  160.39   65.57    6.01   58.51    7.19   7.06   9.37 
1 1 1    2   26   10 o  2   95.43    3.04 1787.79  112.99 1877.38  160.63 1700.04  158.97   97.44    4.24   92.66    4.42   4.78   6.12 
1 1 1    2   26   11 o  7   38.13    6.76  301.56   96.71  303.85  138.25  299.36  135.34   37.44    9.47   37.20    9.35   0.25  13.31 
1 1 1    2   26   12 o 15   22.79    8.38   90.72   97.63  132.22  121.17   13.94  164.83   26.34    9.38   23.29   10.03   3.04  13.73 
1 1 1    2   26   13 o 13   51.96    4.64  540.75   92.86  436.61  124.02  673.59  140.07   45.76    7.19   57.39    6.37 -11.64   9.61 
1 1 1    2   26   14 o 19   32.48    8.29  227.08  105.27  204.70  133.51  263.88  171.17   30.96    9.84   34.70   11.16  -3.74  14.88 
1 1 1    2   27    0 o  9  120.19    3.61 2834.80  168.55 2834.80  168.55 2834.80  168.55  120.19    3.61  120.19    3.61   0.00   0.00 
1 1 1    2   27    1 o  8  103.57    2.58 2099.72  104.22 2201.07  144.56 1990.03  150.39  105.76    3.51  100.46    3.85   5.31   5.21 
1 1 1    2   27    2 o 15   30.21    8.97  191.96  113.24  194.85  157.29  188.85  163.17   31.18   10.71   31.01   10.90   0.16  15.28 
1 1 1    2   27    3 o 16   21.42    8.49   57.05  105.45  107.62  157.66   16.12  141.84   26.84   10.46   22.07    9.40   4.77  14.06 
1 1 1    2   27    4 o 12   25.31    8.84  121.58  107.21  302.80  150.46  -65.31  152.80   37.35   10.10   20.11    9.10  17.24  13.59 
1 1 1    2   27    5 o  1  145.66    2.31 4151.10  131.15 3953.21  188.31 4337.50  182.77  141.80    3.41  148.62    3.16  -6.83   4.65 
1 1 1    2   27    6 o  8   47.90    5.89  466.37  107.60  440.42  141.24  502.26  166.10   45.66    8.24   48.44    9.14  -2.78  12.30 
1 1 1    2   27    7 o 14   62.86    4.41  786.93  107.30  838.54  139.23  711.45  168.39   64.48    5.60   58.53    7.56   5.95   9.41 
1 1 1    2   27    8 o  1   46.81    5.68  445.65  101.42  495.96  147.74  400.81  139.48   48.42    8.12   43.23    8.58   5.19  11.81 
1 1 1    2   27    9 o 17   51.98    4.82  542.59   96.42  613.20  133.28  465.04  139.67   54.69    6.37   46.90    7.93   7.80  10.17 
1 1 1    2   27   10 o  4   18.18    7.85   -0.31  101.67   86.74  138.14 -103.20  150.19   24.58    9.73   18.68    8.66   5.90  13.02 
1 1 1    2   27   11 o 15   47.41    6.37  462.63  114.62  354.10  151.93  606.03  174.63   40.02    9.82   53.25    8.72 -13.23  13.13 
1 1 1    2   28    0 o  1   51.68    7.06  560.80  134.63  560.80  134.63  560.80  134.63   51.68    7.06   51.68    7.06  -0.00   0.00 
1 1 1    2   28    1 o 10   73.64    3.90 1075.97  111.41 1040.34  159.96 1109.54  155.26   71.64    5.78   74.17    5.41  -2.53   7.92 
1 1 1    2   28    2 o  9   27.60    8.54  161.25  101.22  236.39  141.39   82.25  144.98   32.84   10.08   24.68    9.90   8.16  14.13 
1 1 1    2   28    3 o 13   13.16    6.40 -169.39  103.93 -139.15  150.24 -197.13  143.91   17.78    8.38   16.05    7.73   1.73  11.40 
1 1 1    2   28    4 o  7   52.30    5.73  556.93  114.86  489.42  151.63  647.82  175.93   47.82    8.45   55.16    8.45  -7.34  11.95 
1 1 1    2   28    5 o  1   47.85    6.21  470.61  113.09  719.70  167.96  264.04  152.96   58.69    7.52   34.51   10.47  24.19  12.89 
1 1 1    2   28    6 o 17   29.09   10.09  173.38  139.65  126.67  183.71  237.31  214.93   28.30   11.21   33.83   12.43  -5.53  16.74 
1 1 1    2   28    7 o 16   40.64    8.63  357.71  132.50  226.82  183.04  501.81  192.05   32.75   11.54   47.25   10.68 -14.49  15.73 
1 1 1    3    0    1 o  5   84.87    1.46 1404.62   48.11 1404.62   48.11 1404.62   48.11   84.87    1.46   84.87    1.46   0.00   0.00 
1 1 1    3    0    2 o 17   24.28    4.42  125.67   37.74  125.67   37.74  125.67   37.74   24.28    4.42   24.28    4.42  -0.00   0.00 
1 1 1    3    0    3 o  1  198.13    1.78 7650.08  137.19 7650.08  137.19 7650.08  137.19  198.13    1.78  198.13    1.78   0.00   0.00 
1 1 1    3    0    4 o 13  149.66    1.88 4365.76  109.31 4365.76  109.31 4365.76  109.31  149.66    1.88  149.66    1.88  -0.00   0.00 
1 1 1    3    0    5 o 12  319.63    3.05 19912.26  379.94 19912.26  379.94 19912.26  379.94  319.63    3.05  319.63    3.05  -0.00   0.00 
1 1 1    3    0    6 o  2  211.99    2.24 8759.14  185.22 8759.14  185.22 8759.14  185.22  211.99    2.24  211.99    2.24  -0.00   0.00 
1 1 1    3    0    7 o 18   70.08    1.76  958.73   48.05  958.73   48.05  958.73   48.05   70.08    1.76   70.08    1.76  -0.00   0.00 
1 1 1    3    0    8 o  4  386.80    3.67 29170.89  552.75 29170.89  552.75 29170.89  552.75  386.80    3.67  386.80    3.67   0.00   0.00 
1 1 1    3    0    9 o  5  418.02    3.42 34062.31  556.73 34062.31  556.73 34062.31  556.73  418.02    3.42  418.02    3.42  -0.00   0.00 
1 1 1    3    0   10 o 14  171.31    1.75 5719.74  117.01 5719.74  117.01 5719.74  117.01  171.31    1.75  171.31    1.75   0.00   0.00 
1 1 1    3    0   11 o 11   75.96    4.31 1135.20  126.57 1135.20  126.57 1135.20  126.57   75.96    4.31   75.96    4.31  -0.00   0.00 
1 1 1    3    0   12 f  0  147.05    3.18 4219.14  182.18 4219.14  182.18 4219.14  182.18  147.05    3.18  147.05    3.18   0.00   0.00 
1 1 1    3    0   13 o  5   46.68    8.54  465.10  139.96  465.10  139.96  465.10  139.96   46.68    8.54   46.68    8.54   0.00   0.00 
1 1 1    3    0   14 o  9  174.31    3.23 5926.63  218.90 5926.63  218.90 5926.63  218.90  174.31    3.23  174.31    3.23   0.00   0.00 
1 1 1    3    0   15 o 18  284.64    3.73 15795.30  413.02 15795.30  413.02 15795.30  413.02  284.64    3.73  284.64    3.73   0.00   0.00 
1 1 1    3    0   16 o 18   69.61    5.77  964.07  154.05  964.07  154.05  964.07  154.05   69.61    5.77   69.61    5.77   0.00   0.00 
1 1 1    3    0   17 o 11  155.57    3.22 4721.81  194.71 4721.81  194.71 4721.81  194.71  155.57    3.22  155.57    3.22  -0.00   0.00 
1 1 1    3    0   18 o 15  103.85    3.59 2109.20  144.96 2109.20  144.96 2109.20  144.96  103.85    3.59  103.85    3.59   0.00   0.00 
1 1 1    3    0   19 o  7  472.16    5.44 43494.26 1000.07 43494.26 1000.07 43494.26 1000.07  472.16    5.44  472.16    5.44  -0.00   0.00 
1 1 1    3    0   20 o  8  133.69    2.96 3488.32  154.18 3488.32  154.18 3488.32  154.18  133.69    2.96  133.69    2.96  -0.00   0.00 
1 1 1    3    0   21 o  2  213.60    3.05 8897.51  253.91 8897.51  253.91 8897.51  253.91  213.60    3.05  213.60    3.05  -0.00   0.00 
1 1 1    3    0   22 x 17       ?       ?       ?       ?       ?       ?       ?       ?       ?       ?       ?       ?      ?      ? 
1 1 1    3    0   23 o  3   15.77    9.57   44.51  109.40   44.51  109.40   44.51  109.40   15.77    9.57   15.77    9.57  -0.00   0.00 
1 1 1    3    0   24 x  7       ?       ?       ?       ?       ?       ?       ?       ?       ?       ?       ?       ?      ?      ? 
1 1 1    3    0   25 x  9       ?       ?       ?       ?       ?       ?       ?       ?       ?       ?       ?       ?      ?      ? 
1 1 1    3    0   26 x 10       ?       ?       ?       ?       ?       ?       ?       ?       ?       ?       ?       ?      ?      ? 
1 1 1    3    0   27 x  5       ?       ?       ?       ?       ?       ?       ?       ?       ?       ?       ?       ?      ?      ? 
1 1 1    3    0   28 x  6       ?       ?       ?       ?       ?       ?       ?       ?       ?       ?       ?       ?      ?      ? 
1 1 1    3    0   29 x 13       ?       ?       ?       ?       ?       ?       ?       ?       ?       ?       ?       ?      ?      ? 
1 1 1    3    0   30 x 17       ?       ?       ?       ?       ?       ?       ?       ?       ?       ?       ?       ?      ?      ? 
1 1 1    3    0   31 x  1       ?       ?       ?       ?       ?       ?       ?       ?       ?       ?       ?       ?      ?      ? 
1 1 1    3    0   32 o 13    9.41    6.69 -140.58  104.45 -140.58  104.45 -140.58  104.45    9.41    6.69    9.41    6.69  -0.00   0.00 
1 1 1    3    0   33 x 11       ?       ?       ?       ?       ?       ?       ?       ?       ?       ?       ?       ?      ?      ? 
1 1 1    3    0   34 x  5       ?       ?       ?       ?       ?       ?       ?       ?       ?       ?       ?       ?      ?      ? 
1 1 1    3    0   35 x  1       ?       ?       ?       ?       ?       ?       ?       ?       ?       ?       ?       ?      ?      ? 
1 1 1    3    1    0 o 19  122.82    1.50 2940.13   71.66 2940.13   71.66 2940.13   71.66  122.82    1.50  122.82    1.50   0.00   0.00 
1 1 1    3    1    1 o 17  378.09    2.16 27853.55  318.18 27420.14  444.67 28308.29  455.47  375.10    3.04  381.13    3.07  -6.03   4.32 
1 1 1    3    1    2 o  9  377.92    2.16 27828.35  318.07 28295.63  455.47 27383.56  444.37  381.04    3.07  374.85    3.04   6.19   4.32 
1 1 1    3    1    3 o  1  325.93    2.02 20698.03  256.12 20443.57  386.80 20896.68  341.77  323.88    3.07  327.47    2.68  -3.58   4.07 
1 1 1    3    1    4 o 10  243.30    1.59 11532.79  150.82 11744.74  201.59 11263.29  227.31  245.51    2.11  240.42    2.43   5.09   3.21 
1 1 1    3    1    5 f  0  315.54    1.98 19399.99  243.34 18757.98  313.81 20368.18  385.37  310.25    2.60  323.27    3.06 -13.02   4.01 
1 1 1    3    1    6 o  5  278.69    1.79 15133.62  194.74 15825.91  308.36 14674.38  251.15  284.96    2.78  274.41    2.35  10.55   3.64 
1 1 1    3    1    7 o 13   34.72    2.07  235.79   27.91  233.82   41.37  237.43   37.80   34.49    3.11   34.79    2.81  -0.30   4.19 
1 1 1    3    1    8 f  0  240.74    1.97 11293.89  184.54 11252.48  294.55 11320.65  236.77  240.24    3.15  241.00    2.52  -0.76   4.03 
1 1 1    3    1    9 o  4  239.51    1.96 11178.53  183.34 11245.17  295.52 11136.82  233.77  240.17    3.16  239.04    2.51   1.13   4.03 
1 1 1    3    1   10 o 10  125.82    1.46 3084.23   71.37 3299.99  102.64 2882.17   99.32  130.14    2.02  121.62    2.10   8.52   2.91 
1 1 1    3    1   11 o  1  394.50    2.64 30326.97  405.60 30845.78  580.85 29833.26  566.62  397.81    3.75  391.23    3.72   6.58   5.28 
1 1 1    3    1   12 o 10  249.71    1.86 12148.92  180.91 11721.70  320.47 12348.74  219.17  245.25    3.35  251.75    2.23  -6.50   4.03 
1 1 1    3    1   13 o  5  237.57    1.83 10996.14  169.41 11233.70  313.48 10898.13  201.35  240.09    3.35  236.50    2.19   3.59   4.00 
1 1 1    3    1   14 o  8  472.99    3.14 43597.70  578.34 44436.59 1018.88 43198.94  702.47  477.36    5.48  470.78    3.83   6.57   6.68 
1 1 1    3    1   15 o 17  260.12    1.97 13183.77  199.54 13172.45  362.89 13188.68  238.89  259.97    3.58  260.16    2.36  -0.19   4.29 
1 1 1    3    1   16 o  5  385.82    2.64 29007.97  396.60 29226.99  699.03 28904.00  481.62  387.16    4.63  385.11    3.21   2.06   5.64 
1 1 1    3    1   17 o 18  351.49    2.43 24075.06  332.36 24464.42  588.79 23892.98  402.64  354.21    4.27  350.13    2.95   4.08   5.19 
1 1 1    3    1   18 o  2  341.49    2.89 22729.63  384.46    0.00    0.00 22729.63  384.46       ?       ?  341.49    2.89      ?      ? 
1 1 1    3    1   19 f  0  193.18    2.11 7272.19  158.66 7173.96  220.50 7377.65  228.46  191.84    2.95  194.54    3.01  -2.70   4.22 
1 1 1    3    1   20 o 15  158.18    2.01 4876.29  124.17 4864.92  143.98 4909.32  245.27  157.99    2.34  158.59    3.97  -0.60   4.61 
1 1 1    3    1   21 o  7  264.41    2.42 13627.45  249.14 13571.42  287.95 13794.28  496.90  263.84    2.80  265.82    4.80  -1.97   5.56 
1 1 1    3    1   22 o  9   69.55    3.64  946.28   98.37 1014.29  122.85  824.75  164.23   71.95    4.40   64.59    6.62   7.36   7.95 
1 1 1    3    1   23 f  0  169.34    2.29 5589.69  150.88 5754.31  187.34 5285.80  254.54  171.79    2.80  164.57    3.97   7.21   4.86 
1 1 1    3    1   24 x  0       ?       ?       ?       ?       ?       ?       ?       ?       ?       ?       ?       ?      ?      ? 
1 1 1    3    1   25 x 19       ?       ?       ?       ?       ?       ?       ?       ?       ?       ?       ?       ?      ?      ? 
1 1 1    3    1   26 o 15   27.63    8.98  145.57  110.60    0.00    0.00  145.57  110.60       ?       ?   27.63    8.98      ?      ? 
1 1 1    3    1   27 o  5   21.56    7.40   83.39   75.00  110.60  110.42   60.09  102.18   25.35    8.96   21.81    8.44   3.54  12.31 
1 1 1    3    1   28 x  0       ?       ?       ?       ?       ?       ?       ?       ?       ?       ?       ?       ?      ?      ? 
1 1 1    3    1   29 x 12       ?       ?       ?       ?       ?       ?       ?       ?       ?       ?       ?       ?      ?      ? 
1 1 1    3    1   30 o  8   35.26    5.66  250.24   75.15  195.26  110.07  298.24  102.85   30.93    8.75   38.27    7.16  -7.34  11.30 
1 1 1    3    1   31 o  2   29.70    6.49  180.42   72.94  329.22  111.25   68.26   96.59   40.20    7.37   21.81    8.27  18.39  11.08 
1 1 1    3    1   32 x 11       ?       ?       ?       ?       ?       ?       ?       ?       ?       ?       ?       ?      ?      ? 
1 1 1    3    1   33 x  7       ?       ?       ?       ?       ?       ?       ?       ?       ?       ?       ?       ?      ?      ? 
1 1 1    3    1   34 x  0       ?       ?       ?       ?       ?       ?       ?       ?       ?       ?       ?       ?      ?      ? 
1 1 1    3    1   35 x  2       ?       ?       ?       ?       ?       ?       ?       ?       ?       ?       ?       ?      ?      ? 
1 1 1    3    2    0 o 16  389.24    3.63 29531.36  550.48 29531.36  550.48 29531.36  550.48  389.24    3.63  389.24    3.63   0.00   0.00 
1 1 1    3    2    1 o  5  270.93    1.61 14301.14  169.95 14263.29  240.09 14339.16  240.60  270.56    2.28  271.27    2.28  -0.72   3.22 
1 1 1    3    2    2 o 17   58.34    1.58  663.67   35.87  888.99   52.68  469.03   48.97   67.52    2.00   48.99    2.57  18.52   3.26 
1 1 1    3    2    3 f  0  327.13    1.90 20850.88  242.46 20240.92  336.28 21511.28  349.91  322.29    2.68  332.25    2.70  -9.96   3.81 
1 1 1    3    2    4 o 11  518.64    3.13 52424.41  632.36 51547.65  825.74 53667.80  983.34  514.20    4.12  524.59    4.81 -10.40   6.34 
1 1 1    3    2    5 o  9  145.27    1.44 4111.41   81.78 4101.56  115.83 4121.21  115.47  145.08    2.05  145.43    2.04  -0.35   2.89 
1 1 1    3    2    6 o  1  235.74    1.61 10828.00  148.06 10724.95  227.53 10903.69  195.00  234.59    2.49  236.55    2.12  -1.96   3.27 
1 1 1    3    2    7 o 19  214.39    1.53 8956.14  127.74 9220.33  202.91 8782.71  164.40  217.51    2.39  212.30    1.99   5.21   3.11 
1 1 1    3    2    8 o 12   24.08    2.71  114.41   24.94  170.48   72.50  106.88   26.57   28.96    6.58   23.22    3.01   5.74   7.23 
1 1 1    3    2    9 o 19  139.55    1.55 3794.53   84.49 3725.22  118.45 3866.31  120.54  138.26    2.20  140.85    2.20  -2.59   3.11 
1 1 1    3    2   10 o  2  295.00    2.07 16956.75  237.79 17336.71  340.45 16594.84  332.26  298.25    2.93  291.80    2.92   6.45   4.14 
1 1 1    3    2   11 o  5  538.36    3.86 56492.49  810.68 56897.42 1289.85 56228.08 1042.28  540.07    6.13  537.00    4.98   3.07   7.90 
1 1 1    3    2   12 o 13  153.48    1.85 4589.48  110.81 4824.83  188.88 4465.96  136.84  157.35    3.08  151.39    2.32   5.96   3.86 
1 1 1    3    2   13 o 11  152.55    1.65 4534.09   98.07 4396.20  191.36 4583.21  114.21  150.19    3.27  153.37    1.91  -3.18   3.79 
1 1 1    3    2   14 o 18  338.82    2.35 22369.17  310.33 23059.55  555.60 22056.14  374.13  343.95    4.15  336.43    2.85   7.51   5.03 
1 1 1    3    2   15 o 16   24.00    6.92  114.79   68.25  217.13  156.30   90.68   75.87   33.61   10.65   22.25    7.44  11.36  12.99 
1 1 1    3    2   16 o  1  293.76    2.33 16815.38  266.36 16320.17  427.94 17128.58  340.32  289.35    3.80  296.46    2.95  -7.12   4.81 
1 1 1    3    2   17 o  6  248.43    1.88 12025.82  182.23 12158.96  333.31 11969.06  217.64  249.75    3.43  247.84    2.25   1.92   4.10 
1 1 1    3    2   18 o  2  204.47    1.68 8146.09  134.08 8488.31  208.41 7904.42  175.14  208.70    2.56  201.40    2.23   7.30   3.40 
1 1 1    3    2   19 o  3  196.02    1.63 7487.19  124.72 7557.83  191.25 7434.93  164.50  196.92    2.49  195.32    2.16   1.60   3.30 
1 1 1    3    2   20 o  9  106.13    1.55 2194.64   64.08 2214.74  115.14 2185.62   77.13  106.55    2.78  105.90    1.87   0.65   3.35 
1 1 1    3    2   21 o 16  312.88    2.18 19079.20  265.97 19428.49  387.11 18766.88  366.05  315.65    3.15  310.24    3.03   5.41   4.37 
1 1 1    3    2   22 o 17  408.87    3.02 32598.92  481.31 32201.21  754.60 32871.69  624.93  406.09    4.77  410.45    3.91  -4.36   6.17 
1 1 1    3    2   23 o 18  168.99    2.32 5566.81  153.06 5536.74  191.74 5619.61  254.12  168.50    2.92  169.70    3.84  -1.20   4.83 
1 1 1    3    2   24 o 10   13.39    6.24  -73.73   79.22  -70.36   93.11  -82.55  150.75   15.05    6.92   19.99    9.04  -4.94  11.39 
1 1 1    3    2   25 o 19  119.17    3.18 2772.30  147.30 2772.30  147.30    0.00    0.00  119.17    3.18       ?       ?      ?      ? 
1 1 1    3    2   26 x 11       ?       ?       ?       ?       ?       ?       ?       ?       ?       ?       ?       ?      ?      ? 
1 1 1    3    2   27 x 13       ?       ?       ?       ?       ?       ?       ?       ?       ?       ?       ?       ?      ?      ? 
1 1 1    3    2   28 x 14       ?       ?       ?       ?       ?       ?       ?       ?       ?       ?       ?       ?      ?      ? 
1 1 1    3    2   29 x  3       ?       ?       ?       ?       ?       ?       ?       ?       ?       ?       ?       ?      ?      ? 
1 1 1    3    2   30 x 10       ?       ?       ?       ?       ?       ?       ?       ?       ?       ?       ?       ?      ?      ? 
1 1 1    3    2   31 x 11       ?       ?       ?       ?       ?       ?       ?       ?       ?       ?       ?       ?      ?      ? 
1 1 1    3    2   32 x  6       ?       ?       ?       ?       ?       ?       ?       ?       ?       ?       ?       ?      ?      ? 
1 1 1    3    2   33 o 19   35.35    8.22  259.88  111.00  259.88  111.00    0.00    0.00   35.35    8.22       ?       ?      ?      ? 
1 1 1    3    2   34 x  4       ?       ?       ?       ?       ?       ?       ?       ?       ?       ?       ?       ?      ?      ? 
1 1 1    3    2   35 x 18       ?       ?       ?       ?       ?       ?       ?       ?       ?       ?       ?       ?      ?      ? 
1 1 1    3    3    0 o 15  111.45    1.62 2421.31   70.23 2421.31   70.23 2421.31   70.23  111.45    1.62  111.45    1.62  -0.00   0.00 
1 1 1    3    3    1 o  2  314.90    1.98 19321.09  242.91 19151.39  319.12 19554.84  374.54  313.49    2.61  316.76    3.03  -3.27   4.00 
1 1 1    3    3    2 o 10  121.58    1.31 2880.07   61.98 2905.40  102.50 2865.46   77.83  122.11    2.15  121.27    1.65   0.84   2.71 
1 1 1    3    3    3 o 17  226.72    1.46 10015.03  129.34 9942.06  212.31 10058.09  163.10  225.88    2.41  227.20    1.84  -1.33   3.04 
1 1 1    3    3    4 o  3  662.13    3.71 85469.05  957.91 84338.71 1548.73 86169.38 1219.06  657.36    6.05  664.70    4.71  -7.34   7.66 
1 1 1    3    3    5 o 15  166.16    1.28 5379.14   82.84 5290.23  144.05 5423.08  101.25  164.76    2.24  166.83    1.56  -2.07   2.73 
1 1 1    3    3    6 o  7   71.33    2.02  992.20   55.96  965.24   92.23 1007.91   70.40   70.28    3.38   71.87    2.52  -1.59   4.21 
1 1 1    3    3    7 o 15   75.04    1.91 1098.01   55.87 1111.58   93.93 1090.58   69.51   75.44    3.20   74.77    2.39   0.67   4.00 
1 1 1    3    3    8 o 16  278.13    1.70 15072.78  184.43 14751.14  302.75 15262.58  232.57  275.09    2.82  279.86    2.13  -4.76   3.54 
1 1 1    3    3    9 o 10  520.07    2.96 52718.38  599.28 52425.24  972.58 52897.80  760.88  518.42    4.82  520.88    3.75  -2.46   6.10 
1 1 1    3    3   10 o 14  127.65    1.23 3174.59   61.34 3159.33  119.06 3180.10   71.57  127.33    2.40  127.76    1.44  -0.43   2.80 
1 1 1    3    3   11 o 17  300.06    2.14 17542.87  249.79 17537.06  352.53 17548.73  353.99  299.99    3.02  300.09    3.03  -0.10   4.27 
1 1 1    3    3   12 o  8  486.52    3.23 46127.46  611.35 45674.67  858.30 46593.73  870.99  484.04    4.55  488.89    4.57  -4.84   6.45 
1 1 1    3    3   13 o  2  644.79    4.20 81040.55 1055.98 82380.67 1511.73 79763.59 1475.69  649.90    5.97  639.50    5.92  10.40   8.41 
1 1 1    3    3   14 o  6   87.38    2.41 1488.86   81.90 1534.37  102.60 1408.92  135.98   88.68    2.97   84.92    4.12   3.77   5.08 
1 1 1    3    3   15 o  9  183.93    1.79 6591.68  128.12 6887.07  197.01 6375.21  168.65  188.00    2.69  180.88    2.39   7.12   3.60 
1 1 1    3    3   16 o  2  581.55    3.82 65927.11  865.22 65972.34 1227.86 65882.52 1219.40  581.56    5.42  581.17    5.39   0.39   7.64 
1 1 1    3    3   17 o  9  280.62    2.04 15344.83  223.02 15309.22  323.40 15377.12  307.97  280.26    2.96  280.89    2.81  -0.63   4.09 
1 1 1    3    3   18 o 16  140.41    1.58 3841.29   86.54 3853.42  138.81 3833.57  110.69  140.61    2.53  140.26    2.03   0.35   3.24 
1 1 1    3    3   19 o 10  235.29    1.80 10787.58  164.58 10856.06  242.33 10728.96  224.22  236.00    2.64  234.62    2.45   1.38   3.60 
1 1 1    3    3   20 o 15   54.76    2.73  585.96   58.09  496.64  105.93  624.37   69.47   50.12    5.52   56.50    3.17  -6.37   6.36 
1 1 1    3    3   21 o 12  179.88    1.59 6305.32  111.70 6011.41  167.81 6539.14  149.68  175.61    2.45  183.17    2.10  -7.56   3.23 
1 1 1    3    3   22 o  7  167.44    1.67 5463.53  109.01 5148.46  188.32 5622.30  133.68  162.49    2.97  169.85    2.02  -7.36   3.60 
1 1 1    3    3   23 o 13  199.65    1.76 7768.14  136.69 7674.54  228.29 7820.45  170.66  198.38    2.95  200.30    2.19  -1.92   3.67 
1 1 1    3    3   24 o  8  146.44    1.65 4179.21   93.89 4046.92  169.55 4237.72  112.76  144.05    3.02  147.45    1.96  -3.41   3.60 
1 1 1    3    3   25 o 18  181.61    1.70 6427.77  120.24 6488.78  211.33 6398.56  146.22  182.40    2.97  181.18    2.07   1.22   3.62 
1 1 1    3    3   26 o 12  212.72    2.46 8822.91  204.24 8628.86  249.07 9221.28  356.87  210.32    3.04  217.29    4.22  -6.97   5.20 
1 1 1    3    3   27 x 16       ?       ?       ?       ?       ?       ?       ?       ?       ?       ?       ?       ?      ?      ? 
1 1 1    3    3   28 x  7       ?       ?       ?       ?       ?       ?       ?       ?       ?       ?       ?       ?      ?      ? 
1 1 1    3    3   29 x 16       ?       ?       ?       ?       ?       ?       ?       ?       ?       ?       ?       ?      ?      ? 
1 1 1    3    3   30 x 18       ?       ?       ?       ?       ?       ?       ?       ?       ?       ?       ?       ?      ?      ? 
1 1 1    3    3   31 x  6       ?       ?       ?       ?       ?       ?       ?       ?       ?       ?       ?       ?      ?      ? 
1 1 1    3    3   32 x  3       ?       ?       ?       ?       ?       ?       ?       ?       ?       ?       ?       ?      ?      ? 
1 1 1    3    3   33 o 16   23.63    9.07   79.09  117.14   79.09  117.14    0.00    0.00   23.63    9.07       ?       ?      ?      ? 
1 1 1    3    3   34 x  9       ?       ?       ?       ?       ?       ?       ?       ?       ?       ?       ?       ?      ?      ? 
1 1 1    3    3   35 o 16   26.82    9.13  138.44  114.27  138.44  114.27    0.00    0.00   26.82    9.13       ?       ?      ?      ? 
1 1 1    3    4    0 o 16  207.36    2.00 8379.39  161.63 8379.39  161.63 8379.39  161.63  207.36    2.00  207.36    2.00   0.00   0.00 
1 1 1    3    4    1 o 12  117.98    1.35 2711.97   62.26 2718.43   91.03 2706.29   85.34  118.12    1.98  117.85    1.86   0.26   2.71 
1 1 1    3    4    2 o 12  324.17    2.06 20475.89  259.80 20387.52  343.48 20594.04  397.17  323.44    2.73  325.05    3.14  -1.61   4.15 
1 1 1    3    4    3 o 19  228.19    1.51 10145.01  134.23 10312.95  194.58 9992.54  185.41  230.05    2.17  226.45    2.10   3.60   3.02 
1 1 1    3    4    4 o  1   77.21    1.80 1161.60   54.28 1156.28   86.64 1165.03   69.64   76.97    2.89   77.28    2.32  -0.32   3.71 
1 1 1    3    4    5 o  8   44.18    3.47  382.94   59.28  433.79   85.34  335.52   82.40   46.91    4.73   41.13    5.26   5.79   7.08 
1 1 1    3    4    6 o  7   53.60    3.07  561.98   63.77  539.22   93.61  581.68   87.10   52.36    4.64   54.45    4.14  -2.09   6.21 
1 1 1    3    4    7 o  8  145.04    1.51 4098.73   85.48 4362.94  121.47 3839.55  120.31  149.63    2.08  140.36    2.20   9.26   3.03 
1 1 1    3    4    8 o  1  204.35    1.56 8136.47  124.07 7746.97  163.87 8659.69  189.92  199.39    2.11  210.80    2.31 -11.41   3.13 
1 1 1    3    4    9 o  2  307.64    2.00 18440.98  239.28 17946.08  313.62 19130.38  370.15  303.46    2.65  313.30    3.03  -9.84   4.03 
1 1 1    3    4   10 o 15  150.05    1.33 4386.60   77.58 4600.43  125.96 4255.91   98.47  153.66    2.10  147.80    1.71   5.86   2.71 
1 1 1    3    4   11 o 14  286.59    1.78 16002.63  199.11 16791.04  299.24 15376.18  266.74  293.55    2.62  280.91    2.44  12.64   3.58 
1 1 1    3    4   12 o 14  185.29    1.98 6689.45  142.90 6784.57  194.07 6576.80  211.20  186.60    2.67  183.71    2.95   2.88   3.98 
1 1 1    3    4   13 o  3  110.88    2.30 2395.54   99.34 2356.78  130.94 2448.10  152.49  109.93    3.06  112.02    3.50  -2.09   4.65 
1 1 1    3    4   14 o 11  272.53    2.12 14471.17  225.24 14605.26  278.90 14219.72  381.94  273.77    2.61  270.11    3.63   3.67   4.47 
1 1 1    3    4   15 o 18  352.01    2.47 24145.73  339.41 24041.21  416.25 24353.10  586.31  351.23    3.04  353.44    4.26  -2.21   5.23 
1 1 1    3    4   16 o 12  376.27    2.59 27589.99  379.12 28163.44  549.93 27070.60  523.37  380.10    3.71  372.65    3.60   7.44   5.18 
1 1 1    3    4   17 o  5  107.20    1.91 2239.11   79.75 2487.25  130.80 2092.29  100.62  112.93    2.98  103.62    2.49   9.31   3.88 
1 1 1    3    4   18 o 17   91.03    2.04 1614.88   72.26 1617.86  122.95 1613.32   89.31   91.03    3.47   90.95    2.52   0.08   4.29 
1 1 1    3    4   19 o 13  388.35    2.63 29396.93  397.76 30137.82  577.83 28729.72  548.35  393.09    3.77  383.81    3.67   9.28   5.26 
1 1 1    3    4   20 f  0  460.92    3.06 41422.28  550.26 40611.13  770.84 42265.09  785.74  456.19    4.34  465.39    4.33  -9.20   6.13 
1 1 1    3    4   21 o 15  258.19    1.92 12991.54  193.61 12650.86  276.56 13318.96  271.13  254.73    2.79  261.38    2.66  -6.65   3.85 
1 1 1    3    4   22 o  7  160.04    1.72 4991.58  107.03 4659.28  182.20 5166.66  132.25  154.57    3.03  162.81    2.08  -8.24   3.67 
1 1 1    3    4   23 o 13   47.91    3.19  449.73   59.13  413.83  101.72  468.05   72.67   45.63    5.86   48.82    3.85  -3.19   7.01 
1 1 1    3    4   24 o  2  229.35    2.20 10253.34  197.00 9189.71  273.76 11395.66  283.71  217.05    3.24  241.72    3.01 -24.67   4.42 
1 1 1    3    4   25 o  1  140.01    1.72 3820.42   93.63 3418.33  164.89 4011.78  113.75  132.37    3.20  143.46    2.04 -11.09   3.79 
1 1 1    3    4   26 o 11  232.83    2.43 10569.69  220.75    0.00    0.00 10569.69  220.75       ?       ?  232.83    2.43      ?      ? 
1 1 1    3    4   27 o 12   61.93    2.17  748.57   52.39  429.82   97.66  877.40   62.09   46.54    5.49   67.04    2.38 -20.50   5.98 
1 1 1    3    4   28 x  6       ?       ?       ?       ?       ?       ?       ?       ?       ?       ?       ?       ?      ?      ? 
1 1 1    3    4   29 x  4       ?       ?       ?       ?       ?       ?       ?       ?       ?       ?       ?       ?      ?      ? 
1 1 1    3    4   30 o 10   21.81    7.32   88.38   73.44   64.03  119.47  103.16   93.12   23.12    9.08   23.88    8.24  -0.76  12.26 
1 1 1    3    4   31 x 17       ?       ?       ?       ?       ?       ?       ?       ?       ?       ?       ?       ?      ?      ? 
1 1 1    3    4   32 x 16       ?       ?       ?       ?       ?       ?       ?       ?       ?       ?       ?       ?      ?      ? 
1 1 1    3    4   33 o  4   23.42    9.43   56.20  132.02   56.20  132.02    0.00    0.00   23.42    9.43       ?       ?      ?      ? 
1 1 1    3    4   34 o 14   23.24    9.47   49.02  135.05   49.02  135.05    0.00    0.00   23.24    9.47       ?       ?      ?      ? 
1 1 1    3    4   35 x 10       ?       ?       ?       ?       ?       ?       ?       ?       ?       ?       ?       ?      ?      ? 
1 1 1    3    5    0 o 19  286.28    2.51 15972.65  280.03 15972.65  280.03 15972.65  280.03  286.28    2.51  286.28    2.51  -0.00   0.00 
1 1 1    3    5    1 o 13  127.28    1.46 3156.44   72.28 3300.11   91.31 2915.40  118.28  130.14    1.80  122.31    2.48   7.83   3.07 
1 1 1    3    5    2 f  0   68.22    2.65  908.53   70.18  996.66   81.72  660.91  136.99   71.45    2.94   57.85    6.17  13.60   6.84 
1 1 1    3    5    3 o 17  156.64    1.46 4780.54   88.86 4866.78  117.83 4666.82  135.31  158.04    1.91  154.75    2.24   3.29   2.95 
1 1 1    3    5    4 o 18  321.93    2.46 20199.16  307.97 20896.18  408.02 19276.27  469.50  327.38    3.20  314.38    3.83  13.00   4.99 
1 1 1    3    5    5 o  6  199.76    1.46 7775.28  113.91 7891.97  148.24 7607.03  178.00  201.24    1.89  197.56    2.31   3.68   2.99 
1 1 1    3    5    6 o 10  348.87    2.08 23717.92  282.72 23707.50  357.78 23735.23  461.35  348.75    2.63  348.90    3.39  -0.14   4.30 
1 1 1    3    5    7 o 15  314.64    1.91 19290.57  234.11 18873.08  293.18 20025.22  388.91  311.19    2.42  320.51    3.11  -9.32   3.94 
1 1 1    3    5    8 o 15  240.43    1.59 11262.52  149.02 11050.89  187.60 11624.38  245.30  238.15    2.02  244.23    2.58  -6.09   3.28 
1 1 1    3    5    9 o 13  127.39    1.46 3161.90   72.53 3222.38   94.94 3077.11  112.40  128.60    1.89  125.67    2.30   2.94   2.98 
1 1 1    3    5   10 o  1   94.52    1.74 1740.51   63.94 1782.74   82.49 1676.97  101.18   95.65    2.21   92.73    2.80   2.93   3.57 
1 1 1    3    5   11 o  2  100.98    1.74 1986.58   68.29 2041.05   89.64 1911.29  105.40  102.35    2.25   99.00    2.74   3.35   3.54 
1 1 1    3    5   12 o 11  105.10    1.66 2152.06   67.82 2241.58   89.09 2028.69  104.60  107.26    2.13  102.00    2.63   5.26   3.39 
1 1 1    3    5   13 o 12  755.44    4.55 111258.23 1338.23 112645.55 1786.79 109485.79 2019.62  759.93    6.03  749.04    6.92  10.88   9.18 
1 1 1    3    5   14 f  0  422.09    2.48 34715.87  408.30 35925.46  596.96 33652.58  559.70  429.33    3.57  415.53    3.46  13.80   4.97 
1 1 1    3    5   15 o 16  181.43    1.91 6413.46  135.08 6339.00  168.12 6549.07  226.89  180.36    2.39  183.31    3.18  -2.95   3.98 
1 1 1    3    5   16 o 12  504.26    3.35 49564.50  657.46 49728.93  808.04 49242.44 1130.88  505.02    4.11  502.33    5.78   2.69   7.09 
1 1 1    3    5   17 o  5  209.23    1.79 8529.77  145.98 8641.88  216.28 8435.97  197.84  210.57    2.64  208.06    2.44   2.52   3.59 
1 1 1    3    5   18 o 19  386.79    2.63 29160.60  396.78 28801.65  560.14 29522.09  562.12  384.31    3.74  389.09    3.71  -4.78   5.27 
1 1 1    3    5   19 o 12   70.80    2.61  978.38   71.94  782.00  112.57 1113.93   93.53   63.13    4.61   75.52    3.19 -12.38   5.60 
1 1 1    3    5   20 o 17  170.13    1.65 5639.89  109.60 5529.78  163.39 5729.95  147.77  168.43    2.49  171.46    2.21  -3.03   3.33 
1 1 1    3    5   21 o 14  159.02    1.65 4927.81  102.27 4699.87  151.71 5117.72  138.47  155.27    2.51  162.04    2.19  -6.77   3.33 
1 1 1    3    5   22 o  1  146.19    1.65 4164.86   93.75 4142.78  143.49 4181.30  123.84  145.77    2.53  146.46    2.17  -0.69   3.33 
1 1 1    3    5   23 o  2  166.52    1.75 5404.08  113.53 5542.94  191.13 5328.39  141.11  168.59    2.91  165.33    2.19   3.26   3.64 
1 1 1    3    5   24 o 19  154.29    1.82 4639.67  109.36 4608.70  185.70 4656.12  135.32  153.71    3.10  154.55    2.25  -0.83   3.83 
1 1 1    3    5   25 o  5  144.42    1.76 4065.01   98.82 3850.92  166.52 4181.38  122.77  140.50    3.04  146.46    2.15  -5.95   3.73 
1 1 1    3    5   26 o  7  231.66    1.96 10460.64  176.75 10218.61  283.63 10614.30  225.99  228.85    3.18  233.31    2.49  -4.46   4.04 
1 1 1    3    5   27 o 13  114.95    1.80 2575.58   80.80 2792.39  150.11 2487.13   95.88  119.58    3.22  112.95    2.18   6.63   3.89 
1 1 1    3    5   28 o 13   44.55    3.77  390.49   64.91  394.30  107.28  388.30   81.52   44.36    6.39   44.29    4.80   0.08   7.99 
1 1 1    3    5   29 o  4   21.84    5.98   96.66   52.41 -129.08  141.81  132.37   56.40   17.87    8.33   25.46    5.81  -7.59  10.16 
1 1 1    3    5   30 o 10   45.53    8.10  422.93  138.38  422.93  138.38    0.00    0.00   45.53    8.10       ?       ?      ?      ? 
1 1 1    3    5   31 x 13       ?       ?       ?       ?       ?       ?       ?       ?       ?       ?       ?       ?      ?      ? 
1 1 1    3    5   32 o 17   21.95    6.59   96.36   60.89  105.35  129.83   93.82   68.94   25.82    9.63   22.01    7.08   3.81  11.95 
1 1 1    3    5   33 o  6   22.62    9.35   35.53  133.85   35.53  133.85    0.00    0.00   22.62    9.35       ?       ?      ?      ? 
1 1 1    3    5   34 x 19       ?       ?       ?       ?       ?       ?       ?       ?       ?       ?       ?       ?      ?      ? 
1 1 1    3    5   35 x 12       ?       ?       ?       ?       ?       ?       ?       ?       ?       ?       ?       ?      ?      ? 
1 1 1    3    6    0 o 12   14.48    8.96   29.15   99.88   29.15   99.88   29.15   99.88   14.48    8.96   14.48    8.96   0.00   0.00 
1 1 1    3    6    1 o 13  290.17    1.98 16408.26  223.56 16696.09  299.96 16048.61  335.30  292.67    2.63  286.92    3.00   5.75   3.99 
1 1 1    3    6    2 f  0  257.42    1.71 12912.03  171.01 12734.93  243.73 13083.76  240.00  255.61    2.45  259.09    2.38  -3.48   3.41 
1 1 1    3    6    3 o  2  248.84    1.66 12065.97  160.84 11904.16  228.05 12226.11  226.87  247.14    2.37  250.46    2.32  -3.32   3.32 
1 1 1    3    6    4 o 10  130.19    1.65 3302.72   83.75 3384.80  114.82 3209.42  122.42  131.79    2.24  128.32    2.45   3.46   3.32 
1 1 1    3    6    5 o 13  284.67    1.82 15790.75  201.35 15441.16  252.06 16407.25  334.72  281.48    2.30  290.12    2.96  -8.64   3.75 
1 1 1    3    6    6 o 18   72.04    2.41 1012.44   67.49 1043.22   86.51  964.56  107.91   73.09    3.04   70.22    3.96   2.87   4.99 
1 1 1    3    6    7 o  3  122.37    1.64 2917.63   78.06 2913.54  101.12 2923.67  122.81  122.28    2.12  122.49    2.57  -0.21   3.34 
1 1 1    3    6    8 o  8  444.33    2.57 38471.66  444.25 38719.27  565.21 38071.46  718.56  445.72    3.25  441.92    4.17   3.80   5.29 
1 1 1    3    6    9 o 18  399.65    2.35 31120.88  365.51 30742.34  459.02 31776.76  604.22  397.19    2.97  403.77    3.84  -6.59   4.85 
1 1 1    3    6   10 o 14  560.84    3.19 61297.00  697.81 61149.25  881.71 61544.68 1141.56  560.11    4.04  561.82    5.22  -1.71   6.60 
1 1 1    3    6   11 o  8  397.05    2.52 30719.13  389.10 31091.63  522.08 30253.68  583.60  399.42    3.35  393.98    3.80   5.44   5.07 
1 1 1    3    6   12 o 19  166.53    1.57 5402.81  101.56 5159.28  130.21 5781.13  162.30  162.72    2.05  172.25    2.42  -9.52   3.17 
1 1 1    3    6   13 o  2  321.50    2.02 20139.13  252.46 19901.06  319.63 20534.05  411.66  319.58    2.57  324.60    3.26  -5.02   4.15 
1 1 1    3    6   14 o 19   39.95    4.05  314.33   62.12  280.26   82.83  358.13   93.91   37.45    5.87   42.45    5.83  -5.00   8.27 
1 1 1    3    6   15 o  3   96.05    1.68 1797.43   62.89 1897.83   82.75 1660.16   96.76   98.69    2.15   92.26    2.69   6.43   3.45 
1 1 1    3    6   16 o 16  258.46    1.69 13015.62  170.05 13182.68  252.59 12877.12  229.98  260.09    2.49  257.06    2.30   3.03   3.39 
1 1 1    3    6   17 o  5   93.71    2.38 1712.60   86.92 1708.92  110.21 1718.65  141.39   93.58    3.03   93.80    3.88  -0.22   4.92 
1 1 1    3    6   18 o  3  587.61    3.86 67346.92  882.95 66229.42 1235.09 68515.02 1262.73  582.37    5.44  592.33    5.47  -9.96   7.72 
1 1 1    3    6   19 o  7   79.00    2.50 1217.83   76.89 1235.05  114.81 1203.82  103.53   79.49    3.72   78.50    3.39   0.99   5.03 
1 1 1    3    6   20 o  7  112.76    1.89 2477.84   83.24 2623.30  128.33 2372.18  109.37  116.00    2.84  110.31    2.54   5.68   3.81 
1 1 1    3    6   21 o 14  377.78    2.58 27822.59  380.35 27022.40  530.86 28666.70  545.23  372.17    3.66  383.33    3.65 -11.16   5.17 
1 1 1    3    6   22 o  7   90.57    2.08 1598.77   73.53 1592.10  111.54 1603.89   97.79   90.29    3.18   90.65    2.77  -0.36   4.22 
1 1 1    3    6   23 o 13  366.05    2.75 26128.74  392.02 25991.30  621.88 26219.37  505.00  364.82    4.38  366.57    3.54  -1.75   5.63 
1 1 1    3    6   24 o  6  109.77    2.01 2348.81   85.76 2450.42  143.55 2292.43  106.94  112.02    3.29  108.43    2.53   3.59   4.15 
1 1 1    3    6   25 o  8  102.39    2.09 2043.55   83.34 1850.99  139.81 2149.70  103.80   97.31    3.69  105.00    2.54  -7.69   4.48 
1 1 1    3    6   26 o 10  150.73    1.81 4428.28  106.25 4587.73  179.65 4342.52  131.76  153.35    3.01  149.24    2.27   4.11   3.76 
1 1 1    3    6   27 o 17  123.04    1.87 2951.14   89.64 2710.09  150.46 3083.79  111.61  117.79    3.28  125.76    2.28  -7.97   3.99 
1 1 1    3    6   28 o 14  104.36    2.26 2123.95   91.99 2087.00  158.65 2142.67  112.90  103.25    3.95  104.75    2.77  -1.50   4.82 
1 1 1    3    6   29 o 16  174.83    1.78 5959.69  121.55 6105.62  206.73 5882.58  150.27  176.82    3.00  173.65    2.22   3.16   3.73 
1 1 1    3    6   30 o  3   19.79    6.23   76.17   53.64  162.81  136.44   60.34   58.34   29.46    9.98   18.59    6.52  10.87  11.92 
1 1 1    3    6   31 o  7   81.39    2.05 1293.14   64.82    0.00    0.00 1293.14   64.82       ?       ?   81.39    2.05      ?      ? 
1 1 1    3    6   32 x 14       ?       ?       ?       ?       ?       ?       ?       ?       ?       ?       ?       ?      ?      ? 
1 1 1    3    6   33 x 17       ?       ?       ?       ?       ?       ?       ?       ?       ?       ?       ?       ?      ?      ? 
1 1 1    3    6   34 x  2       ?       ?       ?       ?       ?       ?       ?       ?       ?       ?       ?       ?      ?      ? 
1 1 1    3    6   35 x 15       ?       ?       ?       ?       ?       ?       ?       ?       ?       ?       ?       ?      ?      ? 
1 1 1    3    7    0 o 13   15.71    9.14   57.99   92.18   57.99   92.18   57.99   92.18   15.71    9.14   15.71    9.14  -0.00   0.00 
1 1 1    3    7    1 f  0  168.10    1.76 5506.45  115.49 5602.74  157.48 5394.39  169.89  169.55    2.38  166.36    2.62   3.19   3.54 
1 1 1    3    7    2 o  1  112.89    2.04 2483.36   89.67 2473.66  119.07 2496.06  136.28  112.65    2.71  113.11    3.10  -0.46   4.12 
1 1 1    3    7    3 o  5  282.94    1.84 15598.88  202.70 16119.92  294.60 15130.46  279.33  287.59    2.63  278.63    2.57   8.96   3.68 
1 1 1    3    7    4 o  9  266.78    1.77 13868.00  183.76 13605.32  258.25 14137.38  261.52  264.22    2.51  269.34    2.49  -5.12   3.54 
1 1 1    3    7    5 o 16  147.82    1.64 4257.18   94.73 4054.94  123.47 4546.57  147.69  144.25    2.20  152.74    2.48  -8.49   3.31 
1 1 1    3    7    6 o  1  313.21    1.94 19114.70  237.08 19200.66  301.02 18974.25  384.77  313.90    2.46  312.02    3.16   1.88   4.01 
1 1 1    3    7    7 o 10  821.42    4.60 131549.25 1473.07 131725.92 1865.27 131256.47 2401.30  821.78    5.83  819.98    7.52   1.80   9.51 
1 1 1    3    7    8 o  9  117.87    1.89 2706.72   86.79 2787.06  111.81 2584.94  137.66  119.60    2.40  115.13    3.07   4.47   3.90 
1 1 1    3    7    9 o  2  464.43    2.70 42030.12  488.41 42115.43  619.49 41889.99  793.98  464.87    3.42  463.56    4.40   1.30   5.57 
1 1 1    3    7   10 o 13  340.23    2.10 22554.34  278.13 22253.78  350.58 23064.77  456.87  337.94    2.66  344.02    3.41  -6.08   4.33 
1 1 1    3    7   11 o 13  320.88    2.01 20062.17  251.73 19943.38  318.52 20259.81  410.85  319.92    2.56  322.42    3.27  -2.50   4.15 
1 1 1    3    7   12 o 18  250.90    1.78 12264.85  174.46 12176.43  221.25 12410.18  283.67  249.98    2.27  252.36    2.88  -2.37   3.67 
1 1 1    3    7   13 o 18  189.52    1.82 6997.93  134.35 7318.77  192.32 6692.18  187.74  193.80    2.55  185.32    2.60   8.48   3.64 
1 1 1    3    7   14 o 15  402.44    2.38 31559.47  373.82 31184.34  470.19 32203.99  616.31  400.01    3.02  406.44    3.89  -6.43   4.92 
1 1 1    3    7   15 o  5  428.43    2.50 35769.95  417.95 35529.13  527.69 36175.35  684.65  426.94    3.17  430.72    4.08  -3.79   5.17 
1 1 1    3    7   16 o 10  180.11    1.48 6320.32  104.16 6139.11  133.46 6602.70  166.60  177.50    1.93  184.07    2.32  -6.57   3.02 
1 1 1    3    7   17 o  9  328.66    2.15 21050.58  275.36 21112.97  369.76 20972.90  412.57  329.10    2.88  327.98    3.23   1.12   4.33 
1 1 1    3    7   18 o  5  117.25    1.38 2678.55   62.94 2650.78  133.99 2686.41   71.30  116.57    2.95  117.42    1.56  -0.85   3.34 
1 1 1    3    7   19 f  0  230.09    1.88 10316.99  168.14 10250.10  240.17 10381.30  235.47  229.30    2.69  230.77    2.62  -1.47   3.75 
1 1 1    3    7   20 o  3  112.68    1.98 2474.60   86.98 2616.32  133.38 2369.71  114.75  115.80    2.96  110.25    2.67   5.55   3.99 
1 1 1    3    7   21 o  2  212.98    1.80 8840.17  149.65 9327.64  221.35 8429.75  203.10  218.73    2.60  207.94    2.51  10.79   3.61 
1 1 1    3    7   22 o 12  173.15    1.76 5842.88  118.82 5826.47  172.71 5857.63  163.73  172.87    2.56  173.34    2.42  -0.47   3.53 
1 1 1    3    7   23 o  2  304.99    2.42 18135.52  287.80 17959.80  456.30 18251.59  370.87  303.33    3.86  305.89    3.11  -2.56   4.96 
1 1 1    3    7   24 o  1  210.33    1.96 8623.30  160.31 8042.12  245.58 9054.84  211.62  203.04    3.10  215.49    2.52 -12.46   4.00 
1 1 1    3    7   25 o  8  194.09    1.91 7343.06  144.59 7400.77  231.41 7306.09  185.19  194.77    3.05  193.57    2.46   1.20   3.92 
1 1 1    3    7   26 o 19   76.20    2.72 1133.93   80.60 1088.43  130.51 1161.98  102.48   74.49    4.52   77.08    3.42  -2.59   5.67 
1 1 1    3    7   27 o 15  192.78    1.92 7245.40  143.85 6797.62  225.08 7554.60  187.04  186.63    3.10  196.81    2.44 -10.19   3.94 
1 1 1    3    7   28 o 17   34.67    5.79  242.21   75.39  209.88  109.79  271.06  103.72   32.00    8.62   36.40    7.56  -4.40  11.46 
1 1 1    3    7   29 o  9   57.54    3.31  649.03   73.92  834.95  128.83  557.77   90.26   65.03    5.13   53.18    4.40  11.84   6.75 
1 1 1    3    7   30 o 17  144.37    1.76 4063.98   98.87 4218.23  166.72 3980.30  122.79  146.97    2.91  142.84    2.21   4.13   3.65 
1 1 1    3    7   31 o 18   50.22    3.92  496.86   76.16    0.00    0.00  496.86   76.16       ?       ?   50.22    3.92      ?      ? 
1 1 1    3    7   32 o  8   47.54    4.06  446.62   74.57  307.70  144.99  496.59   86.96   38.25    9.71   50.07    4.51 -11.82  10.71 
1 1 1    3    7   33 x 17       ?       ?       ?       ?       ?       ?       ?       ?       ?       ?       ?       ?      ?      ? 
1 1 1    3    7   34 x 15       ?       ?       ?       ?       ?       ?       ?       ?       ?       ?       ?       ?      ?      ? 
1 1 1    3    8    0 o  1  100.04    3.18 1956.04  123.86 1956.04  123.86 1956.04  123.86  100.04    3.18  100.04    3.18   0.00   0.00 
1 1 1    3    8    1 o  8  204.36    1.66 8136.75  132.21 7788.98  180.08 8543.43  194.73  199.93    2.31  209.38    2.39  -9.46   3.32 
1 1 1    3    8    2 o  2  316.23    1.96 19485.10  242.02 19472.59  342.44 19497.60  342.09  316.10    2.78  316.30    2.78  -0.20   3.93 
1 1 1    3    8    3 o  6  316.46    1.97 19513.61  242.98 19041.71  338.83 20013.18  348.62  312.58    2.78  320.46    2.79  -7.87   3.94 
1 1 1    3    8    4 o  3  154.73    1.69 4664.76  101.95 4755.87  140.71 4564.09  147.91  156.23    2.31  153.04    2.48   3.18   3.39 
1 1 1    3    8    5 o  6  215.37    1.64 9037.07  137.88 9102.52  192.37 8967.94  197.72  216.14    2.28  214.53    2.37   1.61   3.29 
1 1 1    3    8    6 o 12  175.62    1.72 6009.15  117.90 6368.70  173.71 5702.04  160.54  180.79    2.47  171.07    2.41   9.72   3.45 
1 1 1    3    8    7 o  9  325.91    2.05 20695.75  259.87 20777.67  330.88 20563.88  419.81  326.54    2.60  324.84    3.32   1.71   4.21 
1 1 1    3    8    8 o 15   93.00    2.40 1686.30   86.94 1666.74  111.01 1717.33  139.81   92.43    3.09   93.79    3.83  -1.36   4.92 
1 1 1    3    8    9 o 18  177.17    1.72 6115.93  119.00 6012.39  151.54 6282.48  192.19  175.66    2.21  179.56    2.75  -3.89   3.53 
1 1 1    3    8   10 o 11  444.13    2.61 38436.43  452.05 37340.81  561.26 40459.61  762.70  437.72    3.29  455.57    4.30 -17.85   5.41 
1 1 1    3    8   11 o 16  283.69    1.96 15681.33  217.20 15612.94  280.24 15784.21  343.71  283.06    2.54  284.59    3.10  -1.53   4.01 
1 1 1    3    8   12 o 19  364.56    2.25 25896.22  319.92 25791.57  406.38 26066.77  518.79  363.80    2.87  365.69    3.64  -1.90   4.63 
1 1 1    3    8   13 o  8   69.80    2.94  951.28   79.67  903.13  104.19 1019.07  123.62   67.95    3.95   72.16    4.42  -4.21   5.93 
1 1 1    3    8   14 o 14  493.57    2.85 47479.53  547.99 46467.42  683.22 49304.88  917.53  488.22    3.59  502.78    4.68 -14.56   5.90 
1 1 1    3    8   15 o 11  192.91    1.55 7251.20  116.60 6970.11  147.99 7711.37  189.35  189.13    2.01  198.92    2.44  -9.79   3.16 
1 1 1    3    8   16 o  4  279.25    1.80 15195.07  196.03 14789.11  245.70 15906.19  325.18  275.47    2.29  285.65    2.92 -10.18   3.71 
1 1 1    3    8   17 o 11  124.23    1.59 3007.38   76.81 2911.36   99.02 3152.44  121.71  122.22    2.08  127.18    2.46  -4.95   3.22 
1 1 1    3    8   18 o 12   27.48    5.05  152.08   52.08  167.62   69.22  131.81   79.06   28.72    6.35   25.69    7.46   3.03   9.80 
1 1 1    3    8   19 o  3   43.00    2.81  361.98   46.87  309.43  121.14  371.23   50.83   39.00    8.23   43.53    3.02  -4.53   8.77 
1 1 1    3    8   20 o 16   67.44    1.61  886.26   42.35 1046.33  120.55  863.74   45.23   73.09    4.25   66.55    1.75   6.54   4.60 
1 1 1    3    8   21 o 12  234.49    1.92 10716.33  175.65 10485.06  249.01 10945.37  247.80  231.89    2.76  236.93    2.68  -5.04   3.85 
1 1 1    3    8   22 o  5  164.54    1.84 5276.86  118.08 5270.36  171.28 5282.76  163.01  164.40    2.67  164.60    2.54  -0.20   3.69 
1 1 1    3    8   23 o  5  275.52    2.54 14801.36  272.46 14739.71  386.06 14862.54  384.59  274.82    3.61  275.97    3.58  -1.15   5.08 
1 1 1    3    8   24 o 13  227.09    2.04 10052.94  180.15 10026.67  285.80 10070.26  232.06  226.69    3.24  227.24    2.62  -0.55   4.16 
1 1 1    3    8   25 o 17   49.90    3.94  489.36   75.98  230.87  106.55  756.79  108.38   33.59    8.21   62.06    4.51 -28.48   9.37 
1 1 1    3    8   26 f  0   45.54    4.20  408.75   73.72  301.15  107.39  504.67  101.39   38.50    7.43   50.51    5.23 -12.01   9.08 
1 1 1    3    8   27 o  3  113.63    2.35 2518.43  103.85 2567.89  157.80 2480.64  137.93  114.60    3.54  112.68    3.14   1.92   4.73 
1 1 1    3    8   28 f  0  107.34    2.18 2247.43   91.08 1976.73  141.68 2438.05  118.89  100.49    3.62  111.76    2.73 -11.27   4.54 
1 1 1    3    8   29 o  4  229.51    2.03 10274.35  181.15 9770.43  282.78 10625.07  235.91  223.60    3.25  233.31    2.60  -9.70   4.16 
1 1 1    3    8   30 o 18   24.47    6.64  122.15   64.93   37.16  103.04  178.14   83.63   20.52    8.30   29.43    7.32  -8.91  11.07 
1 1 1    3    8   31 o  5   14.62    6.25   -1.40   63.22  -78.88  151.27   14.99   69.59   19.93    9.03   16.27    6.73   3.66  11.26 
1 1 1    3    8   32 o  3   15.97    6.57   16.90   65.78    0.00    0.00   16.90   65.78       ?       ?   15.97    6.57      ?      ? 
1 1 1    3    8   33 o 16   71.12    3.09  992.19   85.43  702.59  163.33 1101.26  100.24   58.83    7.28   74.87    3.45 -16.04   8.05 
1 1 1    3    8   34 o  8   40.19   10.43  347.92  164.75  347.92  164.75    0.00    0.00   40.19   10.43       ?       ?      ?      ? 
1 1 1    3    9    0 o 16  176.18    2.45 6050.96  168.10 6050.96  168.10 6050.96  168.10  176.18    2.45  176.18    2.45   0.00   0.00 
1 1 1    3    9    1 o  7  167.83    1.79 5488.14  117.15 5345.85  173.67 5606.94  158.69  165.63    2.69  169.63    2.40  -4.00   3.61 
1 1 1    3    9    2 o  2  203.17    1.77 8042.43  140.11 8217.59  202.67 7882.10  193.90  205.36    2.53  201.12    2.47   4.23   3.54 
1 1 1    3    9    3 o 19  378.43    2.30 27904.50  338.90 27318.34  472.03 28528.09  486.87  374.40    3.24  382.60    3.27  -8.20   4.60 
1 1 1    3    9    4 o 16  317.11    2.03 19592.80  250.34 19396.09  351.24 19795.90  356.89  315.49    2.86  318.73    2.87  -3.23   4.05 
1 1 1    3    9    5 o 12  165.03    1.89 5306.21  121.76 5151.70  178.18 5441.59  166.79  162.60    2.81  167.11    2.56  -4.52   3.80 
1 1 1    3    9    6 o  3  174.81    1.76 5953.85  119.77 5851.24  174.22 6045.79  164.91  173.29    2.58  176.15    2.40  -2.86   3.53 
1 1 1    3    9    7 o 19  353.17    2.36 24303.80  324.26 23803.93  495.21 24678.99  429.03  349.48    3.64  355.86    3.09  -6.39   4.78 
1 1 1    3    9    8 o  1  280.90    1.91 15374.10  208.67 15448.42  265.88 15254.89  336.72  281.57    2.42  279.78    3.09   1.79   3.93 
1 1 1    3    9    9 o  5  358.07    2.42 24982.49  338.06 24376.71  444.22 25816.20  521.13  353.67    3.22  363.94    3.68 -10.27   4.89 
1 1 1    3    9   10 o 12  589.19    3.38 67657.63  776.44 66964.95  977.36 68842.73 1278.39  586.09    4.28  594.11    5.52  -8.02   6.99 
1 1 1    3    9   11 o 19  169.43    2.01 5593.39  132.80 5612.35  163.88 5557.11  226.64  169.71    2.48  168.85    3.44   0.86   4.24 
1 1 1    3    9   12 f  0  358.25    2.22 25009.30  309.35 24848.15  392.54 25273.37  502.50  357.07    2.82  360.07    3.58  -3.00   4.56 
1 1 1    3    9   13 o 13  308.31    1.98 18522.14  237.84 18287.38  300.51 18915.77  389.13  306.33    2.52  311.52    3.21  -5.19   4.08 
1 1 1    3    9   14 o 15  176.34    1.63 6059.13  112.02 6324.60  147.12 5692.94  172.79  180.16    2.10  170.91    2.59   9.25   3.34 
1 1 1    3    9   15 o 11   37.53    4.70  279.12   67.27  236.17   88.90  336.64  102.88   34.15    6.92   40.98    6.67  -6.83   9.61 
1 1 1    3    9   16 o  8  250.65    1.85 12242.52  181.07 12451.96  247.84 12002.75  265.19  252.75    2.52  248.14    2.74   4.61   3.72 
1 1 1    3    9   17 o 18  354.91    2.15 24549.12  297.04 24516.09  377.49 24602.81  481.37  354.62    2.73  355.17    3.48  -0.55   4.42 
1 1 1    3    9   18 o  6  303.21    1.90 17917.08  223.90 17780.26  283.83 18142.47  364.30  302.02    2.41  305.03    3.07  -3.01   3.90 
1 1 1    3    9   19 o  7  231.04    1.74 10402.71  156.49 10089.95  209.44 10798.00  235.46  227.51    2.36  235.35    2.57  -7.83   3.49 
1 1 1    3    9   20 f  0   62.45    2.54  761.72   61.58  665.30  118.40  797.47   72.10   58.11    5.29   63.88    2.90  -5.78   6.03 
1 1 1    3    9   21 o  6  189.50    1.48 6997.93  109.23 7141.43  201.43 6938.16  130.00  191.37    2.70  188.68    1.77   2.69   3.23 
1 1 1    3    9   22 o 14  219.88    2.19 9424.46  187.92 10034.86  320.09 9103.41  232.14  226.76    3.62  216.06    2.76  10.70   4.55 
1 1 1    3    9   23 o 18   60.46    3.49  715.81   81.95  725.03  115.15  706.35  116.65   60.70    4.91   59.89    5.05   0.81   7.04 
1 1 1    3    9   24 o 16   73.30    2.86 1049.55   81.65  757.99  111.33 1388.92  120.11   62.10    4.63   84.27    3.67 -22.17   5.91 
1 1 1    3    9   25 o 16  123.94    2.33 2995.28  112.41 3263.78  165.83 2767.07  152.89  129.28    3.30  119.03    3.30  10.25   4.66 
1 1 1    3    9   26 o  4   58.31    3.67  666.77   82.86  474.37  113.35  887.55  121.43   48.80    6.09   67.19    4.67 -18.40   7.68 
1 1 1    3    9   27 o  5  126.37    2.22 3114.46  109.39 3000.99  164.26 3204.90  146.64  123.90    3.41  128.13    2.94  -4.23   4.50 
1 1 1    3    9   28 o 18  219.28    2.01 9377.98  171.32 8560.58  257.98 10022.78  229.13  209.32    3.16  226.60    2.60 -17.28   4.09 
1 1 1    3    9   29 o 14  117.65    2.07 2699.90   94.93 2500.01  145.05 2849.70  125.57  113.06    3.30  120.82    2.67  -7.76   4.24 
1 1 1    3    9   30 o 17   98.77    2.24 1903.75   86.33 1836.11  137.95 1947.30  110.69   96.80    3.66   99.80    2.85  -3.01   4.64 
1 1 1    3    9   31 o  7   21.95    6.97   94.51   66.89  285.73  100.05  -60.06   89.95   37.30    7.14   14.96    6.85  22.34   9.90 
1 1 1    3    9   32 o 11   18.08    6.86   47.03   66.52  701.09  177.29  -60.12   71.76   58.67    7.96   12.91    5.99  45.75   9.96 
1 1 1    3    9   33 o 14   30.36    8.15  193.02   98.46  195.54  156.56  191.37  126.64   31.43   10.69   30.52    9.57   0.91  14.35 
1 1 1    3    9   34 o  2  109.56    3.53 2358.98  150.56    0.00    0.00 2358.98  150.56       ?       ?  109.56    3.53      ?      ? 
1 1 1    3   10    0 o  1  819.35    6.52 130903.62 2082.22 130903.62 2082.22 130903.62 2082.22  819.35    6.52  819.35    6.52   0.00   0.00 
1 1 1    3   10    1 o  1  186.10    1.89 6748.14  136.72 6797.32  190.83 6696.27  195.98  186.77    2.62  185.38    2.71   1.39   3.77 
1 1 1    3   10    2 f  0  500.93    2.93 48899.53  571.21 48518.81  802.88 49289.74  812.82  498.91    4.13  502.85    4.15  -3.95   5.85 
1 1 1    3   10    3 o 18  238.07    1.90 11042.44  176.44 11106.74  248.02 10976.55  251.06  238.74    2.67  237.34    2.71   1.40   3.81 
1 1 1    3   10    4 o  4   90.40    3.08 1594.50  108.33 1726.18  163.20 1490.81  144.83   93.99    4.47   87.35    4.27   6.65   6.18 
1 1 1    3   10    5 o 11  562.91    3.46 61756.64  758.97 60797.56 1146.90 62503.90 1012.35  558.37    5.27  566.22    4.59  -7.85   6.99 
1 1 1    3   10    6 o 15  272.18    1.95 14434.14  206.94 14190.39  292.36 14678.88  292.95  269.85    2.78  274.46    2.74  -4.61   3.90 
1 1 1    3   10    7 o  3  166.10    2.02 5375.70  130.92 4812.78  189.35 5891.32  181.22  157.15    3.09  173.88    2.67 -16.73   4.09 
1 1 1    3   10    8 o 10  122.68    2.54 2932.80  121.63 2877.23  164.16 3000.45  181.12  121.45    3.47  124.01    3.75  -2.56   5.11 
1 1 1    3   10    9 o 10  540.45    3.14 56925.18  661.46 57115.77  840.52 56615.12 1072.07  541.29    3.99  538.80    5.11   2.49   6.48 
1 1 1    3   10   10 o 18   82.53    3.20 1329.35  102.81 1285.53  135.99 1387.77  157.04   81.08    4.32   84.22    4.81  -3.14   6.46 
1 1 1    3   10   11 o 13  445.32    2.64 38647.05  458.25 38480.12  579.96 38924.45  747.62  444.31    3.35  446.79    4.29  -2.48   5.45 
1 1 1    3   10   12 o 18  437.31    2.58 37269.57  439.71 37434.98  559.47 37002.29  711.16  438.23    3.28  435.60    4.19   2.62   5.32 
1 1 1    3   10   13 o  1  211.54    1.68 8719.05  138.07 8489.99  173.63 9112.97  227.70  208.73    2.14  216.23    2.70  -7.50   3.44 
1 1 1    3   10   14 o 10  180.03    1.66 6315.44  116.09 6217.56  149.26 6465.33  184.71  178.62    2.14  182.13    2.60  -3.51   3.37 
1 1 1    3   10   15 o 17   96.05    2.12 1797.78   79.49 1754.17  104.17 1858.57  122.99   94.82    2.82   97.58    3.24  -2.76   4.30 
1 1 1    3   10   16 o 13  140.57    1.67 3850.47   91.50 3934.96  118.75 3727.03  143.53  142.09    2.14  138.27    2.66   3.82   3.42 
1 1 1    3   10   17 o 18   18.21    6.80   48.59   64.91   21.23   88.15   81.00   95.95   18.53    7.61   22.69    8.31  -4.16  11.27 
1 1 1    3   10   18 o 18  163.51    1.53 5209.63   97.54 5309.51  128.22 5072.46  150.27  165.05    1.99  161.31    2.39   3.74   3.11 
1 1 1    3   10   19 o 17   69.19    2.30  934.23   61.92  782.50   82.76 1127.17   93.32   63.25    3.37   75.95    3.16 -12.71   4.62 
1 1 1    3   10   20 o  1   93.54    2.09 1705.34   76.02 1699.95  134.56 1707.87   92.12   93.26    3.71   93.56    2.53  -0.30   4.49 
1 1 1    3   10   21 o  4  261.27    1.92 13305.09  195.37 13274.45  307.51 13325.83  252.98  260.87    3.03  261.43    2.48  -0.56   3.91 
1 1 1    3   10   22 o 19  250.87    1.70 12265.79  165.89 12500.18  286.76 12147.88  203.38  253.15    2.91  249.63    2.09   3.52   3.58 
1 1 1    3   10   23 o 13   35.78    6.08  257.70   81.71  230.33  112.04  288.80  119.42   33.56    8.55   37.58    8.37  -4.02  11.96 
1 1 1    3   10   24 f  0   24.45    7.71  116.00   82.03  128.76  121.17  105.21  111.44   26.97    9.40   25.05    8.99   1.91  13.00 
1 1 1    3   10   25 o 11  165.18    2.00 5319.44  128.80 5426.77  201.73 5245.58  167.34  166.75    3.10  163.99    2.62   2.77   4.06 
1 1 1    3   10   26 o  8  201.41    2.15 7911.04  168.86 7870.36  258.73 7941.22  222.87  200.75    3.31  201.72    2.84  -0.97   4.36 
1 1 1    3   10   27 o  7  182.04    2.00 6462.66  142.11 5835.46  211.15 6982.07  192.15  172.84    3.14  189.14    2.61 -16.30   4.08 
1 1 1    3   10   28 o  9   88.29    3.49 1526.52  119.74    0.00    0.00 1526.52  119.74       ?       ?   88.29    3.49      ?      ? 
1 1 1    3   10   29 o 17  239.69    2.11 11207.94  197.49 10970.39  307.44 11374.82  257.68  236.90    3.33  241.36    2.74  -4.46   4.31 
1 1 1    3   10   30 o  9   43.37    4.45  373.03   74.08  133.03  107.35  591.22  102.36   26.43    8.85   54.63    4.86 -28.20  10.10 
1 1 1    3   10   31 o  3  126.52    2.01 3123.98   99.09 3302.56  159.64 3012.06  126.38  129.91    3.15  124.15    2.61   5.76   4.10 
1 1 1    3   10   32 o  5   13.88    6.26  -36.18   71.96    0.00    0.00  -36.18   71.96       ?       ?   13.88    6.26      ?      ?
[truncated: 1,719,142 more chars]
