# Supplementary material for: Discovery and Characterization of a Chemical Probe Targeting the Zinc-Finger Ubiquitin-Binding Domain of HDAC6
Source: J Med Chem. 2023 Jul 27;66(15):10273–88. doi: 10.1021/acs.jmedchem.3c00314 (PMC10424181; doi:10.1021/acs.jmedchem.3c00314)
Supplement: Supplementary file 6 — jm3c00314_si_006.cif [file jm3c00314_si_006.cif]

data_5KH3
#

_cell.entry_id          5KH3
_cell.length_a          40.610
_cell.length_b          44.910
_cell.length_c          55.700
_cell.angle_alpha       90.00
_cell.angle_beta        90.00
_cell.angle_gamma       90.00
_cell.Z_PDB             4
_cell.pdbx_unique_axis  ?
#
_symmetry.entry_id                        5KH3
_symmetry.space_group_name_H-M            "P 21 21 21"
_symmetry.pdbx_full_space_group_name_H-M  ?
_symmetry.cell_setting                    ?
_symmetry.Int_Tables_number               ?
#
_atom_sites.entry_id                   5KH3
_atom_sites.fract_transf_matrix[1][1]  0.024624
_atom_sites.fract_transf_matrix[1][2]  0.000000
_atom_sites.fract_transf_matrix[1][3]  0.000000
_atom_sites.fract_transf_matrix[2][1]  0.000000
_atom_sites.fract_transf_matrix[2][2]  0.022267
_atom_sites.fract_transf_matrix[2][3]  0.000000
_atom_sites.fract_transf_matrix[3][1]  0.000000
_atom_sites.fract_transf_matrix[3][2]  0.000000
_atom_sites.fract_transf_matrix[3][3]  0.017953
_atom_sites.fract_transf_vector[1]     0.00000
_atom_sites.fract_transf_vector[2]     0.00000
_atom_sites.fract_transf_vector[3]     0.00000
#
_refine.pdbx_refine_id                          1
_refine.entry_id                                5KH3
_refine.pdbx_diffrn_id                          ?
_refine.pdbx_TLS_residual_ADP_flag              ?
_refine.ls_number_reflns_obs                    14490
_refine.ls_number_reflns_all                    ?
_refine.pdbx_ls_sigma_I                         ?
_refine.pdbx_ls_sigma_F                         ?
_refine.pdbx_data_cutoff_high_absF              ?
_refine.pdbx_data_cutoff_low_absF               ?
_refine.pdbx_data_cutoff_high_rms_absF          ?
_refine.ls_d_res_low                            32.84
_refine.ls_d_res_high                           1.55
_refine.ls_percent_reflns_obs                   99.56
_refine.ls_R_factor_obs                         0.17650
_refine.ls_R_factor_all                         ?
_refine.ls_R_factor_R_work                      0.17497
_refine.ls_R_factor_R_free                      0.20587
_refine.ls_R_factor_R_free_error                ?
_refine.ls_R_factor_R_free_error_details        ?
_refine.ls_percent_reflns_R_free                5.0
_refine.ls_number_reflns_R_free                 762
_refine.ls_number_parameters                    ?
_refine.ls_number_restraints                    ?
_refine.occupancy_min                           ?
_refine.occupancy_max                           ?
_refine.correlation_coeff_Fo_to_Fc              0.974
_refine.correlation_coeff_Fo_to_Fc_free         0.963
_refine.B_iso_mean                              28.626
_refine.aniso_B[1][1]                           -0.28
_refine.aniso_B[2][2]                           2.10
_refine.aniso_B[3][3]                           -1.82
_refine.aniso_B[1][2]                           -0.00
_refine.aniso_B[1][3]                           0.00
_refine.aniso_B[2][3]                           -0.00
_refine.solvent_model_details                   MASK
_refine.solvent_model_param_ksol                ?
_refine.solvent_model_param_bsol                ?
_refine.pdbx_solvent_vdw_probe_radii            1.20
_refine.pdbx_solvent_ion_probe_radii            0.80
_refine.pdbx_solvent_shrinkage_radii            0.80
_refine.pdbx_ls_cross_valid_method              THROUGHOUT
_refine.details                                 "HYDROGENS HAVE BEEN ADDED IN THE RIDING POSITIONS"
_refine.pdbx_starting_model                     ?
_refine.pdbx_method_to_determine_struct         ?
_refine.pdbx_isotropic_thermal_model            ?
_refine.pdbx_stereochemistry_target_values      "MAXIMUM LIKELIHOOD"
_refine.pdbx_stereochem_target_val_spec_case    ?
_refine.pdbx_R_Free_selection_details           RANDOM
_refine.pdbx_overall_ESU_R                      0.075
_refine.pdbx_overall_ESU_R_Free                 0.078
_refine.overall_SU_ML                           0.059
_refine.pdbx_overall_phase_error                ?
_refine.overall_SU_B                            1.706
_refine.overall_SU_R_Cruickshank_DPI            ?
_refine.pdbx_overall_SU_R_free_Cruickshank_DPI  ?
_refine.pdbx_overall_SU_R_Blow_DPI              ?
_refine.pdbx_overall_SU_R_free_Blow_DPI         ?
#   #
loop_
_refine_ls_restr.type
_refine_ls_restr.dev_ideal
_refine_ls_restr.dev_ideal_target
_refine_ls_restr.weight
_refine_ls_restr.number
_refine_ls_restr.pdbx_refine_id
_refine_ls_restr.pdbx_restraint_function
r_bond_refined_d               0.015   0.013  ?   836  .  ?  
r_bond_other_d                 0.001   0.015  ?   713  .  ?  
r_angle_refined_deg            1.739   1.645  ?  1147  .  ?  
r_angle_other_deg              1.500   1.599  ?  1638  .  ?  
r_dihedral_angle_1_deg         6.728   5.000  ?    98  .  ?  
r_dihedral_angle_2_deg        33.636  23.235  ?    34  .  ?  
r_dihedral_angle_3_deg        12.223  15.000  ?   105  .  ?  
r_dihedral_angle_4_deg        20.293  15.000  ?     1  .  ?  
r_chiral_restr                 0.094   0.200  ?    99  .  ?  
r_gen_planes_refined           0.010   0.020  ?  1046  .  ?  
r_gen_planes_other             0.001   0.020  ?   192  .  ?  
r_nbd_refined                      ?       ?  ?     ?  .  ?  
r_nbd_other                        ?       ?  ?     ?  .  ?  
r_nbtor_refined                    ?       ?  ?     ?  .  ?  
r_nbtor_other                      ?       ?  ?     ?  .  ?  
r_xyhbond_nbd_refined              ?       ?  ?     ?  .  ?  
r_xyhbond_nbd_other                ?       ?  ?     ?  .  ?  
r_metal_ion_refined                ?       ?  ?     ?  .  ?  
r_metal_ion_other                  ?       ?  ?     ?  .  ?  
r_symmetry_vdw_refined             ?       ?  ?     ?  .  ?  
r_symmetry_vdw_other               ?       ?  ?     ?  .  ?  
r_symmetry_hbond_refined           ?       ?  ?     ?  .  ?  
r_symmetry_hbond_other             ?       ?  ?     ?  .  ?  
r_symmetry_metal_ion_refined       ?       ?  ?     ?  .  ?  
r_symmetry_metal_ion_other         ?       ?  ?     ?  .  ?  
r_mcbond_it                    2.193   2.907  ?   396  .  ?  
r_mcbond_other                 2.191   2.912  ?   397  .  ?  
r_mcangle_it                   3.074   4.345  ?   492  .  ?  
r_mcangle_other                3.071   4.351  ?   493  .  ?  
r_scbond_it                    3.059   3.130  ?   440  .  ?  
r_scbond_other                 3.064   3.131  ?   438  .  ?  
r_scangle_it                       ?       ?  ?     ?  .  ?  
r_scangle_other                4.494   4.619  ?   655  .  ?  
r_long_range_B_refined         5.097  34.876  ?   915  .  ?  
r_long_range_B_other           5.099  34.833  ?   914  .  ?  
r_rigid_bond_restr                 ?       ?  ?     ?  .  ?  
r_sphericity_free                  ?       ?  ?     ?  .  ?  
r_sphericity_bonded                ?       ?  ?     ?  .  ?  
#
_refine_ls_shell.pdbx_refine_id                  .
_refine_ls_shell.pdbx_total_number_of_bins_used  20
_refine_ls_shell.d_res_high                      1.550
_refine_ls_shell.d_res_low                       1.590
_refine_ls_shell.number_reflns_R_work            1036
_refine_ls_shell.R_factor_R_work                 0.278
_refine_ls_shell.percent_reflns_obs              99.00
_refine_ls_shell.R_factor_R_free                 0.291
_refine_ls_shell.R_factor_R_free_error           ?
_refine_ls_shell.percent_reflns_R_free           ?
_refine_ls_shell.number_reflns_R_free            56
_refine_ls_shell.number_reflns_all               ?
_refine_ls_shell.R_factor_all                    ?
#
_refine_hist.pdbx_refine_id                  .
_refine_hist.cycle_id                        1
_refine_hist.pdbx_number_atoms_protein       ?
_refine_hist.pdbx_number_atoms_nucleic_acid  ?
_refine_hist.pdbx_number_atoms_ligand        ?
_refine_hist.number_atoms_solvent            ?
_refine_hist.number_atoms_total              832
_refine_hist.d_res_high                      .
_refine_hist.d_res_low                       .
#   #
loop_
_atom_site.group_PDB
_atom_site.id
_atom_site.type_symbol
_atom_site.label_atom_id
_atom_site.label_alt_id
_atom_site.label_comp_id
_atom_site.label_asym_id
_atom_site.label_entity_id
_atom_site.label_seq_id
_atom_site.pdbx_PDB_ins_code
_atom_site.Cartn_x
_atom_site.Cartn_y
_atom_site.Cartn_z
_atom_site.occupancy
_atom_site.B_iso_or_equiv
_atom_site.pdbx_formal_charge
_atom_site.auth_seq_id
_atom_site.auth_comp_id
_atom_site.auth_asym_id
_atom_site.auth_atom_id
_atom_site.pdbx_PDB_model_num
ATOM      1  N   N    .  PRO  A  1   1  ?  -7.648   -8.641   8.469  1.00  43.33  ?  1109  PRO  A  N    1  
ATOM      2  C   CA   .  PRO  A  1   1  ?  -6.637   -8.475   7.404  1.00  37.53  ?  1109  PRO  A  CA   1  
ATOM      3  C   C    .  PRO  A  1   1  ?  -6.956   -9.314   6.151  1.00  37.72  ?  1109  PRO  A  C    1  
ATOM      4  O   O    .  PRO  A  1   1  ?  -7.747  -10.242   6.246  1.00  32.75  ?  1109  PRO  A  O    1  
ATOM      5  C   CB   .  PRO  A  1   1  ?  -5.338   -8.985   8.053  1.00  37.92  ?  1109  PRO  A  CB   1  
ATOM      6  C   CG   .  PRO  A  1   1  ?  -5.797  -10.080   8.981  1.00  45.49  ?  1109  PRO  A  CG   1  
ATOM      7  C   CD   .  PRO  A  1   1  ?  -7.151   -9.605   9.470  1.00  42.72  ?  1109  PRO  A  CD   1  
ATOM      8  N   N    .  LEU  A  1   2  ?  -6.337   -8.993   5.005  1.00  30.66  ?  1110  LEU  A  N    1  
ATOM      9  C   CA   .  LEU  A  1   2  ?  -6.375   -9.873   3.813  1.00  28.91  ?  1110  LEU  A  CA   1  
ATOM     10  C   C    .  LEU  A  1   2  ?  -5.653  -11.178   4.096  1.00  30.22  ?  1110  LEU  A  C    1  
ATOM     11  O   O    .  LEU  A  1   2  ?  -4.607  -11.199   4.763  1.00  29.63  ?  1110  LEU  A  O    1  
ATOM     12  C   CB   .  LEU  A  1   2  ?  -5.705   -9.188   2.635  1.00  28.76  ?  1110  LEU  A  CB   1  
ATOM     13  C   CG   .  LEU  A  1   2  ?  -6.305   -7.864   2.191  1.00  30.00  ?  1110  LEU  A  CG   1  
ATOM     14  C   CD1  .  LEU  A  1   2  ?  -5.396   -7.220   1.148  1.00  33.66  ?  1110  LEU  A  CD1  1  
ATOM     15  C   CD2  .  LEU  A  1   2  ?  -7.704   -8.084   1.651  1.00  34.71  ?  1110  LEU  A  CD2  1  
ATOM     16  N   N    .  PRO  A  1   3  ?  -6.190  -12.313   3.605  1.00  27.89  ?  1111  PRO  A  N    1  
ATOM     17  C   CA   .  PRO  A  1   3  ?  -5.529  -13.609   3.762  1.00  28.12  ?  1111  PRO  A  CA   1  
ATOM     18  C   C    .  PRO  A  1   3  ?  -4.338  -13.812   2.818  1.00  27.18  ?  1111  PRO  A  C    1  
ATOM     19  O   O    .  PRO  A  1   3  ?  -3.641  -14.787   2.913  1.00  31.52  ?  1111  PRO  A  O    1  
ATOM     20  C   CB   .  PRO  A  1   3  ?  -6.649  -14.613   3.471  1.00  30.93  ?  1111  PRO  A  CB   1  
ATOM     21  C   CG   .  PRO  A  1   3  ?  -7.581  -13.841   2.520  1.00  29.17  ?  1111  PRO  A  CG   1  
ATOM     22  C   CD   .  PRO  A  1   3  ?  -7.559  -12.429   3.050  1.00  29.46  ?  1111  PRO  A  CD   1  
ATOM     23  N   N    .  TRP  A  1   4  ?  -4.174  -12.914   1.865  1.00  26.56  ?  1112  TRP  A  N    1  
ATOM     24  C   CA   .  TRP  A  1   4  ?  -3.141  -13.009   0.811  1.00  25.43  ?  1112  TRP  A  CA   1  
ATOM     25  C   C    .  TRP  A  1   4  ?  -2.994  -11.637   0.153  1.00  26.18  ?  1112  TRP  A  C    1  
ATOM     26  O   O    .  TRP  A  1   4  ?  -3.950  -10.847   0.124  1.00  28.50  ?  1112  TRP  A  O    1  
ATOM     27  C   CB   .  TRP  A  1   4  ?  -3.548  -14.076  -0.221  1.00  28.15  ?  1112  TRP  A  CB   1  
ATOM     28  C   CG   .  TRP  A  1   4  ?  -2.550  -14.372  -1.294  1.00  26.56  ?  1112  TRP  A  CG   1  
ATOM     29  C   CD1  .  TRP  A  1   4  ?  -1.535  -15.284  -1.246  1.00  29.67  ?  1112  TRP  A  CD1  1  
ATOM     30  C   CD2  .  TRP  A  1   4  ?  -2.475  -13.747  -2.594  1.00  25.24  ?  1112  TRP  A  CD2  1  
ATOM     31  N   NE1  .  TRP  A  1   4  ?  -0.810  -15.244  -2.411  1.00  31.27  ?  1112  TRP  A  NE1  1  
ATOM     32  C   CE2  .  TRP  A  1   4  ?  -1.380  -14.339  -3.267  1.00  27.30  ?  1112  TRP  A  CE2  1  
ATOM     33  C   CE3  .  TRP  A  1   4  ?  -3.260  -12.807  -3.276  1.00  26.05  ?  1112  TRP  A  CE3  1  
ATOM     34  C   CZ2  .  TRP  A  1   4  ?  -1.052  -14.019  -4.581  1.00  27.87  ?  1112  TRP  A  CZ2  1  
ATOM     35  C   CZ3  .  TRP  A  1   4  ?  -2.900  -12.452  -4.561  1.00  26.00  ?  1112  TRP  A  CZ3  1  
ATOM     36  C   CH2  .  TRP  A  1   4  ?  -1.820  -13.069  -5.203  1.00  26.45  ?  1112  TRP  A  CH2  1  
ATOM     37  N   N    .  CYS  A  1   5  ?  -1.841  -11.371  -0.450  1.00  26.17  ?  1113  CYS  A  N    1  
ATOM     38  C   CA   .  CYS  A  1   5  ?  -1.719  -10.236  -1.393  1.00  24.25  ?  1113  CYS  A  CA   1  
ATOM     39  C   C    .  CYS  A  1   5  ?  -0.609  -10.580  -2.369  1.00  22.90  ?  1113  CYS  A  C    1  
ATOM     40  O   O    .  CYS  A  1   5  ?   0.186  -11.476  -2.137  1.00  25.62  ?  1113  CYS  A  O    1  
ATOM     41  C   CB   .  CYS  A  1   5  ?  -1.562   -8.899  -0.688  1.00  22.76  ?  1113  CYS  A  CB   1  
ATOM     42  S   SG   .  CYS  A  1   5  ?   0.192   -8.372  -0.538  1.00  25.22  ?  1113  CYS  A  SG   1  
ATOM     43  N   N    .  PRO  A  1   6  ?  -0.649   -9.959  -3.552  1.00  25.70  ?  1114  PRO  A  N    1  
ATOM     44  C   CA   .  PRO  A  1   6  ?   0.280  -10.308  -4.609  1.00  28.01  ?  1114  PRO  A  CA   1  
ATOM     45  C   C    .  PRO  A  1   6  ?   1.723   -9.905  -4.297  1.00  28.80  ?  1114  PRO  A  C    1  
ATOM     46  O   O    .  PRO  A  1   6  ?   2.592  -10.209  -5.108  1.00  28.60  ?  1114  PRO  A  O    1  
ATOM     47  C   CB   .  PRO  A  1   6  ?  -0.245   -9.545  -5.834  1.00  29.82  ?  1114  PRO  A  CB   1  
ATOM     48  C   CG   .  PRO  A  1   6  ?  -1.164   -8.467  -5.301  1.00  31.59  ?  1114  PRO  A  CG   1  
ATOM     49  C   CD   .  PRO  A  1   6  ?  -1.612   -8.901  -3.921  1.00  26.89  ?  1114  PRO  A  CD   1  
ATOM     50  N   N    .  HIS  A  1   7  ?   1.961   -9.238  -3.162  1.00  25.96  ?  1115  HIS  A  N    1  
ATOM     51  C   CA   .  HIS  A  1   7  ?   3.335   -8.768  -2.800  1.00  26.37  ?  1115  HIS  A  CA   1  
ATOM     52  C   C    .  HIS  A  1   7  ?   4.017   -9.700  -1.812  1.00  27.65  ?  1115  HIS  A  C    1  
ATOM     53  O   O    .  HIS  A  1   7  ?   5.204   -9.493  -1.557  1.00  26.64  ?  1115  HIS  A  O    1  
ATOM     54  C   CB   .  HIS  A  1   7  ?   3.297   -7.305  -2.315  1.00  24.16  ?  1115  HIS  A  CB   1  
ATOM     55  C   CG   .  HIS  A  1   7  ?   2.588   -6.457  -3.281  1.00  25.38  ?  1115  HIS  A  CG   1  
ATOM     56  N   ND1  .  HIS  A  1   7  ?   1.254   -6.077  -3.113  1.00  25.84  ?  1115  HIS  A  ND1  1  
ATOM     57  C   CD2  .  HIS  A  1   7  ?   2.994   -5.981  -4.481  1.00  30.57  ?  1115  HIS  A  CD2  1  
ATOM     58  C   CE1  .  HIS  A  1   7  ?   0.888   -5.409  -4.193  1.00  31.06  ?  1115  HIS  A  CE1  1  
ATOM     59  N   NE2  .  HIS  A  1   7  ?   1.934   -5.324  -5.036  1.00  30.37  ?  1115  HIS  A  NE2  1  
ATOM     60  N   N    .  LEU  A  1   8  ?   3.364  -10.771  -1.358  1.00  26.97  ?  1116  LEU  A  N    1  
ATOM     61  C   CA   .  LEU  A  1   8  ?   4.006  -11.729  -0.411  1.00  28.85  ?  1116  LEU  A  CA   1  
ATOM     62  C   C    .  LEU  A  1   8  ?   5.256  -12.362  -1.027  1.00  28.53  ?  1116  LEU  A  C    1  
ATOM     63  O   O    .  LEU  A  1   8  ?   6.131  -12.783  -0.268  1.00  28.34  ?  1116  LEU  A  O    1  
ATOM     64  C   CB   .  LEU  A  1   8  ?   2.996  -12.780   0.033  1.00  26.75  ?  1116  LEU  A  CB   1  
ATOM     65  C   CG   .  LEU  A  1   8  ?   1.882  -12.237   0.908  1.00  27.45  ?  1116  LEU  A  CG   1  
ATOM     66  C   CD1  .  LEU  A  1   8  ?   0.812  -13.311   1.065  1.00  29.57  ?  1116  LEU  A  CD1  1  
ATOM     67  C   CD2  .  LEU  A  1   8  ?   2.365  -11.765   2.290  1.00  30.19  ?  1116  LEU  A  CD2  1  
ATOM     68  N   N    .  VAL  A  1   9  ?   5.352  -12.420  -2.353  1.00  30.06  ?  1117  VAL  A  N    1  
ATOM     69  C   CA   .  VAL  A  1   9  ?   6.571  -12.932  -3.050  1.00  32.75  ?  1117  VAL  A  CA   1  
ATOM     70  C   C    .  VAL  A  1   9  ?   7.805  -12.092  -2.677  1.00  33.82  ?  1117  VAL  A  C    1  
ATOM     71  O   O    .  VAL  A  1   9  ?   8.920  -12.577  -2.851  1.00  32.40  ?  1117  VAL  A  O    1  
ATOM     72  C   CB   .  VAL  A  1   9  ?   6.323  -12.972  -4.573  1.00  35.51  ?  1117  VAL  A  CB   1  
ATOM     73  C   CG1  .  VAL  A  1   9  ?   5.227  -13.972  -4.888  1.00  32.90  ?  1117  VAL  A  CG1  1  
ATOM     74  C   CG2  .  VAL  A  1   9  ?   5.983  -11.590  -5.144  1.00  32.88  ?  1117  VAL  A  CG2  1  
ATOM     75  N   N    .  ALA  A  1  10  ?   7.642  -10.856  -2.190  1.00  30.76  ?  1118  ALA  A  N    1  
ATOM     76  C   CA   .  ALA  A  1  10  ?   8.776   -9.959  -1.846  1.00  27.94  ?  1118  ALA  A  CA   1  
ATOM     77  C   C    .  ALA  A  1  10  ?   9.207  -10.150  -0.402  1.00  29.86  ?  1118  ALA  A  C    1  
ATOM     78  O   O    .  ALA  A  1  10  ?  10.179   -9.475   0.004  1.00  33.68  ?  1118  ALA  A  O    1  
ATOM     79  C   CB   .  ALA  A  1  10  ?   8.423   -8.515  -2.131  1.00  29.87  ?  1118  ALA  A  CB   1  
ATOM     80  N   N    .  VAL  A  1  11  ?   8.496  -10.968   0.375  1.00  28.84  ?  1119  VAL  A  N    1  
ATOM     81  C   CA   .  VAL  A  1  11  ?   8.898  -11.234   1.791  1.00  25.84  ?  1119  VAL  A  CA   1  
ATOM     82  C   C    .  VAL  A  1  11  ?  10.140  -12.120   1.756  1.00  30.13  ?  1119  VAL  A  C    1  
ATOM     83  O   O    .  VAL  A  1  11  ?  10.080  -13.261   1.176  1.00  31.10  ?  1119  VAL  A  O    1  
ATOM     84  C   CB   .  VAL  A  1  11  ?   7.784  -11.875   2.606  1.00  30.15  ?  1119  VAL  A  CB   1  
ATOM     85  C   CG1  .  VAL  A  1  11  ?   8.280  -12.222   3.998  1.00  29.29  ?  1119  VAL  A  CG1  1  
ATOM     86  C   CG2  .  VAL  A  1  11  ?   6.560  -10.981   2.669  1.00  30.00  ?  1119  VAL  A  CG2  1  
ATOM     87  N   N    .  CYS  A  1  12  ?  11.212  -11.634   2.375  1.00  28.28  ?  1120  CYS  A  N    1  
ATOM     88  C   CA   .  CYS  A  1  12  ?  12.529  -12.305   2.338  1.00  30.56  ?  1120  CYS  A  CA   1  
ATOM     89  C   C    .  CYS  A  1  12  ?  12.796  -13.032   3.651  1.00  31.30  ?  1120  CYS  A  C    1  
ATOM     90  O   O    .  CYS  A  1  12  ?  12.184  -12.779   4.693  1.00  29.14  ?  1120  CYS  A  O    1  
ATOM     91  C   CB   .  CYS  A  1  12  ?  13.595  -11.288   1.986  1.00  28.43  ?  1120  CYS  A  CB   1  
ATOM     92  S   SG   .  CYS  A  1  12  ?  13.357  -10.640   0.317  1.00  30.97  ?  1120  CYS  A  SG   1  
ATOM     93  N   N    .  PRO  A  1  13  ?  13.734  -14.000   3.624  1.00  33.60  ?  1121  PRO  A  N    1  
ATOM     94  C   CA   .  PRO  A  1  13  ?  14.094  -14.752   4.810  1.00  34.31  ?  1121  PRO  A  CA   1  
ATOM     95  C   C    .  PRO  A  1  13  ?  14.609  -13.810   5.885  1.00  33.09  ?  1121  PRO  A  C    1  
ATOM     96  O   O    .  PRO  A  1  13  ?  15.233  -12.771   5.616  1.00  33.34  ?  1121  PRO  A  O    1  
ATOM     97  C   CB   .  PRO  A  1  13  ?  15.183  -15.735   4.327  1.00  33.83  ?  1121  PRO  A  CB   1  
ATOM     98  C   CG   .  PRO  A  1  13  ?  14.903  -15.839   2.865  1.00  34.40  ?  1121  PRO  A  CG   1  
ATOM     99  C   CD   .  PRO  A  1  13  ?  14.497  -14.445   2.446  1.00  36.18  ?  1121  PRO  A  CD   1  
ATOM    100  N   N    .  ILE  A  1  14  ?  14.273  -14.192   7.109  1.00  35.49  ?  1122  ILE  A  N    1  
ATOM    101  C   CA   .  ILE  A  1  14  ?  14.676  -13.478   8.342  1.00  42.49  ?  1122  ILE  A  CA   1  
ATOM    102  C   C    .  ILE  A  1  14  ?  16.185  -13.610   8.433  1.00  42.36  ?  1122  ILE  A  C    1  
ATOM    103  O   O    .  ILE  A  1  14  ?  16.703  -14.708   8.269  1.00  45.76  ?  1122  ILE  A  O    1  
ATOM    104  C   CB   .  ILE  A  1  14  ?  13.968  -14.104   9.562  1.00  47.66  ?  1122  ILE  A  CB   1  
ATOM    105  C   CG1  .  ILE  A  1  14  ?  12.450  -13.883   9.503  1.00  53.47  ?  1122  ILE  A  CG1  1  
ATOM    106  C   CG2  .  ILE  A  1  14  ?  14.578  -13.580  10.851  1.00  51.72  ?  1122  ILE  A  CG2  1  
ATOM    107  C   CD1  .  ILE  A  1  14  ?  11.626  -15.164   9.554  1.00  56.60  ?  1122  ILE  A  CD1  1  
ATOM    108  N   N    .  PRO  A  1  15  ?  16.921  -12.529   8.724  1.00  41.77  ?  1123  PRO  A  N    1  
ATOM    109  C   CA   .  PRO  A  1  15  ?  18.327  -12.674   9.104  1.00  49.51  ?  1123  PRO  A  CA   1  
ATOM    110  C   C    .  PRO  A  1  15  ?  18.447  -13.631  10.301  1.00  52.10  ?  1123  PRO  A  C    1  
ATOM    111  O   O    .  PRO  A  1  15  ?  17.681  -13.484  11.236  1.00  57.01  ?  1123  PRO  A  O    1  
ATOM    112  C   CB   .  PRO  A  1  15  ?  18.794  -11.266   9.488  1.00  48.39  ?  1123  PRO  A  CB   1  
ATOM    113  C   CG   .  PRO  A  1  15  ?  17.698  -10.326   8.996  1.00  46.06  ?  1123  PRO  A  CG   1  
ATOM    114  C   CD   .  PRO  A  1  15  ?  16.443  -11.152   8.831  1.00  43.46  ?  1123  PRO  A  CD   1  
ATOM    115  N   N    .  ALA  A  1  16  ?  20.777  -13.375  12.259  1.00  51.85  ?  1125  ALA  A  N    1  
ATOM    116  C   CA   .  ALA  A  1  16  ?  20.978  -12.265  13.233  1.00  56.03  ?  1125  ALA  A  CA   1  
ATOM    117  C   C    .  ALA  A  1  16  ?  19.687  -12.035  14.038  1.00  53.62  ?  1125  ALA  A  C    1  
ATOM    118  O   O    .  ALA  A  1  16  ?  19.768  -11.700  15.239  1.00  53.62  ?  1125  ALA  A  O    1  
ATOM    119  C   CB   .  ALA  A  1  16  ?  21.420  -11.009  12.508  1.00  56.63  ?  1125  ALA  A  CB   1  
ATOM    120  N   N    .  GLY  A  1  17  ?  18.525  -12.278  13.422  1.00  48.79  ?  1126  GLY  A  N    1  
ATOM    121  C   CA   .  GLY  A  1  17  ?  17.205  -12.168  14.065  1.00  43.32  ?  1126  GLY  A  CA   1  
ATOM    122  C   C    .  GLY  A  1  17  ?  16.690  -10.738  14.004  1.00  39.88  ?  1126  GLY  A  C    1  
ATOM    123  O   O    .  GLY  A  1  17  ?  17.229   -9.906  13.221  1.00  38.18  ?  1126  GLY  A  O    1  
ATOM    124  N   N    .  LEU  A  1  18  ?  15.629  -10.469  14.749  1.00  36.98  ?  1127  LEU  A  N    1  
ATOM    125  C   CA   .  LEU  A  1  18  ?  14.955   -9.148  14.743  1.00  35.13  ?  1127  LEU  A  CA   1  
ATOM    126  C   C    .  LEU  A  1  18  ?  15.162   -8.526  16.112  1.00  35.71  ?  1127  LEU  A  C    1  
ATOM    127  O   O    .  LEU  A  1  18  ?  15.147   -9.269  17.106  1.00  38.18  ?  1127  LEU  A  O    1  
ATOM    128  C   CB   .  LEU  A  1  18  ?  13.463   -9.331  14.491  1.00  35.82  ?  1127  LEU  A  CB   1  
ATOM    129  C   CG   .  LEU  A  1  18  ?  13.098   -9.967  13.163  1.00  36.49  ?  1127  LEU  A  CG   1  
ATOM    130  C   CD1  .  LEU  A  1  18  ?  11.610  -10.241  13.097  1.00  40.97  ?  1127  LEU  A  CD1  1  
ATOM    131  C   CD2  .  LEU  A  1  18  ?  13.521   -9.066  12.026  1.00  37.35  ?  1127  LEU  A  CD2  1  
ATOM    132  N   N    .  ASP  A  1  19  ?  15.354   -7.215  16.145  1.00  29.95  ?  1128  ASP  A  N    1  
ATOM    133  C   CA   .  ASP  A  1  19  ?  15.415   -6.464  17.415  1.00  32.42  ?  1128  ASP  A  CA   1  
ATOM    134  C   C    .  ASP  A  1  19  ?  14.242   -5.494  17.439  1.00  28.65  ?  1128  ASP  A  C    1  
ATOM    135  O   O    .  ASP  A  1  19  ?  14.280   -4.466  16.757  1.00  28.42  ?  1128  ASP  A  O    1  
ATOM    136  C   CB   .  ASP  A  1  19  ?  16.761   -5.779  17.556  1.00  37.55  ?  1128  ASP  A  CB   1  
ATOM    137  C   CG   .  ASP  A  1  19  ?  16.880   -4.995  18.844  1.00  41.27  ?  1128  ASP  A  CG   1  
ATOM    138  O   OD1  .  ASP  A  1  19  ?  15.902   -4.986  19.614  1.00  39.88  ?  1128  ASP  A  OD1  1  
ATOM    139  O   OD2  .  ASP  A  1  19  ?  17.928   -4.363  19.041  1.00  48.77  ?  1128  ASP  A  OD2  1  
ATOM    140  N   N    .  VAL  A  1  20  ?  13.200   -5.839  18.180  1.00  27.40  ?  1129  VAL  A  N    1  
ATOM    141  C   CA   .  VAL  A  1  20  ?  11.950   -5.047  18.122  1.00  28.27  ?  1129  VAL  A  CA   1  
ATOM    142  C   C    .  VAL  A  1  20  ?  12.198   -3.670  18.779  1.00  25.84  ?  1129  VAL  A  C    1  
ATOM    143  O   O    .  VAL  A  1  20  ?  11.318   -2.814  18.640  1.00  26.26  ?  1129  VAL  A  O    1  
ATOM    144  C   CB   .  VAL  A  1  20  ?  10.779   -5.787  18.789  1.00  31.95  ?  1129  VAL  A  CB   1  
ATOM    145  C   CG1  .  VAL  A  1  20  ?  10.596   -7.174  18.181  1.00  31.12  ?  1129  VAL  A  CG1  1  
ATOM    146  C   CG2  .  VAL  A  1  20  ?  10.985   -5.879  20.306  1.00  32.57  ?  1129  VAL  A  CG2  1  
ATOM    147  N   N    .  THR  A  1  21  ?  13.331   -3.483  19.496  1.00  26.52  ?  1130  THR  A  N    1  
ATOM    148  C   CA   .  THR  A  1  21  ?  13.660   -2.162  20.078  1.00  27.99  ?  1130  THR  A  CA   1  
ATOM    149  C   C    .  THR  A  1  21  ?  14.668   -1.395  19.218  1.00  30.66  ?  1130  THR  A  C    1  
ATOM    150  O   O    .  THR  A  1  21  ?  15.062   -0.281  19.614  1.00  33.82  ?  1130  THR  A  O    1  
ATOM    151  C   CB   .  THR  A  1  21  ?  14.202   -2.280  21.510  1.00  29.89  ?  1130  THR  A  CB   1  
ATOM    152  O   OG1  .  THR  A  1  21  ?  15.463   -2.935  21.489  1.00  30.85  ?  1130  THR  A  OG1  1  
ATOM    153  C   CG2  .  THR  A  1  21  ?  13.224   -2.970  22.427  1.00  32.69  ?  1130  THR  A  CG2  1  
ATOM    154  N   N    .  GLN  A  1  22  ?  14.954   -1.843  18.003  1.00  26.96  ?  1131  GLN  A  N    1  
ATOM    155  C   CA   .  GLN  A  1  22  ?  15.851   -1.118  17.072  1.00  28.64  ?  1131  GLN  A  CA   1  
ATOM    156  C   C    .  GLN  A  1  22  ?  15.235    0.230  16.729  1.00  30.70  ?  1131  GLN  A  C    1  
ATOM    157  O   O    .  GLN  A  1  22  ?  14.047    0.312  16.373  1.00  27.76  ?  1131  GLN  A  O    1  
ATOM    158  C   CB   .  GLN  A  1  22  ?  16.074   -1.972  15.825  1.00  29.14  ?  1131  GLN  A  CB   1  
ATOM    159  C   CG   .  GLN  A  1  22  ?  16.986   -1.347  14.787  1.00  29.21  ?  1131  GLN  A  CG   1  
ATOM    160  C   CD   .  GLN  A  1  22  ?  17.374   -2.367  13.736  1.00  30.66  ?  1131  GLN  A  CD   1  
ATOM    161  O   OE1  .  GLN  A  1  22  ?  17.269   -3.581  13.922  1.00  33.49  ?  1131  GLN  A  OE1  1  
ATOM    162  N   NE2  .  GLN  A  1  22  ?  17.822   -1.882  12.602  1.00  34.96  ?  1131  GLN  A  NE2  1  
ATOM    163  N   N    .  PRO  A  1  23  ?  15.999    1.343  16.790  1.00  28.81  ?  1132  PRO  A  N    1  
ATOM    164  C   CA   .  PRO  A  1  23  ?  15.460    2.648  16.407  1.00  29.17  ?  1132  PRO  A  CA   1  
ATOM    165  C   C    .  PRO  A  1  23  ?  15.324    2.881  14.894  1.00  25.20  ?  1132  PRO  A  C    1  
ATOM    166  O   O    .  PRO  A  1  23  ?  15.908    2.123  14.095  1.00  26.45  ?  1132  PRO  A  O    1  
ATOM    167  C   CB   .  PRO  A  1  23  ?  16.480    3.637  16.986  1.00  31.78  ?  1132  PRO  A  CB   1  
ATOM    168  C   CG   .  PRO  A  1  23  ?  17.760    2.858  16.993  1.00  32.60  ?  1132  PRO  A  CG   1  
ATOM    169  C   CD   .  PRO  A  1  23  ?  17.388    1.419  17.274  1.00  30.26  ?  1132  PRO  A  CD   1  
ATOM    170  N   N    .  CYS  A  1  24  ?  14.644    3.969  14.550  1.00  26.24  ?  1133  CYS  A  N    1  
ATOM    171  C   CA   .  CYS  A  1  24  ?  14.459    4.392  13.150  1.00  23.48  ?  1133  CYS  A  CA   1  
ATOM    172  C   C    .  CYS  A  1  24  ?  15.841    4.628  12.556  1.00  28.59  ?  1133  CYS  A  C    1  
ATOM    173  O   O    .  CYS  A  1  24  ?  16.631    5.386  13.166  1.00  28.50  ?  1133  CYS  A  O    1  
ATOM    174  C   CB   .  CYS  A  1  24  ?  13.654    5.673  12.989  1.00  25.28  ?  1133  CYS  A  CB   1  
ATOM    175  S   SG   .  CYS  A  1  24  ?  13.479    6.164  11.320  1.00  26.48  ?  1133  CYS  A  SG   1  
ATOM    176  N   N    .  GLY  A  1  25  ?  16.111    4.034  11.402  1.00  26.79  ?  1134  GLY  A  N    1  
ATOM    177  C   CA   .  GLY  A  1  25  ?  17.423    4.197  10.753  1.00  29.48  ?  1134  GLY  A  CA   1  
ATOM    178  C   C    .  GLY  A  1  25  ?  17.714    5.632  10.349  1.00  33.23  ?  1134  GLY  A  C    1  
ATOM    179  O   O    .  GLY  A  1  25  ?  18.907    5.925  10.103  1.00  36.15  ?  1134  GLY  A  O    1  
ATOM    180  N   N    .  ASP  A  1  26  ?  16.699    6.479  10.181  1.00  34.32  ?  1135  ASP  A  N    1  
ATOM    181  C   CA   .  ASP  A  1  26  ?  16.840    7.877   9.706  1.00  35.19  ?  1135  ASP  A  CA   1  
ATOM    182  C   C    .  ASP  A  1  26  ?  16.881    8.816  10.914  1.00  38.48  ?  1135  ASP  A  C    1  
ATOM    183  O   O    .  ASP  A  1  26  ?  17.895    9.503  11.076  1.00  39.38  ?  1135  ASP  A  O    1  
ATOM    184  C   CB   .  ASP  A  1  26  ?  15.731    8.290   8.741  1.00  39.47  ?  1135  ASP  A  CB   1  
ATOM    185  C   CG   .  ASP  A  1  26  ?  15.843    7.729   7.330  1.00  50.72  ?  1135  ASP  A  CG   1  
ATOM    186  O   OD1  .  ASP  A  1  26  ?  16.947    7.244   6.959  1.00  52.33  ?  1135  ASP  A  OD1  1  
ATOM    187  O   OD2  .  ASP  A  1  26  ?  14.825    7.803   6.597  1.00  53.46  ?  1135  ASP  A  OD2  1  
ATOM    188  N   N    .  CYS  A  1  27  ?  15.856    8.818  11.762  1.00  31.40  ?  1136  CYS  A  N    1  
ATOM    189  C   CA   .  CYS  A  1  27  ?  15.709    9.843  12.836  1.00  31.28  ?  1136  CYS  A  CA   1  
ATOM    190  C   C    .  CYS  A  1  27  ?  16.097    9.279  14.200  1.00  30.54  ?  1136  CYS  A  C    1  
ATOM    191  O   O    .  CYS  A  1  27  ?  16.186   10.074  15.137  1.00  35.67  ?  1136  CYS  A  O    1  
ATOM    192  C   CB   .  CYS  A  1  27  ?  14.313   10.444  12.899  1.00  33.82  ?  1136  CYS  A  CB   1  
ATOM    193  S   SG   .  CYS  A  1  27  ?  12.998    9.398  13.380  1.00  29.06  ?  1136  CYS  A  SG   1  
ATOM    194  N   N    .  GLY  A  1  28  ?  16.259    7.964  14.349  1.00  29.96  ?  1137  GLY  A  N    1  
ATOM    195  C   CA   .  GLY  A  1  28  ?  16.617    7.352  15.633  1.00  29.99  ?  1137  GLY  A  CA   1  
ATOM    196  C   C    .  GLY  A  1  28  ?  15.479    7.318  16.636  1.00  28.95  ?  1137  GLY  A  C    1  
ATOM    197  O   O    .  GLY  A  1  28  ?  15.748    6.909  17.791  1.00  31.81  ?  1137  GLY  A  O    1  
ATOM    198  N   N    .  THR  A  1  29  ?  14.232    7.640  16.273  1.00  28.50  ?  1138  THR  A  N    1  
ATOM    199  C   CA   .  THR  A  1  29  ?  13.113    7.517  17.247  1.00  28.64  ?  1138  THR  A  CA   1  
ATOM    200  C   C    .  THR  A  1  29  ?  12.956    6.056  17.653  1.00  30.45  ?  1138  THR  A  C    1  
ATOM    201  O   O    .  THR  A  1  29  ?  13.242    5.148  16.838  1.00  28.83  ?  1138  THR  A  O    1  
ATOM    202  C   CB   .  THR  A  1  29  ?  11.751    8.029  16.755  1.00  34.23  ?  1138  THR  A  CB   1  
ATOM    203  O   OG1  .  THR  A  1  29  ?  11.396    7.399  15.521  1.00  37.13  ?  1138  THR  A  OG1  1  
ATOM    204  C   CG2  .  THR  A  1  29  ?  11.722    9.527  16.566  1.00  44.65  ?  1138  THR  A  CG2  1  
ATOM    205  N   N    .  ILE  A  1  30  ?  12.534    5.843  18.894  1.00  30.77  ?  1139  ILE  A  N    1  
ATOM    206  C   CA   .  ILE  A  1  30  ?  12.251    4.501  19.450  1.00  33.53  ?  1139  ILE  A  CA   1  
ATOM    207  C   C    .  ILE  A  1  30  ?  10.738    4.281  19.394  1.00  35.02  ?  1139  ILE  A  C    1  
ATOM    208  O   O    .  ILE  A  1  30  ?  10.335    3.222  19.807  1.00  38.16  ?  1139  ILE  A  O    1  
ATOM    209  C   CB   .  ILE  A  1  30  ?  12.787    4.398  20.888  1.00  39.72  ?  1139  ILE  A  CB   1  
ATOM    210  C   CG1  .  ILE  A  1  30  ?  12.161    5.474  21.776  1.00  43.43  ?  1139  ILE  A  CG1  1  
ATOM    211  C   CG2  .  ILE  A  1  30  ?  14.305    4.457  20.904  1.00  46.67  ?  1139  ILE  A  CG2  1  
ATOM    212  C   CD1  .  ILE  A  1  30  ?  12.246    5.198  23.248  1.00  45.00  ?  1139  ILE  A  CD1  1  
ATOM    213  N   N    .  GLN  A  1  31  ?   9.954    5.225  18.853  1.00  32.40  ?  1140  GLN  A  N    1  
ATOM    214  C   CA   .  GLN  A  1  31  ?   8.469    5.115  18.813  1.00  34.11  ?  1140  GLN  A  CA   1  
ATOM    215  C   C    .  GLN  A  1  31  ?   7.970    4.637  17.438  1.00  28.77  ?  1140  GLN  A  C    1  
ATOM    216  O   O    .  GLN  A  1  31  ?   8.484    5.134  16.406  1.00  31.15  ?  1140  GLN  A  O    1  
ATOM    217  C   CB   .  GLN  A  1  31  ?   7.794    6.470  19.038  1.00  35.86  ?  1140  GLN  A  CB   1  
ATOM    218  C   CG   .  GLN  A  1  31  ?   8.235    7.172  20.300  1.00  41.43  ?  1140  GLN  A  CG   1  
ATOM    219  C   CD   .  GLN  A  1  31  ?   7.429    8.440  20.461  1.00  42.00  ?  1140  GLN  A  CD   1  
ATOM    220  O   OE1  .  GLN  A  1  31  ?   6.193    8.420  20.468  1.00  40.15  ?  1140  GLN  A  OE1  1  
ATOM    221  N   NE2  .  GLN  A  1  31  ?   8.133    9.555  20.530  1.00  42.62  ?  1140  GLN  A  NE2  1  
ATOM    222  N   N    .  GLU  A  1  32  ?   6.977    3.751  17.464  1.00  30.51  ?  1141  GLU  A  N    1  
ATOM    223  C   CA   .  GLU  A  1  32  ?   6.158    3.315  16.311  1.00  26.37  ?  1141  GLU  A  CA   1  
ATOM    224  C   C    .  GLU  A  1  32  ?   7.073    2.962  15.138  1.00  24.53  ?  1141  GLU  A  C    1  
ATOM    225  O   O    .  GLU  A  1  32  ?   6.727    3.322  14.024  1.00  27.35  ?  1141  GLU  A  O    1  
ATOM    226  C   CB   .  GLU  A  1  32  ?   5.159    4.378  15.851  1.00  30.40  ?  1141  GLU  A  CB   1  
ATOM    227  N   N    .  ASN  A  1  33  ?   8.079    2.129  15.377  1.00  22.67  ?  1142  ASN  A  N    1  
ATOM    228  C   CA   .  ASN  A  1  33  ?   8.896    1.624  14.247  1.00  22.11  ?  1142  ASN  A  CA   1  
ATOM    229  C   C    .  ASN  A  1  33  ?   8.213    0.413  13.567  1.00  23.23  ?  1142  ASN  A  C    1  
ATOM    230  O   O    .  ASN  A  1  33  ?   7.507   -0.382  14.181  1.00  22.79  ?  1142  ASN  A  O    1  
ATOM    231  C   CB   .  ASN  A  1  33  ?  10.332    1.336  14.661  1.00  23.25  ?  1142  ASN  A  CB   1  
ATOM    232  C   CG   .  ASN  A  1  33  ?  11.053    2.634  14.941  1.00  25.59  ?  1142  ASN  A  CG   1  
ATOM    233  O   OD1  .  ASN  A  1  33  ?  11.043    3.537  14.121  1.00  29.45  ?  1142  ASN  A  OD1  1  
ATOM    234  N   ND2  .  ASN  A  1  33  ?  11.680    2.734  16.099  1.00  26.81  ?  1142  ASN  A  ND2  1  
ATOM    235  N   N    .  TRP  A  1  34  ?   8.572    0.260  12.317  1.00  23.25  ?  1143  TRP  A  N    1  
ATOM    236  C   CA   .  TRP  A  1  34  ?   8.217   -0.854  11.427  1.00  21.66  ?  1143  TRP  A  CA   1  
ATOM    237  C   C    .  TRP  A  1  34  ?   9.515   -1.419  10.876  1.00  22.69  ?  1143  TRP  A  C    1  
ATOM    238  O   O    .  TRP  A  1  34  ?  10.472   -0.669  10.724  1.00  22.60  ?  1143  TRP  A  O    1  
ATOM    239  C   CB   .  TRP  A  1  34  ?   7.311   -0.379  10.306  1.00  21.30  ?  1143  TRP  A  CB   1  
ATOM    240  C   CG   .  TRP  A  1  34  ?   5.999    0.182  10.756  1.00  23.16  ?  1143  TRP  A  CG   1  
ATOM    241  C   CD1  .  TRP  A  1  34  ?   5.772    1.417  11.307  1.00  23.31  ?  1143  TRP  A  CD1  1  
ATOM    242  C   CD2  .  TRP  A  1  34  ?   4.716   -0.449  10.616  1.00  24.40  ?  1143  TRP  A  CD2  1  
ATOM    243  N   NE1  .  TRP  A  1  34  ?   4.433    1.580  11.575  1.00  25.48  ?  1143  TRP  A  NE1  1  
ATOM    244  C   CE2  .  TRP  A  1  34  ?   3.759    0.450  11.160  1.00  26.80  ?  1143  TRP  A  CE2  1  
ATOM    245  C   CE3  .  TRP  A  1  34  ?   4.286   -1.679  10.096  1.00  23.50  ?  1143  TRP  A  CE3  1  
ATOM    246  C   CZ2  .  TRP  A  1  34  ?   2.394    0.149  11.146  1.00  23.93  ?  1143  TRP  A  CZ2  1  
ATOM    247  C   CZ3  .  TRP  A  1  34  ?   2.940   -1.964  10.102  1.00  24.63  ?  1143  TRP  A  CZ3  1  
ATOM    248  C   CH2  .  TRP  A  1  34  ?   2.022   -1.085  10.664  1.00  24.52  ?  1143  TRP  A  CH2  1  
ATOM    249  N   N    .  VAL  A  1  35  ?   9.523   -2.716  10.593  1.00  22.78  ?  1144  VAL  A  N    1  
ATOM    250  C   CA   .  VAL  A  1  35  ?  10.672   -3.342   9.890  1.00  21.84  ?  1144  VAL  A  CA   1  
ATOM    251  C   C    .  VAL  A  1  35  ?  10.189   -3.735   8.499  1.00  20.54  ?  1144  VAL  A  C    1  
ATOM    252  O   O    .  VAL  A  1  35  ?   9.060   -4.281   8.323  1.00  21.06  ?  1144  VAL  A  O    1  
ATOM    253  C   CB   .  VAL  A  1  35  ?  11.250   -4.524  10.687  1.00  23.63  ?  1144  VAL  A  CB   1  
ATOM    254  C   CG1  .  VAL  A  1  35  ?  10.224   -5.609  10.957  1.00  23.94  ?  1144  VAL  A  CG1  1  
ATOM    255  C   CG2  .  VAL  A  1  35  ?  12.486   -5.049   9.958  1.00  23.33  ?  1144  VAL  A  CG2  1  
ATOM    256  N   N    .  CYS  A  1  36  ?  11.023   -3.501   7.483  1.00  20.42  ?  1145  CYS  A  N    1  
ATOM    257  C   CA   .  CYS  A  1  36  ?  10.713   -3.856   6.080  1.00  22.06  ?  1145  CYS  A  CA   1  
ATOM    258  C   C    .  CYS  A  1  36  ?  10.973   -5.363   5.872  1.00  23.55  ?  1145  CYS  A  C    1  
ATOM    259  O   O    .  CYS  A  1  36  ?  12.084   -5.876   6.215  1.00  23.88  ?  1145  CYS  A  O    1  
ATOM    260  C   CB   .  CYS  A  1  36  ?  11.510   -3.002   5.129  1.00  24.64  ?  1145  CYS  A  CB   1  
ATOM    261  S   SG   .  CYS  A  1  36  ?  11.117   -3.308   3.429  1.00  26.28  ?  1145  CYS  A  SG   1  
ATOM    262  N   N    .  LEU  A  1  37  ?   9.996   -6.064   5.337  1.00  21.05  ?  1146  LEU  A  N    1  
ATOM    263  C   CA   .  LEU  A  1  37  ?  10.073   -7.539   5.233  1.00  20.41  ?  1146  LEU  A  CA   1  
ATOM    264  C   C    .  LEU  A  1  37  ?  10.849   -7.924   3.973  1.00  23.65  ?  1146  LEU  A  C    1  
ATOM    265  O   O    .  LEU  A  1  37  ?  10.912   -9.122   3.714  1.00  25.20  ?  1146  LEU  A  O    1  
ATOM    266  C   CB   .  LEU  A  1  37  ?   8.659   -8.112   5.244  1.00  23.15  ?  1146  LEU  A  CB   1  
ATOM    267  C   CG   .  LEU  A  1  37  ?   7.948   -7.915   6.574  1.00  23.83  ?  1146  LEU  A  CG   1  
ATOM    268  C   CD1  .  LEU  A  1  37  ?   6.653   -8.679   6.637  1.00  26.20  ?  1146  LEU  A  CD1  1  
ATOM    269  C   CD2  .  LEU  A  1  37  ?   8.854   -8.296   7.724  1.00  25.18  ?  1146  LEU  A  CD2  1  
ATOM    270  N   N    .  SER  A  1  38  ?  11.384   -6.957   3.235  1.00  24.21  ?  1147  SER  A  N    1  
ATOM    271  C   CA   .  SER  A  1  38  ?  12.261   -7.264   2.081  1.00  24.70  ?  1147  SER  A  CA   1  
ATOM    272  C   C    .  SER  A  1  38  ?  13.715   -7.168   2.553  1.00  27.00  ?  1147  SER  A  C    1  
ATOM    273  O   O    .  SER  A  1  38  ?  14.360   -8.202   2.502  1.00  31.67  ?  1147  SER  A  O    1  
ATOM    274  C   CB   .  SER  A  1  38  ?  11.953   -6.431   0.891  1.00  25.64  ?  1147  SER  A  CB   1  
ATOM    275  O   OG   .  SER  A  1  38  ?  10.661   -6.706   0.380  1.00  26.64  ?  1147  SER  A  OG   1  
ATOM    276  N   N    .  CYS  A  1  39  ?  14.144   -6.039   3.104  1.00  24.16  ?  1148  CYS  A  N    1  
ATOM    277  C   CA   .  CYS  A  1  39  ?  15.570   -5.771   3.417  1.00  25.67  ?  1148  CYS  A  CA   1  
ATOM    278  C   C    .  CYS  A  1  39  ?  15.803   -5.600   4.915  1.00  24.64  ?  1148  CYS  A  C    1  
ATOM    279  O   O    .  CYS  A  1  39  ?  16.955   -5.417   5.293  1.00  28.02  ?  1148  CYS  A  O    1  
ATOM    280  C   CB   .  CYS  A  1  39  ?  16.097   -4.536   2.686  1.00  29.97  ?  1148  CYS  A  CB   1  
ATOM    281  S   SG   .  CYS  A  1  39  ?  15.342   -2.964   3.141  1.00  35.29  ?  1148  CYS  A  SG   1  
ATOM    282  N   N    .  TYR  A  1  40  ?  14.766   -5.633   5.761  1.00  23.59  ?  1149  TYR  A  N    1  
ATOM    283  C   CA   .  TYR  A  1  40  ?  14.909   -5.707   7.244  1.00  24.78  ?  1149  TYR  A  CA   1  
ATOM    284  C   C    .  TYR  A  1  40  ?  15.602   -4.455   7.786  1.00  24.91  ?  1149  TYR  A  C    1  
ATOM    285  O   O    .  TYR  A  1  40  ?  16.040   -4.461   8.954  1.00  27.45  ?  1149  TYR  A  O    1  
ATOM    286  C   CB   .  TYR  A  1  40  ?  15.518   -7.056   7.648  1.00  26.86  ?  1149  TYR  A  CB   1  
ATOM    287  C   CG   .  TYR  A  1  40  ?  14.553   -8.185   7.420  1.00  27.84  ?  1149  TYR  A  CG   1  
ATOM    288  C   CD1  .  TYR  A  1  40  ?  13.592   -8.488   8.372  1.00  29.39  ?  1149  TYR  A  CD1  1  
ATOM    289  C   CD2  .  TYR  A  1  40  ?  14.508   -8.868   6.215  1.00  26.42  ?  1149  TYR  A  CD2  1  
ATOM    290  C   CE1  .  TYR  A  1  40  ?  12.667   -9.491   8.158  1.00  30.35  ?  1149  TYR  A  CE1  1  
ATOM    291  C   CE2  .  TYR  A  1  40  ?  13.558   -9.848   5.958  1.00  26.51  ?  1149  TYR  A  CE2  1  
ATOM    292  C   CZ   .  TYR  A  1  40  ?  12.637  -10.157   6.949  1.00  27.62  ?  1149  TYR  A  CZ   1  
ATOM    293  O   OH   .  TYR  A  1  40  ?  11.693  -11.100   6.740  1.00  29.70  ?  1149  TYR  A  OH   1  
ATOM    294  N   N    .  GLN  A  1  41  ?  15.467   -3.339   7.076  1.00  24.05  ?  1150  GLN  A  N    1  
ATOM    295  C   CA   .  GLN  A  1  41  ?  15.729   -1.990   7.645  1.00  26.60  ?  1150  GLN  A  CA   1  
ATOM    296  C   C    .  GLN  A  1  41  ?  14.535   -1.567   8.512  1.00  24.73  ?  1150  GLN  A  C    1  
ATOM    297  O   O    .  GLN  A  1  41  ?  13.400   -1.942   8.205  1.00  25.08  ?  1150  GLN  A  O    1  
ATOM    298  C   CB   .  GLN  A  1  41  ?  16.057   -0.989   6.561  1.00  28.39  ?  1150  GLN  A  CB   1  
ATOM    299  C   CG   .  GLN  A  1  41  ?  17.458   -1.242   5.992  1.00  30.85  ?  1150  GLN  A  CG   1  
ATOM    300  C   CD   .  GLN  A  1  41  ?  17.751   -0.470   4.737  1.00  34.80  ?  1150  GLN  A  CD   1  
ATOM    301  O   OE1  .  GLN  A  1  41  ?  17.168    0.570   4.438  1.00  36.63  ?  1150  GLN  A  OE1  1  
ATOM    302  N   NE2  .  GLN  A  1  41  ?  18.681   -0.992   3.952  1.00  42.86  ?  1150  GLN  A  NE2  1  
ATOM    303  N   N    .  VAL  A  1  42  ?  14.800   -0.770   9.529  1.00  22.58  ?  1151  VAL  A  N    1  
ATOM    304  C   CA   .  VAL  A  1  42  ?  13.780   -0.304  10.505  1.00  21.30  ?  1151  VAL  A  CA   1  
ATOM    305  C   C    .  VAL  A  1  42  ?  13.586    1.212  10.362  1.00  24.66  ?  1151  VAL  A  C    1  
ATOM    306  O   O    .  VAL  A  1  42  ?  14.579    1.950  10.421  1.00  25.47  ?  1151  VAL  A  O    1  
ATOM    307  C   CB   .  VAL  A  1  42  ?  14.196   -0.690  11.930  1.00  22.49  ?  1151  VAL  A  CB   1  
ATOM    308  C   CG1  .  VAL  A  1  42  ?  13.242   -0.097  12.949  1.00  22.16  ?  1151  VAL  A  CG1  1  
ATOM    309  C   CG2  .  VAL  A  1  42  ?  14.287   -2.184  12.077  1.00  21.50  ?  1151  VAL  A  CG2  1  
ATOM    310  N   N    .  TYR  A  1  43  ?  12.339    1.658  10.242  1.00  20.61  ?  1152  TYR  A  N    1  
ATOM    311  C   CA   .  TYR  A  1  43  ?  12.009    3.085  10.028  1.00  21.16  ?  1152  TYR  A  CA   1  
ATOM    312  C   C    .  TYR  A  1  43  ?  10.680    3.396  10.725  1.00  22.63  ?  1152  TYR  A  C    1  
ATOM    313  O   O    .  TYR  A  1  43  ?   9.817    2.494  10.852  1.00  21.12  ?  1152  TYR  A  O    1  
ATOM    314  C   CB   .  TYR  A  1  43  ?  11.954    3.422   8.531  1.00  22.32  ?  1152  TYR  A  CB   1  
ATOM    315  C   CG   .  TYR  A  1  43  ?  13.253    3.302   7.770  1.00  24.69  ?  1152  TYR  A  CG   1  
ATOM    316  C   CD1  .  TYR  A  1  43  ?  14.278    4.207   8.012  1.00  26.46  ?  1152  TYR  A  CD1  1  
ATOM    317  C   CD2  .  TYR  A  1  43  ?  13.430    2.315   6.804  1.00  25.49  ?  1152  TYR  A  CD2  1  
ATOM    318  C   CE1  .  TYR  A  1  43  ?  15.464    4.122   7.305  1.00  30.55  ?  1152  TYR  A  CE1  1  
ATOM    319  C   CE2  .  TYR  A  1  43  ?  14.620    2.218   6.087  1.00  25.38  ?  1152  TYR  A  CE2  1  
ATOM    320  C   CZ   .  TYR  A  1  43  ?  15.636    3.128   6.354  1.00  30.21  ?  1152  TYR  A  CZ   1  
ATOM    321  O   OH   .  TYR  A  1  43  ?  16.841    3.032   5.690  1.00  31.70  ?  1152  TYR  A  OH   1  
ATOM    322  N   N    .  CYS  A  1  44  ?  10.481    4.664  11.045  1.00  23.44  ?  1153  CYS  A  N    1  
ATOM    323  C   CA   .  CYS  A  1  44  ?   9.340    5.065  11.894  1.00  23.66  ?  1153  CYS  A  CA   1  
ATOM    324  C   C    .  CYS  A  1  44  ?   8.069    5.201  11.049  1.00  22.46  ?  1153  CYS  A  C    1  
ATOM    325  O   O    .  CYS  A  1  44  ?   8.071    5.443   9.813  1.00  24.56  ?  1153  CYS  A  O    1  
ATOM    326  C   CB   .  CYS  A  1  44  ?   9.660    6.334  12.685  1.00  26.48  ?  1153  CYS  A  CB   1  
ATOM    327  S   SG   .  CYS  A  1  44  ?   9.942    7.773  11.663  1.00  25.34  ?  1153  CYS  A  SG   1  
ATOM    328  N   N    .  GLY  A  1  45  ?   6.969    5.039  11.755  1.00  21.08  ?  1154  GLY  A  N    1  
ATOM    329  C   CA   .  GLY  A  1  45  ?   5.638    5.147  11.163  1.00  22.10  ?  1154  GLY  A  CA   1  
ATOM    330  C   C    .  GLY  A  1  45  ?   5.184    6.544  10.820  1.00  24.87  ?  1154  GLY  A  C    1  
ATOM    331  O   O    .  GLY  A  1  45  ?   5.801    7.536  11.222  1.00  25.88  ?  1154  GLY  A  O    1  
ATOM    332  N   N    .  ARG  A  1  46  ?   4.041    6.617  10.128  1.00  26.17  ?  1155  ARG  A  N    1  
ATOM    333  C   CA   .  ARG  A  1  46  ?   3.545    7.879   9.555  1.00  28.45  ?  1155  ARG  A  CA   1  
ATOM    334  C   C    .  ARG  A  1  46  ?   3.174    8.889  10.644  1.00  27.81  ?  1155  ARG  A  C    1  
ATOM    335  O   O    .  ARG  A  1  46  ?   3.248   10.099  10.323  1.00  28.98  ?  1155  ARG  A  O    1  
ATOM    336  C   CB   .  ARG  A  1  46  ?   2.335    7.617   8.657  1.00  28.26  ?  1155  ARG  A  CB   1  
ATOM    337  C   CG   .  ARG  A  1  46  ?   1.162    6.970   9.358  1.00  31.66  ?  1155  ARG  A  CG   1  
ATOM    338  C   CD   .  ARG  A  1  46  ?   0.224    6.367   8.340  1.00  33.32  ?  1155  ARG  A  CD   1  
ATOM    339  N   NE   .  ARG  A  1  46  ?  -0.851    5.682   9.019  1.00  34.21  ?  1155  ARG  A  NE   1  
ATOM    340  C   CZ   .  ARG  A  1  46  ?  -2.106    6.091   9.035  1.00  36.39  ?  1155  ARG  A  CZ   1  
ATOM    341  N   NH1  .  ARG  A  1  46  ?  -2.437    7.232   8.457  1.00  39.92  ?  1155  ARG  A  NH1  1  
ATOM    342  N   NH2  .  ARG  A  1  46  ?  -3.019    5.365   9.650  1.00  36.67  ?  1155  ARG  A  NH2  1  
ATOM    343  N   N    .  TYR  A  1  47  ?   2.831    8.455  11.855  1.00  26.95  ?  1156  TYR  A  N    1  
ATOM    344  C   CA   .  TYR  A  1  47  ?   2.458    9.385  12.951  1.00  29.82  ?  1156  TYR  A  CA   1  
ATOM    345  C   C    .  TYR  A  1  47  ?   3.696    9.932  13.641  1.00  31.72  ?  1156  TYR  A  C    1  
ATOM    346  O   O    .  TYR  A  1  47  ?   3.539   10.889  14.408  1.00  33.35  ?  1156  TYR  A  O    1  
ATOM    347  C   CB   .  TYR  A  1  47  ?   1.474    8.739  13.914  1.00  28.51  ?  1156  TYR  A  CB   1  
ATOM    348  C   CG   .  TYR  A  1  47  ?   0.139    8.446  13.275  1.00  31.59  ?  1156  TYR  A  CG   1  
ATOM    349  C   CD1  .  TYR  A  1  47  ?  -0.604    9.443  12.657  1.00  33.89  ?  1156  TYR  A  CD1  1  
ATOM    350  C   CD2  .  TYR  A  1  47  ?  -0.402    7.179  13.317  1.00  30.28  ?  1156  TYR  A  CD2  1  
ATOM    351  C   CE1  .  TYR  A  1  47  ?  -1.850    9.184  12.101  1.00  33.00  ?  1156  TYR  A  CE1  1  
ATOM    352  C   CE2  .  TYR  A  1  47  ?  -1.639    6.899  12.768  1.00  32.17  ?  1156  TYR  A  CE2  1  
ATOM    353  C   CZ   .  TYR  A  1  47  ?  -2.364    7.899  12.137  1.00  34.24  ?  1156  TYR  A  CZ   1  
ATOM    354  O   OH   .  TYR  A  1  47  ?  -3.601    7.638  11.600  1.00  35.17  ?  1156  TYR  A  OH   1  
ATOM    355  N   N    .  ILE  A  1  48  ?   4.879    9.394  13.362  1.00  27.57  ?  1157  ILE  A  N    1  
ATOM    356  C   CA   .  ILE  A  1  48  ?   6.155    9.937  13.894  1.00  30.35  ?  1157  ILE  A  CA   1  
ATOM    357  C   C    .  ILE  A  1  48  ?   6.749   10.814  12.785  1.00  31.37  ?  1157  ILE  A  C    1  
ATOM    358  O   O    .  ILE  A  1  48  ?   6.249   11.926  12.599  1.00  34.18  ?  1157  ILE  A  O    1  
ATOM    359  C   CB   .  ILE  A  1  48  ?   7.073    8.810  14.409  1.00  31.36  ?  1157  ILE  A  CB   1  
ATOM    360  C   CG1  .  ILE  A  1  48  ?   6.308    7.817  15.290  1.00  31.20  ?  1157  ILE  A  CG1  1  
ATOM    361  C   CG2  .  ILE  A  1  48  ?   8.284    9.389  15.122  1.00  33.38  ?  1157  ILE  A  CG2  1  
ATOM    362  C   CD1  .  ILE  A  1  48  ?   5.721    8.386  16.549  1.00  35.30  ?  1157  ILE  A  CD1  1  
ATOM    363  N   N    .  ASN  A  1  49  ?   7.740   10.365  12.023  1.00  28.75  ?  1158  ASN  A  N    1  
ATOM    364  C   CA   .  ASN  A  1  49  ?   8.332   11.196  10.944  1.00  29.22  ?  1158  ASN  A  CA   1  
ATOM    365  C   C    .  ASN  A  1  49  ?   8.114   10.569   9.563  1.00  29.94  ?  1158  ASN  A  C    1  
ATOM    366  O   O    .  ASN  A  1  49  ?   8.641   11.115   8.601  1.00  30.12  ?  1158  ASN  A  O    1  
ATOM    367  C   CB   .  ASN  A  1  49  ?   9.805   11.482  11.234  1.00  34.16  ?  1158  ASN  A  CB   1  
ATOM    368  C   CG   .  ASN  A  1  49  ?   9.961   12.374  12.449  1.00  36.84  ?  1158  ASN  A  CG   1  
ATOM    369  O   OD1  .  ASN  A  1  49  ?   9.326   13.424  12.532  1.00  38.33  ?  1158  ASN  A  OD1  1  
ATOM    370  N   ND2  .  ASN  A  1  49  ?  10.766   11.939  13.397  1.00  35.02  ?  1158  ASN  A  ND2  1  
ATOM    371  N   N    .  GLY  A  1  50  ?   7.406    9.442   9.469  1.00  28.91  ?  1159  GLY  A  N    1  
ATOM    372  C   CA   .  GLY  A  1  50  ?   7.060    8.822   8.182  1.00  25.12  ?  1159  GLY  A  CA   1  
ATOM    373  C   C    .  GLY  A  1  50  ?   8.240    8.282   7.404  1.00  26.67  ?  1159  GLY  A  C    1  
ATOM    374  O   O    .  GLY  A  1  50  ?   8.172    8.238   6.170  1.00  26.73  ?  1159  GLY  A  O    1  
ATOM    375  N   N    .  HIS  A  1  51  ?   9.331    7.913   8.051  1.00  25.40  ?  1160  HIS  A  N    1  
ATOM    376  C   CA   .  HIS  A  1  51  ?  10.512    7.373   7.343  1.00  24.20  ?  1160  HIS  A  CA   1  
ATOM    377  C   C    .  HIS  A  1  51  ?  10.239    5.998   6.704  1.00  24.45  ?  1160  HIS  A  C    1  
ATOM    378  O   O    .  HIS  A  1  51  ?  10.880    5.744   5.681  1.00  25.78  ?  1160  HIS  A  O    1  
ATOM    379  C   CB   .  HIS  A  1  51  ?  11.747    7.376   8.240  1.00  25.66  ?  1160  HIS  A  CB   1  
ATOM    380  C   CG   .  HIS  A  1  51  ?  12.158    8.776   8.545  1.00  29.32  ?  1160  HIS  A  CG   1  
ATOM    381  N   ND1  .  HIS  A  1  51  ?  12.479    9.198   9.816  1.00  28.96  ?  1160  HIS  A  ND1  1  
ATOM    382  C   CD2  .  HIS  A  1  51  ?  12.267    9.853   7.723  1.00  30.86  ?  1160  HIS  A  CD2  1  
ATOM    383  C   CE1  .  HIS  A  1  51  ?  12.759   10.504   9.755  1.00  29.69  ?  1160  HIS  A  CE1  1  
ATOM    384  N   NE2  .  HIS  A  1  51  ?  12.640   10.924   8.482  1.00  31.61  ?  1160  HIS  A  NE2  1  
ATOM    385  N   N    .  MET  A  1  52  ?   9.304    5.178   7.217  1.00  25.32  ?  1161  MET  A  N    1  
ATOM    386  C   CA   .  MET  A  1  52  ?   9.061    3.878   6.535  1.00  23.69  ?  1161  MET  A  CA   1  
ATOM    387  C   C    .  MET  A  1  52  ?   8.293    4.156   5.240  1.00  23.97  ?  1161  MET  A  C    1  
ATOM    388  O   O    .  MET  A  1  52  ?   8.616    3.533   4.228  1.00  24.39  ?  1161  MET  A  O    1  
ATOM    389  C   CB   .  MET  A  1  52  ?   8.324    2.835   7.370  1.00  22.33  ?  1161  MET  A  CB   1  
ATOM    390  C   CG   .  MET  A  1  52  ?   8.204    1.479   6.640  1.00  22.56  ?  1161  MET  A  CG   1  
ATOM    391  S   SD   .  MET  A  1  52  ?   9.839    0.784   6.205  1.00  23.60  ?  1161  MET  A  SD   1  
ATOM    392  C   CE   .  MET  A  1  52  ?  10.286    0.075   7.783  1.00  25.45  ?  1161  MET  A  CE   1  
ATOM    393  N   N    .  LEU  A  1  53  ?   7.366    5.114   5.237  1.00  25.29  ?  1162  LEU  A  N    1  
ATOM    394  C   CA   .  LEU  A  1  53  ?   6.644    5.468   3.992  1.00  25.37  ?  1162  LEU  A  CA   1  
ATOM    395  C   C    .  LEU  A  1  53  ?   7.634    6.050   2.976  1.00  26.98  ?  1162  LEU  A  C    1  
ATOM    396  O   O    .  LEU  A  1  53  ?   7.507    5.785   1.768  1.00  29.07  ?  1162  LEU  A  O    1  
ATOM    397  C   CB   .  LEU  A  1  53  ?   5.518    6.463   4.306  1.00  29.23  ?  1162  LEU  A  CB   1  
ATOM    398  C   CG   .  LEU  A  1  53  ?   4.789    7.039   3.095  1.00  34.52  ?  1162  LEU  A  CG   1  
ATOM    399  C   CD1  .  LEU  A  1  53  ?   4.160    5.946   2.251  1.00  37.18  ?  1162  LEU  A  CD1  1  
ATOM    400  C   CD2  .  LEU  A  1  53  ?   3.727    8.018   3.566  1.00  36.29  ?  1162  LEU  A  CD2  1  
ATOM    401  N   N    .  GLN  A  1  54  ?   8.609    6.839   3.414  1.00  26.22  ?  1163  GLN  A  N    1  
ATOM    402  C   CA   .  GLN  A  1  54  ?   9.667    7.372   2.530  1.00  28.16  ?  1163  GLN  A  CA   1  
ATOM    403  C   C    .  GLN  A  1  54  ?  10.485    6.202   1.975  1.00  28.32  ?  1163  GLN  A  C    1  
ATOM    404  O   O    .  GLN  A  1  54  ?  10.818    6.241   0.783  1.00  27.91  ?  1163  GLN  A  O    1  
ATOM    405  C   CB   .  GLN  A  1  54  ?  10.493    8.376   3.320  1.00  31.15  ?  1163  GLN  A  CB   1  
ATOM    406  C   CG   .  GLN  A  1  54  ?  11.673    8.972   2.585  1.00  37.17  ?  1163  GLN  A  CG   1  
ATOM    407  C   CD   .  GLN  A  1  54  ?  12.495    9.791   3.559  1.00  48.49  ?  1163  GLN  A  CD   1  
ATOM    408  O   OE1  .  GLN  A  1  54  ?  11.973   10.642   4.280  1.00  50.41  ?  1163  GLN  A  OE1  1  
ATOM    409  N   NE2  .  GLN  A  1  54  ?  13.786    9.514   3.612  1.00  53.20  ?  1163  GLN  A  NE2  1  
ATOM    410  N   N    .  HIS  A  1  55  ?  10.850    5.231   2.818  1.00  27.07  ?  1164  HIS  A  N    1  
ATOM    411  C   CA   .  HIS  A  1  55  ?  11.617    4.028   2.409  1.00  26.26  ?  1164  HIS  A  CA   1  
ATOM    412  C   C    .  HIS  A  1  55  ?  10.805    3.315   1.323  1.00  25.31  ?  1164  HIS  A  C    1  
ATOM    413  O   O    .  HIS  A  1  55  ?  11.384    2.908   0.326  1.00  27.84  ?  1164  HIS  A  O    1  
ATOM    414  C   CB   .  HIS  A  1  55  ?  11.915    3.113   3.585  1.00  26.09  ?  1164  HIS  A  CB   1  
ATOM    415  C   CG   .  HIS  A  1  55  ?  12.527    1.821   3.143  1.00  25.14  ?  1164  HIS  A  CG   1  
ATOM    416  N   ND1  .  HIS  A  1  55  ?  13.812    1.780   2.657  1.00  26.70  ?  1164  HIS  A  ND1  1  
ATOM    417  C   CD2  .  HIS  A  1  55  ?  12.059    0.556   3.103  1.00  23.83  ?  1164  HIS  A  CD2  1  
ATOM    418  C   CE1  .  HIS  A  1  55  ?  14.115    0.532   2.336  1.00  27.74  ?  1164  HIS  A  CE1  1  
ATOM    419  N   NE2  .  HIS  A  1  55  ?  13.039   -0.266   2.561  1.00  24.04  ?  1164  HIS  A  NE2  1  
ATOM    420  N   N    .  HIS  A  1  56  ?   9.517    3.107   1.537  1.00  24.07  ?  1165  HIS  A  N    1  
ATOM    421  C   CA   .  HIS  A  1  56  ?   8.653    2.481   0.515  1.00  23.65  ?  1165  HIS  A  CA   1  
ATOM    422  C   C    .  HIS  A  1  56  ?   8.795    3.278  -0.786  1.00  24.92  ?  1165  HIS  A  C    1  
ATOM    423  O   O    .  HIS  A  1  56  ?   8.957    2.661  -1.867  1.00  26.14  ?  1165  HIS  A  O    1  
ATOM    424  C   CB   .  HIS  A  1  56  ?   7.191    2.424   0.960  1.00  25.18  ?  1165  HIS  A  CB   1  
ATOM    425  C   CG   .  HIS  A  1  56  ?   6.281    2.160  -0.187  1.00  25.41  ?  1165  HIS  A  CG   1  
ATOM    426  N   ND1  .  HIS  A  1  56  ?   6.234    0.911  -0.789  1.00  26.27  ?  1165  HIS  A  ND1  1  
ATOM    427  C   CD2  .  HIS  A  1  56  ?   5.388    2.953  -0.838  1.00  25.32  ?  1165  HIS  A  CD2  1  
ATOM    428  C   CE1  .  HIS  A  1  56  ?   5.339    0.941  -1.773  1.00  27.91  ?  1165  HIS  A  CE1  1  
ATOM    429  N   NE2  .  HIS  A  1  56  ?   4.823    2.201  -1.842  1.00  27.38  ?  1165  HIS  A  NE2  1  
ATOM    430  N   N    .  GLY  A  1  57  ?   8.627    4.605  -0.721  1.00  27.06  ?  1166  GLY  A  N    1  
ATOM    431  C   CA   .  GLY  A  1  57  ?   8.652    5.435  -1.946  1.00  27.45  ?  1166  GLY  A  CA   1  
ATOM    432  C   C    .  GLY  A  1  57  ?   9.976    5.321  -2.672  1.00  27.48  ?  1166  GLY  A  C    1  
ATOM    433  O   O    .  GLY  A  1  57  ?   9.950    5.360  -3.879  1.00  29.63  ?  1166  GLY  A  O    1  
ATOM    434  N   N    .  ASN  A  1  58  ?  11.103    5.175  -1.981  1.00  28.96  ?  1167  ASN  A  N    1  
ATOM    435  C   CA   .  ASN  A  1  58  ?  12.417    5.161  -2.666  1.00  30.37  ?  1167  ASN  A  CA   1  
ATOM    436  C   C    .  ASN  A  1  58  ?  12.971    3.753  -2.933  1.00  32.23  ?  1167  ASN  A  C    1  
ATOM    437  O   O    .  ASN  A  1  58  ?  13.993    3.686  -3.680  1.00  31.97  ?  1167  ASN  A  O    1  
ATOM    438  C   CB   .  ASN  A  1  58  ?  13.434    6.032  -1.946  1.00  37.12  ?  1167  ASN  A  CB   1  
ATOM    439  C   CG   .  ASN  A  1  58  ?  13.826    5.487  -0.608  1.00  37.66  ?  1167  ASN  A  CG   1  
ATOM    440  O   OD1  .  ASN  A  1  58  ?  13.965    4.274  -0.468  1.00  45.48  ?  1167  ASN  A  OD1  1  
ATOM    441  N   ND2  .  ASN  A  1  58  ?  14.028    6.378   0.358  1.00  41.29  ?  1167  ASN  A  ND2  1  
ATOM    442  N   N    .  SER  A  1  59  ?  12.322    2.678  -2.447  1.00  27.48  ?  1168  SER  A  N    1  
ATOM    443  C   CA   .  SER  A  1  59  ?  12.716    1.261  -2.667  1.00  26.92  ?  1168  SER  A  CA   1  
ATOM    444  C   C    .  SER  A  1  59  ?  11.659    0.490  -3.475  1.00  25.59  ?  1168  SER  A  C    1  
ATOM    445  O   O    .  SER  A  1  59  ?  12.027   -0.509  -4.123  1.00  27.40  ?  1168  SER  A  O    1  
ATOM    446  C   CB   .  SER  A  1  59  ?  12.987    0.582  -1.349  1.00  25.56  ?  1168  SER  A  CB   1  
ATOM    447  O   OG   .  SER  A  1  59  ?  11.761    0.333  -0.676  1.00  26.16  ?  1168  SER  A  OG   1  
ATOM    448  N   N    .  GLY  A  1  60  ?  10.394    0.884  -3.342  1.00  26.55  ?  1169  GLY  A  N    1  
ATOM    449  C   CA   .  GLY  A  1  60  ?   9.215    0.138  -3.801  1.00  27.12  ?  1169  GLY  A  CA   1  
ATOM    450  C   C    .  GLY  A  1  60  ?   8.917   -1.085  -2.939  1.00  26.81  ?  1169  GLY  A  C    1  
ATOM    451  O   O    .  GLY  A  1  60  ?   8.027   -1.860  -3.323  1.00  27.45  ?  1169  GLY  A  O    1  
ATOM    452  N   N    .  HIS  A  1  61  ?   9.618   -1.305  -1.819  1.00  25.26  ?  1170  HIS  A  N    1  
ATOM    453  C   CA   .  HIS  A  1  61  ?   9.374   -2.526  -1.018  1.00  24.69  ?  1170  HIS  A  CA   1  
ATOM    454  C   C    .  HIS  A  1  61  ?   7.980   -2.467  -0.406  1.00  24.15  ?  1170  HIS  A  C    1  
ATOM    455  O   O    .  HIS  A  1  61  ?   7.561   -1.443   0.112  1.00  24.62  ?  1170  HIS  A  O    1  
ATOM    456  C   CB   .  HIS  A  1  61  ?  10.393   -2.692   0.078  1.00  22.40  ?  1170  HIS  A  CB   1  
ATOM    457  C   CG   .  HIS  A  1  61  ?  11.763   -2.902  -0.421  1.00  24.17  ?  1170  HIS  A  CG   1  
ATOM    458  N   ND1  .  HIS  A  1  61  ?  12.887   -2.671   0.327  1.00  22.76  ?  1170  HIS  A  ND1  1  
ATOM    459  C   CD2  .  HIS  A  1  61  ?  12.178   -3.289  -1.646  1.00  25.34  ?  1170  HIS  A  CD2  1  
ATOM    460  C   CE1  .  HIS  A  1  61  ?  13.966   -2.981  -0.387  1.00  28.06  ?  1170  HIS  A  CE1  1  
ATOM    461  N   NE2  .  HIS  A  1  61  ?  13.547   -3.327  -1.624  1.00  25.87  ?  1170  HIS  A  NE2  1  
ATOM    462  N   N    .  PRO  A  1  62  ?   7.206   -3.554  -0.540  1.00  23.03  ?  1171  PRO  A  N    1  
ATOM    463  C   CA   .  PRO  A  1  62  ?   5.771   -3.510  -0.289  1.00  22.31  ?  1171  PRO  A  CA   1  
ATOM    464  C   C    .  PRO  A  1  62  ?   5.325   -3.640   1.167  1.00  22.79  ?  1171  PRO  A  C    1  
ATOM    465  O   O    .  PRO  A  1  62  ?   4.327   -3.041   1.504  1.00  23.08  ?  1171  PRO  A  O    1  
ATOM    466  C   CB   .  PRO  A  1  62  ?   5.263   -4.727  -1.084  1.00  23.93  ?  1171  PRO  A  CB   1  
ATOM    467  C   CG   .  PRO  A  1  62  ?   6.394   -5.696  -1.078  1.00  25.33  ?  1171  PRO  A  CG   1  
ATOM    468  C   CD   .  PRO  A  1  62  ?   7.650   -4.849  -1.077  1.00  23.60  ?  1171  PRO  A  CD   1  
ATOM    469  N   N    .  LEU  A  1  63  ?   5.933   -4.549   1.936  1.00  22.89  ?  1172  LEU  A  N    1  
ATOM    470  C   CA   .  LEU  A  1  63  ?   5.330   -5.068   3.178  1.00  21.27  ?  1172  LEU  A  CA   1  
ATOM    471  C   C    .  LEU  A  1  63  ?   6.213   -4.742   4.366  1.00  21.53  ?  1172  LEU  A  C    1  
ATOM    472  O   O    .  LEU  A  1  63  ?   7.462   -4.992   4.294  1.00  22.80  ?  1172  LEU  A  O    1  
ATOM    473  C   CB   .  LEU  A  1  63  ?   5.175   -6.585   3.100  1.00  22.97  ?  1172  LEU  A  CB   1  
ATOM    474  C   CG   .  LEU  A  1  63  ?   3.931   -7.013   2.333  1.00  24.72  ?  1172  LEU  A  CG   1  
ATOM    475  C   CD1  .  LEU  A  1  63  ?   4.127   -8.357   1.658  1.00  27.69  ?  1172  LEU  A  CD1  1  
ATOM    476  C   CD2  .  LEU  A  1  63  ?   2.733   -7.003   3.269  1.00  24.53  ?  1172  LEU  A  CD2  1  
ATOM    477  N   N    .  VAL  A  1  64  ?   5.569   -4.275   5.418  1.00  21.16  ?  1173  VAL  A  N    1  
ATOM    478  C   CA   .  VAL  A  1  64  ?   6.299   -3.867   6.635  1.00  19.49  ?  1173  VAL  A  CA   1  
ATOM    479  C   C    .  VAL  A  1  64  ?   5.542   -4.410   7.834  1.00  21.16  ?  1173  VAL  A  C    1  
ATOM    480  O   O    .  VAL  A  1  64  ?   4.329   -4.492   7.812  1.00  22.83  ?  1173  VAL  A  O    1  
ATOM    481  C   CB   .  VAL  A  1  64  ?   6.481   -2.326   6.649  1.00  18.96  ?  1173  VAL  A  CB   1  
ATOM    482  C   CG1  .  VAL  A  1  64  ?   7.312   -1.884   5.468  1.00  20.54  ?  1173  VAL  A  CG1  1  
ATOM    483  C   CG2  .  VAL  A  1  64  ?   5.118   -1.600   6.605  1.00  20.61  ?  1173  VAL  A  CG2  1  
ATOM    484  N   N    .  LEU  A  1  65  ?   6.290   -4.724   8.872  1.00  21.32  ?  1174  LEU  A  N    1  
ATOM    485  C   CA   .  LEU  A  1  65  ?   5.763   -5.302  10.121  1.00  22.54  ?  1174  LEU  A  CA   1  
ATOM    486  C   C    .  LEU  A  1  65  ?   5.935   -4.308  11.277  1.00  22.66  ?  1174  LEU  A  C    1  
ATOM    487  O   O    .  LEU  A  1  65  ?   7.027   -3.752  11.499  1.00  21.12  ?  1174  LEU  A  O    1  
ATOM    488  C   CB   .  LEU  A  1  65  ?   6.481   -6.628  10.374  1.00  23.90  ?  1174  LEU  A  CB   1  
ATOM    489  C   CG   .  LEU  A  1  65  ?   6.108   -7.352  11.663  1.00  26.17  ?  1174  LEU  A  CG   1  
ATOM    490  C   CD1  .  LEU  A  1  65  ?   4.745   -7.976  11.529  1.00  31.11  ?  1174  LEU  A  CD1  1  
ATOM    491  C   CD2  .  LEU  A  1  65  ?   7.146   -8.398  12.033  1.00  29.70  ?  1174  LEU  A  CD2  1  
ATOM    492  N   N    .  SER  A  1  66  ?   4.861   -4.137  12.036  1.00  21.27  ?  1175  SER  A  N    1  
ATOM    493  C   CA   .  SER  A  1  66  ?   4.816   -3.214  13.191  1.00  21.17  ?  1175  SER  A  CA   1  
ATOM    494  C   C    .  SER  A  1  66  ?   5.518   -3.834  14.390  1.00  23.86  ?  1175  SER  A  C    1  
ATOM    495  O   O    .  SER  A  1  66  ?   5.172   -4.965  14.802  1.00  24.36  ?  1175  SER  A  O    1  
ATOM    496  C   CB   .  SER  A  1  66  ?   3.406   -2.850  13.551  1.00  21.94  ?  1175  SER  A  CB   1  
ATOM    497  O   OG   .  SER  A  1  66  ?   3.430   -2.126  14.777  1.00  24.59  ?  1175  SER  A  OG   1  
ATOM    498  N   N    .  TYR  A  1  67  ?   6.434   -3.089  14.991  1.00  25.09  ?  1176  TYR  A  N    1  
ATOM    499  C   CA   .  TYR  A  1  67  ?   7.047   -3.520  16.270  1.00  25.62  ?  1176  TYR  A  CA   1  
ATOM    500  C   C    .  TYR  A  1  67  ?   6.148   -3.166  17.439  1.00  30.72  ?  1176  TYR  A  C    1  
ATOM    501  O   O    .  TYR  A  1  67  ?   6.563   -3.481  18.567  1.00  31.09  ?  1176  TYR  A  O    1  
ATOM    502  C   CB   .  TYR  A  1  67  ?   8.438   -2.920  16.375  1.00  25.66  ?  1176  TYR  A  CB   1  
ATOM    503  C   CG   .  TYR  A  1  67  ?   9.505   -3.660  15.616  1.00  26.09  ?  1176  TYR  A  CG   1  
ATOM    504  C   CD1  .  TYR  A  1  67  ?   9.349   -4.991  15.223  1.00  27.04  ?  1176  TYR  A  CD1  1  
ATOM    505  C   CD2  .  TYR  A  1  67  ?  10.688   -3.028  15.309  1.00  26.40  ?  1176  TYR  A  CD2  1  
ATOM    506  C   CE1  .  TYR  A  1  67  ?  10.358   -5.657  14.540  1.00  28.34  ?  1176  TYR  A  CE1  1  
ATOM    507  C   CE2  .  TYR  A  1  67  ?  11.723   -3.690  14.657  1.00  25.63  ?  1176  TYR  A  CE2  1  
ATOM    508  C   CZ   .  TYR  A  1  67  ?  11.561   -5.019  14.290  1.00  26.87  ?  1176  TYR  A  CZ   1  
ATOM    509  O   OH   .  TYR  A  1  67  ?  12.564   -5.692  13.647  1.00  29.66  ?  1176  TYR  A  OH   1  
ATOM    510  N   N    .  ILE  A  1  68  ?   4.975   -2.560  17.197  1.00  26.86  ?  1177  ILE  A  N    1  
ATOM    511  C   CA   .  ILE  A  1  68  ?   3.956   -2.324  18.273  1.00  29.37  ?  1177  ILE  A  CA   1  
ATOM    512  C   C    .  ILE  A  1  68  ?   3.101   -3.583  18.393  1.00  30.45  ?  1177  ILE  A  C    1  
ATOM    513  O   O    .  ILE  A  1  68  ?   2.963   -4.096  19.521  1.00  33.61  ?  1177  ILE  A  O    1  
ATOM    514  C   CB   .  ILE  A  1  68  ?   3.097   -1.077  17.999  1.00  32.25  ?  1177  ILE  A  CB   1  
ATOM    515  C   CG1  .  ILE  A  1  68  ?   3.941    0.188  17.829  1.00  39.22  ?  1177  ILE  A  CG1  1  
ATOM    516  C   CG2  .  ILE  A  1  68  ?   2.014   -0.898  19.069  1.00  33.46  ?  1177  ILE  A  CG2  1  
ATOM    517  C   CD1  .  ILE  A  1  68  ?   4.979    0.384  18.909  1.00  45.33  ?  1177  ILE  A  CD1  1  
ATOM    518  N   N    .  ASP  A  1  69  ?   2.443   -4.022  17.322  1.00  27.72  ?  1178  ASP  A  N    1  
ATOM    519  C   CA   .  ASP  A  1  69  ?   1.445   -5.119  17.469  1.00  31.85  ?  1178  ASP  A  CA   1  
ATOM    520  C   C    .  ASP  A  1  69  ?   1.689   -6.269  16.481  1.00  30.44  ?  1178  ASP  A  C    1  
ATOM    521  O   O    .  ASP  A  1  69  ?   0.836   -7.151  16.415  1.00  30.59  ?  1178  ASP  A  O    1  
ATOM    522  C   CB   .  ASP  A  1  69  ?   0.024   -4.570  17.325  1.00  35.25  ?  1178  ASP  A  CB   1  
ATOM    523  C   CG   .  ASP  A  1  69  ?  -0.368   -4.283  15.890  1.00  38.98  ?  1178  ASP  A  CG   1  
ATOM    524  O   OD1  .  ASP  A  1  69  ?   0.549   -4.066  15.063  1.00  33.07  ?  1178  ASP  A  OD1  1  
ATOM    525  O   OD2  .  ASP  A  1  69  ?  -1.571   -4.339  15.590  1.00  43.85  ?  1178  ASP  A  OD2  1  
ATOM    526  N   N    .  LEU  A  1  70  ?   2.812   -6.280  15.751  1.00  27.11  ?  1179  LEU  A  N    1  
ATOM    527  C   CA   .  LEU  A  1  70  ?   3.194   -7.392  14.852  1.00  27.64  ?  1179  LEU  A  CA   1  
ATOM    528  C   C    .  LEU  A  1  70  ?   2.189   -7.543  13.710  1.00  27.35  ?  1179  LEU  A  C    1  
ATOM    529  O   O    .  LEU  A  1  70  ?   2.090   -8.654  13.178  1.00  32.30  ?  1179  LEU  A  O    1  
ATOM    530  C   CB   .  LEU  A  1  70  ?   3.330   -8.688  15.648  1.00  31.04  ?  1179  LEU  A  CB   1  
ATOM    531  C   CG   .  LEU  A  1  70  ?   4.243   -8.598  16.874  1.00  35.06  ?  1179  LEU  A  CG   1  
ATOM    532  C   CD1  .  LEU  A  1  70  ?   4.451   -9.979  17.480  1.00  34.63  ?  1179  LEU  A  CD1  1  
ATOM    533  C   CD2  .  LEU  A  1  70  ?   5.595   -7.972  16.535  1.00  36.62  ?  1179  LEU  A  CD2  1  
ATOM    534  N   N    .  SER  A  1  71  ?   1.470   -6.494  13.361  1.00  25.66  ?  1180  SER  A  N    1  
ATOM    535  C   CA   .  SER  A  1  71  ?   0.598   -6.507  12.156  1.00  25.61  ?  1180  SER  A  CA   1  
ATOM    536  C   C    .  SER  A  1  71  ?   1.475   -6.192  10.932  1.00  25.08  ?  1180  SER  A  C    1  
ATOM    537  O   O    .  SER  A  1  71  ?   2.486   -5.478  11.067  1.00  26.39  ?  1180  SER  A  O    1  
ATOM    538  C   CB   .  SER  A  1  71  ?  -0.525   -5.575  12.295  1.00  31.92  ?  1180  SER  A  CB   1  
ATOM    539  O   OG   .  SER  A  1  71  ?  -0.021   -4.270  12.348  1.00  39.78  ?  1180  SER  A  OG   1  
ATOM    540  N   N    .  ALA  A  1  72  ?   1.122   -6.728   9.775  1.00  24.24  ?  1181  ALA  A  N    1  
ATOM    541  C   CA   .  ALA  A  1  72  ?   1.883   -6.532   8.516  1.00  22.84  ?  1181  ALA  A  CA   1  
ATOM    542  C   C    .  ALA  A  1  72  ?   1.034   -5.667   7.585  1.00  25.48  ?  1181  ALA  A  C    1  
ATOM    543  O   O    .  ALA  A  1  72  ?  -0.160   -5.964   7.435  1.00  25.82  ?  1181  ALA  A  O    1  
ATOM    544  C   CB   .  ALA  A  1  72  ?   2.231   -7.844   7.861  1.00  23.76  ?  1181  ALA  A  CB   1  
ATOM    545  N   N    .  TRP  A  1  73  ?   1.606   -4.560   7.092  1.00  23.22  ?  1182  TRP  A  N    1  
ATOM    546  C   CA   .  TRP  A  1  73  ?   0.944   -3.580   6.217  1.00  24.11  ?  1182  TRP  A  CA   1  
ATOM    547  C   C    .  TRP  A  1  73  ?   1.553   -3.685   4.831  1.00  22.02  ?  1182  TRP  A  C    1  
ATOM    548  O   O    .  TRP  A  1  73  ?   2.780   -3.677   4.732  1.00  22.11  ?  1182  TRP  A  O    1  
ATOM    549  C   CB   .  TRP  A  1  73  ?   1.106   -2.167   6.771  1.00  23.28  ?  1182  TRP  A  CB   1  
ATOM    550  C   CG   .  TRP  A  1  73  ?   0.450   -1.103   5.963  1.00  24.52  ?  1182  TRP  A  CG   1  
ATOM    551  C   CD1  .  TRP  A  1  73  ?   1.079   -0.259   5.096  1.00  28.00  ?  1182  TRP  A  CD1  1  
ATOM    552  C   CD2  .  TRP  A  1  73  ?  -0.945   -0.786   5.897  1.00  25.97  ?  1182  TRP  A  CD2  1  
ATOM    553  N   NE1  .  TRP  A  1  73  ?   0.174    0.544   4.480  1.00  26.89  ?  1182  TRP  A  NE1  1  
ATOM    554  C   CE2  .  TRP  A  1  73  ?  -1.071    0.284   4.977  1.00  27.43  ?  1182  TRP  A  CE2  1  
ATOM    555  C   CE3  .  TRP  A  1  73  ?  -2.087   -1.272   6.539  1.00  27.50  ?  1182  TRP  A  CE3  1  
ATOM    556  C   CZ2  .  TRP  A  1  73  ?  -2.305    0.863   4.666  1.00  29.02  ?  1182  TRP  A  CZ2  1  
ATOM    557  C   CZ3  .  TRP  A  1  73  ?  -3.302   -0.687   6.240  1.00  30.49  ?  1182  TRP  A  CZ3  1  
ATOM    558  C   CH2  .  TRP  A  1  73  ?  -3.398    0.354   5.324  1.00  28.65  ?  1182  TRP  A  CH2  1  
ATOM    559  N   N    .  CYS  A  1  74  ?   0.721   -3.747   3.788  1.00  21.94  ?  1183  CYS  A  N    1  
ATOM    560  C   CA   .  CYS  A  1  74  ?   1.168   -3.646   2.391  1.00  23.88  ?  1183  CYS  A  CA   1  
ATOM    561  C   C    .  CYS  A  1  74  ?   0.851   -2.233   1.911  1.00  23.62  ?  1183  CYS  A  C    1  
ATOM    562  O   O    .  CYS  A  1  74  ?  -0.327   -1.865   1.884  1.00  24.45  ?  1183  CYS  A  O    1  
ATOM    563  C   CB   .  CYS  A  1  74  ?   0.519   -4.661   1.458  1.00  23.88  ?  1183  CYS  A  CB   1  
ATOM    564  S   SG   .  CYS  A  1  74  ?   1.161   -4.472  -0.186  1.00  23.21  ?  1183  CYS  A  SG   1  
ATOM    565  N   N    .  TYR  A  1  75  ?   1.865   -1.504   1.494  1.00  22.43  ?  1184  TYR  A  N    1  
ATOM    566  C   CA   .  TYR  A  1  75  ?   1.676   -0.107   1.011  1.00  23.95  ?  1184  TYR  A  CA   1  
ATOM    567  C   C    .  TYR  A  1  75  ?   0.944   -0.068  -0.338  1.00  25.35  ?  1184  TYR  A  C    1  
ATOM    568  O   O    .  TYR  A  1  75  ?   0.242    0.920  -0.598  1.00  31.04  ?  1184  TYR  A  O    1  
ATOM    569  C   CB   .  TYR  A  1  75  ?   3.012    0.607   0.844  1.00  24.85  ?  1184  TYR  A  CB   1  
ATOM    570  C   CG   .  TYR  A  1  75  ?   3.631    1.055   2.142  1.00  23.43  ?  1184  TYR  A  CG   1  
ATOM    571  C   CD1  .  TYR  A  1  75  ?   3.145    2.160   2.838  1.00  26.51  ?  1184  TYR  A  CD1  1  
ATOM    572  C   CD2  .  TYR  A  1  75  ?   4.722    0.405   2.655  1.00  25.35  ?  1184  TYR  A  CD2  1  
ATOM    573  C   CE1  .  TYR  A  1  75  ?   3.718    2.575   4.032  1.00  25.99  ?  1184  TYR  A  CE1  1  
ATOM    574  C   CE2  .  TYR  A  1  75  ?   5.307    0.810   3.838  1.00  27.32  ?  1184  TYR  A  CE2  1  
ATOM    575  C   CZ   .  TYR  A  1  75  ?   4.824    1.913   4.505  1.00  28.08  ?  1184  TYR  A  CZ   1  
ATOM    576  O   OH   .  TYR  A  1  75  ?   5.426    2.288   5.657  1.00  28.53  ?  1184  TYR  A  OH   1  
ATOM    577  N   N    .  TYR  A  1  76  ?   1.039   -1.124  -1.128  1.00  24.15  ?  1185  TYR  A  N    1  
ATOM    578  C   CA   .  TYR  A  1  76  ?   0.401   -1.156  -2.471  1.00  25.91  ?  1185  TYR  A  CA   1  
ATOM    579  C   C    .  TYR  A  1  76  ?  -1.077   -1.484  -2.319  1.00  29.63  ?  1185  TYR  A  C    1  
ATOM    580  O   O    .  TYR  A  1  76  ?  -1.922   -0.790  -2.897  1.00  29.35  ?  1185  TYR  A  O    1  
ATOM    581  C   CB   .  TYR  A  1  76  ?   1.050   -2.187  -3.379  1.00  26.90  ?  1185  TYR  A  CB   1  
ATOM    582  C   CG   .  TYR  A  1  76  ?   2.447   -1.869  -3.824  1.00  27.14  ?  1185  TYR  A  CG   1  
ATOM    583  C   CD1  .  TYR  A  1  76  ?   2.676   -1.052  -4.919  1.00  30.75  ?  1185  TYR  A  CD1  1  
ATOM    584  C   CD2  .  TYR  A  1  76  ?   3.529   -2.449  -3.220  1.00  26.96  ?  1185  TYR  A  CD2  1  
ATOM    585  C   CE1  .  TYR  A  1  76  ?   3.962   -0.798  -5.359  1.00  32.57  ?  1185  TYR  A  CE1  1  
ATOM    586  C   CE2  .  TYR  A  1  76  ?   4.822   -2.185  -3.623  1.00  27.81  ?  1185  TYR  A  CE2  1  
ATOM    587  C   CZ   .  TYR  A  1  76  ?   5.046   -1.340  -4.697  1.00  30.63  ?  1185  TYR  A  CZ   1  
ATOM    588  O   OH   .  TYR  A  1  76  ?   6.326   -1.094  -5.123  1.00  31.65  ?  1185  TYR  A  OH   1  
ATOM    589  N   N    .  CYS  A  1  77  ?  -1.369   -2.535  -1.551  1.00  26.98  ?  1186  CYS  A  N    1  
ATOM    590  C   CA   .  CYS  A  1  77  ?  -2.759   -2.997  -1.306  1.00  28.38  ?  1186  CYS  A  CA   1  
ATOM    591  C   C    .  CYS  A  1  77  ?  -3.452   -2.036  -0.326  1.00  30.21  ?  1186  CYS  A  C    1  
ATOM    592  O   O    .  CYS  A  1  77  ?  -4.699   -2.055  -0.274  1.00  31.30  ?  1186  CYS  A  O    1  
ATOM    593  C   CB   .  CYS  A  1  77  ?  -2.739   -4.461  -0.860  1.00  26.51  ?  1186  CYS  A  CB   1  
ATOM    594  S   SG   .  CYS  A  1  77  ?  -2.037   -5.566  -2.137  1.00  28.28  ?  1186  CYS  A  SG   1  
ATOM    595  N   N    .  GLN  A  1  78  ?  -2.715   -1.213   0.424  1.00  29.47  ?  1187  GLN  A  N    1  
ATOM    596  C   CA   .  GLN  A  1  78  ?  -3.274   -0.274   1.437  1.00  31.91  ?  1187  GLN  A  CA   1  
ATOM    597  C   C    .  GLN  A  1  78  ?  -4.133   -1.092   2.407  1.00  29.98  ?  1187  GLN  A  C    1  
ATOM    598  O   O    .  GLN  A  1  78  ?  -5.287   -0.713   2.692  1.00  30.70  ?  1187  GLN  A  O    1  
ATOM    599  C   CB   .  GLN  A  1  78  ?  -4.028    0.902   0.791  1.00  34.64  ?  1187  GLN  A  CB   1  
ATOM    600  C   CG   .  GLN  A  1  78  ?  -3.335    1.479  -0.434  1.00  38.27  ?  1187  GLN  A  CG   1  
ATOM    601  N   N    .  ALA  A  1  79  ?  -3.597   -2.213   2.885  1.00  28.52  ?  1188  ALA  A  N    1  
ATOM    602  C   CA   .  ALA  A  1  79  ?  -4.320   -3.132   3.783  1.00  29.69  ?  1188  ALA  A  CA   1  
ATOM    603  C   C    .  ALA  A  1  79  ?  -3.339   -3.903   4.649  1.00  26.00  ?  1188  ALA  A  C    1  
ATOM    604  O   O    .  ALA  A  1  79  ?  -2.166   -4.059   4.271  1.00  23.67  ?  1188  ALA  A  O    1  
ATOM    605  C   CB   .  ALA  A  1  79  ?  -5.194   -4.096   3.005  1.00  30.83  ?  1188  ALA  A  CB   1  
ATOM    606  N   N    .  TYR  A  1  80  ?  -3.843   -4.411   5.755  1.00  26.23  ?  1189  TYR  A  N    1  
ATOM    607  C   CA   .  TYR  A  1  80  ?  -3.111   -5.412   6.537  1.00  24.63  ?  1189  TYR  A  CA   1  
ATOM    608  C   C    .  TYR  A  1  80  ?  -3.256   -6.754   5.854  1.00  26.57  ?  1189  TYR  A  C    1  
ATOM    609  O   O    .  TYR  A  1  80  ?  -4.282   -7.012   5.224  1.00  25.77  ?  1189  TYR  A  O    1  
ATOM    610  C   CB   .  TYR  A  1  80  ?  -3.636   -5.522   7.950  1.00  25.79  ?  1189  TYR  A  CB   1  
ATOM    611  C   CG   .  TYR  A  1  80  ?  -3.511   -4.243   8.726  1.00  27.98  ?  1189  TYR  A  CG   1  
ATOM    612  C   CD1  .  TYR  A  1  80  ?  -2.307   -3.936   9.346  1.00  29.30  ?  1189  TYR  A  CD1  1  
ATOM    613  C   CD2  .  TYR  A  1  80  ?  -4.591   -3.394   8.908  1.00  31.84  ?  1189  TYR  A  CD2  1  
ATOM    614  C   CE1  .  TYR  A  1  80  ?  -2.176   -2.794  10.122  1.00  31.02  ?  1189  TYR  A  CE1  1  
ATOM    615  C   CE2  .  TYR  A  1  80  ?  -4.462   -2.229   9.642  1.00  34.70  ?  1189  TYR  A  CE2  1  
ATOM    616  C   CZ   .  TYR  A  1  80  ?  -3.257   -1.945  10.268  1.00  35.21  ?  1189  TYR  A  CZ   1  
ATOM    617  O   OH   .  TYR  A  1  80  ?  -3.121   -0.805  11.016  1.00  39.17  ?  1189  TYR  A  OH   1  
ATOM    618  N   N    .  VAL  A  1  81  ?  -2.228   -7.559   5.973  1.00  24.70  ?  1190  VAL  A  N    1  
ATOM    619  C   CA   .  VAL  A  1  81  ?  -2.131   -8.893   5.343  1.00  24.10  ?  1190  VAL  A  CA   1  
ATOM    620  C   C    .  VAL  A  1  81  ?  -1.680   -9.871   6.390  1.00  26.53  ?  1190  VAL  A  C    1  
ATOM    621  O   O    .  VAL  A  1  81  ?  -0.777   -9.539   7.182  1.00  26.70  ?  1190  VAL  A  O    1  
ATOM    622  C   CB   .  VAL  A  1  81  ?  -1.165   -8.870   4.150  1.00  26.23  ?  1190  VAL  A  CB   1  
ATOM    623  C   CG1  .  VAL  A  1  81  ?  -1.084  -10.221   3.460  1.00  27.01  ?  1190  VAL  A  CG1  1  
ATOM    624  C   CG2  .  VAL  A  1  81  ?  -1.565   -7.787   3.168  1.00  26.97  ?  1190  VAL  A  CG2  1  
ATOM    625  N   N    .  HIS  A  1  82  ?  -2.302  -11.044   6.448  1.00  26.51  ?  1191  HIS  A  N    1  
ATOM    626  C   CA   .  HIS  A  1  82  ?  -1.784  -12.154   7.268  1.00  27.33  ?  1191  HIS  A  CA   1  
ATOM    627  C   C    .  HIS  A  1  82  ?  -1.839  -13.431   6.441  1.00  26.97  ?  1191  HIS  A  C    1  
ATOM    628  O   O    .  HIS  A  1  82  ?  -2.855  -13.696   5.776  1.00  28.53  ?  1191  HIS  A  O    1  
ATOM    629  C   CB   .  HIS  A  1  82  ?  -2.474  -12.270   8.634  1.00  29.35  ?  1191  HIS  A  CB   1  
ATOM    630  C   CG   .  HIS  A  1  82  ?  -1.901  -13.383   9.433  1.00  33.23  ?  1191  HIS  A  CG   1  
ATOM    631  N   ND1  .  HIS  A  1  82  ?  -0.611  -13.321   9.934  1.00  34.76  ?  1191  HIS  A  ND1  1  
ATOM    632  C   CD2  .  HIS  A  1  82  ?  -2.354  -14.634   9.702  1.00  34.78  ?  1191  HIS  A  CD2  1  
ATOM    633  C   CE1  .  HIS  A  1  82  ?  -0.324  -14.476  10.516  1.00  37.80  ?  1191  HIS  A  CE1  1  
ATOM    634  N   NE2  .  HIS  A  1  82  ?  -1.374  -15.288  10.390  1.00  38.86  ?  1191  HIS  A  NE2  1  
ATOM    635  N   N    .  HIS  A  1  83  ?  -0.739  -14.145   6.450  1.00  27.66  ?  1192  HIS  A  N    1  
ATOM    636  C   CA   .  HIS  A  1  83  ?  -0.568  -15.374   5.655  1.00  30.29  ?  1192  HIS  A  CA   1  
ATOM    637  C   C    .  HIS  A  1  83  ?   0.498  -16.219   6.335  1.00  30.82  ?  1192  HIS  A  C    1  
ATOM    638  O   O    .  HIS  A  1  83  ?   1.356  -15.671   7.041  1.00  30.15  ?  1192  HIS  A  O    1  
ATOM    639  C   CB   .  HIS  A  1  83  ?  -0.275  -14.939   4.208  1.00  25.96  ?  1192  HIS  A  CB   1  
ATOM    640  C   CG   .  HIS  A  1  83  ?  -0.126  -16.056   3.240  1.00  29.35  ?  1192  HIS  A  CG   1  
ATOM    641  N   ND1  .  HIS  A  1  83  ?   1.059  -16.719   3.060  1.00  32.22  ?  1192  HIS  A  ND1  1  
ATOM    642  C   CD2  .  HIS  A  1  83  ?  -1.006  -16.589   2.355  1.00  32.30  ?  1192  HIS  A  CD2  1  
ATOM    643  C   CE1  .  HIS  A  1  83  ?   0.915  -17.614   2.094  1.00  34.27  ?  1192  HIS  A  CE1  1  
ATOM    644  N   NE2  .  HIS  A  1  83  ?  -0.344  -17.569   1.669  1.00  32.93  ?  1192  HIS  A  NE2  1  
ATOM    645  N   N    .  GLN  A  1  84  ?   0.478  -17.524   6.092  1.00  32.52  ?  1193  GLN  A  N    1  
ATOM    646  C   CA   .  GLN  A  1  84  ?   1.486  -18.473   6.625  1.00  34.65  ?  1193  GLN  A  CA   1  
ATOM    647  C   C    .  GLN  A  1  84  ?   2.912  -18.011   6.265  1.00  34.98  ?  1193  GLN  A  C    1  
ATOM    648  O   O    .  GLN  A  1  84  ?   3.828  -18.260   7.068  1.00  36.40  ?  1193  GLN  A  O    1  
ATOM    649  C   CB   .  GLN  A  1  84  ?   1.165  -19.877   6.088  1.00  38.34  ?  1193  GLN  A  CB   1  
ATOM    650  N   N    .  ALA  A  1  85  ?   3.122  -17.346   5.122  1.00  33.44  ?  1194  ALA  A  N    1  
ATOM    651  C   CA   .  ALA  A  1  85  ?   4.433  -16.798   4.681  1.00  33.71  ?  1194  ALA  A  CA   1  
ATOM    652  C   C    .  ALA  A  1  85  ?   4.957  -15.750   5.691  1.00  33.96  ?  1194  ALA  A  C    1  
ATOM    653  O   O    .  ALA  A  1  85  ?   6.155  -15.460   5.648  1.00  34.64  ?  1194  ALA  A  O    1  
ATOM    654  C   CB   .  ALA  A  1  85  ?   4.315  -16.205   3.302  1.00  36.10  ?  1194  ALA  A  CB   1  
ATOM    655  N   N    .  LEU  A  1  86  ?   4.091  -15.167   6.535  1.00  30.84  ?  1195  LEU  A  N    1  
ATOM    656  C   CA   .  LEU  A  1  86  ?   4.481  -14.153   7.558  1.00  30.96  ?  1195  LEU  A  CA   1  
ATOM    657  C   C    .  LEU  A  1  86  ?   4.639  -14.763   8.956  1.00  33.91  ?  1195  LEU  A  C    1  
ATOM    658  O   O    .  LEU  A  1  86  ?   5.013  -14.022   9.888  1.00  30.61  ?  1195  LEU  A  O    1  
ATOM    659  C   CB   .  LEU  A  1  86  ?   3.425  -13.052   7.598  1.00  30.15  ?  1195  LEU  A  CB   1  
ATOM    660  C   CG   .  LEU  A  1  86  ?   3.218  -12.296   6.296  1.00  30.79  ?  1195  LEU  A  CG   1  
ATOM    661  C   CD1  .  LEU  A  1  86  ?   2.125  -11.270   6.431  1.00  30.83  ?  1195  LEU  A  CD1  1  
ATOM    662  C   CD2  .  LEU  A  1  86  ?   4.509  -11.652   5.848  1.00  33.82  ?  1195  LEU  A  CD2  1  
ATOM    663  N   N    .  LEU  A  1  87  ?   4.359  -16.048   9.151  1.00  33.14  ?  1196  LEU  A  N    1  
ATOM    664  C   CA   .  LEU  A  1  87  ?   4.293  -16.598  10.531  1.00  34.49  ?  1196  LEU  A  CA   1  
ATOM    665  C   C    .  LEU  A  1  87  ?   5.706  -16.677  11.099  1.00  33.06  ?  1196  LEU  A  C    1  
ATOM    666  O   O    .  LEU  A  1  87  ?   5.836  -16.386  12.271  1.00  34.28  ?  1196  LEU  A  O    1  
ATOM    667  C   CB   .  LEU  A  1  87  ?   3.580  -17.958  10.568  1.00  37.34  ?  1196  LEU  A  CB   1  
ATOM    668  C   CG   .  LEU  A  1  87  ?   2.053  -17.875  10.639  1.00  41.85  ?  1196  LEU  A  CG   1  
ATOM    669  C   CD1  .  LEU  A  1  87  ?   1.379  -19.229  10.372  1.00  46.63  ?  1196  LEU  A  CD1  1  
ATOM    670  C   CD2  .  LEU  A  1  87  ?   1.608  -17.311  11.978  1.00  43.47  ?  1196  LEU  A  CD2  1  
ATOM    671  N   N    .  ASP  A  1  88  ?   6.718  -17.040  10.298  1.00  35.00  ?  1197  ASP  A  N    1  
ATOM    672  C   CA   .  ASP  A  1  88  ?   8.130  -17.152  10.756  1.00  36.89  ?  1197  ASP  A  CA   1  
ATOM    673  C   C    .  ASP  A  1  88  ?   8.566  -15.799  11.336  1.00  34.96  ?  1197  ASP  A  C    1  
ATOM    674  O   O    .  ASP  A  1  88  ?   9.099  -15.774  12.466  1.00  34.90  ?  1197  ASP  A  O    1  
ATOM    675  C   CB   .  ASP  A  1  88  ?   9.078  -17.572   9.624  1.00  40.34  ?  1197  ASP  A  CB   1  
ATOM    676  N   N    .  VAL  A  1  89  ?   8.398  -14.701  10.583  1.00  31.11  ?  1198  VAL  A  N    1  
ATOM    677  C   CA   .  VAL  A  1  89  ?   8.838  -13.360  11.059  1.00  31.71  ?  1198  VAL  A  CA   1  
ATOM    678  C   C    .  VAL  A  1  89  ?   7.994  -12.925  12.270  1.00  29.90  ?  1198  VAL  A  C    1  
ATOM    679  O   O    .  VAL  A  1  89  ?   8.569  -12.373  13.225  1.00  30.80  ?  1198  VAL  A  O    1  
ATOM    680  C   CB   .  VAL  A  1  89  ?   8.881  -12.355   9.898  1.00  33.52  ?  1198  VAL  A  CB   1  
ATOM    681  C   CG1  .  VAL  A  1  89  ?   7.506  -11.959   9.410  1.00  32.74  ?  1198  VAL  A  CG1  1  
ATOM    682  C   CG2  .  VAL  A  1  89  ?   9.711  -11.138  10.229  1.00  36.68  ?  1198  VAL  A  CG2  1  
ATOM    683  N   N    .  LYS  A  1  90  ?   6.679  -13.130  12.269  1.00  26.71  ?  1199  LYS  A  N    1  
ATOM    684  C   CA   .  LYS  A  1  90  ?   5.842  -12.720  13.418  1.00  27.11  ?  1199  LYS  A  CA   1  
ATOM    685  C   C    .  LYS  A  1  90  ?   6.213  -13.488  14.677  1.00  27.63  ?  1199  LYS  A  C    1  
ATOM    686  O   O    .  LYS  A  1  90  ?   6.232  -12.873  15.749  1.00  27.95  ?  1199  LYS  A  O    1  
ATOM    687  C   CB   .  LYS  A  1  90  ?   4.356  -12.895  13.121  1.00  26.14  ?  1199  LYS  A  CB   1  
ATOM    688  C   CG   .  LYS  A  1  90  ?   3.865  -11.907  12.088  1.00  26.97  ?  1199  LYS  A  CG   1  
ATOM    689  C   CD   .  LYS  A  1  90  ?   2.387  -11.961  11.879  1.00  29.17  ?  1199  LYS  A  CD   1  
ATOM    690  C   CE   .  LYS  A  1  90  ?   1.903  -10.950  10.869  1.00  27.92  ?  1199  LYS  A  CE   1  
ATOM    691  N   NZ   .  LYS  A  1  90  ?   0.441  -10.804  10.978  1.00  29.10  ?  1199  LYS  A  NZ   1  
ATOM    692  N   N    .  ASN  A  1  91  ?   6.499  -14.784  14.549  1.00  28.46  ?  1200  ASN  A  N    1  
ATOM    693  C   CA   .  ASN  A  1  91  ?   6.829  -15.634  15.719  1.00  29.41  ?  1200  ASN  A  CA   1  
ATOM    694  C   C    .  ASN  A  1  91  ?   8.175  -15.179  16.287  1.00  27.64  ?  1200  ASN  A  C    1  
ATOM    695  O   O    .  ASN  A  1  91  ?   8.301  -15.086  17.510  1.00  29.87  ?  1200  ASN  A  O    1  
ATOM    696  C   CB   .  ASN  A  1  91  ?   6.873  -17.126  15.383  1.00  33.57  ?  1200  ASN  A  CB   1  
ATOM    697  C   CG   .  ASN  A  1  91  ?   5.512  -17.717  15.063  1.00  34.88  ?  1200  ASN  A  CG   1  
ATOM    698  O   OD1  .  ASN  A  1  91  ?   4.486  -17.216  15.487  1.00  37.21  ?  1200  ASN  A  OD1  1  
ATOM    699  N   ND2  .  ASN  A  1  91  ?   5.496  -18.768  14.265  1.00  44.12  ?  1200  ASN  A  ND2  1  
ATOM    700  N   N    .  ILE  A  1  92  ?   9.132  -14.869  15.438  1.00  28.52  ?  1201  ILE  A  N    1  
ATOM    701  C   CA   .  ILE  A  1  92  ?  10.468  -14.416  15.933  1.00  29.79  ?  1201  ILE  A  CA   1  
ATOM    702  C   C    .  ILE  A  1  92  ?  10.336  -13.035  16.587  1.00  30.39  ?  1201  ILE  A  C    1  
ATOM    703  O   O    .  ILE  A  1  92  ?  10.923  -12.800  17.673  1.00  31.20  ?  1201  ILE  A  O    1  
ATOM    704  C   CB   .  ILE  A  1  92  ?  11.483  -14.467  14.786  1.00  35.03  ?  1201  ILE  A  CB   1  
ATOM    705  C   CG1  .  ILE  A  1  92  ?  11.895  -15.917  14.526  1.00  41.79  ?  1201  ILE  A  CG1  1  
ATOM    706  C   CG2  .  ILE  A  1  92  ?  12.686  -13.580  15.073  1.00  40.30  ?  1201  ILE  A  CG2  1  
ATOM    707  C   CD1  .  ILE  A  1  92  ?  12.350  -16.175  13.124  1.00  48.23  ?  1201  ILE  A  CD1  1  
ATOM    708  N   N    .  ALA  A  1  93  ?   9.615  -12.121  15.958  1.00  27.66  ?  1202  ALA  A  N    1  
ATOM    709  C   CA   .  ALA  A  1  93  ?   9.332  -10.784  16.524  1.00  27.19  ?  1202  ALA  A  CA   1  
ATOM    710  C   C    .  ALA  A  1  93  ?   8.639  -10.932  17.890  1.00  27.71  ?  1202  ALA  A  C    1  
ATOM    711  O   O    .  ALA  A  1  93  ?   9.045  -10.281  18.871  1.00  28.81  ?  1202  ALA  A  O    1  
ATOM    712  C   CB   .  ALA  A  1  93  ?   8.494  -10.000  15.553  1.00  28.37  ?  1202  ALA  A  CB   1  
ATOM    713  N   N    .  HIS  A  1  94  ?   7.642  -11.796  17.994  1.00  28.80  ?  1203  HIS  A  N    1  
ATOM    714  C   CA   .  HIS  A  1  94  ?   6.882  -11.991  19.258  1.00  29.77  ?  1203  HIS  A  CA   1  
ATOM    715  C   C    .  HIS  A  1  94  ?   7.833  -12.518  20.338  1.00  29.63  ?  1203  HIS  A  C    1  
ATOM    716  O   O    .  HIS  A  1  94  ?   7.709  -12.095  21.499  1.00  31.04  ?  1203  HIS  A  O    1  
ATOM    717  C   CB   .  HIS  A  1  94  ?   5.672  -12.909  19.019  1.00  32.65  ?  1203  HIS  A  CB   1  
ATOM    718  C   CG   .  HIS  A  1  94  ?   4.847  -13.096  20.241  1.00  34.80  ?  1203  HIS  A  CG   1  
ATOM    719  N   ND1  .  HIS  A  1  94  ?   5.191  -14.032  21.203  1.00  36.54  ?  1203  HIS  A  ND1  1  
ATOM    720  C   CD2  .  HIS  A  1  94  ?   3.735  -12.472  20.679  1.00  38.71  ?  1203  HIS  A  CD2  1  
ATOM    721  C   CE1  .  HIS  A  1  94  ?   4.338  -13.953  22.198  1.00  37.16  ?  1203  HIS  A  CE1  1  
ATOM    722  N   NE2  .  HIS  A  1  94  ?   3.433  -13.002  21.903  1.00  41.65  ?  1203  HIS  A  NE2  1  
ATOM    723  N   N    .  GLN  A  1  95  ?   8.731  -13.426  20.002  1.00  30.67  ?  1204  GLN  A  N    1  
ATOM    724  C   CA   .  GLN  A  1  95  ?   9.646  -14.030  21.005  1.00  34.61  ?  1204  GLN  A  CA   1  
ATOM    725  C   C    .  GLN  A  1  95  ?  10.603  -12.942  21.493  1.00  36.14  ?  1204  GLN  A  C    1  
ATOM    726  O   O    .  GLN  A  1  95  ?  10.872  -12.888  22.704  1.00  35.34  ?  1204  GLN  A  O    1  
ATOM    727  C   CB   .  GLN  A  1  95  ?  10.451  -15.179  20.417  1.00  39.67  ?  1204  GLN  A  CB   1  
ATOM    728  C   CG   .  GLN  A  1  95  ?   9.663  -16.469  20.246  1.00  47.47  ?  1204  GLN  A  CG   1  
ATOM    729  C   CD   .  GLN  A  1  95  ?  10.441  -17.469  19.423  1.00  57.59  ?  1204  GLN  A  CD   1  
ATOM    730  O   OE1  .  GLN  A  1  95  ?   9.930  -18.077  18.479  1.00  68.06  ?  1204  GLN  A  OE1  1  
ATOM    731  N   NE2  .  GLN  A  1  95  ?  11.708  -17.624  19.766  1.00  62.57  ?  1204  GLN  A  NE2  1  
ATOM    732  N   N    .  ASN  A  1  96  ?  11.090  -12.093  20.586  1.00  33.83  ?  1205  ASN  A  N    1  
ATOM    733  C   CA   .  ASN  A  1  96  ?  12.025  -10.992  20.942  1.00  34.00  ?  1205  ASN  A  CA   1  
ATOM    734  C   C    .  ASN  A  1  96  ?  11.277   -9.945  21.798  1.00  33.02  ?  1205  ASN  A  C    1  
ATOM    735  O   O    .  ASN  A  1  96  ?  11.881   -9.432  22.791  1.00  34.75  ?  1205  ASN  A  O    1  
ATOM    736  C   CB   .  ASN  A  1  96  ?  12.685  -10.385  19.697  1.00  34.44  ?  1205  ASN  A  CB   1  
ATOM    737  C   CG   .  ASN  A  1  96  ?  13.745   -9.354  20.057  1.00  41.90  ?  1205  ASN  A  CG   1  
ATOM    738  O   OD1  .  ASN  A  1  96  ?  13.535   -8.145  19.976  1.00  41.46  ?  1205  ASN  A  OD1  1  
ATOM    739  N   ND2  .  ASN  A  1  96  ?  14.886   -9.815  20.525  1.00  40.04  ?  1205  ASN  A  ND2  1  
ATOM    740  N   N    .  LYS  A  1  97  ?  10.014   -9.647  21.481  1.00  30.63  ?  1206  LYS  A  N    1  
ATOM    741  C   CA   .  LYS  A  1  97  ?   9.220   -8.595  22.155  1.00  32.13  ?  1206  LYS  A  CA   1  
ATOM    742  C   C    .  LYS  A  1  97  ?   8.808   -9.049  23.559  1.00  34.85  ?  1206  LYS  A  C    1  
ATOM    743  O   O    .  LYS  A  1  97  ?   8.891   -8.216  24.465  1.00  33.71  ?  1206  LYS  A  O    1  
ATOM    744  C   CB   .  LYS  A  1  97  ?   7.950   -8.236  21.389  1.00  31.11  ?  1206  LYS  A  CB   1  
ATOM    745  C   CG   .  LYS  A  1  97  ?   7.250   -6.981  21.892  1.00  30.03  ?  1206  LYS  A  CG   1  
ATOM    746  C   CD   .  LYS  A  1  97  ?   6.249   -6.381  20.917  1.00  31.42  ?  1206  LYS  A  CD   1  
ATOM    747  C   CE   .  LYS  A  1  97  ?   5.520   -5.152  21.440  1.00  30.06  ?  1206  LYS  A  CE   1  
ATOM    748  N   NZ   .  LYS  A  1  97  ?   6.283   -3.902  21.250  1.00  33.55  ?  1206  LYS  A  NZ   1  
ATOM    749  N   N    .  PHE  A  1  98  ?   8.315  -10.292  23.692  1.00  36.51  ?  1207  PHE  A  N    1  
ATOM    750  C   CA   .  PHE  A  1  98  ?   7.675  -10.847  24.924  1.00  37.52  ?  1207  PHE  A  CA   1  
ATOM    751  C   C    .  PHE  A  1  98  ?   8.415  -12.108  25.389  1.00  43.34  ?  1207  PHE  A  C    1  
ATOM    752  O   O    .  PHE  A  1  98  ?   9.648  -12.176  25.405  1.00  49.77  ?  1207  PHE  A  O    1  
ATOM    753  C   CB   .  PHE  A  1  98  ?   6.220  -11.246  24.663  1.00  38.52  ?  1207  PHE  A  CB   1  
ATOM    754  C   CG   .  PHE  A  1  98  ?   5.341  -10.153  24.118  1.00  37.11  ?  1207  PHE  A  CG   1  
ATOM    755  C   CD1  .  PHE  A  1  98  ?   4.785   -9.201  24.958  1.00  40.87  ?  1207  PHE  A  CD1  1  
ATOM    756  C   CD2  .  PHE  A  1  98  ?   5.025  -10.104  22.768  1.00  39.46  ?  1207  PHE  A  CD2  1  
ATOM    757  C   CE1  .  PHE  A  1  98  ?   3.975   -8.193  24.450  1.00  42.55  ?  1207  PHE  A  CE1  1  
ATOM    758  C   CE2  .  PHE  A  1  98  ?   4.204   -9.108  22.266  1.00  39.25  ?  1207  PHE  A  CE2  1  
ATOM    759  C   CZ   .  PHE  A  1  98  ?   3.686   -8.144  23.106  1.00  42.33  ?  1207  PHE  A  CZ   1  
HETATM  760  ZN  ZN   .  ZN   B  2   .  ?  12.961   -2.234   2.311  1.00  26.83  ?  1301  ZN   A  ZN   1  
HETATM  761  ZN  ZN   .  ZN   C  2   .  ?  12.206    8.175  11.582  1.00  27.40  ?  1302  ZN   A  ZN   1  
HETATM  762  ZN  ZN   .  ZN   D  2   .  ?   0.111   -6.176  -1.446  1.00  26.24  ?  1303  ZN   A  ZN   1  
HETATM  763  C   C1   .  135  E  3   .  ?  -0.228    0.701  14.007  1.00  38.85  ?  1501  135  A  C1   1  
HETATM  764  C   C2   .  135  E  3   .  ?   0.960    0.559  14.719  1.00  41.31  ?  1501  135  A  C2   1  
HETATM  765  C   C3   .  135  E  3   .  ?   1.716    1.679  15.000  1.00  41.48  ?  1501  135  A  C3   1  
HETATM  766  C   C4   .  135  E  3   .  ?   1.313    2.917  14.570  1.00  46.25  ?  1501  135  A  C4   1  
HETATM  767  C   C5   .  135  E  3   .  ?   0.133    3.059  13.864  1.00  44.04  ?  1501  135  A  C5   1  
HETATM  768  C   C6   .  135  E  3   .  ?  -0.664    1.955  13.584  1.00  37.11  ?  1501  135  A  C6   1  
HETATM  769  C   C7   .  135  E  3   .  ?  -1.904    2.081  12.754  1.00  34.06  ?  1501  135  A  C7   1  
HETATM  770  N   N1   .  135  E  3   .  ?  -0.887    2.074   8.093  1.00  29.44  ?  1501  135  A  N1   1  
HETATM  771  N   N2   .  135  E  3   .  ?   0.543    3.251   6.646  1.00  29.73  ?  1501  135  A  N2   1  
HETATM  772  C   C8   .  135  E  3   .  ?  -1.114    1.992  10.450  1.00  31.46  ?  1501  135  A  C8   1  
HETATM  773  C   C9   .  135  E  3   .  ?  -1.044    1.154   9.192  1.00  30.16  ?  1501  135  A  C9   1  
HETATM  774  C   C10  .  135  E  3   .  ?   0.357    2.396   7.593  1.00  30.05  ?  1501  135  A  C10  1  
HETATM  775  C   C11  .  135  E  3   .  ?   1.511    1.740   8.285  1.00  25.60  ?  1501  135  A  C11  1  
HETATM  776  C   C12  .  135  E  3   .  ?   2.872    2.119   7.738  1.00  26.78  ?  1501  135  A  C12  1  
HETATM  777  C   C13  .  135  E  3   .  ?   3.342    3.511   8.097  1.00  27.92  ?  1501  135  A  C13  1  
HETATM  778  C   C14  .  135  E  3   .  ?  -0.584    3.850   6.079  1.00  32.60  ?  1501  135  A  C14  1  
HETATM  779  O   O4   .  135  E  3   .  ?  -0.707    3.159  10.454  1.00  32.68  ?  1501  135  A  O4   1  
HETATM  780  N   N    .  135  E  3   .  ?  -1.700    1.405  11.482  1.00  31.72  ?  1501  135  A  N    1  
HETATM  781  O   O    .  135  E  3   .  ?  -0.996   -0.343  13.577  1.00  48.25  ?  1501  135  A  O    1  
HETATM  782  C   C    .  135  E  3   .  ?  -0.680   -1.645  14.049  1.00  48.60  ?  1501  135  A  C    1  
HETATM  783  C   C20  .  135  E  3   .  ?  -2.058    2.656   7.599  1.00  30.49  ?  1501  135  A  C20  1  
HETATM  784  O   O3   .  135  E  3   .  ?  -3.103    2.510   8.185  1.00  35.39  ?  1501  135  A  O3   1  
HETATM  785  C   C15  .  135  E  3   .  ?  -1.881    3.563   6.513  1.00  31.83  ?  1501  135  A  C15  1  
HETATM  786  C   C16  .  135  E  3   .  ?  -2.995    4.189   5.948  1.00  36.94  ?  1501  135  A  C16  1  
HETATM  787  C   C17  .  135  E  3   .  ?  -2.808    5.136   4.956  1.00  35.55  ?  1501  135  A  C17  1  
HETATM  788  C   C18  .  135  E  3   .  ?  -1.539    5.455   4.518  1.00  36.47  ?  1501  135  A  C18  1  
HETATM  789  C   C19  .  135  E  3   .  ?  -0.449    4.803   5.071  1.00  33.58  ?  1501  135  A  C19  1  
HETATM  790  CL  CL   .  135  E  3   .  ?   1.120    5.148   4.464  1.00  41.60  ?  1501  135  A  CL   1  
HETATM  791  O   O2   .  135  E  3   .  ?   2.973    4.094   9.104  1.00  29.98  ?  1501  135  A  O2   1  
HETATM  792  O   O1   .  135  E  3   .  ?   4.249    3.952   7.269  1.00  26.71  ?  1501  135  A  O1   1  
HETATM  793  O   O    .  HOH  F  4   .  ?   6.139    5.869   7.701  1.00  26.50  ?  1409  HOH  A  O    1  
HETATM  794  O   O    .  HOH  F  4   .  ?  11.643   -0.311  17.589  1.00  28.22  ?  1418  HOH  A  O    1  
HETATM  795  O   O    .  HOH  F  4   .  ?  19.113   -4.296   4.367  1.00  40.42  ?  1419  HOH  A  O    1  
HETATM  796  O   O    .  HOH  F  4   .  ?  15.021   -5.382  13.753  1.00  30.71  ?  1421  HOH  A  O    1  
HETATM  797  O   O    .  HOH  F  4   .  ?   8.428   -5.883   1.822  1.00  27.48  ?  1425  HOH  A  O    1  
HETATM  798  O   O    .  HOH  F  4   .  ?   2.201  -13.141  -3.467  1.00  32.57  ?  1437  HOH  A  O    1  
HETATM  799  O   O    .  HOH  F  4   .  ?  11.627    1.014  20.679  1.00  39.60  ?  1444  HOH  A  O    1  
HETATM  800  O   O    .  HOH  F  4   .  ?  18.678    2.156   7.855  1.00  45.16  ?  1458  HOH  A  O    1  
HETATM  801  O   O    .  HOH  F  4   .  ?   7.963  -14.956   7.680  1.00  31.78  ?  1459  HOH  A  O    1  
HETATM  802  O   O    .  HOH  F  4   .  ?  17.559    0.340   9.695  1.00  36.03  ?  1460  HOH  A  O    1  
HETATM  803  O   O    .  HOH  G  4   .  ?   9.009    1.080  17.958  1.00  27.89  ?    17  HOH  B  O    1  
HETATM  804  O   O    .  HOH  G  4   .  ?  -0.995   -8.590   9.694  1.00  26.66  ?    38  HOH  B  O    1  
HETATM  805  O   O    .  HOH  G  4   .  ?  -3.306   -7.718  10.906  1.00  37.07  ?    40  HOH  B  O    1  
HETATM  806  O   O    .  HOH  G  4   .  ?  -6.732   -3.760   6.108  1.00  37.08  ?    48  HOH  B  O    1  
HETATM  807  O   O    .  HOH  G  4   .  ?  -0.551    2.531   1.982  1.00  43.83  ?    65  HOH  B  O    1  
HETATM  808  O   O    .  HOH  G  4   .  ?   1.232   12.283  14.569  1.00  39.55  ?    69  HOH  B  O    1  
HETATM  809  O   O    .  HOH  G  4   .  ?   3.089    5.791  13.083  1.00  29.49  ?    75  HOH  B  O    1  
HETATM  810  O   O    .  HOH  G  4   .  ?   4.813    0.256  14.494  1.00  27.80  ?    91  HOH  B  O    1  
HETATM  811  O   O    .  HOH  G  4   .  ?  17.675    1.060  12.355  1.00  34.73  ?    92  HOH  B  O    1  
HETATM  812  O   O    .  HOH  G  4   .  ?   9.064   -3.674  22.219  1.00  33.41  ?    93  HOH  B  O    1  
HETATM  813  O   O    .  HOH  G  4   .  ?  11.222  -15.414   2.077  1.00  45.43  ?    94  HOH  B  O    1  
HETATM  814  O   O    .  HOH  G  4   .  ?   2.229    3.744  11.449  1.00  33.07  ?    95  HOH  B  O    1  
HETATM  815  O   O    .  HOH  G  4   .  ?   4.475   -8.367  -6.499  1.00  36.32  ?    96  HOH  B  O    1  
HETATM  816  O   O    .  HOH  G  4   .  ?   7.577    6.831  -4.688  1.00  34.07  ?    97  HOH  B  O    1  
HETATM  817  O   O    .  HOH  G  4   .  ?   6.535  -18.394   7.793  1.00  44.72  ?    98  HOH  B  O    1  
HETATM  818  O   O    .  HOH  G  4   .  ?  10.196   -1.631  20.778  1.00  34.07  ?    99  HOH  B  O    1  
HETATM  819  O   O    .  HOH  G  4   .  ?  18.276   -3.456  10.197  1.00  39.51  ?   100  HOH  B  O    1  
HETATM  820  O   O    .  HOH  G  4   .  ?   7.320   13.946  15.057  1.00  45.30  ?   101  HOH  B  O    1  
HETATM  821  O   O    .  HOH  G  4   .  ?   4.943   13.030  15.400  1.00  43.80  ?   102  HOH  B  O    1  
HETATM  822  O   O    .  HOH  G  4   .  ?   3.356   12.584  11.408  1.00  42.56  ?   103  HOH  B  O    1  
HETATM  823  O   O    .  HOH  G  4   .  ?  19.250    5.088  13.712  1.00  40.88  ?   104  HOH  B  O    1  
HETATM  824  O   O    .  HOH  G  4   .  ?   2.378  -12.537  -6.539  1.00  44.66  ?   105  HOH  B  O    1  
HETATM  825  O   O    .  HOH  G  4   .  ?   8.262  -14.524  -0.144  1.00  44.76  ?   106  HOH  B  O    1  
HETATM  826  O   O    .  HOH  G  4   .  ?  -5.907    5.982   8.866  1.00  39.28  ?   107  HOH  B  O    1  
HETATM  827  O   O    .  HOH  G  4   .  ?   6.155    7.122  -0.242  1.00  42.41  ?   108  HOH  B  O    1  
#
_software.classification  "data scaling"
_software.name            Aimless
#
_reflns.entry_id                  UNNAMED
_reflns.pdbx_diffrn_id            1
_reflns.pdbx_ordinal              1
_reflns.d_resolution_low          32.81
_reflns.d_resolution_high         1.55
_reflns.number_obs                15292
_reflns.percent_possible_obs      99.6
_reflns.pdbx_Rmerge_I_obs         0.063
_reflns.pdbx_netI_over_sigmaI     13.4
_reflns.pdbx_redundancy           7.1
_reflns.pdbx_Rrim_I_all           0.068
_reflns.pdbx_Rpim_I_all           0.025
_reflns.pdbx_CC_half              0.999
_reflns.pdbx_number_measured_all  108857
_reflns.pdbx_chi_squared          0.92
#
_reflns_shell.pdbx_diffrn_id             1
_reflns_shell.pdbx_ordinal               1
_reflns_shell.d_res_high                 1.55
_reflns_shell.d_res_low                  1.58
_reflns_shell.number_measured_all        4971
_reflns_shell.number_unique_obs          717
_reflns_shell.Rmerge_I_obs               0.932
_reflns_shell.pdbx_chi_squared           0.89
_reflns_shell.pdbx_redundancy            6.9
_reflns_shell.percent_possible_obs       99.3
_reflns_shell.pdbx_netI_over_sigmaI_obs  2.0
_reflns_shell.pdbx_Rrim_I_all            1.007
_reflns_shell.pdbx_Rpim_I_all            0.374
_reflns_shell.pdbx_CC_half               0.824
#
_entity_poly.entity_id                 1
_entity_poly.pdbx_seq_one_letter_code  
;GSPLPWCPHLVAVCPIPAAGLDVTQPCGDCGTIQENWVCLSCYQVYCGRYINGHMLQHHG
NSGHPLVLSYIDLSAWCYYCQAYVHHQALLDVKNIAHQNKFGEDMPH
;

_entity_poly.pdbx_strand_id            A
_entity_poly.type                      polypeptide(L)
_entity_poly.pdbx_target_identifier    ?
##
