# Supplementary material for: Discovery and Characterization of a Chemical Probe Targeting the Zinc-Finger Ubiquitin-Binding Domain of HDAC6
Source: J Med Chem. 2023 Jul 27;66(15):10273–88. doi: 10.1021/acs.jmedchem.3c00314 (PMC10424181; doi:10.1021/acs.jmedchem.3c00314)
Supplement: Supplementary file 7 — jm3c00314_si_007.cif [file jm3c00314_si_007.cif]

data_rxxxxsf
# 
_audit.revision_id     1_0 
_audit.creation_date   ? 
_audit.update_record   'Initial release' 
# 
_cell.entry_id      xxxx 
_cell.length_a      40.610 
_cell.length_b      44.910 
_cell.length_c      55.700 
_cell.angle_alpha   90.000 
_cell.angle_beta    90.000 
_cell.angle_gamma   90.000 
# 
_diffrn_radiation_wavelength.id           1 
_diffrn_radiation_wavelength.wavelength   1.5418 
# 
_entry.id   xxxx 
# 
_exptl_crystal.id   1 
# 
_reflns_scale.group_code   1 
# 
_symmetry.entry_id               xxxx 
_symmetry.space_group_name_H-M   'P 21 21 21' 
_symmetry.Int_Tables_number      19 
# 
#
loop_
_refln.crystal_id
_refln.wavelength_id
_refln.scale_group_code
_refln.index_h
_refln.index_k
_refln.index_l
_refln.status
_refln.pdbx_r_free_flag
_refln.F_meas_au
_refln.F_meas_sigma_au
_refln.intensity_meas
_refln.intensity_sigma
_refln.pdbx_I_plus
_refln.pdbx_I_plus_sigma
_refln.pdbx_I_minus
_refln.pdbx_I_minus_sigma
_refln.pdbx_F_plus
_refln.pdbx_F_plus_sigma
_refln.pdbx_F_minus
_refln.pdbx_F_minus_sigma
_refln.pdbx_anom_difference
_refln.pdbx_anom_difference_sigma
1 1 1    0    0    1 x 18       ?       ?       ?       ?       ?       ?       ?       ?       ?       ?       ?       ?      ?      ? 
1 1 1    0    0    2 o  2  166.90    4.57 1610.75   87.79 1610.75   87.79 1610.75   87.79  166.90    4.57  166.90    4.57   0.00   0.00 
1 1 1    0    0    3 x 12       ?       ?       ?       ?       ?       ?       ?       ?       ?       ?       ?       ?      ?      ? 
1 1 1    0    0    4 o 12  324.53    8.88 6093.80  331.80 6093.80  331.80 6093.80  331.80  324.53    8.88  324.53    8.88   0.00   0.00 
1 1 1    0    0    5 x  0       ?       ?       ?       ?       ?       ?       ?       ?       ?       ?       ?       ?      ?      ? 
1 1 1    0    0    6 o  2  216.30    5.92 2705.99  147.54 2705.99  147.54 2705.99  147.54  216.30    5.92  216.30    5.92  -0.00   0.00 
1 1 1    0    0    7 x  4       ?       ?       ?       ?       ?       ?       ?       ?       ?       ?       ?       ?      ?      ? 
1 1 1    0    0    8 o  5  226.78    6.21 2975.55  162.31 2975.55  162.31 2975.55  162.31  226.78    6.21  226.78    6.21  -0.00   0.00 
1 1 1    0    0    9 x 12       ?       ?       ?       ?       ?       ?       ?       ?       ?       ?       ?       ?      ?      ? 
1 1 1    0    0   10 f  0  124.01    3.44  889.34   49.11  889.34   49.11  889.34   49.11  124.01    3.44  124.01    3.44   0.00   0.00 
1 1 1    0    0   11 x 19       ?       ?       ?       ?       ?       ?       ?       ?       ?       ?       ?       ?      ?      ? 
1 1 1    0    0   12 o 17  849.80   23.34 41983.46 2284.37 41983.46 2284.37 41983.46 2284.37  849.80   23.34  849.80   23.34   0.00   0.00 
1 1 1    0    0   13 x  6       ?       ?       ?       ?       ?       ?       ?       ?       ?       ?       ?       ?      ?      ? 
1 1 1    0    0   14 o  8  222.99    6.13 2876.26  157.40 2876.26  157.40 2876.26  157.40  222.99    6.13  222.99    6.13  -0.00   0.00 
1 1 1    0    0   15 x  0       ?       ?       ?       ?       ?       ?       ?       ?       ?       ?       ?       ?      ?      ? 
1 1 1    0    0   16 o  3  485.95   13.34 13699.31  746.40 13699.31  746.40 13699.31  746.40  485.95   13.34  485.95   13.34   0.00   0.00 
1 1 1    0    0   17 x 12       ?       ?       ?       ?       ?       ?       ?       ?       ?       ?       ?       ?      ?      ? 
1 1 1    0    0   18 o  8  137.49    3.85 1093.56   60.98 1093.56   60.98 1093.56   60.98  137.49    3.85  137.49    3.85   0.00   0.00 
1 1 1    0    0   19 x 14       ?       ?       ?       ?       ?       ?       ?       ?       ?       ?       ?       ?      ?      ? 
1 1 1    0    0   20 o 18  410.21   11.33 9810.84  535.15 9810.84  535.15 9810.84  535.15  410.21   11.33  410.21   11.33   0.00   0.00 
1 1 1    0    0   21 x 14       ?       ?       ?       ?       ?       ?       ?       ?       ?       ?       ?       ?      ?      ? 
1 1 1    0    0   22 o 16  140.04    3.94 1135.67   63.48 1135.67   63.48 1135.67   63.48  140.04    3.94  140.04    3.94  -0.00   0.00 
1 1 1    0    0   23 x 10       ?       ?       ?       ?       ?       ?       ?       ?       ?       ?       ?       ?      ?      ? 
1 1 1    0    0   24 o  3   14.32    4.42   14.79    6.38   14.79    6.38   14.79    6.38   14.32    4.42   14.32    4.42  -0.00   0.00 
1 1 1    0    0   25 x 16       ?       ?       ?       ?       ?       ?       ?       ?       ?       ?       ?       ?      ?      ? 
1 1 1    0    0   26 o  4   56.68    2.09  186.27   13.65  186.27   13.65  186.27   13.65   56.68    2.09   56.68    2.09   0.00   0.00 
1 1 1    0    0   27 x 18       ?       ?       ?       ?       ?       ?       ?       ?       ?       ?       ?       ?      ?      ? 
1 1 1    0    0   28 o 15   76.04    2.43  335.17   21.30  335.17   21.30  335.17   21.30   76.04    2.43   76.04    2.43  -0.00   0.00 
1 1 1    0    0   29 x 13       ?       ?       ?       ?       ?       ?       ?       ?       ?       ?       ?       ?      ?      ? 
1 1 1    0    0   30 o 15   19.17    5.62   26.30   10.80   26.30   10.80   26.30   10.80   19.17    5.62   19.17    5.62   0.00   0.00 
1 1 1    0    0   31 x 15       ?       ?       ?       ?       ?       ?       ?       ?       ?       ?       ?       ?      ?      ? 
1 1 1    0    0   32 o 11   39.98    2.23   93.45   10.22   93.45   10.22   93.45   10.22   39.98    2.23   39.98    2.23  -0.00   0.00 
1 1 1    0    0   33 x  4       ?       ?       ?       ?       ?       ?       ?       ?       ?       ?       ?       ?      ?      ? 
1 1 1    0    0   34 x  2       ?       ?       ?       ?       ?       ?       ?       ?       ?       ?       ?       ?      ?      ? 
1 1 1    0    0   35 x 18       ?       ?       ?       ?       ?       ?       ?       ?       ?       ?       ?       ?      ?      ? 
1 1 1    0    1    0 x 13       ?       ?       ?       ?       ?       ?       ?       ?       ?       ?       ?       ?      ?      ? 
1 1 1    0    1    1 x  4       ?       ?       ?       ?       ?       ?       ?       ?       ?       ?       ?       ?      ?      ? 
1 1 1    0    1    2 o 13  539.49   14.80 16903.59  919.73 16903.59  919.73 16903.59  919.73  539.49   14.80  539.49   14.80  -0.00   0.00 
1 1 1    0    1    3 x 15       ?       ?       ?       ?       ?       ?       ?       ?       ?       ?       ?       ?      ?      ? 
1 1 1    0    1    4 o  1   68.21    1.35  268.69   10.62  268.69   10.62  268.69   10.62   68.21    1.35   68.21    1.35  -0.00   0.00 
1 1 1    0    1    5 o 17  409.75    7.92 9708.23  374.12 9708.23  374.12 9708.23  374.12  409.75    7.92  409.75    7.92   0.00   0.00 
1 1 1    0    1    6 o 12   65.34    1.32  246.59    9.94  246.59    9.94  246.59    9.94   65.34    1.32   65.34    1.32   0.00   0.00 
1 1 1    0    1    7 o  7  350.80    6.78 7116.12  274.19 7116.12  274.19 7116.12  274.19  350.80    6.78  350.80    6.78   0.00   0.00 
1 1 1    0    1    8 o  9  232.91    4.51 3135.07  121.01 3135.07  121.01 3135.07  121.01  232.91    4.51  232.91    4.51   0.00   0.00 
1 1 1    0    1    9 o  6  280.33    5.42 4543.77  175.23 4543.77  175.23 4543.77  175.23  280.33    5.42  280.33    5.42  -0.00   0.00 
1 1 1    0    1   10 o  6   47.31    1.09  129.31    5.95  129.31    5.95  129.31    5.95   47.31    1.09   47.31    1.09   0.00   0.00 
1 1 1    0    1   11 o 11  187.03    7.32 2029.90  157.40 2029.90  157.40 2029.90  157.40  187.03    7.32  187.03    7.32  -0.00   0.00 
1 1 1    0    1   12 o 17   43.65    1.10  110.11    5.54  110.11    5.54  110.11    5.54   43.65    1.10   43.65    1.10  -0.00   0.00 
1 1 1    0    1   13 o 10  306.13    5.92 5415.94  208.95 5415.94  208.95 5415.94  208.95  306.13    5.92  306.13    5.92  -0.00   0.00 
1 1 1    0    1   14 o  8  547.43   10.59 17355.19  668.31 17355.19  668.31 17355.19  668.31  547.43   10.59  547.43   10.59   0.00   0.00 
1 1 1    0    1   15 o  4   37.61    1.23   81.87    5.30   81.87    5.30   81.87    5.30   37.61    1.23   37.61    1.23  -0.00   0.00 
1 1 1    0    1   16 o 11   28.34    1.34   46.65    4.37   46.65    4.37   46.65    4.37   28.34    1.34   28.34    1.34  -0.00   0.00 
1 1 1    0    1   17 o 12   54.55    1.33  172.00    8.35  172.00    8.35  172.00    8.35   54.55    1.33   54.55    1.33  -0.00   0.00 
1 1 1    0    1   18 o  2  339.77    6.59 6689.15  258.11 6689.15  258.11 6689.15  258.11  339.77    6.59  339.77    6.59  -0.00   0.00 
1 1 1    0    1   19 o  4   14.42    2.87   13.33    4.23   13.33    4.23   13.33    4.23   14.42    2.87   14.42    2.87   0.00   0.00 
1 1 1    0    1   20 o 10  146.67    2.90 1243.69   49.04 1243.69   49.04 1243.69   49.04  146.67    2.90  146.67    2.90   0.00   0.00 
1 1 1    0    1   21 o 17  120.30    3.42  838.37   47.38  838.37   47.38  838.37   47.38  120.30    3.42  120.30    3.42  -0.00   0.00 
1 1 1    0    1   22 o 11   40.45    1.50   94.82    6.98   94.82    6.98   94.82    6.98   40.45    1.50   40.45    1.50   0.00   0.00 
1 1 1    0    1   23 o 18   58.96    1.45  200.98    9.83  200.98    9.83  200.98    9.83   58.96    1.45   58.96    1.45  -0.00   0.00 
1 1 1    0    1   24 o  4    5.89    3.53    2.03    4.31    2.03    4.31    2.03    4.31    5.89    3.53    5.89    3.53   0.00   0.00 
1 1 1    0    1   25 o 15   10.27    4.02    8.38    4.55    8.38    4.55    8.38    4.55   10.27    4.02   10.27    4.02   0.00   0.00 
1 1 1    0    1   26 o  2   33.37    1.52   64.68    5.81   64.68    5.81   64.68    5.81   33.37    1.52   33.37    1.52   0.00   0.00 
1 1 1    0    1   27 o  9   46.75    1.46  126.60    7.83  126.60    7.83  126.60    7.83   46.75    1.46   46.75    1.46   0.00   0.00 
1 1 1    0    1   28 o  4   45.51    1.46  120.01    7.67  120.01    7.67  120.01    7.67   45.51    1.46   45.51    1.46   0.00   0.00 
1 1 1    0    1   29 o  1    7.46    4.05    4.61    4.92    4.61    4.92    4.61    4.92    7.46    4.05    7.46    4.05   0.00   0.00 
1 1 1    0    1   30 o  1   40.59    2.29   96.56   10.64   96.56   10.64   96.56   10.64   40.59    2.29   40.59    2.29  -0.00   0.00 
1 1 1    0    1   31 o  1   78.10    1.78  354.00   16.01  354.00   16.01  354.00   16.01   78.10    1.78   78.10    1.78  -0.00   0.00 
1 1 1    0    1   32 o  1   38.83    1.57   87.79    7.00   87.79    7.00   87.79    7.00   38.83    1.57   38.83    1.57   0.00   0.00 
1 1 1    0    1   33 o  1   38.13    1.70   84.93    7.43   84.93    7.43   84.93    7.43   38.13    1.70   38.13    1.70   0.00   0.00 
1 1 1    0    1   34 o 10   20.73    2.57   26.30    5.90   26.30    5.90   26.30    5.90   20.73    2.57   20.73    2.57   0.00   0.00 
1 1 1    0    1   35 o 17   25.42    2.28   38.82    6.57   38.82    6.57   38.82    6.57   25.42    2.28   25.42    2.28   0.00   0.00 
1 1 1    0    2    0 o  1  284.20    7.77 4672.74  254.44 4672.74  254.44 4672.74  254.44  284.20    7.77  284.20    7.77   0.00   0.00 
1 1 1    0    2    1 o  2  491.98   10.99 14018.26  622.82 14018.26  622.82 14018.26  622.82  491.98   10.99  491.98   10.99   0.00   0.00 
1 1 1    0    2    2 o 17  218.19    3.78 2749.38   95.20 2749.38   95.20 2749.38   95.20  218.19    3.78  218.19    3.78   0.00   0.00 
1 1 1    0    2    3 o 16  318.89    6.16 5877.06  226.46 5877.06  226.46 5877.06  226.46  318.89    6.16  318.89    6.16   0.00   0.00 
1 1 1    0    2    4 o 19  108.30    2.12  677.38   26.49  677.38   26.49  677.38   26.49  108.30    2.12  108.30    2.12   0.00   0.00 
1 1 1    0    2    5 f  0  151.66    3.41 1329.23   59.66 1329.23   59.66 1329.23   59.66  151.66    3.41  151.66    3.41  -0.00   0.00 
1 1 1    0    2    6 o  1  283.05    5.48 4630.34  178.73 4630.34  178.73 4630.34  178.73  283.05    5.48  283.05    5.48   0.00   0.00 
1 1 1    0    2    7 o  7  245.27    4.74 3476.57  134.15 3476.57  134.15 3476.57  134.15  245.27    4.74  245.27    4.74  -0.00   0.00 
1 1 1    0    2    8 o 10  165.10    3.21 1574.79   61.03 1574.79   61.03 1574.79   61.03  165.10    3.21  165.10    3.21  -0.00   0.00 
1 1 1    0    2    9 o  3   99.10    1.96  567.28   22.41  567.28   22.41  567.28   22.41   99.10    1.96   99.10    1.96   0.00   0.00 
1 1 1    0    2   10 o  4  312.25    6.98 5641.88  251.10 5641.88  251.10 5641.88  251.10  312.25    6.98  312.25    6.98   0.00   0.00 
1 1 1    0    2   11 o 10  347.79   13.56 7040.00  542.30 7040.00  542.30 7040.00  542.30  347.79   13.56  347.79   13.56   0.00   0.00 
1 1 1    0    2   12 o 12   48.76    1.15  137.37    6.48  137.37    6.48  137.37    6.48   48.76    1.15   48.76    1.15  -0.00   0.00 
1 1 1    0    2   13 o 11   58.84    1.31  200.00    8.90  200.00    8.90  200.00    8.90   58.84    1.31   58.84    1.31   0.00   0.00 
1 1 1    0    2   14 o 15  298.04    5.77 5134.23  198.14 5134.23  198.14 5134.23  198.14  298.04    5.77  298.04    5.77   0.00   0.00 
1 1 1    0    2   15 o 19  252.18    4.89 3675.42  142.11 3675.42  142.11 3675.42  142.11  252.18    4.89  252.18    4.89  -0.00   0.00 
1 1 1    0    2   16 o  4  242.01    4.70 3385.37  131.00 3385.37  131.00 3385.37  131.00  242.01    4.70  242.01    4.70  -0.00   0.00 
1 1 1    0    2   17 o  2  336.94    6.53 6572.10  253.58 6572.10  253.58 6572.10  253.58  336.94    6.53  336.94    6.53  -0.00   0.00 
1 1 1    0    2   18 o  1  324.67    6.30 6106.81  235.72 6106.81  235.72 6106.81  235.72  324.67    6.30  324.67    6.30  -0.00   0.00 
1 1 1    0    2   19 o  8    6.41    3.62    3.12    4.10    3.12    4.10    3.12    4.10    6.41    3.62    6.41    3.62  -0.00   0.00 
1 1 1    0    2   20 o 18   77.85    1.68  350.23   15.03  350.23   15.03  350.23   15.03   77.85    1.68   77.85    1.68   0.00   0.00 
1 1 1    0    2   21 o 10   41.56    2.70  101.00   12.80  101.00   12.80  101.00   12.80   41.56    2.70   41.56    2.70   0.00   0.00 
1 1 1    0    2   22 o  9    6.31    3.76    2.41    4.84    2.41    4.84    2.41    4.84    6.31    3.76    6.31    3.76  -0.00   0.00 
1 1 1    0    2   23 o 13   57.31    1.44  189.94    9.50  189.94    9.50  189.94    9.50   57.31    1.44   57.31    1.44   0.00   0.00 
1 1 1    0    2   24 o  7  110.53    2.25  706.66   28.72  706.66   28.72  706.66   28.72  110.53    2.25  110.53    2.25  -0.00   0.00 
1 1 1    0    2   25 o 14   49.48    1.43  141.66    8.16  141.66    8.16  141.66    8.16   49.48    1.43   49.48    1.43  -0.00   0.00 
1 1 1    0    2   26 o  3   90.48    1.92  473.63   20.05  473.63   20.05  473.63   20.05   90.48    1.92   90.48    1.92  -0.00   0.00 
1 1 1    0    2   27 o 10   14.74    3.54   14.55    5.22   14.55    5.22   14.55    5.22   14.74    3.54   14.74    3.54   0.00   0.00 
1 1 1    0    2   28 o  8    8.00    4.13    5.46    4.89    5.46    4.89    5.46    4.89    8.00    4.13    8.00    4.13  -0.00   0.00 
1 1 1    0    2   29 o  6   23.43    2.12   32.56    5.61   32.56    5.61   32.56    5.61   23.43    2.12   23.43    2.12  -0.00   0.00 
1 1 1    0    2   30 o 19   21.81    3.20   29.47    7.54   29.47    7.54   29.47    7.54   21.81    3.20   21.81    3.20   0.00   0.00 
1 1 1    0    2   31 f  0   12.50    4.12   11.70    5.28   11.70    5.28   11.70    5.28   12.50    4.12   12.50    4.12  -0.00   0.00 
1 1 1    0    2   32 f  0    9.43    4.41    7.73    5.36    7.73    5.36    7.73    5.36    9.43    4.41    9.43    4.41  -0.00   0.00 
1 1 1    0    2   33 o 15   24.82    2.10   36.66    5.92   36.66    5.92   36.66    5.92   24.82    2.10   24.82    2.10   0.00   0.00 
1 1 1    0    2   34 f  0   17.85    3.06   20.30    5.75   20.30    5.75   20.30    5.75   17.85    3.06   17.85    3.06   0.00   0.00 
1 1 1    0    2   35 o 19    7.99    4.31    5.69    5.53    5.69    5.53    5.69    5.53    7.99    4.31    7.99    4.31  -0.00   0.00 
1 1 1    0    3    0 x 10       ?       ?       ?       ?       ?       ?       ?       ?       ?       ?       ?       ?      ?      ? 
1 1 1    0    3    1 o 13  256.55    4.96 3802.91  146.65 3802.91  146.65 3802.91  146.65  256.55    4.96  256.55    4.96  -0.00   0.00 
1 1 1    0    3    2 o  6   24.98    1.02   36.18    2.92   36.18    2.92   36.18    2.92   24.98    1.02   24.98    1.02   0.00   0.00 
1 1 1    0    3    3 o  7  264.51    4.19 4040.42  127.78 4040.42  127.78 4040.42  127.78  264.51    4.19  264.51    4.19   0.00   0.00 
1 1 1    0    3    4 o  6  175.77    3.42 1784.68   69.24 1784.68   69.24 1784.68   69.24  175.77    3.42  175.77    3.42   0.00   0.00 
1 1 1    0    3    5 o  4  153.31    2.67 1357.30   47.20 1357.30   47.20 1357.30   47.20  153.31    2.67  153.31    2.67  -0.00   0.00 
1 1 1    0    3    6 o 15   15.43    1.50   14.12    2.61   14.12    2.61   14.12    2.61   15.43    1.50   15.43    1.50  -0.00   0.00 
1 1 1    0    3    7 o  2  137.11    2.69 1085.99   42.47 1085.99   42.47 1085.99   42.47  137.11    2.69  137.11    2.69   0.00   0.00 
1 1 1    0    3    8 o 16  161.25    3.15 1502.24   58.62 1502.24   58.62 1502.24   58.62  161.25    3.15  161.25    3.15  -0.00   0.00 
1 1 1    0    3    9 o  5   82.55    1.68  393.67   16.00  393.67   16.00  393.67   16.00   82.55    1.68   82.55    1.68  -0.00   0.00 
1 1 1    0    3   10 o  9  164.76    4.55 1570.41   86.25 1570.41   86.25 1570.41   86.25  164.76    4.55  164.76    4.55  -0.00   0.00 
1 1 1    0    3   11 o 17   17.04    2.58   17.87    4.74   17.87    4.74   17.87    4.74   17.04    2.58   17.04    2.58   0.00   0.00 
1 1 1    0    3   12 o 14  739.32   14.31 31696.54 1219.43 31696.54 1219.43 31696.54 1219.43  739.32   14.31  739.32   14.31  -0.00   0.00 
1 1 1    0    3   13 o 16   61.26    1.37  216.81    9.69  216.81    9.69  216.81    9.69   61.26    1.37   61.26    1.37   0.00   0.00 
1 1 1    0    3   14 o  9  255.42    4.95 3770.07  145.80 3770.07  145.80 3770.07  145.80  255.42    4.95  255.42    4.95   0.00   0.00 
1 1 1    0    3   15 o  7  159.99    3.13 1478.71   57.76 1478.71   57.76 1478.71   57.76  159.99    3.13  159.99    3.13  -0.00   0.00 
1 1 1    0    3   16 o 10   75.39    1.87  328.50   16.22  328.50   16.22  328.50   16.22   75.39    1.87   75.39    1.87  -0.00   0.00 
1 1 1    0    3   17 o  8  214.36    4.17 2656.60  103.07 2656.60  103.07 2656.60  103.07  214.36    4.17  214.36    4.17   0.00   0.00 
1 1 1    0    3   18 o 11  140.49    2.77 1140.72   44.92 1140.72   44.92 1140.72   44.92  140.49    2.77  140.49    2.77  -0.00   0.00 
1 1 1    0    3   19 o  1   43.68    1.32  110.38    6.64  110.38    6.64  110.38    6.64   43.68    1.32   43.68    1.32  -0.00   0.00 
1 1 1    0    3   20 o 18   35.82    1.39   74.37    5.73   74.37    5.73   74.37    5.73   35.82    1.39   35.82    1.39  -0.00   0.00 
1 1 1    0    3   21 o  9   15.71    4.09   16.85    6.40   16.85    6.40   16.85    6.40   15.71    4.09   15.71    4.09  -0.00   0.00 
1 1 1    0    3   22 o 19  139.91    2.78 1132.35   44.90 1132.35   44.90 1132.35   44.90  139.91    2.78  139.91    2.78  -0.00   0.00 
1 1 1    0    3   23 o 18   13.67    3.31   12.52    4.52   12.52    4.52   12.52    4.52   13.67    3.31   13.67    3.31  -0.00   0.00 
1 1 1    0    3   24 o 15   78.87    1.99  359.97   18.10  359.97   18.10  359.97   18.10   78.87    1.99   78.87    1.99  -0.00   0.00 
1 1 1    0    3   25 o 10   87.39    1.88  441.75   18.89  441.75   18.89  441.75   18.89   87.39    1.88   87.39    1.88   0.00   0.00 
1 1 1    0    3   26 o  7  102.02    2.14  602.42   25.11  602.42   25.11  602.42   25.11  102.02    2.14  102.02    2.14  -0.00   0.00 
1 1 1    0    3   27 o 16   35.66    1.64   73.94    6.71   73.94    6.71   73.94    6.71   35.66    1.64   35.66    1.64   0.00   0.00 
1 1 1    0    3   28 o  4  154.47    3.09 1386.81   55.03 1386.81   55.03 1386.81   55.03  154.47    3.09  154.47    3.09  -0.00   0.00 
1 1 1    0    3   29 o  5   14.61    3.59   14.44    5.23   14.44    5.23   14.44    5.23   14.61    3.59   14.61    3.59   0.00   0.00 
1 1 1    0    3   30 o  8   60.86    2.32  216.08   16.23  216.08   16.23  216.08   16.23   60.86    2.32   60.86    2.32   0.00   0.00 
1 1 1    0    3   31 o  4    4.72    3.16   -1.68    4.79   -1.68    4.79   -1.68    4.79    4.72    3.16    4.72    3.16  -0.00   0.00 
1 1 1    0    3   32 o  6   46.65    1.60  126.58    8.58  126.58    8.58  126.58    8.58   46.65    1.60   46.65    1.60  -0.00   0.00 
1 1 1    0    3   33 o 17   76.01    1.82  336.56   15.93  336.56   15.93  336.56   15.93   76.01    1.82   76.01    1.82  -0.00   0.00 
1 1 1    0    3   34 o  9   44.74    1.68  116.81    8.62  116.81    8.62  116.81    8.62   44.74    1.68   44.74    1.68  -0.00   0.00 
1 1 1    0    3   35 o  5   21.26    2.69   27.93    6.32   27.93    6.32   27.93    6.32   21.26    2.69   21.26    2.69  -0.00   0.00 
1 1 1    0    4    0 o  6  401.99   11.00 9354.41  509.35 9354.41  509.35 9354.41  509.35  401.99   11.00  401.99   11.00  -0.00   0.00 
1 1 1    0    4    1 o  7  925.68   18.01 49826.32 1921.58 49826.32 1921.58 49826.32 1921.58  925.68   18.01  925.68   18.01  -0.00   0.00 
1 1 1    0    4    2 o 12  351.64    6.79 7147.81  275.31 7147.81  275.31 7147.81  275.31  351.64    6.79  351.64    6.79   0.00   0.00 
1 1 1    0    4    3 o  3  152.42    3.43 1342.43   60.25 1342.43   60.25 1342.43   60.25  152.42    3.43  152.42    3.43   0.00   0.00 
1 1 1    0    4    4 o 14  518.56    8.98 15556.85  537.00 15556.85  537.00 15556.85  537.00  518.56    8.98  518.56    8.98   0.00   0.00 
1 1 1    0    4    5 o 10   49.98    1.19  144.33    6.82  144.33    6.82  144.33    6.82   49.98    1.19   49.98    1.19   0.00   0.00 
1 1 1    0    4    6 f  0   20.00    1.40   23.41    3.19   23.41    3.19   23.41    3.19   20.00    1.40   20.00    1.40   0.00   0.00 
1 1 1    0    4    7 o 18  578.67   10.02 19414.47  668.61 19414.47  668.61 19414.47  668.61  578.67   10.02  578.67   10.02  -0.00   0.00 
1 1 1    0    4    8 o  6  282.90    5.50 4627.78  179.25 4627.78  179.25 4627.78  179.25  282.90    5.50  282.90    5.50   0.00   0.00 
1 1 1    0    4    9 o 10  107.44    2.46  667.03   30.43  667.03   30.43  667.03   30.43  107.44    2.46  107.44    2.46  -0.00   0.00 
1 1 1    0    4   10 o  8  195.23    5.39 2205.31  121.13 2205.31  121.13 2205.31  121.13  195.23    5.39  195.23    5.39  -0.00   0.00 
1 1 1    0    4   11 o 11   99.65    2.32  573.78   26.59  573.78   26.59  573.78   26.59   99.65    2.32   99.65    2.32  -0.00   0.00 
1 1 1    0    4   12 o  9  352.25    6.81 7172.54  276.68 7172.54  276.68 7172.54  276.68  352.25    6.81  352.25    6.81  -0.00   0.00 
1 1 1    0    4   13 o  4   16.90    1.98   17.13    3.72   17.13    3.72   17.13    3.72   16.90    1.98   16.90    1.98  -0.00   0.00 
1 1 1    0    4   14 o 14  251.07    4.87 3643.16  140.91 3643.16  140.91 3643.16  140.91  251.07    4.87  251.07    4.87  -0.00   0.00 
1 1 1    0    4   15 o  7  204.09    3.97 2406.80   93.46 2406.80   93.46 2406.80   93.46  204.09    3.97  204.09    3.97   0.00   0.00 
1 1 1    0    4   16 o  8  186.67    3.65 2013.68   78.55 2013.68   78.55 2013.68   78.55  186.67    3.65  186.67    3.65  -0.00   0.00 
1 1 1    0    4   17 o 18  330.77    6.42 6336.86  244.68 6336.86  244.68 6336.86  244.68  330.77    6.42  330.77    6.42   0.00   0.00 
1 1 1    0    4   18 o 17  256.75    4.99 3815.94  147.68 3815.94  147.68 3815.94  147.68  256.75    4.99  256.75    4.99  -0.00   0.00 
1 1 1    0    4   19 o  6  139.84    2.77 1130.45   44.67 1130.45   44.67 1130.45   44.67  139.84    2.77  139.84    2.77  -0.00   0.00 
1 1 1    0    4   20 o  7  110.08    2.58  700.92   32.74  700.92   32.74  700.92   32.74  110.08    2.58  110.08    2.58   0.00   0.00 
1 1 1    0    4   21 o  5   88.08    2.16  448.71   21.91  448.71   21.91  448.71   21.91   88.08    2.16   88.08    2.16   0.00   0.00 
1 1 1    0    4   22 o 11  107.75    2.20  671.33   27.34  671.33   27.34  671.33   27.34  107.75    2.20  107.75    2.20  -0.00   0.00 
1 1 1    0    4   23 o  1  105.57    2.17  644.58   26.44  644.58   26.44  644.58   26.44  105.57    2.17  105.57    2.17  -0.00   0.00 
1 1 1    0    4   24 o 15   28.54    1.76   47.58    5.73   47.58    5.73   47.58    5.73   28.54    1.76   28.54    1.76   0.00   0.00 
1 1 1    0    4   25 o  6   15.91    3.28   16.38    5.32   16.38    5.32   16.38    5.32   15.91    3.28   15.91    3.28  -0.00   0.00 
1 1 1    0    4   26 o  5  122.88    2.50  874.68   35.46  874.68   35.46  874.68   35.46  122.88    2.50  122.88    2.50   0.00   0.00 
1 1 1    0    4   27 o  9   43.28    1.55  108.63    7.71  108.63    7.71  108.63    7.71   43.28    1.55   43.28    1.55  -0.00   0.00 
1 1 1    0    4   28 o 15   51.15    1.55  151.60    9.10  151.60    9.10  151.60    9.10   51.15    1.55   51.15    1.55  -0.00   0.00 
1 1 1    0    4   29 o 18   13.81    3.81   13.35    5.25   13.35    5.25   13.35    5.25   13.81    3.81   13.81    3.81   0.00   0.00 
1 1 1    0    4   30 o  9   59.96    1.84  208.90   12.71  208.90   12.71  208.90   12.71   59.96    1.84   59.96    1.84  -0.00   0.00 
1 1 1    0    4   31 o 10    9.01    4.40    7.09    5.40    7.09    5.40    7.09    5.40    9.01    4.40    9.01    4.40  -0.00   0.00 
1 1 1    0    4   32 o 15    5.45    3.52    0.10    5.15    0.10    5.15    0.10    5.15    5.45    3.52    5.45    3.52   0.00   0.00 
1 1 1    0    4   33 o  2    5.56    3.61   -0.04    5.51   -0.04    5.51   -0.04    5.51    5.56    3.61    5.56    3.61  -0.00   0.00 
1 1 1    0    4   34 o 18    6.18    3.87    1.58    5.70    1.58    5.70    1.58    5.70    6.18    3.87    6.18    3.87   0.00   0.00 
1 1 1    0    4   35 o  9   25.09    2.37   38.01    6.72   38.01    6.72   38.01    6.72   25.09    2.37   25.09    2.37  -0.00   0.00 
1 1 1    0    5    0 x  2       ?       ?       ?       ?       ?       ?       ?       ?       ?       ?       ?       ?      ?      ? 
1 1 1    0    5    1 o 18  189.99    3.69 2085.19   80.78 2085.19   80.78 2085.19   80.78  189.99    3.69  189.99    3.69  -0.00   0.00 
1 1 1    0    5    2 o  6  261.31    5.06 3945.86  152.37 3945.86  152.37 3945.86  152.37  261.31    5.06  261.31    5.06  -0.00   0.00 
1 1 1    0    5    3 o 19  694.46   13.46 27993.26 1077.42 27993.26 1077.42 27993.26 1077.42  694.46   13.46  694.46   13.46  -0.00   0.00 
1 1 1    0    5    4 o 10  584.12   13.09 19819.12  881.28 19819.12  881.28 19819.12  881.28  584.12   13.09  584.12   13.09  -0.00   0.00 
1 1 1    0    5    5 o 12  459.89    7.97 12240.79  422.72 12240.79  422.72 12240.79  422.72  459.89    7.97  459.89    7.97  -0.00   0.00 
1 1 1    0    5    6 f  0  268.38    5.20 4164.26  160.84 4164.26  160.84 4164.26  160.84  268.38    5.20  268.38    5.20   0.00   0.00 
1 1 1    0    5    7 o 12  173.63    2.77 1740.91   55.36 1740.91   55.36 1740.91   55.36  173.63    2.77  173.63    2.77  -0.00   0.00 
1 1 1    0    5    8 o  7   33.82    1.36   66.31    5.29   66.31    5.29   66.31    5.29   33.82    1.36   33.82    1.36  -0.00   0.00 
1 1 1    0    5    9 o 18  173.26    4.81 1736.68   96.01 1736.68   96.01 1736.68   96.01  173.26    4.81  173.26    4.81   0.00   0.00 
1 1 1    0    5   10 f  0  264.01    5.14 4027.61  156.28 4027.61  156.28 4027.61  156.28  264.01    5.14  264.01    5.14  -0.00   0.00 
1 1 1    0    5   11 o  8   18.21    1.69   19.63    3.48   19.63    3.48   19.63    3.48   18.21    1.69   18.21    1.69   0.00   0.00 
1 1 1    0    5   12 o  9  158.72    2.78 1454.81   50.93 1454.81   50.93 1454.81   50.93  158.72    2.78  158.72    2.78   0.00   0.00 
1 1 1    0    5   13 o 14  234.26    4.56 3171.04  123.09 3171.04  123.09 3171.04  123.09  234.26    4.56  234.26    4.56   0.00   0.00 
1 1 1    0    5   14 o  2   56.28    1.39  183.07    9.01  183.07    9.01  183.07    9.01   56.28    1.39   56.28    1.39   0.00   0.00 
1 1 1    0    5   15 o 19   54.89    1.42  174.14    8.99  174.14    8.99  174.14    8.99   54.89    1.42   54.89    1.42   0.00   0.00 
1 1 1    0    5   16 o 17   32.86    1.49   62.66    5.61   62.66    5.61   62.66    5.61   32.86    1.49   32.86    1.49  -0.00   0.00 
1 1 1    0    5   17 o  4  165.95    3.26 1591.81   62.45 1591.81   62.45 1591.81   62.45  165.95    3.26  165.95    3.26  -0.00   0.00 
1 1 1    0    5   18 o  4   78.43    1.72  355.46   15.53  355.46   15.53  355.46   15.53   78.43    1.72   78.43    1.72  -0.00   0.00 
1 1 1    0    5   19 o  9   42.30    1.60  103.69    7.78  103.69    7.78  103.69    7.78   42.30    1.60   42.30    1.60  -0.00   0.00 
1 1 1    0    5   20 f  0   27.97    2.36   46.14    7.49   46.14    7.49   46.14    7.49   27.97    2.36   27.97    2.36  -0.00   0.00 
1 1 1    0    5   21 o  3   21.25    3.29   27.90    7.50   27.90    7.50   27.90    7.50   21.25    3.29   21.25    3.29   0.00   0.00 
1 1 1    0    5   22 o 19   35.67    1.51   73.83    6.20   73.83    6.20   73.83    6.20   35.67    1.51   35.67    1.51   0.00   0.00 
1 1 1    0    5   23 f  0  125.91    2.55  917.36   36.96  917.36   36.96  917.36   36.96  125.91    2.55  125.91    2.55  -0.00   0.00 
1 1 1    0    5   24 o 14   31.02    1.69   56.05    6.02   56.05    6.02   56.05    6.02   31.02    1.69   31.02    1.69  -0.00   0.00 
1 1 1    0    5   25 o 13  196.62    3.89 2246.68   88.09 2246.68   88.09 2246.68   88.09  196.62    3.89  196.62    3.89  -0.00   0.00 
1 1 1    0    5   26 o 13   54.33    1.62  170.93   10.13  170.93   10.13  170.93   10.13   54.33    1.62   54.33    1.62  -0.00   0.00 
1 1 1    0    5   27 o  2    6.54    4.04    1.89    5.98    1.89    5.98    1.89    5.98    6.54    4.04    6.54    4.04  -0.00   0.00 
1 1 1    0    5   28 o  9  101.74    2.16  600.22   25.36  600.22   25.36  600.22   25.36  101.74    2.16  101.74    2.16   0.00   0.00 
1 1 1    0    5   29 o  6   82.82    2.66  400.10   25.34  400.10   25.34  400.10   25.34   82.82    2.66   82.82    2.66   0.00   0.00 
1 1 1    0    5   30 o  5   37.71    2.34   83.58   10.08   83.58   10.08   83.58   10.08   37.71    2.34   37.71    2.34  -0.00   0.00 
1 1 1    0    5   31 o  2    7.03    4.08    3.68    5.40    3.68    5.40    3.68    5.40    7.03    4.08    7.03    4.08  -0.00   0.00 
1 1 1    0    5   32 o 15   27.23    2.02   43.85    6.26   43.85    6.26   43.85    6.26   27.23    2.02   27.23    2.02   0.00   0.00 
1 1 1    0    5   33 o 18   68.60    1.79  274.20   14.11  274.20   14.11  274.20   14.11   68.60    1.79   68.60    1.79  -0.00   0.00 
1 1 1    0    5   34 o  2    5.51    3.65   -1.04    6.07   -1.04    6.07   -1.04    6.07    5.51    3.65    5.51    3.65   0.00   0.00 
1 1 1    0    5   35 o  4    8.45    4.58    6.45    6.27    6.45    6.27    6.45    6.27    8.45    4.58    8.45    4.58   0.00   0.00 
1 1 1    0    6    0 o  2  470.64   12.90 12841.56  699.34 12841.56  699.34 12841.56  699.34  470.64   12.90  470.64   12.90  -0.00   0.00 
1 1 1    0    6    1 o  8  582.78   11.29 19698.12  758.21 19698.12  758.21 19698.12  758.21  582.78   11.29  582.78   11.29   0.00   0.00 
1 1 1    0    6    2 o  2  487.40    9.44 13762.61  530.11 13762.61  530.11 13762.61  530.11  487.40    9.44  487.40    9.44   0.00   0.00 
1 1 1    0    6    3 o 10  391.92    7.58 8890.48  342.61 8890.48  342.61 8890.48  342.61  391.92    7.58  391.92    7.58  -0.00   0.00 
1 1 1    0    6    4 f  0   89.58    1.84  463.50   18.96  463.50   18.96  463.50   18.96   89.58    1.84   89.58    1.84   0.00   0.00 
1 1 1    0    6    5 o 16  139.38    3.17 1122.89   50.86 1122.89   50.86 1122.89   50.86  139.38    3.17  139.38    3.17   0.00   0.00 
1 1 1    0    6    6 o 10  197.15    3.84 2245.99   87.32 2245.99   87.32 2245.99   87.32  197.15    3.84  197.15    3.84  -0.00   0.00 
1 1 1    0    6    7 o 13  168.81    4.67 1648.85   90.86 1648.85   90.86 1648.85   90.86  168.81    4.67  168.81    4.67  -0.00   0.00 
1 1 1    0    6    8 o  2  549.22   12.30 17502.13  778.24 17502.13  778.24 17502.13  778.24  549.22   12.30  549.22   12.30  -0.00   0.00 
1 1 1    0    6    9 o 19  366.04   10.05 7764.49  423.87 7764.49  423.87 7764.49  423.87  366.04   10.05  366.04   10.05  -0.00   0.00 
1 1 1    0    6   10 o  3  189.87    3.32 2081.95   72.61 2081.95   72.61 2081.95   72.61  189.87    3.32  189.87    3.32  -0.00   0.00 
1 1 1    0    6   11 o 12  104.12    2.47  626.53   29.59  626.53   29.59  626.53   29.59  104.12    2.47  104.12    2.47   0.00   0.00 
1 1 1    0    6   12 o  1  463.93    8.02 12448.85  429.07 12448.85  429.07 12448.85  429.07  463.93    8.02  463.93    8.02   0.00   0.00 
1 1 1    0    6   13 o  5   53.21    1.59  163.79    9.77  163.79    9.77  163.79    9.77   53.21    1.59   53.21    1.59   0.00   0.00 
1 1 1    0    6   14 o 15   82.23    2.47  391.23   23.41  391.23   23.41  391.23   23.41   82.23    2.47   82.23    2.47   0.00   0.00 
1 1 1    0    6   15 o  2  104.07    2.16  625.67   25.89  625.67   25.89  625.67   25.89  104.07    2.16  104.07    2.16  -0.00   0.00 
1 1 1    0    6   16 o  3   13.56    3.73   12.75    5.05   12.75    5.05   12.75    5.05   13.56    3.73   13.56    3.73   0.00   0.00 
1 1 1    0    6   17 o 15  198.52    3.48 2278.19   79.63 2278.19   79.63 2278.19   79.63  198.52    3.48  198.52    3.48  -0.00   0.00 
1 1 1    0    6   18 o 17    6.87    3.95    3.41    5.02    3.41    5.02    3.41    5.02    6.87    3.95    6.87    3.95  -0.00   0.00 
1 1 1    0    6   19 f  0   30.45    1.91   54.14    6.66   54.14    6.66   54.14    6.66   30.45    1.91   30.45    1.91   0.00   0.00 
1 1 1    0    6   20 o 17   64.24    1.56  238.57   11.55  238.57   11.55  238.57   11.55   64.24    1.56   64.24    1.56   0.00   0.00 
1 1 1    0    6   21 o  7  130.28    3.03  982.65   45.46  982.65   45.46  982.65   45.46  130.28    3.03  130.28    3.03  -0.00   0.00 
1 1 1    0    6   22 o 14   29.31    1.71   50.09    5.75   50.09    5.75   50.09    5.75   29.31    1.71   29.31    1.71   0.00   0.00 
1 1 1    0    6   23 o 17   25.36    1.97   37.81    5.67   37.81    5.67   37.81    5.67   25.36    1.97   25.36    1.97  -0.00   0.00 
1 1 1    0    6   24 o  2   37.27    1.62   80.65    6.95   80.65    6.95   80.65    6.95   37.27    1.62   37.27    1.62   0.00   0.00 
1 1 1    0    6   25 o 10   34.88    1.75   70.83    7.00   70.83    7.00   70.83    7.00   34.88    1.75   34.88    1.75   0.00   0.00 
1 1 1    0    6   26 x 19       ?       ?       ?       ?       ?       ?       ?       ?       ?       ?       ?       ?      ?      ? 
1 1 1    0    6   27 o  7  119.71    2.48  831.01   34.15  831.01   34.15  831.01   34.15  119.71    2.48  119.71    2.48   0.00   0.00 
1 1 1    0    6   28 o  1    5.72    3.69    0.01    5.66    0.01    5.66    0.01    5.66    5.72    3.69    5.72    3.69  -0.00   0.00 
1 1 1    0    6   29 o  7   48.80    2.25  139.13   12.63  139.13   12.63  139.13   12.63   48.80    2.25   48.80    2.25  -0.00   0.00 
1 1 1    0    6   30 o 17   50.58    2.26  149.62   13.11  149.62   13.11  149.62   13.11   50.58    2.26   50.58    2.26  -0.00   0.00 
1 1 1    0    6   31 o  1   15.34    3.65   15.92    5.61   15.92    5.61   15.92    5.61   15.34    3.65   15.34    3.65   0.00   0.00 
1 1 1    0    6   32 o 13   52.49    1.66  160.46   10.04  160.46   10.04  160.46   10.04   52.49    1.66   52.49    1.66  -0.00   0.00 
1 1 1    0    6   33 o  8    7.29    4.24    4.08    5.86    4.08    5.86    4.08    5.86    7.29    4.24    7.29    4.24  -0.00   0.00 
1 1 1    0    6   34 o  6    6.09    3.94    0.31    6.54    0.31    6.54    0.31    6.54    6.09    3.94    6.09    3.94   0.00   0.00 
1 1 1    0    6   35 o  8    5.26    3.56   -2.50    6.36   -2.50    6.36   -2.50    6.36    5.26    3.56    5.26    3.56   0.00   0.00 
1 1 1    0    7    0 x  2       ?       ?       ?       ?       ?       ?       ?       ?       ?       ?       ?       ?      ?      ? 
1 1 1    0    7    1 o  4   32.32    1.29   60.56    4.80   60.56    4.80   60.56    4.80   32.32    1.29   32.32    1.29  -0.00   0.00 
1 1 1    0    7    2 o 14  153.27    3.01 1357.16   53.19 1357.16   53.19 1357.16   53.19  153.27    3.01  153.27    3.01   0.00   0.00 
1 1 1    0    7    3 o 12  175.93    3.44 1788.36   69.72 1788.36   69.72 1788.36   69.72  175.93    3.44  175.93    3.44   0.00   0.00 
1 1 1    0    7    4 o 10  153.02    3.01 1352.86   53.02 1352.86   53.02 1352.86   53.02  153.02    3.01  153.02    3.01   0.00   0.00 
1 1 1    0    7    5 o  8   99.13    2.33  567.86   26.64  567.86   26.64  567.86   26.64   99.13    2.33   99.13    2.33   0.00   0.00 
1 1 1    0    7    6 o  3  470.39   12.93 12863.71  700.74 12863.71  700.74 12863.71  700.74  470.39   12.93  470.39   12.93  -0.00   0.00 
1 1 1    0    7    7 o  9  258.28    5.79 3857.37  172.35 3857.37  172.35 3857.37  172.35  258.28    5.79  258.28    5.79   0.00   0.00 
1 1 1    0    7    8 x 13       ?       ?       ?       ?       ?       ?       ?       ?       ?       ?       ?       ?      ?      ? 
1 1 1    0    7    9 o 18  248.39    3.94 3562.81  112.84 3562.81  112.84 3562.81  112.84  248.39    3.94  248.39    3.94  -0.00   0.00 
1 1 1    0    7   10 o 13  250.69    5.64 3633.40  162.92 3633.40  162.92 3633.40  162.92  250.69    5.64  250.69    5.64  -0.00   0.00 
1 1 1    0    7   11 o 12  175.96    3.47 1788.66   70.29 1788.66   70.29 1788.66   70.29  175.96    3.47  175.96    3.47   0.00   0.00 
1 1 1    0    7   12 o 16  184.03    3.23 1956.10   68.60 1956.10   68.60 1956.10   68.60  184.03    3.23  184.03    3.23   0.00   0.00 
1 1 1    0    7   13 o 13   93.74    2.77  508.40   29.90  508.40   29.90  508.40   29.90   93.74    2.77   93.74    2.77   0.00   0.00 
1 1 1    0    7   14 o  1  260.94    4.54 3935.13  136.64 3935.13  136.64 3935.13  136.64  260.94    4.54  260.94    4.54  -0.00   0.00 
1 1 1    0    7   15 o 10  238.23    4.16 3280.45  114.23 3280.45  114.23 3280.45  114.23  238.23    4.16  238.23    4.16   0.00   0.00 
1 1 1    0    7   16 o 13   34.32    1.71   68.48    6.73   68.48    6.73   68.48    6.73   34.32    1.71   34.32    1.71  -0.00   0.00 
1 1 1    0    7   17 o  8  306.62    5.36 5446.00  189.43 5446.00  189.43 5446.00  189.43  306.62    5.36  306.62    5.36   0.00   0.00 
1 1 1    0    7   18 o  8   37.46    1.58   81.42    6.81   81.42    6.81   81.42    6.81   37.46    1.58   37.46    1.58  -0.00   0.00 
1 1 1    0    7   19 o 10  131.37    2.70  998.12   40.94  998.12   40.94  998.12   40.94  131.37    2.70  131.37    2.70  -0.00   0.00 
1 1 1    0    7   20 o 14   14.35    4.26   14.66    6.13   14.66    6.13   14.66    6.13   14.35    4.26   14.35    4.26  -0.00   0.00 
1 1 1    0    7   21 o  2  118.99    2.22  818.53   30.41  818.53   30.41  818.53   30.41  118.99    2.22  118.99    2.22  -0.00   0.00 
1 1 1    0    7   22 f  0  110.84    2.11  710.41   26.92  710.41   26.92  710.41   26.92  110.84    2.11  110.84    2.11   0.00   0.00 
1 1 1    0    7   23 o  3   11.40    4.47   10.33    5.62   10.33    5.62   10.33    5.62   11.40    4.47   11.40    4.47   0.00   0.00 
1 1 1    0    7   24 o  8   26.65    2.14   41.84    6.47   41.84    6.47   41.84    6.47   26.65    2.14   26.65    2.14  -0.00   0.00 
1 1 1    0    7   25 o 13   87.35    2.11  441.86   21.28  441.86   21.28  441.86   21.28   87.35    2.11   87.35    2.11  -0.00   0.00 
1 1 1    0    7   26 o 17   23.66    2.56   33.54    6.79   33.54    6.79   33.54    6.79   23.66    2.56   23.66    2.56   0.00   0.00 
1 1 1    0    7   27 o  5    8.95    4.63    6.87    6.15    6.87    6.15    6.87    6.15    8.95    4.63    8.95    4.63   0.00   0.00 
1 1 1    0    7   28 o 12   14.87    5.23   17.05    8.14   17.05    8.14   17.05    8.14   14.87    5.23   14.87    5.23  -0.00   0.00 
1 1 1    0    7   29 o 15   14.34    4.13   14.67    5.93   14.67    5.93   14.67    5.93   14.34    4.13   14.34    4.13   0.00   0.00 
1 1 1    0    7   30 o  6    8.60    4.97    5.71    7.97    5.71    7.97    5.71    7.97    8.60    4.97    8.60    4.97  -0.00   0.00 
1 1 1    0    7   31 f  0   32.87    1.88   63.38    7.07   63.38    7.07   63.38    7.07   32.87    1.88   32.87    1.88   0.00   0.00 
1 1 1    0    7   32 o  1   64.00    1.76  238.78   12.95  238.78   12.95  238.78   12.95   64.00    1.76   64.00    1.76  -0.00   0.00 
1 1 1    0    7   33 o  6   18.47    3.13   21.76    6.10   21.76    6.10   21.76    6.10   18.47    3.13   18.47    3.13   0.00   0.00 
1 1 1    0    7   34 o 10   13.27    4.55   13.86    6.25   13.86    6.25   13.86    6.25   13.27    4.55   13.27    4.55   0.00   0.00 
1 1 1    0    8    0 o 15  270.73    7.45 4242.39  232.14 4242.39  232.14 4242.39  232.14  270.73    7.45  270.73    7.45   0.00   0.00 
1 1 1    0    8    1 o  3   79.89    1.71  368.70   15.77  368.70   15.77  368.70   15.77   79.89    1.71   79.89    1.71   0.00   0.00 
1 1 1    0    8    2 o  2  179.91    3.52 1870.16   73.07 1870.16   73.07 1870.16   73.07  179.91    3.52  179.91    3.52   0.00   0.00 
1 1 1    0    8    3 o  8  210.45    4.74 2560.78  114.89 2560.78  114.89 2560.78  114.89  210.45    4.74  210.45    4.74   0.00   0.00 
1 1 1    0    8    4 o 11    9.24    5.35    6.00    9.30    6.00    9.30    6.00    9.30    9.24    5.35    9.24    5.35   0.00   0.00 
1 1 1    0    8    5 o  4   95.71    2.82  529.90   31.08  529.90   31.08  529.90   31.08   95.71    2.82   95.71    2.82  -0.00   0.00 
1 1 1    0    8    6 f  0   57.53    2.13  191.71   14.10  191.71   14.10  191.71   14.10   57.53    2.13   57.53    2.13  -0.00   0.00 
1 1 1    0    8    7 x  6       ?       ?       ?       ?       ?       ?       ?       ?       ?       ?       ?       ?      ?      ? 
1 1 1    0    8    8 o  2  472.69    8.18 12920.03  445.60 12920.03  445.60 12920.03  445.60  472.69    8.18  472.69    8.18   0.00   0.00 
1 1 1    0    8    9 o  5  426.09    8.27 10502.64  406.07 10502.64  406.07 10502.64  406.07  426.09    8.27  426.09    8.27  -0.00   0.00 
1 1 1    0    8   10 o 17  190.05    3.06 2085.66   66.95 2085.66   66.95 2085.66   66.95  190.05    3.06  190.05    3.06  -0.00   0.00 
1 1 1    0    8   11 o  9  397.81    6.29 9148.28  288.43 9148.28  288.43 9148.28  288.43  397.81    6.29  397.81    6.29  -0.00   0.00 
1 1 1    0    8   12 o  5  323.13    5.60 6035.85  208.78 6035.85  208.78 6035.85  208.78  323.13    5.60  323.13    5.60  -0.00   0.00 
1 1 1    0    8   13 o  6  352.88    6.87 7206.92  279.59 7206.92  279.59 7206.92  279.59  352.88    6.87  352.88    6.87   0.00   0.00 
1 1 1    0    8   14 o  1  347.24    6.74 6983.37  269.97 6983.37  269.97 6983.37  269.97  347.24    6.74  347.24    6.74   0.00   0.00 
1 1 1    0    8   15 o 18   86.89    1.92  436.26   19.19  436.26   19.19  436.26   19.19   86.89    1.92   86.89    1.92  -0.00   0.00 
1 1 1    0    8   16 o  9  175.83    3.12 1787.08   63.28 1787.08   63.28 1787.08   63.28  175.83    3.12  175.83    3.12   0.00   0.00 
1 1 1    0    8   17 f  0  116.08    2.16  778.53   28.93  778.53   28.93  778.53   28.93  116.08    2.16  116.08    2.16   0.00   0.00 
1 1 1    0    8   18 o 17  149.38    4.22 1294.12   72.64 1294.12   72.64 1294.12   72.64  149.38    4.22  149.38    4.22   0.00   0.00 
1 1 1    0    8   19 o  9   95.68    1.91  529.05   21.02  529.05   21.02  529.05   21.02   95.68    1.91   95.68    1.91  -0.00   0.00 
1 1 1    0    8   20 o  3   64.79    2.17  243.23   16.18  243.23   16.18  243.23   16.18   64.79    2.17   64.79    2.17  -0.00   0.00 
1 1 1    0    8   21 o 15  100.32    2.13  582.07   24.59  582.07   24.59  582.07   24.59  100.32    2.13  100.32    2.13  -0.00   0.00 
1 1 1    0    8   22 o 19    8.85    4.49    6.68    5.73    6.68    5.73    6.68    5.73    8.85    4.49    8.85    4.49  -0.00   0.00 
1 1 1    0    8   23 o  2   14.89    4.24   15.59    6.30   15.59    6.30   15.59    6.30   14.89    4.24   14.89    4.24  -0.00   0.00 
1 1 1    0    8   24 f  0   53.90    1.61  168.26    9.98  168.26    9.98  168.26    9.98   53.90    1.61   53.90    1.61   0.00   0.00 
1 1 1    0    8   25 o 14   32.27    2.02   60.92    7.47   60.92    7.47   60.92    7.47   32.27    2.02   32.27    2.02  -0.00   0.00 
1 1 1    0    8   26 o 18   84.40    1.85  412.47   18.02  412.47   18.02  412.47   18.02   84.40    1.85   84.40    1.85  -0.00   0.00 
1 1 1    0    8   27 o  9   40.36    1.81   94.82    8.39   94.82    8.39   94.82    8.39   40.36    1.81   40.36    1.81  -0.00   0.00 
1 1 1    0    8   28 o  9   78.17    2.50  356.39   22.48  356.39   22.48  356.39   22.48   78.17    2.50   78.17    2.50   0.00   0.00 
1 1 1    0    8   29 o 15   10.72    4.59    9.66    5.79    9.66    5.79    9.66    5.79   10.72    4.59   10.72    4.59   0.00   0.00 
1 1 1    0    8   30 o 19    6.01    3.83    0.72    5.87    0.72    5.87    0.72    5.87    6.01    3.83    6.01    3.83   0.00   0.00 
1 1 1    0    8   31 o 17   26.64    2.18   42.19    6.60   42.19    6.60   42.19    6.60   26.64    2.18   26.64    2.18   0.00   0.00 
1 1 1    0    8   32 o 13   12.57    4.47   12.44    5.91   12.44    5.91   12.44    5.91   12.57    4.47   12.57    4.47   0.00   0.00 
1 1 1    0    8   33 f  0   27.95    2.25   46.67    7.14   46.67    7.14   46.67    7.14   27.95    2.25   27.95    2.25  -0.00   0.00 
1 1 1    0    8   34 o  2   31.31    2.11   58.35    7.54   58.35    7.54   58.35    7.54   31.31    2.11   31.31    2.11  -0.00   0.00 
1 1 1    0    9    0 x 14       ?       ?       ?       ?       ?       ?       ?       ?       ?       ?       ?       ?      ?      ? 
1 1 1    0    9    1 o  4   24.30    2.89   35.49    7.80   35.49    7.80   35.49    7.80   24.30    2.89   24.30    2.89  -0.00   0.00 
1 1 1    0    9    2 o 15   42.92    2.09  107.02   10.29  107.02   10.29  107.02   10.29   42.92    2.09   42.92    2.09   0.00   0.00 
1 1 1    0    9    3 o  5   91.07    2.24  479.39   23.46  479.39   23.46  479.39   23.46   91.07    2.24   91.07    2.24  -0.00   0.00 
1 1 1    0    9    4 o 17  227.46    5.12 2990.96  134.27 2990.96  134.27 2990.96  134.27  227.46    5.12  227.46    5.12  -0.00   0.00 
1 1 1    0    9    5 o 18  163.17    3.22 1537.98   60.55 1537.98   60.55 1537.98   60.55  163.17    3.22  163.17    3.22   0.00   0.00 
1 1 1    0    9    6 o  3  225.01    3.94 2924.26  102.12 2924.26  102.12 2924.26  102.12  225.01    3.94  225.01    3.94   0.00   0.00 
1 1 1    0    9    7 o 14  150.38    3.46 1306.92   59.88 1306.92   59.88 1306.92   59.88  150.38    3.46  150.38    3.46  -0.00   0.00 
1 1 1    0    9    8 o 19  487.40   10.91 13768.69  612.77 13768.69  612.77 13768.69  612.77  487.40   10.91  487.40   10.91  -0.00   0.00 
1 1 1    0    9    9 o  9  220.13    3.86 2799.22   98.01 2799.22   98.01 2799.22   98.01  220.13    3.86  220.13    3.86  -0.00   0.00 
1 1 1    0    9   10 o 12   65.32    1.76  246.66   13.23  246.66   13.23  246.66   13.23   65.32    1.76   65.32    1.76  -0.00   0.00 
1 1 1    0    9   11 o  6   59.00    2.14  201.62   14.55  201.62   14.55  201.62   14.55   59.00    2.14   59.00    2.14   0.00   0.00 
1 1 1    0    9   12 o  7   49.44    2.01  141.71   11.44  141.71   11.44  141.71   11.44   49.44    2.01   49.44    2.01   0.00   0.00 
1 1 1    0    9   13 o 16  342.18    6.66 6781.17  262.73 6781.17  262.73 6781.17  262.73  342.18    6.66  342.18    6.66  -0.00   0.00 
1 1 1    0    9   14 o 17   45.92    2.07  122.40   10.90  122.40   10.90  122.40   10.90   45.92    2.07   45.92    2.07   0.00   0.00 
1 1 1    0    9   15 o  9   79.65    1.70  366.59   15.60  366.59   15.60  366.59   15.60   79.65    1.70   79.65    1.70  -0.00   0.00 
1 1 1    0    9   16 o 13   97.20    2.09  546.08   23.45  546.08   23.45  546.08   23.45   97.20    2.09   97.20    2.09  -0.00   0.00 
1 1 1    0    9   17 o  9   63.41    2.35  233.12   17.17  233.12   17.17  233.12   17.17   63.41    2.35   63.41    2.35  -0.00   0.00 
1 1 1    0    9   18 o  9   46.36    1.55  124.43    8.24  124.43    8.24  124.43    8.24   46.36    1.55   46.36    1.55  -0.00   0.00 
1 1 1    0    9   19 o 17  102.43    2.62  607.35   30.88  607.35   30.88  607.35   30.88  102.43    2.62  102.43    2.62   0.00   0.00 
1 1 1    0    9   20 o 14    8.80    4.51    6.57    5.79    6.57    5.79    6.57    5.79    8.80    4.51    8.80    4.51   0.00   0.00 
1 1 1    0    9   21 o  2    7.51    4.28    4.23    5.79    4.23    5.79    4.23    5.79    7.51    4.28    7.51    4.28  -0.00   0.00 
1 1 1    0    9   22 o 16    6.91    4.18    2.64    6.13    2.64    6.13    2.64    6.13    6.91    4.18    6.91    4.18   0.00   0.00 
1 1 1    0    9   23 o  1   35.69    1.88   74.22    7.68   74.22    7.68   74.22    7.68   35.69    1.88   35.69    1.88   0.00   0.00 
1 1 1    0    9   24 o 16   35.91    1.92   75.19    7.92   75.19    7.92   75.19    7.92   35.91    1.92   35.91    1.92   0.00   0.00 
1 1 1    0    9   25 o 16   65.11    1.96  245.76   14.70  245.76   14.70  245.76   14.70   65.11    1.96   65.11    1.96  -0.00   0.00 
1 1 1    0    9   26 o  7   23.62    2.70   33.60    7.11   33.60    7.11   33.60    7.11   23.62    2.70   23.62    2.70  -0.00   0.00 
1 1 1    0    9   27 f  0   24.58    3.65   37.55    9.68   37.55    9.68   37.55    9.68   24.58    3.65   24.58    3.65  -0.00   0.00 
1 1 1    0    9   28 o  8   13.33    4.60   13.61    6.38   13.61    6.38   13.61    6.38   13.33    4.60   13.33    4.60   0.00   0.00 
1 1 1    0    9   29 o  8   14.67    5.75   17.68    9.31   17.68    9.31   17.68    9.31   14.67    5.75   14.67    5.75   0.00   0.00 
1 1 1    0    9   30 o 17   13.30    4.60   13.66    6.36   13.66    6.36   13.66    6.36   13.30    4.60   13.30    4.60   0.00   0.00 
1 1 1    0    9   31 o 10   23.40    2.55   33.24    6.68   33.24    6.68   33.24    6.68   23.40    2.55   23.40    2.55  -0.00   0.00 
1 1 1    0    9   32 o 19   29.17    2.20   50.57    7.29   50.57    7.29   50.57    7.29   29.17    2.20   29.17    2.20  -0.00   0.00 
1 1 1    0    9   33 o 18    4.65    3.25   -5.46    6.34   -5.46    6.34   -5.46    6.34    4.65    3.25    4.65    3.25  -0.00   0.00 
1 1 1    0    9   34 o  3   53.23    1.88  166.56   11.53  166.56   11.53  166.56   11.53   53.23    1.88   53.23    1.88  -0.00   0.00 
1 1 1    0   10    0 o 13  377.60   10.36 8254.12  450.69 8254.12  450.69 8254.12  450.69  377.60   10.36  377.60   10.36   0.00   0.00 
1 1 1    0   10    1 o  7  180.08    3.54 1873.33   73.44 1873.33   73.44 1873.33   73.44  180.08    3.54  180.08    3.54   0.00   0.00 
1 1 1    0   10    2 o  1  553.86   10.72 17765.54  684.58 17765.54  684.58 17765.54  684.58  553.86   10.72  553.86   10.72  -0.00   0.00 
1 1 1    0   10    3 o 17  316.10    6.14 5775.85  223.62 5775.85  223.62 5775.85  223.62  316.10    6.14  316.10    6.14   0.00   0.00 
1 1 1    0   10    4 o 15  250.81    4.88 3635.13  141.14 3635.13  141.14 3635.13  141.14  250.81    4.88  250.81    4.88  -0.00   0.00 
1 1 1    0   10    5 o 12  511.65    9.91 15157.97  584.75 15157.97  584.75 15157.97  584.75  511.65    9.91  511.65    9.91   0.00   0.00 
1 1 1    0   10    6 o 11  341.93    6.63 6760.31  261.24 6760.31  261.24 6760.31  261.24  341.93    6.63  341.93    6.63  -0.00   0.00 
1 1 1    0   10    7 f  0  152.77    3.06 1348.39   53.81 1348.39   53.81 1348.39   53.81  152.77    3.06  152.77    3.06  -0.00   0.00 
1 1 1    0   10    8 o 16   93.44    2.36  504.72   25.42  504.72   25.42  504.72   25.42   93.44    2.36   93.44    2.36  -0.00   0.00 
1 1 1    0   10    9 o 12   99.93    2.48  577.24   28.60  577.24   28.60  577.24   28.60   99.93    2.48   99.93    2.48   0.00   0.00 
1 1 1    0   10   10 o 10  241.51    4.23 3370.55  117.70 3370.55  117.70 3370.55  117.70  241.51    4.23  241.51    4.23   0.00   0.00 
1 1 1    0   10   11 o  4  372.72    7.23 8044.81  310.81 8044.81  310.81 8044.81  310.81  372.72    7.23  372.72    7.23   0.00   0.00 
1 1 1    0   10   12 o 12  196.89    3.89 2241.13   88.31 2241.13   88.31 2241.13   88.31  196.89    3.89  196.89    3.89   0.00   0.00 
1 1 1    0   10   13 o  6  168.84    3.02 1647.46   58.70 1647.46   58.70 1647.46   58.70  168.84    3.02  168.84    3.02  -0.00   0.00 
1 1 1    0   10   14 o  7  223.76    3.93 2895.93  101.50 2895.93  101.50 2895.93  101.50  223.76    3.93  223.76    3.93   0.00   0.00 
1 1 1    0   10   15 o  1  185.33    3.29 1986.13   70.35 1986.13   70.35 1986.13   70.35  185.33    3.29  185.33    3.29  -0.00   0.00 
1 1 1    0   10   16 o  8   48.96    2.42  139.42   13.59  139.42   13.59  139.42   13.59   48.96    2.42   48.96    2.42  -0.00   0.00 
1 1 1    0   10   17 o  9  160.86    2.89 1496.53   53.55 1496.53   53.55 1496.53   53.55  160.86    2.89  160.86    2.89  -0.00   0.00 
1 1 1    0   10   18 o 13  125.59    3.03  913.32   43.90  913.32   43.90  913.32   43.90  125.59    3.03  125.59    3.03   0.00   0.00 
1 1 1    0   10   19 o 16   10.78    5.19    9.92    7.47    9.92    7.47    9.92    7.47   10.78    5.19   10.78    5.19   0.00   0.00 
1 1 1    0   10   20 o  8   30.62    2.08   54.91    7.28   54.91    7.28   54.91    7.28   30.62    2.08   30.62    2.08   0.00   0.00 
1 1 1    0   10   21 o 13  115.54    2.26  772.38   30.04  772.38   30.04  772.38   30.04  115.54    2.26  115.54    2.26   0.00   0.00 
1 1 1    0   10   22 o  7   91.80    1.93  487.54   20.39  487.54   20.39  487.54   20.39   91.80    1.93   91.80    1.93  -0.00   0.00 
1 1 1    0   10   23 o 13   31.10    2.08   56.65    7.39   56.65    7.39   56.65    7.39   31.10    2.08   31.10    2.08   0.00   0.00 
1 1 1    0   10   24 o 11   12.93    4.81   13.08    6.68   13.08    6.68   13.08    6.68   12.93    4.81   12.93    4.81  -0.00   0.00 
1 1 1    0   10   25 o 13    7.69    4.52    4.04    6.80    4.04    6.80    4.04    6.80    7.69    4.52    7.69    4.52  -0.00   0.00 
1 1 1    0   10   26 o  9   22.41    2.94   30.67    7.25   30.67    7.25   30.67    7.25   22.41    2.94   22.41    2.94   0.00   0.00 
1 1 1    0   10   27 o  1    7.07    4.30    2.79    6.57    2.79    6.57    2.79    6.57    7.07    4.30    7.07    4.30   0.00   0.00 
1 1 1    0   10   28 o 16   32.11    2.09   60.67    7.68   60.67    7.68   60.67    7.68   32.11    2.09   32.11    2.09  -0.00   0.00 
1 1 1    0   10   29 o 14   53.50    2.00  167.12   12.32  167.12   12.32  167.12   12.32   53.50    2.00   53.50    2.00  -0.00   0.00 
1 1 1    0   10   30 o  6    6.14    3.89    1.11    5.95    1.11    5.95    1.11    5.95    6.14    3.89    6.14    3.89  -0.00   0.00 
1 1 1    0   10   31 o 16   25.64    2.55   39.76    7.36   39.76    7.36   39.76    7.36   25.64    2.55   25.64    2.55  -0.00   0.00 
1 1 1    0   10   32 o  4   38.02    1.98   85.18    8.65   85.18    8.65   85.18    8.65   38.02    1.98   38.02    1.98   0.00   0.00 
1 1 1    0   10   33 o  6   43.86    1.97  113.55    9.93  113.55    9.93  113.55    9.93   43.86    1.97   43.86    1.97   0.00   0.00 
1 1 1    0   11    0 x  0       ?       ?       ?       ?       ?       ?       ?       ?       ?       ?       ?       ?      ?      ? 
1 1 1    0   11    1 o  4  128.59    2.60  955.19   38.61  955.19   38.61  955.19   38.61  128.59    2.60  128.59    2.60   0.00   0.00 
1 1 1    0   11    2 o 15  139.59    2.80 1125.60   45.12 1125.60   45.12 1125.60   45.12  139.59    2.80  139.59    2.80  -0.00   0.00 
1 1 1    0   11    3 o  7  275.28    5.36 4380.39  169.93 4380.39  169.93 4380.39  169.93  275.28    5.36  275.28    5.36  -0.00   0.00 
1 1 1    0   11    4 o  4  278.54    5.42 4484.83  173.99 4484.83  173.99 4484.83  173.99  278.54    5.42  278.54    5.42   0.00   0.00 
1 1 1    0   11    5 o  3  194.57    3.83 2187.48   85.82 2187.48   85.82 2187.48   85.82  194.57    3.83  194.57    3.83  -0.00   0.00 
1 1 1    0   11    6 o 10  203.65    4.00 2396.69   93.91 2396.69   93.91 2396.69   93.91  203.65    4.00  203.65    4.00   0.00   0.00 
1 1 1    0   11    7 o 16  122.85    2.93  872.34   41.41  872.34   41.41  872.34   41.41  122.85    2.93  122.85    2.93  -0.00   0.00 
1 1 1    0   11    8 o 15  103.62    2.67  620.76   31.85  620.76   31.85  620.76   31.85  103.62    2.67  103.62    2.67   0.00   0.00 
1 1 1    0   11    9 o  5   11.55    5.41   11.27    8.06   11.27    8.06   11.27    8.06   11.55    5.41   11.55    5.41  -0.00   0.00 
1 1 1    0   11   10 o  9   16.81    5.53   20.86    9.52   20.86    9.52   20.86    9.52   16.81    5.53   16.81    5.53   0.00   0.00 
1 1 1    0   11   11 o  4   93.28    2.45  503.18   26.30  503.18   26.30  503.18   26.30   93.28    2.45   93.28    2.45   0.00   0.00 
1 1 1    0   11   12 o 16  160.10    3.21 1481.93   59.27 1481.93   59.27 1481.93   59.27  160.10    3.21  160.10    3.21  -0.00   0.00 
1 1 1    0   11   13 o  9   85.74    2.01  424.94   19.83  424.94   19.83  424.94   19.83   85.74    2.01   85.74    2.01   0.00   0.00 
1 1 1    0   11   14 o 17   90.99    1.89  478.42   19.82  478.42   19.82  478.42   19.82   90.99    1.89   90.99    1.89   0.00   0.00 
1 1 1    0   11   15 o 12   18.22    5.62   23.97   10.33   23.97   10.33   23.97   10.33   18.22    5.62   18.22    5.62   0.00   0.00 
1 1 1    0   11   16 o  1   27.64    2.53   45.23    7.91   45.23    7.91   45.23    7.91   27.64    2.53   27.64    2.53  -0.00   0.00 
1 1 1    0   11   17 o 13  120.73    2.60  843.24   36.11  843.24   36.11  843.24   36.11  120.73    2.60  120.73    2.60   0.00   0.00 
1 1 1    0   11   18 o 11  218.13    4.33 2762.08  108.90 2762.08  108.90 2762.08  108.90  218.13    4.33  218.13    4.33   0.00   0.00 
1 1 1    0   11   19 o 16   18.47    3.63   21.89    6.89   21.89    6.89   21.89    6.89   18.47    3.63   18.47    3.63  -0.00   0.00 
1 1 1    0   11   20 o  6   51.99    1.72  156.59   10.30  156.59   10.30  156.59   10.30   51.99    1.72   51.99    1.72  -0.00   0.00 
1 1 1    0   11   21 o  2   61.23    1.91  217.21   13.44  217.21   13.44  217.21   13.44   61.23    1.91   61.23    1.91   0.00   0.00 
1 1 1    0   11   22 o 11  182.75    3.31 1939.57   69.70 1939.57   69.70 1939.57   69.70  182.75    3.31  182.75    3.31  -0.00   0.00 
1 1 1    0   11   23 o  6   25.83    2.67   39.87    7.73   39.87    7.73   39.87    7.73   25.83    2.67   25.83    2.67  -0.00   0.00 
1 1 1    0   11   24 o 19   75.27    1.94  328.34   16.80  328.34   16.80  328.34   16.80   75.27    1.94   75.27    1.94  -0.00   0.00 
1 1 1    0   11   25 o  3   26.78    2.52   42.68    7.61   42.68    7.61   42.68    7.61   26.78    2.52   26.78    2.52  -0.00   0.00 
1 1 1    0   11   26 o 13   43.48    2.70  111.33   13.43  111.33   13.43  111.33   13.43   43.48    2.70   43.48    2.70   0.00   0.00 
1 1 1    0   11   27 o 10    8.56    4.71    6.16    6.73    6.16    6.73    6.16    6.73    8.56    4.71    8.56    4.71   0.00   0.00 
1 1 1    0   11   28 o 17   73.17    2.73  314.39   22.93  314.39   22.93  314.39   22.93   73.17    2.73   73.17    2.73   0.00   0.00 
1 1 1    0   11   29 o  9    7.40    4.37    3.94    6.40    3.94    6.40    3.94    6.40    7.40    4.37    7.40    4.37   0.00   0.00 
1 1 1    0   11   30 o  1   26.71    2.37   42.78    7.17   42.78    7.17   42.78    7.17   26.71    2.37   26.71    2.37  -0.00   0.00 
1 1 1    0   11   31 o  3   11.17    5.04   11.08    6.96   11.08    6.96   11.08    6.96   11.17    5.04   11.17    5.04  -0.00   0.00 
1 1 1    0   11   32 o  8   35.25    2.08   73.73    8.38   73.73    8.38   73.73    8.38   35.25    2.08   35.25    2.08  -0.00   0.00 
1 1 1    0   11   33 o  5   19.43    3.53   24.86    7.14   24.86    7.14   24.86    7.14   19.43    3.53   19.43    3.53  -0.00   0.00 
1 1 1    0   12    0 o  4  338.67    9.33 6643.20  363.80 6643.20  363.80 6643.20  363.80  338.67    9.33  338.67    9.33  -0.00   0.00 
1 1 1    0   12    1 f  0   84.21    1.93  409.81   18.70  409.81   18.70  409.81   18.70   84.21    1.93   84.21    1.93  -0.00   0.00 
1 1 1    0   12    2 o  9   91.36    2.04  482.26   21.43  482.26   21.43  482.26   21.43   91.36    2.04   91.36    2.04  -0.00   0.00 
1 1 1    0   12    3 o 18   75.66    1.87  330.89   16.26  330.89   16.26  330.89   16.26   75.66    1.87   75.66    1.87  -0.00   0.00 
1 1 1    0   12    4 o 15   59.31    1.76  203.49   12.01  203.49   12.01  203.49   12.01   59.31    1.76   59.31    1.76  -0.00   0.00 
1 1 1    0   12    5 o  7   28.94    2.45   49.36    8.03   49.36    8.03   49.36    8.03   28.94    2.45   28.94    2.45   0.00   0.00 
1 1 1    0   12    6 o 19  131.46    3.12  999.16   47.29  999.16   47.29  999.16   47.29  131.46    3.12  131.46    3.12   0.00   0.00 
1 1 1    0   12    7 o 11  114.64    2.44  759.41   32.18  759.41   32.18  759.41   32.18  114.64    2.44  114.64    2.44  -0.00   0.00 
1 1 1    0   12    8 o 19   32.47    2.41   61.83    8.91   61.83    8.91   61.83    8.91   32.47    2.41   32.47    2.41   0.00   0.00 
1 1 1    0   12    9 o 18  263.70    4.62 4022.13  140.57 4022.13  140.57 4022.13  140.57  263.70    4.62  263.70    4.62  -0.00   0.00 
1 1 1    0   12   10 o  1  134.28    2.49 1041.86   38.61 1041.86   38.61 1041.86   38.61  134.28    2.49  134.28    2.49   0.00   0.00 
1 1 1    0   12   11 o 15  131.31    3.20  997.56   48.36  997.56   48.36  997.56   48.36  131.31    3.20  131.31    3.20  -0.00   0.00 
1 1 1    0   12   12 o 10   18.98    4.34   23.80    8.28   23.80    8.28   23.80    8.28   18.98    4.34   18.98    4.34  -0.00   0.00 
1 1 1    0   12   13 o  8   86.41    2.05  431.73   20.40  431.73   20.40  431.73   20.40   86.41    2.05   86.41    2.05   0.00   0.00 
1 1 1    0   12   14 o 12  180.17    5.10 1886.44  105.71 1886.44  105.71 1886.44  105.71  180.17    5.10  180.17    5.10  -0.00   0.00 
1 1 1    0   12   15 o 13  149.16    3.02 1287.62   52.00 1287.62   52.00 1287.62   52.00  149.16    3.02  149.16    3.02   0.00   0.00 
1 1 1    0   12   16 o  9   12.90    5.79   13.98    9.21   13.98    9.21   13.98    9.21   12.90    5.79   12.90    5.79   0.00   0.00 
1 1 1    0   12   17 o 19   59.73    1.94  206.67   13.35  206.67   13.35  206.67   13.35   59.73    1.94   59.73    1.94  -0.00   0.00 
1 1 1    0   12   18 o 13    8.08    4.69    4.62    7.16    4.62    7.16    4.62    7.16    8.08    4.69    8.08    4.69  -0.00   0.00 
1 1 1    0   12   19 o 13    9.14    4.86    6.98    6.94    6.98    6.94    6.98    6.94    9.14    4.86    9.14    4.86  -0.00   0.00 
1 1 1    0   12   20 o  4   62.69    2.44  228.32   17.61  228.32   17.61  228.32   17.61   62.69    2.44   62.69    2.44   0.00   0.00 
1 1 1    0   12   21 o 11   49.54    1.87  142.44   10.64  142.44   10.64  142.44   10.64   49.54    1.87   49.54    1.87   0.00   0.00 
1 1 1    0   12   22 o  5   67.62    1.99  265.12   15.46  265.12   15.46  265.12   15.46   67.62    1.99   67.62    1.99  -0.00   0.00 
1 1 1    0   12   23 o 12   45.61    1.89  120.92    9.89  120.92    9.89  120.92    9.89   45.61    1.89   45.61    1.89   0.00   0.00 
1 1 1    0   12   24 o 18   69.07    2.03  276.93   16.16  276.93   16.16  276.93   16.16   69.07    2.03   69.07    2.03  -0.00   0.00 
1 1 1    0   12   25 o  5  107.15    3.38  673.74   41.68  673.74   41.68  673.74   41.68  107.15    3.38  107.15    3.38  -0.00   0.00 
1 1 1    0   12   26 o 13    8.41    4.73    5.76    6.94    5.76    6.94    5.76    6.94    8.41    4.73    8.41    4.73  -0.00   0.00 
1 1 1    0   12   27 o 16   29.55    2.42   51.91    8.11   51.91    8.11   51.91    8.11   29.55    2.42   29.55    2.42   0.00   0.00 
1 1 1    0   12   28 o  6    5.02    3.46   -4.81    6.72   -4.81    6.72   -4.81    6.72    5.02    3.46    5.02    3.46  -0.00   0.00 
1 1 1    0   12   29 o  1   17.21    3.87   20.03    6.71   20.03    6.71   20.03    6.71   17.21    3.87   17.21    3.87  -0.00   0.00 
1 1 1    0   12   30 o 15   28.35    2.41   48.22    7.73   48.22    7.73   48.22    7.73   28.35    2.41   28.35    2.41  -0.00   0.00 
1 1 1    0   12   31 o 15   22.83    2.94   32.44    7.40   32.44    7.40   32.44    7.40   22.83    2.94   22.83    2.94  -0.00   0.00 
1 1 1    0   12   32 o  9    4.69    3.28   -5.57    6.51   -5.57    6.51   -5.57    6.51    4.69    3.28    4.69    3.28  -0.00   0.00 
1 1 1    0   13    0 x 19       ?       ?       ?       ?       ?       ?       ?       ?       ?       ?       ?       ?      ?      ? 
1 1 1    0   13    1 o  3  115.98    2.43  777.28   32.48  777.28   32.48  777.28   32.48  115.98    2.43  115.98    2.43  -0.00   0.00 
1 1 1    0   13    2 o 12   23.02    3.31   32.42    8.26   32.42    8.26   32.42    8.26   23.02    3.31   23.02    3.31  -0.00   0.00 
1 1 1    0   13    3 o 11  178.35    3.55 1838.43   72.99 1838.43   72.99 1838.43   72.99  178.35    3.55  178.35    3.55   0.00   0.00 
1 1 1    0   13    4 o  1  238.20    4.67 3281.10  128.20 3281.10  128.20 3281.10  128.20  238.20    4.67  238.20    4.67   0.00   0.00 
1 1 1    0   13    5 o 19  118.32    2.50  808.93   34.07  808.93   34.07  808.93   34.07  118.32    2.50  118.32    2.50   0.00   0.00 
1 1 1    0   13    6 o 16   77.89    1.99  350.79   17.85  350.79   17.85  350.79   17.85   77.89    1.99   77.89    1.99   0.00   0.00 
1 1 1    0   13    7 o 11  203.50    4.02 2395.28   94.39 2395.28   94.39 2395.28   94.39  203.50    4.02  203.50    4.02  -0.00   0.00 
1 1 1    0   13    8 o  3  133.92    2.78 1036.74   42.94 1036.74   42.94 1036.74   42.94  133.92    2.78  133.92    2.78  -0.00   0.00 
1 1 1    0   13    9 o  3   47.02    2.09  128.37   11.30  128.37   11.30  128.37   11.30   47.02    2.09   47.02    2.09   0.00   0.00 
1 1 1    0   13   10 o  3   39.89    2.19   92.70   10.00   92.70   10.00   92.70   10.00   39.89    2.19   39.89    2.19   0.00   0.00 
1 1 1    0   13   11 o  2  198.22    3.54 2273.45   80.81 2273.45   80.81 2273.45   80.81  198.22    3.54  198.22    3.54  -0.00   0.00 
1 1 1    0   13   12 o  6   68.80    2.72  274.69   21.53  274.69   21.53  274.69   21.53   68.80    2.72   68.80    2.72  -0.00   0.00 
1 1 1    0   13   13 o  8   82.28    2.41  391.99   22.79  391.99   22.79  391.99   22.79   82.28    2.41   82.28    2.41  -0.00   0.00 
1 1 1    0   13   14 o 10  103.67    2.69  622.29   32.17  622.29   32.17  622.29   32.17  103.67    2.69  103.67    2.69   0.00   0.00 
1 1 1    0   13   15 o 10   18.33    5.43   23.97    9.98   23.97    9.98   23.97    9.98   18.33    5.43   18.33    5.43  -0.00   0.00 
1 1 1    0   13   16 o 10   30.28    2.78   54.32    9.51   54.32    9.51   54.32    9.51   30.28    2.78   30.28    2.78   0.00   0.00 
1 1 1    0   13   17 o 16   20.18    3.79   25.93    7.91   25.93    7.91   25.93    7.91   20.18    3.79   20.18    3.79  -0.00   0.00 
1 1 1    0   13   18 o 12  114.65    2.95  762.52   38.99  762.52   38.99  762.52   38.99  114.65    2.95  114.65    2.95   0.00   0.00 
1 1 1    0   13   19 o  1  114.84    2.28  763.58   30.19  763.58   30.19  763.58   30.19  114.84    2.28  114.84    2.28  -0.00   0.00 
1 1 1    0   13   20 o 11   52.23    2.01  158.41   12.10  158.41   12.10  158.41   12.10   52.23    2.01   52.23    2.01   0.00   0.00 
1 1 1    0   13   21 f  0   92.46    2.06  495.24   21.91  495.24   21.91  495.24   21.91   92.46    2.06   92.46    2.06  -0.00   0.00 
1 1 1    0   13   22 o 17   48.93    1.96  139.15   11.03  139.15   11.03  139.15   11.03   48.93    1.96   48.93    1.96  -0.00   0.00 
1 1 1    0   13   23 o  8   77.30    1.94  346.52   17.28  346.52   17.28  346.52   17.28   77.30    1.94   77.30    1.94   0.00   0.00 
1 1 1    0   13   24 o 16   52.33    2.78  160.82   16.69  160.82   16.69  160.82   16.69   52.33    2.78   52.33    2.78   0.00   0.00 
1 1 1    0   13   25 o  3   47.76    1.88  132.96   10.34  132.96   10.34  132.96   10.34   47.76    1.88   47.76    1.88  -0.00   0.00 
1 1 1    0   13   26 o  4    8.61    4.82    6.18    7.17    6.18    7.17    6.18    7.17    8.61    4.82    8.61    4.82  -0.00   0.00 
1 1 1    0   13   27 o 11   44.35    2.38  115.85   12.12  115.85   12.12  115.85   12.12   44.35    2.38   44.35    2.38   0.00   0.00 
1 1 1    0   13   28 o  1   20.06    3.40   25.74    7.18   25.74    7.18   25.74    7.18   20.06    3.40   20.06    3.40   0.00   0.00 
1 1 1    0   13   29 o  8    6.90    4.28    2.52    6.80    2.52    6.80    2.52    6.80    6.90    4.28    6.90    4.28  -0.00   0.00 
1 1 1    0   13   30 o  5   20.52    3.32   26.94    7.24   26.94    7.24   26.94    7.24   20.52    3.32   20.52    3.32   0.00   0.00 
1 1 1    0   13   31 o 12    4.99    3.43   -4.02    6.53   -4.02    6.53   -4.02    6.53    4.99    3.43    4.99    3.43   0.00   0.00 
1 1 1    0   13   32 o  3   12.46    5.03   13.56    7.05   13.56    7.05   13.56    7.05   12.46    5.03   12.46    5.03   0.00   0.00 
1 1 1    0   14    0 o  9   58.39    2.76  198.02   18.49  198.02   18.49  198.02   18.49   58.39    2.76   58.39    2.76   0.00   0.00 
1 1 1    0   14    1 o  6   39.52    2.30   91.04   10.42   91.04   10.42   91.04   10.42   39.52    2.30   39.52    2.30   0.00   0.00 
1 1 1    0   14    2 o 11   49.62    2.05  142.79   11.66  142.79   11.66  142.79   11.66   49.62    2.05   49.62    2.05   0.00   0.00 
1 1 1    0   14    3 o 11   16.70    5.57   20.71    9.57   20.71    9.57   20.71    9.57   16.70    5.57   16.70    5.57   0.00   0.00 
1 1 1    0   14    4 o 11  170.05    3.42 1672.21   67.09 1672.21   67.09 1672.21   67.09  170.05    3.42  170.05    3.42   0.00   0.00 
1 1 1    0   14    5 o  5   21.36    4.65   29.80   10.04   29.80   10.04   29.80   10.04   21.36    4.65   21.36    4.65   0.00   0.00 
1 1 1    0   14    6 o  5  187.43    3.75 2032.57   81.10 2032.57   81.10 2032.57   81.10  187.43    3.75  187.43    3.75  -0.00   0.00 
1 1 1    0   14    7 o 17   31.64    2.98   59.35   10.65   59.35   10.65   59.35   10.65   31.64    2.98   31.64    2.98   0.00   0.00 
1 1 1    0   14    8 o  1   82.69    2.12  395.44   20.17  395.44   20.17  395.44   20.17   82.69    2.12   82.69    2.12  -0.00   0.00 
1 1 1    0   14    9 o 17   69.15    2.04  276.72   16.23  276.72   16.23  276.72   16.23   69.15    2.04   69.15    2.04   0.00   0.00 
1 1 1    0   14   10 f  0  118.12    2.63  807.20   35.80  807.20   35.80  807.20   35.80  118.12    2.63  118.12    2.63  -0.00   0.00 
1 1 1    0   14   11 o 13   27.67    3.91   46.88   11.77   46.88   11.77   46.88   11.77   27.67    3.91   27.67    3.91   0.00   0.00 
1 1 1    0   14   12 o 11  178.13    3.58 1838.18   73.52 1838.18   73.52 1838.18   73.52  178.13    3.58  178.13    3.58  -0.00   0.00 
1 1 1    0   14   13 o  7   12.79    7.28   12.49   16.77   12.49   16.77   12.49   16.77   12.79    7.28   12.79    7.28  -0.00   0.00 
1 1 1    0   14   14 o  6   35.83    3.46   76.35   13.97   76.35   13.97   76.35   13.97   35.83    3.46   35.83    3.46   0.00   0.00 
1 1 1    0   14   15 o  7   87.24    2.48  440.99   24.93  440.99   24.93  440.99   24.93   87.24    2.48   87.24    2.48  -0.00   0.00 
1 1 1    0   14   16 o  9   59.61    1.91  205.93   13.11  205.93   13.11  205.93   13.11   59.61    1.91   59.61    1.91  -0.00   0.00 
1 1 1    0   14   17 o 17   84.51    2.12  413.61   20.68  413.61   20.68  413.61   20.68   84.51    2.12   84.51    2.12   0.00   0.00 
1 1 1    0   14   18 o  3   18.49    4.64   23.23    8.56   23.23    8.56   23.23    8.56   18.49    4.64   18.49    4.64  -0.00   0.00 
1 1 1    0   14   19 o  4   55.96    2.05  181.79   13.22  181.79   13.22  181.79   13.22   55.96    2.05   55.96    2.05   0.00   0.00 
1 1 1    0   14   20 o  6   76.49    2.07  339.28   18.21  339.28   18.21  339.28   18.21   76.49    2.07   76.49    2.07  -0.00   0.00 
1 1 1    0   14   21 o  1  184.46    3.39 1982.68   72.18 1982.68   72.18 1982.68   72.18  184.46    3.39  184.46    3.39  -0.00   0.00 
1 1 1    0   14   22 o  7   20.37    3.74   26.47    7.92   26.47    7.92   26.47    7.92   20.37    3.74   20.37    3.74  -0.00   0.00 
1 1 1    0   14   23 o  7   17.92    6.79   26.01   13.18   26.01   13.18   26.01   13.18   17.92    6.79   17.92    6.79   0.00   0.00 
1 1 1    0   14   24 o 11   92.92    2.09  502.36   22.34  502.36   22.34  502.36   22.34   92.92    2.09   92.92    2.09   0.00   0.00 
1 1 1    0   14   25 o 11    6.19    4.03   -0.34    7.00   -0.34    7.00   -0.34    7.00    6.19    4.03    6.19    4.03   0.00   0.00 
1 1 1    0   14   26 o  4   40.64    2.64   97.94   12.24   97.94   12.24   97.94   12.24   40.64    2.64   40.64    2.64   0.00   0.00 
1 1 1    0   14   27 o  7    6.18    4.01    0.15    6.78    0.15    6.78    0.15    6.78    6.18    4.01    6.18    4.01   0.00   0.00 
1 1 1    0   14   28 o 10   25.88    2.53   40.57    7.38   40.57    7.38   40.57    7.38   25.88    2.53   25.88    2.53   0.00   0.00 
1 1 1    0   14   29 o 13   16.64    4.42   19.84    7.33   19.84    7.33   19.84    7.33   16.64    4.42   16.64    4.42   0.00   0.00 
1 1 1    0   14   30 o 19    6.50    4.10    1.86    6.55    1.86    6.55    1.86    6.55    6.50    4.10    6.50    4.10   0.00   0.00 
1 1 1    0   14   31 o 12    6.22    4.04    0.59    6.94    0.59    6.94    0.59    6.94    6.22    4.04    6.22    4.04   0.00   0.00 
1 1 1    0   15    0 x  1       ?       ?       ?       ?       ?       ?       ?       ?       ?       ?       ?       ?      ?      ? 
1 1 1    0   15    1 o 13   22.43    4.30   32.08    9.95   32.08    9.95   32.08    9.95   22.43    4.30   22.43    4.30   0.00   0.00 
1 1 1    0   15    2 o  3   48.30    2.23  135.54   12.39  135.54   12.39  135.54   12.39   48.30    2.23   48.30    2.23   0.00   0.00 
1 1 1    0   15    3 o 10   75.53    2.07  330.06   17.97  330.06   17.97  330.06   17.97   75.53    2.07   75.53    2.07   0.00   0.00 
1 1 1    0   15    4 o 14   18.30    5.41   23.82    9.93   23.82    9.93   23.82    9.93   18.30    5.41   18.30    5.41   0.00   0.00 
1 1 1    0   15    5 o  5    9.71    5.54    7.00    9.77    7.00    9.77    7.00    9.77    9.71    5.54    9.71    5.54   0.00   0.00 
1 1 1    0   15    6 o  1   66.79    2.07  258.24   15.92  258.24   15.92  258.24   15.92   66.79    2.07   66.79    2.07   0.00   0.00 
1 1 1    0   15    7 o 16   91.94    2.61  489.44   27.62  489.44   27.62  489.44   27.62   91.94    2.61   91.94    2.61   0.00   0.00 
1 1 1    0   15    8 o  8   49.62    3.16  144.06   17.92  144.06   17.92  144.06   17.92   49.62    3.16   49.62    3.16   0.00   0.00 
1 1 1    0   15    9 o 14   30.17    3.79   55.12   12.64   55.12   12.64   55.12   12.64   30.17    3.79   30.17    3.79   0.00   0.00 
1 1 1    0   15   10 o  9   85.27    2.26  420.87   22.15  420.87   22.15  420.87   22.15   85.27    2.26   85.27    2.26   0.00   0.00 
1 1 1    0   15   11 o  2   55.91    2.39  181.58   15.36  181.58   15.36  181.58   15.36   55.91    2.39   55.91    2.39   0.00   0.00 
1 1 1    0   15   12 o  5   21.90    6.53   34.40   14.37   34.40   14.37   34.40   14.37   21.90    6.53   21.90    6.53   0.00   0.00 
1 1 1    0   15   13 o  2   17.16    5.41   21.49    9.41   21.49    9.41   21.49    9.41   17.16    5.41   17.16    5.41   0.00   0.00 
1 1 1    0   15   14 o  6   12.93    6.24   14.38   10.81   14.38   10.81   14.38   10.81   12.93    6.24   12.93    6.24   0.00   0.00 
1 1 1    0   15   15 o 12   13.47    5.61   14.88    8.70   14.88    8.70   14.88    8.70   13.47    5.61   13.47    5.61   0.00   0.00 
1 1 1    0   15   16 o  2   53.29    2.55  165.49   15.59  165.49   15.59  165.49   15.59   53.29    2.55   53.29    2.55   0.00   0.00 
1 1 1    0   15   17 o 14   24.58    3.51   37.13    9.37   37.13    9.37   37.13    9.37   24.58    3.51   24.58    3.51   0.00   0.00 
1 1 1    0   15   18 o 13   89.41    2.21  463.45   22.78  463.45   22.78  463.45   22.78   89.41    2.21   89.41    2.21   0.00   0.00 
1 1 1    0   15   19 o  4   44.13    2.23  113.60   11.29  113.60   11.29  113.60   11.29   44.13    2.23   44.13    2.23  -0.00   0.00 
1 1 1    0   15   20 o  5  102.63    2.82  613.07   33.39  613.07   33.39  613.07   33.39  102.63    2.82  102.63    2.82  -0.00   0.00 
1 1 1    0   15   21 o  6    5.03    3.56   -9.98    8.35   -9.98    8.35   -9.98    8.35    5.03    3.56    5.03    3.56  -0.00   0.00 
1 1 1    0   15   22 o  9   70.05    2.98  287.95   24.02  287.95   24.02  287.95   24.02   70.05    2.98   70.05    2.98   0.00   0.00 
1 1 1    0   15   23 o 15   18.50    4.33   23.18    8.03   23.18    8.03   23.18    8.03   18.50    4.33   18.50    4.33  -0.00   0.00 
1 1 1    0   15   24 o 11   11.42    5.04   11.26    6.96   11.26    6.96   11.26    6.96   11.42    5.04   11.42    5.04   0.00   0.00 
1 1 1    0   15   25 o  2   22.89    3.48   33.01    8.57   33.01    8.57   33.01    8.57   22.89    3.48   22.89    3.48   0.00   0.00 
1 1 1    0   15   26 o 17   13.37    4.98   14.49    7.15   14.49    7.15   14.49    7.15   13.37    4.98   13.37    4.98   0.00   0.00 
1 1 1    0   15   27 o  2   31.89    2.15   60.40    7.82   60.40    7.82   60.40    7.82   31.89    2.15   31.89    2.15  -0.00   0.00 
1 1 1    0   15   28 o  5    8.65    4.62    6.84    6.29    6.84    6.29    6.84    6.29    8.65    4.62    8.65    4.62  -0.00   0.00 
1 1 1    0   15   29 o 13    9.17    4.80    7.95    6.68    7.95    6.68    7.95    6.68    9.17    4.80    9.17    4.80   0.00   0.00 
1 1 1    0   15   30 o  1    9.33    4.79    8.43    6.57    8.43    6.57    8.43    6.57    9.33    4.79    9.33    4.79   0.00   0.00 
1 1 1    0   16    0 o  9  138.40    4.12 1109.82   65.70 1109.82   65.70 1109.82   65.70  138.40    4.12  138.40    4.12  -0.00   0.00 
1 1 1    0   16    1 o  6  126.85    2.73  931.00   39.90  931.00   39.90  931.00   39.90  126.85    2.73  126.85    2.73   0.00   0.00 
1 1 1    0   16    2 o 14   90.60    2.24  474.89   23.41  474.89   23.41  474.89   23.41   90.60    2.24   90.60    2.24  -0.00   0.00 
1 1 1    0   16    3 o 15   78.96    2.17  360.89   19.74  360.89   19.74  360.89   19.74   78.96    2.17   78.96    2.17  -0.00   0.00 
1 1 1    0   16    4 o  1  104.63    2.81  634.04   33.90  634.04   33.90  634.04   33.90  104.63    2.81  104.63    2.81  -0.00   0.00 
1 1 1    0   16    5 o  4   54.19    3.06  171.38   19.00  171.38   19.00  171.38   19.00   54.19    3.06   54.19    3.06  -0.00   0.00 
1 1 1    0   16    6 o 19   34.74    3.98   72.61   15.43   72.61   15.43   72.61   15.43   34.74    3.98   34.74    3.98   0.00   0.00 
1 1 1    0   16    7 o  7   25.19    4.25   39.75   11.31   39.75   11.31   39.75   11.31   25.19    4.25   25.19    4.25  -0.00   0.00 
1 1 1    0   16    8 o  9   59.16    2.59  203.45   17.59  203.45   17.59  203.45   17.59   59.16    2.59   59.16    2.59   0.00   0.00 
1 1 1    0   16    9 o 13  203.72    5.88 2425.72  137.87 2425.72  137.87 2425.72  137.87  203.72    5.88  203.72    5.88  -0.00   0.00 
1 1 1    0   16   10 o 16   41.85    2.99  102.85   14.26  102.85   14.26  102.85   14.26   41.85    2.99   41.85    2.99   0.00   0.00 
1 1 1    0   16   11 o  2    8.20    5.12    2.40    9.89    2.40    9.89    2.40    9.89    8.20    5.12    8.20    5.12   0.00   0.00 
1 1 1    0   16   12 o 18   14.49    5.95   17.11    9.82   17.11    9.82   17.11    9.82   14.49    5.95   14.49    5.95  -0.00   0.00 
1 1 1    0   16   13 o 14   73.29    2.05  311.17   17.34  311.17   17.34  311.17   17.34   73.29    2.05   73.29    2.05   0.00   0.00 
1 1 1    0   16   14 o  1   30.59    3.61   56.54   12.28   56.54   12.28   56.54   12.28   30.59    3.61   30.59    3.61  -0.00   0.00 
1 1 1    0   16   15 o 10   40.45    3.02   96.42   13.89   96.42   13.89   96.42   13.89   40.45    3.02   40.45    3.02  -0.00   0.00 
1 1 1    0   16   16 o  2   16.03    5.85   20.03    9.97   20.03    9.97   20.03    9.97   16.03    5.85   16.03    5.85  -0.00   0.00 
1 1 1    0   16   17 o 10   14.31    5.92   16.88    9.70   16.88    9.70   16.88    9.70   14.31    5.92   14.31    5.92  -0.00   0.00 
1 1 1    0   16   18 o 11   41.27    2.40   99.73   11.34   99.73   11.34   99.73   11.34   41.27    2.40   41.27    2.40  -0.00   0.00 
1 1 1    0   16   19 o 17   23.94    3.97   36.06   10.06   36.06   10.06   36.06   10.06   23.94    3.97   23.94    3.97   0.00   0.00 
1 1 1    0   16   20 o  5    6.30    4.23   -3.14    8.63   -3.14    8.63   -3.14    8.63    6.30    4.23    6.30    4.23   0.00   0.00 
1 1 1    0   16   21 o 14   51.37    3.32  156.55   19.51  156.55   19.51  156.55   19.51   51.37    3.32   51.37    3.32  -0.00   0.00 
1 1 1    0   16   22 o 12   13.66    5.22   15.11    7.77   15.11    7.77   15.11    7.77   13.66    5.22   13.66    5.22   0.00   0.00 
1 1 1    0   16   23 f  0   31.53    2.48   59.14    8.87   59.14    8.87   59.14    8.87   31.53    2.48   31.53    2.48   0.00   0.00 
1 1 1    0   16   24 o 15    9.23    5.22    7.24    8.54    7.24    8.54    7.24    8.54    9.23    5.22    9.23    5.22   0.00   0.00 
1 1 1    0   16   25 o  6   29.61    2.47   52.51    8.28   52.51    8.28   52.51    8.28   29.61    2.47   29.61    2.47   0.00   0.00 
1 1 1    0   16   26 o 17    6.96    4.32    2.65    6.91    2.65    6.91    2.65    6.91    6.96    4.32    6.96    4.32   0.00   0.00 
1 1 1    0   16   27 o  6   10.56    5.05   10.34    7.05   10.34    7.05   10.34    7.05   10.56    5.05   10.56    5.05  -0.00   0.00 
1 1 1    0   16   28 o 18    5.82    3.81   -0.18    6.38   -0.18    6.38   -0.18    6.38    5.82    3.81    5.82    3.81   0.00   0.00 
1 1 1    0   16   29 o  4    9.60    4.82    8.95    6.56    8.95    6.56    8.95    6.56    9.60    4.82    9.60    4.82   0.00   0.00 
1 1 1    0   17    0 x 13       ?       ?       ?       ?       ?       ?       ?       ?       ?       ?       ?       ?      ?      ? 
1 1 1    0   17    1 x  4       ?       ?       ?       ?       ?       ?       ?       ?       ?       ?       ?       ?      ?      ? 
1 1 1    0   17    2 o 18   12.92    7.73   10.40   20.50   10.40   20.50   10.40   20.50   12.92    7.73   12.92    7.73   0.00   0.00 
1 1 1    0   17    3 f  0   46.98    4.53  131.60   24.00  131.60   24.00  131.60   24.00   46.98    4.53   46.98    4.53   0.00   0.00 
1 1 1    0   17    4 f  0   13.32    7.28   14.62   15.96   14.62   15.96   14.62   15.96   13.32    7.28   13.32    7.28  -0.00   0.00 
1 1 1    0   17    5 o 17   10.33    6.41    4.35   15.30    4.35   15.30    4.35   15.30   10.33    6.41   10.33    6.41  -0.00   0.00 
1 1 1    0   17    6 o 12   15.03    6.80   19.14   12.70   19.14   12.70   19.14   12.70   15.03    6.80   15.03    6.80  -0.00   0.00 
1 1 1    0   17    7 o  4   63.49    2.30  233.89   16.78  233.89   16.78  233.89   16.78   63.49    2.30   63.49    2.30   0.00   0.00 
1 1 1    0   17    8 o  1   20.16    5.52   28.32   11.10   28.32   11.10   28.32   11.10   20.16    5.52   20.16    5.52   0.00   0.00 
1 1 1    0   17    9 o 17   31.72    3.39   60.27   12.04   60.27   12.04   60.27   12.04   31.72    3.39   31.72    3.39   0.00   0.00 
1 1 1    0   17   10 o 16   66.38    2.55  256.01   19.46  256.01   19.46  256.01   19.46   66.38    2.55   66.38    2.55  -0.00   0.00 
1 1 1    0   17   11 o  1   37.60    2.76   83.14   11.81   83.14   11.81   83.14   11.81   37.60    2.76   37.60    2.76   0.00   0.00 
1 1 1    0   17   12 o 19   11.85    6.05   12.11   10.42   12.11   10.42   12.11   10.42   11.85    6.05   11.85    6.05   0.00   0.00 
1 1 1    0   17   13 o 11   25.96    6.06   45.31   15.78   45.31   15.78   45.31   15.78   25.96    6.06   25.96    6.06   0.00   0.00 
1 1 1    0   17   14 o 14   26.48    3.83   43.25   10.99   43.25   10.99   43.25   10.99   26.48    3.83   26.48    3.83   0.00   0.00 
1 1 1    0   17   15 o  5   26.38    3.85   43.01   10.98   43.01   10.98   43.01   10.98   26.38    3.85   26.38    3.85  -0.00   0.00 
1 1 1    0   17   16 o  9   32.60    4.03   64.83   14.54   64.83   14.54   64.83   14.54   32.60    4.03   32.60    4.03  -0.00   0.00 
1 1 1    0   17   17 o 16    9.64    5.56    7.05    9.95    7.05    9.95    7.05    9.95    9.64    5.56    9.64    5.56  -0.00   0.00 
1 1 1    0   17   18 o 12    5.78    4.01   -8.00    9.40   -8.00    9.40   -8.00    9.40    5.78    4.01    5.78    4.01  -0.00   0.00 
1 1 1    0   17   19 o  2   41.59    2.41  101.50   11.45  101.50   11.45  101.50   11.45   41.59    2.41   41.59    2.41   0.00   0.00 
1 1 1    0   17   20 o 18   13.13    6.87   15.78   13.65   15.78   13.65   15.78   13.65   13.13    6.87   13.13    6.87   0.00   0.00 
1 1 1    0   17   21 o  1   35.85    2.38   75.96    9.76   75.96    9.76   75.96    9.76   35.85    2.38   35.85    2.38   0.00   0.00 
1 1 1    0   17   22 o 17   12.49    5.23   13.28    7.55   13.28    7.55   13.28    7.55   12.49    5.23   12.49    5.23  -0.00   0.00 
1 1 1    0   17   23 o 10   10.07    5.36    9.23    8.43    9.23    8.43    9.23    8.43   10.07    5.36   10.07    5.36   0.00   0.00 
1 1 1    0   17   24 o  8   36.57    2.16   79.11    9.03   79.11    9.03   79.11    9.03   36.57    2.16   36.57    2.16   0.00   0.00 
1 1 1    0   17   25 o  6    6.98    4.31    2.83    6.82    2.83    6.82    2.83    6.82    6.98    4.31    6.98    4.31  -0.00   0.00 
1 1 1    0   17   26 o  4    7.93    4.61    5.30    6.92    5.30    6.92    5.30    6.92    7.93    4.61    7.93    4.61  -0.00   0.00 
1 1 1    0   17   27 o 16   15.72    4.73   18.83    7.48   18.83    7.48   18.83    7.48   15.72    4.73   15.72    4.73   0.00   0.00 
1 1 1    0   17   28 o  5    9.28    4.97    8.58    7.27    8.58    7.27    8.58    7.27    9.28    4.97    9.28    4.97  -0.00   0.00 
1 1 1    0   17   29 o  6    8.70    5.18    7.04    9.12    7.04    9.12    7.04    9.12    8.70    5.18    8.70    5.18  -0.00   0.00 
1 1 1    0   18    0 o 16   35.49    4.48   76.33   17.54   76.33   17.54   76.33   17.54   35.49    4.48   35.49    4.48   0.00   0.00 
1 1 1    0   18    1 o  1   37.78    2.99   84.17   12.84   84.17   12.84   84.17   12.84   37.78    2.99   37.78    2.99  -0.00   0.00 
1 1 1    0   18    2 o  5   63.42    2.32  233.42   16.89  233.42   16.89  233.42   16.89   63.42    2.32   63.42    2.32   0.00   0.00 
1 1 1    0   18    3 o 18   39.57    2.99   92.21   13.49   92.21   13.49   92.21   13.49   39.57    2.99   39.57    2.99   0.00   0.00 
1 1 1    0   18    4 o 17  101.35    2.46  595.13   28.69  595.13   28.69  595.13   28.69  101.35    2.46  101.35    2.46  -0.00   0.00 
1 1 1    0   18    5 o  7    7.17    4.82   -4.38   11.25   -4.38   11.25   -4.38   11.25    7.17    4.82    7.17    4.82  -0.00   0.00 
1 1 1    0   18    6 o 11   64.32    2.34  240.17   17.28  240.17   17.28  240.17   17.28   64.32    2.34   64.32    2.34   0.00   0.00 
1 1 1    0   18    7 f  0   49.14    2.55  140.84   14.34  140.84   14.34  140.84   14.34   49.14    2.55   49.14    2.55   0.00   0.00 
1 1 1    0   18    8 o  6   31.56    3.45   59.83   12.17   59.83   12.17   59.83   12.17   31.56    3.45   31.56    3.45  -0.00   0.00 
1 1 1    0   18    9 f  0   10.04    5.82    7.33   11.03    7.33   11.03    7.33   11.03   10.04    5.82   10.04    5.82  -0.00   0.00 
1 1 1    0   18   10 f  0   11.33    6.17   10.73   11.40   10.73   11.40   10.73   11.40   11.33    6.17   11.33    6.17  -0.00   0.00 
1 1 1    0   18   11 o 18   37.96    3.04   85.18   13.12   85.18   13.12   85.18   13.12   37.96    3.04   37.96    3.04  -0.00   0.00 
1 1 1    0   18   12 o 10    7.05    4.76   -4.89   11.24   -4.89   11.24   -4.89   11.24    7.05    4.76    7.05    4.76  -0.00   0.00 
1 1 1    0   18   13 o 16   27.61    3.85   46.94   11.58   46.94   11.58   46.94   11.58   27.61    3.85   27.61    3.85  -0.00   0.00 
1 1 1    0   18   14 o 16   10.50    5.95    8.76   11.14    8.76   11.14    8.76   11.14   10.50    5.95   10.50    5.95   0.00   0.00 
1 1 1    0   18   15 o 12   57.97    2.32  195.76   15.45  195.76   15.45  195.76   15.45   57.97    2.32   57.97    2.32  -0.00   0.00 
1 1 1    0   18   16 o  6    9.58    5.65    6.45   10.67    6.45   10.67    6.45   10.67    9.58    5.65    9.58    5.65   0.00   0.00 
1 1 1    0   18   17 o  6   70.55    2.63  290.69   21.34  290.69   21.34  290.69   21.34   70.55    2.63   70.55    2.63  -0.00   0.00 
1 1 1    0   18   18 o 15    9.33    6.04    0.88   15.27    0.88   15.27    0.88   15.27    9.33    6.04    9.33    6.04   0.00   0.00 
1 1 1    0   18   19 o 12   12.08    5.77   13.08    9.21   13.08    9.21   13.08    9.21   12.08    5.77   12.08    5.77  -0.00   0.00 
1 1 1    0   18   20 o  4   18.68    4.84   24.60    9.02   24.60    9.02   24.60    9.02   18.68    4.84   18.68    4.84   0.00   0.00 
1 1 1    0   18   21 o  9   44.22    2.19  115.03   11.09  115.03   11.09  115.03   11.09   44.22    2.19   44.22    2.19   0.00   0.00 
1 1 1    0   18   22 o  2   49.28    2.69  144.34   15.21  144.34   15.21  144.34   15.21   49.28    2.69   49.28    2.69   0.00   0.00 
1 1 1    0   18   23 o 12   44.87    2.70  120.38   13.85  120.38   13.85  120.38   13.85   44.87    2.70   44.87    2.70  -0.00   0.00 
1 1 1    0   18   24 o 10    5.03    3.47   -4.44    6.76   -4.44    6.76   -4.44    6.76    5.03    3.47    5.03    3.47  -0.00   0.00 
1 1 1    0   18   25 o 14    6.17    4.02    0.29    6.93    0.29    6.93    0.29    6.93    6.17    4.02    6.17    4.02   0.00   0.00 
1 1 1    0   18   26 f  0   11.43    5.09   12.05    7.11   12.05    7.11   12.05    7.11   11.43    5.09   11.43    5.09   0.00   0.00 
1 1 1    0   18   27 o 12    6.31    4.12    0.76    7.32    0.76    7.32    0.76    7.32    6.31    4.12    6.31    4.12  -0.00   0.00 
1 1 1    0   18   28 o 10    8.15    5.07    5.28    9.61    5.28    9.61    5.28    9.61    8.15    5.07    8.15    5.07  -0.00   0.00 
1 1 1    0   19    0 x 14       ?       ?       ?       ?       ?       ?       ?       ?       ?       ?       ?       ?      ?      ? 
1 1 1    0   19    1 o 12  136.78    2.97 1085.97   46.82 1085.97   46.82 1085.97   46.82  136.78    2.97  136.78    2.97  -0.00   0.00 
1 1 1    0   19    2 o 14   36.43    3.26   78.80   13.42   78.80   13.42   78.80   13.42   36.43    3.26   36.43    3.26   0.00   0.00 
1 1 1    0   19    3 o 18   11.32    6.34   10.28   12.44   10.28   12.44   10.28   12.44   11.32    6.34   11.32    6.34   0.00   0.00 
1 1 1    0   19    4 o 17   51.25    2.64  153.33   15.52  153.33   15.52  153.33   15.52   51.25    2.64   51.25    2.64  -0.00   0.00 
1 1 1    0   19    5 o  6    7.14    4.82   -5.33   11.63   -5.33   11.63   -5.33   11.63    7.14    4.82    7.14    4.82  -0.00   0.00 
1 1 1    0   19    6 o  4   64.41    2.40  241.21   17.81  241.21   17.81  241.21   17.81   64.41    2.40   64.41    2.40  -0.00   0.00 
1 1 1    0   19    7 o 11   52.78    2.59  162.53   15.67  162.53   15.67  162.53   15.67   52.78    2.59   52.78    2.59  -0.00   0.00 
1 1 1    0   19    8 o 13  106.36    2.60  656.77   31.92  656.77   31.92  656.77   31.92  106.36    2.60  106.36    2.60   0.00   0.00 
1 1 1    0   19    9 o 14   24.72    5.14   40.04   12.93   40.04   12.93   40.04   12.93   24.72    5.14   24.72    5.14  -0.00   0.00 
1 1 1    0   19   10 o 12   31.94    3.81   61.98   13.51   61.98   13.51   61.98   13.51   31.94    3.81   31.94    3.81  -0.00   0.00 
1 1 1    0   19   11 o  6   35.48    3.36   75.27   13.44   75.27   13.44   75.27   13.44   35.48    3.36   35.48    3.36  -0.00   0.00 
1 1 1    0   19   12 o 15   53.59    2.51  167.76   15.47  167.76   15.47  167.76   15.47   53.59    2.51   53.59    2.51  -0.00   0.00 
1 1 1    0   19   13 o 11   22.05    5.77   33.96   12.69   33.96   12.69   33.96   12.69   22.05    5.77   22.05    5.77  -0.00   0.00 
1 1 1    0   19   14 o  2    8.14    5.25    0.35   11.49    0.35   11.49    0.35   11.49    8.14    5.25    8.14    5.25  -0.00   0.00 
1 1 1    0   19   15 o  6    9.88    5.89    6.71   11.80    6.71   11.80    6.71   11.80    9.88    5.89    9.88    5.89  -0.00   0.00 
1 1 1    0   19   16 o  5   33.28    3.35   66.86   12.53   66.86   12.53   66.86   12.53   33.28    3.35   33.28    3.35  -0.00   0.00 
1 1 1    0   19   17 o 18   10.48    6.38    7.31   14.49    7.31   14.49    7.31   14.49   10.48    6.38   10.48    6.38   0.00   0.00 
1 1 1    0   19   18 o 18    8.29    5.30    1.90   11.35    1.90   11.35    1.90   11.35    8.29    5.30    8.29    5.30   0.00   0.00 
1 1 1    0   19   19 o 16   10.66    5.53   10.47    8.81   10.47    8.81   10.47    8.81   10.66    5.53   10.66    5.53  -0.00   0.00 
1 1 1    0   19   20 o  9   56.77    2.38  190.02   15.49  190.02   15.49  190.02   15.49   56.77    2.38   56.77    2.38   0.00   0.00 
1 1 1    0   19   21 o 10   24.95    4.04   40.33   10.72   40.33   10.72   40.33   10.72   24.95    4.04   24.95    4.04  -0.00   0.00 
1 1 1    0   19   22 o  9    8.07    4.75    5.27    7.51    5.27    7.51    5.27    7.51    8.07    4.75    8.07    4.75   0.00   0.00 
1 1 1    0   19   23 o 13   16.57    4.45   20.05    7.35   20.05    7.35   20.05    7.35   16.57    4.45   16.57    4.45   0.00   0.00 
1 1 1    0   19   24 o  4   23.97    2.86   35.83    7.60   35.83    7.60   35.83    7.60   23.97    2.86   23.97    2.86  -0.00   0.00 
1 1 1    0   19   25 o 18    6.94    4.33    2.90    7.08    2.90    7.08    2.90    7.08    6.94    4.33    6.94    4.33   0.00   0.00 
1 1 1    0   19   26 o  9    4.55    3.23   -8.27    7.25   -8.27    7.25   -8.27    7.25    4.55    3.23    4.55    3.23   0.00   0.00 
1 1 1    0   19   27 o  5   11.20    5.65   13.39    9.05   13.39    9.05   13.39    9.05   11.20    5.65   11.20    5.65  -0.00   0.00 
1 1 1    0   20    0 o 14   81.25    3.60  384.86   33.62  384.86   33.62  384.86   33.62   81.25    3.60   81.25    3.60  -0.00   0.00 
1 1 1    0   20    1 o  4   38.52    3.42   88.33   14.92   88.33   14.92   88.33   14.92   38.52    3.42   38.52    3.42   0.00   0.00 
1 1 1    0   20    2 o 12   31.86    4.14   62.14   14.50   62.14   14.50   62.14   14.50   31.86    4.14   31.86    4.14   0.00   0.00 
1 1 1    0   20    3 o 12   37.09    3.45   82.10   14.47   82.10   14.47   82.10   14.47   37.09    3.45   37.09    3.45   0.00   0.00 
1 1 1    0   20    4 f  0    7.94    5.25   -2.54   12.53   -2.54   12.53   -2.54   12.53    7.94    5.25    7.94    5.25  -0.00   0.00 
1 1 1    0   20    5 o 13   10.53    6.18    7.94   12.64    7.94   12.64    7.94   12.64   10.53    6.18   10.53    6.18   0.00   0.00 
1 1 1    0   20    6 o  1   40.20    3.16   95.73   14.44   95.73   14.44   95.73   14.44   40.20    3.16   40.20    3.16  -0.00   0.00 
1 1 1    0   20    7 o 19   79.09    2.44  363.83   22.20  363.83   22.20  363.83   22.20   79.09    2.44   79.09    2.44   0.00   0.00 
1 1 1    0   20    8 o  9   30.92    4.03   58.72   13.71   58.72   13.71   58.72   13.71   30.92    4.03   30.92    4.03  -0.00   0.00 
1 1 1    0   20    9 o 17   14.39    6.82   18.27   12.84   18.27   12.84   18.27   12.84   14.39    6.82   14.39    6.82   0.00   0.00 
1 1 1    0   20   10 o 19   21.81    6.53   34.88   14.31   34.88   14.31   34.88   14.31   21.81    6.53   21.81    6.53   0.00   0.00 
1 1 1    0   20   11 o  6    6.95    4.83  -11.56   13.73  -11.56   13.73  -11.56   13.73    6.95    4.83    6.95    4.83  -0.00   0.00 
1 1 1    0   20   12 o 14   15.36    6.88   20.59   13.01   20.59   13.01   20.59   13.01   15.36    6.88   15.36    6.88   0.00   0.00 
1 1 1    0   20   13 o  2    6.62    4.60  -10.19   12.38  -10.19   12.38  -10.19   12.38    6.62    4.60    6.62    4.60   0.00   0.00 
1 1 1    0   20   14 o  9   10.81    6.24    9.45   12.57    9.45   12.57    9.45   12.57   10.81    6.24   10.81    6.24  -0.00   0.00 
1 1 1    0   20   15 f  0   61.86    3.41  228.04   24.19  228.04   24.19  228.04   24.19   61.86    3.41   61.86    3.41  -0.00   0.00 
1 1 1    0   20   16 o 16    8.02    5.12    1.82   10.56    1.82   10.56    1.82   10.56    8.02    5.12    8.02    5.12  -0.00   0.00 
1 1 1    0   20   17 o 13    9.96    5.53    8.87    9.38    8.87    9.38    8.87    9.38    9.96    5.53    9.96    5.53  -0.00   0.00 
1 1 1    0   20   18 o 17    9.59    5.28    8.31    8.44    8.31    8.44    8.31    8.44    9.59    5.28    9.59    5.28   0.00   0.00 
1 1 1    0   20   19 o  7   11.20    6.80   10.53   16.31   10.53   16.31   10.53   16.31   11.20    6.80   11.20    6.80   0.00   0.00 
1 1 1    0   20   20 o 10   23.31    2.98   33.87    7.66   33.87    7.66   33.87    7.66   23.31    2.98   23.31    2.98  -0.00   0.00 
1 1 1    0   20   21 o 19    8.86    4.82    7.36    6.95    7.36    6.95    7.36    6.95    8.86    4.82    8.86    4.82   0.00   0.00 
1 1 1    0   20   22 o 10   29.95    2.49   54.54    8.46   54.54    8.46   54.54    8.46   29.95    2.49   29.95    2.49   0.00   0.00 
1 1 1    0   20   23 o  3    6.31    4.10    0.65    7.17    0.65    7.17    0.65    7.17    6.31    4.10    6.31    4.10   0.00   0.00 
1 1 1    0   20   24 f  0    7.29    4.49    3.96    7.33    3.96    7.33    3.96    7.33    7.29    4.49    7.29    4.49  -0.00   0.00 
1 1 1    0   20   25 o 12    5.45    3.72   -2.52    7.24   -2.52    7.24   -2.52    7.24    5.45    3.72    5.45    3.72   0.00   0.00 
1 1 1    0   21    0 x  3       ?       ?       ?       ?       ?       ?       ?       ?       ?       ?       ?       ?      ?      ? 
1 1 1    0   21    1 o  1   13.52    7.07   16.27   14.49   16.27   14.49   16.27   14.49   13.52    7.07   13.52    7.07  -0.00   0.00 
1 1 1    0   21    2 o 18   11.23    6.60    9.32   14.46    9.32   14.46    9.32   14.46   11.23    6.60   11.23    6.60   0.00   0.00 
1 1 1    0   21    3 o  7   46.02    3.30  125.47   17.30  125.47   17.30  125.47   17.30   46.02    3.30   46.02    3.30   0.00   0.00 
1 1 1    0   21    4 o  9    7.21    4.97   -9.59   13.74   -9.59   13.74   -9.59   13.74    7.21    4.97    7.21    4.97   0.00   0.00 
1 1 1    0   21    5 o 17   34.99    4.00   74.60   15.61   74.60   15.61   74.60   15.61   34.99    4.00   34.99    4.00  -0.00   0.00 
1 1 1    0   21    6 o 12   30.90    4.67   60.00   15.52   60.00   15.52   60.00   15.52   30.90    4.67   30.90    4.67  -0.00   0.00 
1 1 1    0   21    7 o  5   14.60    7.17   19.24   14.37   19.24   14.37   19.24   14.37   14.60    7.17   14.60    7.17  -0.00   0.00 
1 1 1    0   21    8 o 13   39.67    3.68   94.66   16.49   94.66   16.49   94.66   16.49   39.67    3.68   39.67    3.68   0.00   0.00 
1 1 1    0   21    9 o  8    9.41    5.93    3.31   13.59    3.31   13.59    3.31   13.59    9.41    5.93    9.41    5.93  -0.00   0.00 
1 1 1    0   21   10 o  4    5.99    4.29  -20.48   13.68  -20.48   13.68  -20.48   13.68    5.99    4.29    5.99    4.29  -0.00   0.00 
1 1 1    0   21   11 o  1    7.84    5.25   -3.94   13.29   -3.94   13.29   -3.94   13.29    7.84    5.25    7.84    5.25  -0.00   0.00 
1 1 1    0   21   12 o  6   20.02    7.62   33.69   16.56   33.69   16.56   33.69   16.56   20.02    7.62   20.02    7.62  -0.00   0.00 
1 1 1    0   21   13 o 19   11.62    6.91   11.03   16.20   11.03   16.20   11.03   16.20   11.62    6.91   11.62    6.91   0.00   0.00 
1 1 1    0   21   14 o 18   25.06    4.83   41.83   12.46   41.83   12.46   41.83   12.46   25.06    4.83   25.06    4.83  -0.00   0.00 
1 1 1    0   21   15 o 10    8.67    5.36    4.55   10.60    4.55   10.60    4.55   10.60    8.67    5.36    8.67    5.36  -0.00   0.00 
1 1 1    0   21   16 o  9   12.24    6.05   14.25   10.25   14.25   10.25   14.25   10.25   12.24    6.05   12.24    6.05   0.00   0.00 
1 1 1    0   21   17 o 10    5.73    4.07  -14.22   11.64  -14.22   11.64  -14.22   11.64    5.73    4.07    5.73    4.07  -0.00   0.00 
1 1 1    0   21   18 o  5   34.06    2.31   69.30    8.97   69.30    8.97   69.30    8.97   34.06    2.31   34.06    2.31   0.00   0.00 
1 1 1    0   21   19 o 19   23.82    3.13   35.80    8.19   35.80    8.19   35.80    8.19   23.82    3.13   23.82    3.13   0.00   0.00 
1 1 1    0   21   20 o 13   24.93    3.21   39.56    8.83   39.56    8.83   39.56    8.83   24.93    3.21   24.93    3.21   0.00   0.00 
1 1 1    0   21   21 o  8    6.65    4.23    2.07    7.06    2.07    7.06    2.07    7.06    6.65    4.23    6.65    4.23   0.00   0.00 
1 1 1    0   21   22 o 12    6.37    4.14    0.93    7.27    0.93    7.27    0.93    7.27    6.37    4.14    6.37    4.14   0.00   0.00 
1 1 1    0   21   23 o 18   14.59    5.13   18.31    7.83   18.31    7.83   18.31    7.83   14.59    5.13   14.59    5.13   0.00   0.00 
1 1 1    0   21   24 o 12    9.72    5.04   10.07    7.33   10.07    7.33   10.07    7.33    9.72    5.04    9.72    5.04  -0.00   0.00 
1 1 1    0   22    0 o 13   37.89    6.54   91.99   26.04   91.99   26.04   91.99   26.04   37.89    6.54   37.89    6.54  -0.00   0.00 
1 1 1    0   22    1 o  8   41.96    3.83  106.13   18.15  106.13   18.15  106.13   18.15   41.96    3.83   41.96    3.83  -0.00   0.00 
1 1 1    0   22    2 o 18   12.77    7.10   14.30   15.43   14.30   15.43   14.30   15.43   12.77    7.10   12.77    7.10   0.00   0.00 
1 1 1    0   22    3 o 14   59.40    2.99  207.71   20.34  207.71   20.34  207.71   20.34   59.40    2.99   59.40    2.99   0.00   0.00 
1 1 1    0   22    4 o 18   23.40    6.75   40.13   15.79   40.13   15.79   40.13   15.79   23.40    6.75   23.40    6.75  -0.00   0.00 
1 1 1    0   22    5 o 10   17.23    7.54   26.20   15.61   26.20   15.61   26.20   15.61   17.23    7.54   17.23    7.54  -0.00   0.00 
1 1 1    0   22    6 o 18    7.40    5.12  -10.84   14.94  -10.84   14.94  -10.84   14.94    7.40    5.12    7.40    5.12  -0.00   0.00 
1 1 1    0   22    7 o 17   46.62    3.29  129.56   17.49  129.56   17.49  129.56   17.49   46.62    3.29   46.62    3.29   0.00   0.00 
1 1 1    0   22    8 o  4   14.23    7.16   18.93   14.50   18.93   14.50   18.93   14.50   14.23    7.16   14.23    7.16  -0.00   0.00 
1 1 1    0   22    9 o 13   13.20    7.04   16.41   14.59   16.41   14.59   16.41   14.59   13.20    7.04   13.20    7.04   0.00   0.00 
1 1 1    0   22   10 o 12   12.66    7.45   14.26   18.50   14.26   18.50   14.26   18.50   12.66    7.45   12.66    7.45  -0.00   0.00 
1 1 1    0   22   11 o  5   11.15    6.39   11.18   13.01   11.18   13.01   11.18   13.01   11.15    6.39   11.15    6.39  -0.00   0.00 
1 1 1    0   22   12 o  7   27.94    4.40   50.62   13.14   50.62   13.14   50.62   13.14   27.94    4.40   27.94    4.40  -0.00   0.00 
1 1 1    0   22   13 o 12    8.17    5.25    2.17   11.23    2.17   11.23    2.17   11.23    8.17    5.25    8.17    5.25  -0.00   0.00 
1 1 1    0   22   14 o 10   19.88    6.47   31.85   13.14   31.85   13.14   31.85   13.14   19.88    6.47   19.88    6.47  -0.00   0.00 
1 1 1    0   22   15 o  5   10.63    6.24   10.40   12.89   10.40   12.89   10.40   12.89   10.63    6.24   10.63    6.24  -0.00   0.00 
1 1 1    0   22   16 f  0    5.75    3.89   -2.67    7.61   -2.67    7.61   -2.67    7.61    5.75    3.89    5.75    3.89  -0.00   0.00 
1 1 1    0   22   17 o  6    8.73    4.93    7.07    7.61    7.07    7.61    7.07    7.61    8.73    4.93    8.73    4.93  -0.00   0.00 
1 1 1    0   22   18 o  6    5.79    3.87   -1.26    7.12   -1.26    7.12   -1.26    7.12    5.79    3.87    5.79    3.87   0.00   0.00 
1 1 1    0   22   19 o 15   21.48    3.38   30.26    7.75   30.26    7.75   30.26    7.75   21.48    3.38   21.48    3.38  -0.00   0.00 
1 1 1    0   22   20 o 14    4.81    3.36   -5.50    6.87   -5.50    6.87   -5.50    6.87    4.81    3.36    4.81    3.36   0.00   0.00 
1 1 1    0   22   21 f  0    7.07    4.51    2.90    8.16    2.90    8.16    2.90    8.16    7.07    4.51    7.07    4.51  -0.00   0.00 
1 1 1    0   22   22 o 18    6.93    4.39    3.36    7.54    3.36    7.54    3.36    7.54    6.93    4.39    6.93    4.39   0.00   0.00 
1 1 1    0   22   23 o 17    5.44    3.78   -4.41    8.35   -4.41    8.35   -4.41    8.35    5.44    3.78    5.44    3.78   0.00   0.00 
1 1 1    0   23    0 x  3       ?       ?       ?       ?       ?       ?       ?       ?       ?       ?       ?       ?      ?      ? 
1 1 1    0   23    1 o 19    8.79    5.84   -2.08   15.71   -2.08   15.71   -2.08   15.71    8.79    5.84    8.79    5.84  -0.00   0.00 
1 1 1    0   23    2 o  9   51.87    3.22  160.57   19.07  160.57   19.07  160.57   19.07   51.87    3.22   51.87    3.22  -0.00   0.00 
1 1 1    0   23    3 o  8   13.50    7.25   17.45   15.53   17.45   15.53   17.45   15.53   13.50    7.25   13.50    7.25  -0.00   0.00 
1 1 1    0   23    4 o 19    9.38    6.10    1.36   15.84    1.36   15.84    1.36   15.84    9.38    6.10    9.38    6.10   0.00   0.00 
1 1 1    0   23    5 o 14    8.42    5.68   -4.44   15.95   -4.44   15.95   -4.44   15.95    8.42    5.68    8.42    5.68  -0.00   0.00 
1 1 1    0   23    6 o  4   12.70    7.76   13.64   21.60   13.64   21.60   13.64   21.60   12.70    7.76   12.70    7.76  -0.00   0.00 
1 1 1    0   23    7 o 16   20.66    8.87   41.37   21.64   41.37   21.64   41.37   21.64   20.66    8.87   20.66    8.87  -0.00   0.00 
1 1 1    0   23    8 o  2    6.25    4.41  -12.87   12.67  -12.87   12.67  -12.87   12.67    6.25    4.41    6.25    4.41   0.00   0.00 
1 1 1    0   23    9 o  2   16.89    6.44   24.49   11.81   24.49   11.81   24.49   11.81   16.89    6.44   16.89    6.44   0.00   0.00 
1 1 1    0   23   10 o  2   51.13    2.69  156.20   15.75  156.20   15.75  156.20   15.75   51.13    2.69   51.13    2.69   0.00   0.00 
1 1 1    0   23   11 o 12   10.86    6.79    9.11   17.49    9.11   17.49    9.11   17.49   10.86    6.79   10.86    6.79  -0.00   0.00 
1 1 1    0   23   12 o 13    5.82    4.21  -26.24   15.16  -26.24   15.16  -26.24   15.16    5.82    4.21    5.82    4.21  -0.00   0.00 
1 1 1    0   23   13 o  5   11.41    5.79   12.83    9.52   12.83    9.52   12.83    9.52   11.41    5.79   11.41    5.79   0.00   0.00 
1 1 1    0   23   14 o  9    7.17    4.48    2.95    7.61    2.95    7.61    2.95    7.61    7.17    4.48    7.17    4.48   0.00   0.00 
1 1 1    0   23   15 o 12    6.79    4.33    1.94    7.52    1.94    7.52    1.94    7.52    6.79    4.33    6.79    4.33  -0.00   0.00 
1 1 1    0   23   16 f  0    5.16    3.58   -4.79    7.39   -4.79    7.39   -4.79    7.39    5.16    3.58    5.16    3.58  -0.00   0.00 
1 1 1    0   23   17 o  4   11.95    5.23   13.63    7.51   13.63    7.51   13.63    7.51   11.95    5.23   11.95    5.23  -0.00   0.00 
1 1 1    0   23   18 o  6   13.97    5.30   17.28    8.01   17.28    8.01   17.28    8.01   13.97    5.30   13.97    5.30   0.00   0.00 
1 1 1    0   23   19 o 19    6.47    4.15    1.91    7.05    1.91    7.05    1.91    7.05    6.47    4.15    6.47    4.15  -0.00   0.00 
1 1 1    0   23   20 o 17    9.35    4.89    9.45    6.93    9.45    6.93    9.45    6.93    9.35    4.89    9.35    4.89  -0.00   0.00 
1 1 1    0   23   21 o 11    5.11    3.54   -3.38    7.09   -3.38    7.09   -3.38    7.09    5.11    3.54    5.11    3.54   0.00   0.00 
1 1 1    0   24    0 x 12       ?       ?       ?       ?       ?       ?       ?       ?       ?       ?       ?       ?      ?      ? 
1 1 1    0   24    1 x  7       ?       ?       ?       ?       ?       ?       ?       ?       ?       ?       ?       ?      ?      ? 
1 1 1    0   24    2 x  6       ?       ?       ?       ?       ?       ?       ?       ?       ?       ?       ?       ?      ?      ? 
1 1 1    0   24    3 o 19    9.05    6.32  -13.80   24.10  -13.80   24.10  -13.80   24.10    9.05    6.32    9.05    6.32  -0.00   0.00 
1 1 1    0   24    4 o 10   10.41    6.77    4.99   19.59    4.99   19.59    4.99   19.59   10.41    6.77   10.41    6.77   0.00   0.00 
1 1 1    0   24    5 o  4   21.31    8.62   44.26   20.73   44.26   20.73   44.26   20.73   21.31    8.62   21.31    8.62  -0.00   0.00 
1 1 1    0   24    6 o  6   27.37    7.76   60.88   21.21   60.88   21.21   60.88   21.21   27.37    7.76   27.37    7.76  -0.00   0.00 
1 1 1    0   24    7 o  2   10.85    6.84    9.25   18.14    9.25   18.14    9.25   18.14   10.85    6.84   10.85    6.84   0.00   0.00 
1 1 1    0   24    8 o 16    7.35    5.08   -7.09   14.43   -7.09   14.43   -7.09   14.43    7.35    5.08    7.35    5.08  -0.00   0.00 
1 1 1    0   24    9 o 17    6.38    4.38   -5.22   10.50   -5.22   10.50   -5.22   10.50    6.38    4.38    6.38    4.38  -0.00   0.00 
1 1 1    0   24   10 o  5   12.99    5.87   16.12    9.46   16.12    9.46   16.12    9.46   12.99    5.87   12.99    5.87   0.00   0.00 
1 1 1    0   24   11 o 18    4.17    3.03  -15.87    8.16  -15.87    8.16  -15.87    8.16    4.17    3.03    4.17    3.03  -0.00   0.00 
1 1 1    0   24   12 o  2    6.34    4.17    0.07    7.75    0.07    7.75    0.07    7.75    6.34    4.17    6.34    4.17   0.00   0.00 
1 1 1    0   24   13 f  0    4.81    3.40   -7.70    7.64   -7.70    7.64   -7.70    7.64    4.81    3.40    4.81    3.40  -0.00   0.00 
1 1 1    0   24   14 o  5    8.07    4.77    6.12    7.62    6.12    7.62    6.12    7.62    8.07    4.77    8.07    4.77   0.00   0.00 
1 1 1    0   24   15 o 12    6.40    4.19    0.96    7.68    0.96    7.68    0.96    7.68    6.40    4.19    6.40    4.19   0.00   0.00 
1 1 1    0   24   16 o  5    5.52    3.76   -2.53    7.40   -2.53    7.40   -2.53    7.40    5.52    3.76    5.52    3.76  -0.00   0.00 
1 1 1    0   24   17 o  7   10.40    5.18   11.41    7.53   11.41    7.53   11.41    7.53   10.40    5.18   10.40    5.18  -0.00   0.00 
1 1 1    0   24   18 o 11    8.10    4.70    7.08    7.17    7.08    7.17    7.08    7.17    8.10    4.70    8.10    4.70  -0.00   0.00 
1 1 1    0   24   19 o 19    8.43    4.73    8.02    6.94    8.02    6.94    8.02    6.94    8.43    4.73    8.43    4.73  -0.00   0.00 
1 1 1    0   24   20 o  3    8.80    5.47    9.49   11.13    9.49   11.13    9.49   11.13    8.80    5.47    8.80    5.47  -0.00   0.00 
1 1 1    0   25    0 x  0       ?       ?       ?       ?       ?       ?       ?       ?       ?       ?       ?       ?      ?      ? 
1 1 1    0   25    1 o  4    8.71    5.59    4.03   12.79    4.03   12.79    4.03   12.79    8.71    5.59    8.71    5.59   0.00   0.00 
1 1 1    0   25    2 o  1    9.14    5.69    6.43   12.07    6.43   12.07    6.43   12.07    9.14    5.69    9.14    5.69   0.00   0.00 
1 1 1    0   25    3 o 12    5.95    4.20  -11.19   11.66  -11.19   11.66  -11.19   11.66    5.95    4.20    5.95    4.20  -0.00   0.00 
1 1 1    0   25    4 o 14    6.91    4.69   -3.23   11.30   -3.23   11.30   -3.23   11.30    6.91    4.69    6.91    4.69   0.00   0.00 
1 1 1    0   25    5 o 18    8.92    5.38    6.94   10.08    6.94   10.08    6.94   10.08    8.92    5.38    8.92    5.38   0.00   0.00 
1 1 1    0   25    6 o 12    6.19    4.23   -3.59    9.43   -3.59    9.43   -3.59    9.43    6.19    4.23    6.19    4.23   0.00   0.00 
1 1 1    0   25    7 o 18    9.03    5.31    7.76    9.37    7.76    9.37    7.76    9.37    9.03    5.31    9.03    5.31   0.00   0.00 
1 1 1    0   25    8 o 14   12.54    5.78   15.66    9.17   15.66    9.17   15.66    9.17   12.54    5.78   12.54    5.78  -0.00   0.00 
1 1 1    0   25    9 o 17    5.13    3.62   -8.26    8.63   -8.26    8.63   -8.26    8.63    5.13    3.62    5.13    3.62   0.00   0.00 
1 1 1    0   25   10 o 10    7.94    4.80    5.63    8.09    5.63    8.09    5.63    8.09    7.94    4.80    7.94    4.80  -0.00   0.00 
1 1 1    0   25   11 o  1    8.92    5.04    8.39    7.94    8.39    7.94    8.39    7.94    8.92    5.04    8.92    5.04   0.00   0.00 
1 1 1    0   25   12 o  3   11.85    5.28   13.99    7.65   13.99    7.65   13.99    7.65   11.85    5.28   11.85    5.28  -0.00   0.00 
1 1 1    0   25   13 o 10    6.85    4.36    2.90    7.57    2.90    7.57    2.90    7.57    6.85    4.36    6.85    4.36   0.00   0.00 
1 1 1    0   25   14 o  1    7.57    4.67    5.02    7.96    5.02    7.96    5.02    7.96    7.57    4.67    7.57    4.67  -0.00   0.00 
1 1 1    0   25   15 o 11    7.66    4.65    5.82    7.63    5.82    7.63    5.82    7.63    7.66    4.65    7.66    4.65  -0.00   0.00 
1 1 1    0   25   16 o  4    4.18    3.01   -9.37    7.03   -9.37    7.03   -9.37    7.03    4.18    3.01    4.18    3.01   0.00   0.00 
1 1 1    0   25   17 o  5    5.32    3.64   -1.78    7.11   -1.78    7.11   -1.78    7.11    5.32    3.64    5.32    3.64   0.00   0.00 
1 1 1    0   25   18 o  1    7.67    5.08    5.08   11.80    5.08   11.80    5.08   11.80    7.67    5.08    7.67    5.08  -0.00   0.00 
1 1 1    0   26    0 o 14    7.86    5.19   -0.28   12.17   -0.28   12.17   -0.28   12.17    7.86    5.19    7.86    5.19  -0.00   0.00 
1 1 1    0   26    1 o  1   10.74    5.55   12.39    8.82   12.39    8.82   12.39    8.82   10.74    5.55   10.74    5.55  -0.00   0.00 
1 1 1    0   26    2 o  2    6.60    4.36    0.53    8.61    0.53    8.61    0.53    8.61    6.60    4.36    6.60    4.36   0.00   0.00 
1 1 1    0   26    3 o 16   12.72    5.79   16.59    9.22   16.59    9.22   16.59    9.22   12.72    5.79   12.72    5.79   0.00   0.00 
1 1 1    0   26    4 o 15    5.65    3.91   -4.57    8.77   -4.57    8.77   -4.57    8.77    5.65    3.91    5.65    3.91   0.00   0.00 
1 1 1    0   26    5 o  3    5.14    3.63   -7.32    8.54   -7.32    8.54   -7.32    8.54    5.14    3.63    5.14    3.63   0.00   0.00 
1 1 1    0   26    6 o 18    8.49    5.07    7.44    8.80    7.44    8.80    7.44    8.80    8.49    5.07    8.49    5.07  -0.00   0.00 
1 1 1    0   26    7 o 19    7.16    4.59    3.44    8.52    3.44    8.52    3.44    8.52    7.16    4.59    7.16    4.59  -0.00   0.00 
1 1 1    0   26    8 o 19   10.69    5.55   13.03    8.86   13.03    8.86   13.03    8.86   10.69    5.55   10.69    5.55  -0.00   0.00 
1 1 1    0   26    9 o 10    7.16    4.62    3.23    8.89    3.23    8.89    3.23    8.89    7.16    4.62    7.16    4.62  -0.00   0.00 
1 1 1    0   26   10 o 17    6.24    4.12    0.75    7.68    0.75    7.68    0.75    7.68    6.24    4.12    6.24    4.12   0.00   0.00 
1 1 1    0   26   11 f  0    6.95    4.45    3.32    7.99    3.32    7.99    3.32    7.99    6.95    4.45    6.95    4.45  -0.00   0.00 
1 1 1    0   26   12 o 10    7.43    4.60    5.35    7.84    5.35    7.84    5.35    7.84    7.43    4.60    7.43    4.60  -0.00   0.00 
1 1 1    0   26   13 o 12    5.77    3.87    0.16    7.25    0.16    7.25    0.16    7.25    5.77    3.87    5.77    3.87  -0.00   0.00 
1 1 1    0   26   14 o  3    5.72    3.87   -0.14    7.54   -0.14    7.54   -0.14    7.54    5.72    3.87    5.72    3.87   0.00   0.00 
1 1 1    0   26   15 o  4    8.55    4.83    9.03    7.28    9.03    7.28    9.03    7.28    8.55    4.83    8.55    4.83   0.00   0.00 
1 1 1    0   27    0 x 13       ?       ?       ?       ?       ?       ?       ?       ?       ?       ?       ?       ?      ?      ? 
1 1 1    0   27    1 o  8    7.12    4.58    3.63    8.67    3.63    8.67    3.63    8.67    7.12    4.58    7.12    4.58   0.00   0.00 
1 1 1    0   27    2 o  3    5.12    3.60   -5.93    8.21   -5.93    8.21   -5.93    8.21    5.12    3.60    5.12    3.60  -0.00   0.00 
1 1 1    0   27    3 o  7    7.38    4.66    4.69    8.43    4.69    8.43    4.69    8.43    7.38    4.66    7.38    4.66   0.00   0.00 
1 1 1    0   27    4 f  0    5.13    3.59   -5.04    7.87   -5.04    7.87   -5.04    7.87    5.13    3.59    5.13    3.59   0.00   0.00 
1 1 1    0   27    5 f  0    5.51    3.80   -3.10    8.10   -3.10    8.10   -3.10    8.10    5.51    3.80    5.51    3.80   0.00   0.00 
1 1 1    0   27    6 o 18   10.66    5.52   13.43    8.77   13.43    8.77   13.43    8.77   10.66    5.52   10.66    5.52  -0.00   0.00 
1 1 1    0   27    7 o 14    7.56    4.74    5.55    8.61    5.55    8.61    5.55    8.61    7.56    4.74    7.56    4.74  -0.00   0.00 
1 1 1    0   27    8 o 13    5.38    3.72   -2.97    7.93   -2.97    7.93   -2.97    7.93    5.38    3.72    5.38    3.72   0.00   0.00 
1 1 1    0   27    9 o 18    4.47    3.21   -9.78    8.05   -9.78    8.05   -9.78    8.05    4.47    3.21    4.47    3.21   0.00   0.00 
1 1 1    0   27   10 o  9    6.87    4.39    4.58    7.79    4.58    7.79    4.58    7.79    6.87    4.39    6.87    4.39  -0.00   0.00 
1 1 1    0   27   11 o 12    5.96    3.99    1.40    7.56    1.40    7.56    1.40    7.56    5.96    3.99    5.96    3.99   0.00   0.00 
1 1 1    0   27   12 o 12    5.84    3.93    0.81    7.62    0.81    7.62    0.81    7.62    5.84    3.93    5.84    3.93   0.00   0.00 
1 1 1    0   27   13 o  3    4.17    3.03  -12.10    8.02  -12.10    8.02  -12.10    8.02    4.17    3.03    4.17    3.03  -0.00   0.00 
1 1 1    0   28    0 o  3    7.69    5.11    1.76   12.10    1.76   12.10    1.76   12.10    7.69    5.11    7.69    5.11  -0.00   0.00 
1 1 1    0   28    1 o 19    5.43    3.78   -2.46    8.38   -2.46    8.38   -2.46    8.38    5.43    3.78    5.43    3.78   0.00   0.00 
1 1 1    0   28    2 o 16    5.27    3.69   -3.41    8.35   -3.41    8.35   -3.41    8.35    5.27    3.69    5.27    3.69   0.00   0.00 
1 1 1    0   28    3 o  2    8.60    5.10   10.51    8.78   10.51    8.78   10.51    8.78    8.60    5.10    8.60    5.10   0.00   0.00 
1 1 1    0   28    4 o  7    7.46    4.74    7.04    8.87    7.04    8.87    7.04    8.87    7.46    4.74    7.46    4.74  -0.00   0.00 
1 1 1    0   28    5 o  3    5.73    3.93   -0.19    8.34   -0.19    8.34   -0.19    8.34    5.73    3.93    5.73    3.93  -0.00   0.00 
1 1 1    0   28    6 o 17    5.77    3.96   -0.17    8.57   -0.17    8.57   -0.17    8.57    5.77    3.96    5.77    3.96   0.00   0.00 
1 1 1    0   28    7 o  1    8.33    5.00   10.12    8.65   10.12    8.65   10.12    8.65    8.33    5.00    8.33    5.00  -0.00   0.00 
1 1 1    0   28    8 o  4    4.73    3.36   -5.90    7.89   -5.90    7.89   -5.90    7.89    4.73    3.36    4.73    3.36  -0.00   0.00 
1 1 1    0   28    9 o  6    7.11    4.49    6.22    7.84    6.22    7.84    6.22    7.84    7.11    4.49    7.11    4.49  -0.00   0.00 
1 1 1    1    0    0 x 15       ?       ?       ?       ?       ?       ?       ?       ?       ?       ?       ?       ?      ?      ? 
1 1 1    1    0    1 o  7  114.78    2.56  761.24   33.91  761.24   33.91  761.24   33.91  114.78    2.56  114.78    2.56  -0.00   0.00 
1 1 1    1    0    2 o 18  219.46    4.23 2782.34  107.11 2782.34  107.11 2782.34  107.11  219.46    4.23  219.46    4.23   0.00   0.00 
1 1 1    1    0    3 o  4  298.76    6.66 5161.19  229.34 5161.19  229.34 5161.19  229.34  298.76    6.66  298.76    6.66  -0.00   0.00 
1 1 1    1    0    4 o  7   59.05    1.17  201.42    7.99  201.42    7.99  201.42    7.99   59.05    1.17   59.05    1.17   0.00   0.00 
1 1 1    1    0    5 o  7  407.92    7.88 9621.94  370.75 9621.94  370.75 9621.94  370.75  407.92    7.88  407.92    7.88   0.00   0.00 
1 1 1    1    0    6 o 18  272.62    5.27 4294.74  165.46 4294.74  165.46 4294.74  165.46  272.62    5.27  272.62    5.27   0.00   0.00 
1 1 1    1    0    7 o 13  846.57   16.45 41706.31 1604.84 41706.31 1604.84 41706.31 1604.84  846.57   16.45  846.57   16.45  -0.00   0.00 
1 1 1    1    0    8 o 12  222.36    4.30 2857.30  110.25 2857.30  110.25 2857.30  110.25  222.36    4.30  222.36    4.30   0.00   0.00 
1 1 1    1    0    9 o  3  426.33    8.25 10525.88  405.31 10525.88  405.31 10525.88  405.31  426.33    8.25  426.33    8.25  -0.00   0.00 
1 1 1    1    0   10 o  3   70.96    1.45  290.87   11.90  290.87   11.90  290.87   11.90   70.96    1.45   70.96    1.45   0.00   0.00 
1 1 1    1    0   11 o  3  302.05    8.28 5283.80  288.00 5283.80  288.00 5283.80  288.00  302.05    8.28  302.05    8.28   0.00   0.00 
1 1 1    1    0   12 o 10  222.79    4.99 2868.98  128.07 2868.98  128.07 2868.98  128.07  222.79    4.99  222.79    4.99   0.00   0.00 
1 1 1    1    0   13 o 12  104.79    2.08  634.29   25.17  634.29   25.17  634.29   25.17  104.79    2.08  104.79    2.08  -0.00   0.00 
1 1 1    1    0   14 o  6  676.99   13.11 26582.57 1023.03 26582.57 1023.03 26582.57 1023.03  676.99   13.11  676.99   13.11  -0.00   0.00 
1 1 1    1    0   15 o  8  261.15    5.06 3941.62  152.37 3941.62  152.37 3941.62  152.37  261.15    5.06  261.15    5.06  -0.00   0.00 
1 1 1    1    0   16 o 11  176.60    3.44 1801.95   70.10 1801.95   70.10 1801.95   70.10  176.60    3.44  176.60    3.44  -0.00   0.00 
1 1 1    1    0   17 o 17  166.51    3.26 1602.10   62.51 1602.10   62.51 1602.10   62.51  166.51    3.26  166.51    3.26  -0.00   0.00 
1 1 1    1    0   18 o  8  243.52    4.73 3430.52  132.78 3430.52  132.78 3430.52  132.78  243.52    4.73  243.52    4.73  -0.00   0.00 
1 1 1    1    0   19 o 18  103.11    2.09  614.30   24.86  614.30   24.86  614.30   24.86  103.11    2.09  103.11    2.09   0.00   0.00 
1 1 1    1    0   20 o 13  132.51    2.63 1014.98   40.24 1014.98   40.24 1014.98   40.24  132.51    2.63  132.51    2.63   0.00   0.00 
1 1 1    1    0   21 o 11  147.41    4.13 1259.84   70.07 1259.84   70.07 1259.84   70.07  147.41    4.13  147.41    4.13   0.00   0.00 
1 1 1    1    0   22 o 12   79.11    2.42  362.40   22.02  362.40   22.02  362.40   22.02   79.11    2.42   79.11    2.42   0.00   0.00 
1 1 1    1    0   23 o 12  182.84    3.59 1936.39   75.66 1936.39   75.66 1936.39   75.66  182.84    3.59  182.84    3.59  -0.00   0.00 
1 1 1    1    0   24 o 10    9.15    4.02    6.95    4.44    6.95    4.44    6.95    4.44    9.15    4.02    9.15    4.02  -0.00   0.00 
1 1 1    1    0   25 o 16  148.01    2.95 1268.88   50.30 1268.88   50.30 1268.88   50.30  148.01    2.95  148.01    2.95  -0.00   0.00 
1 1 1    1    0   26 o  9   45.74    1.44  121.13    7.57  121.13    7.57  121.13    7.57   45.74    1.44   45.74    1.44  -0.00   0.00 
1 1 1    1    0   27 o 11   38.26    1.52   84.95    6.67   84.95    6.67   84.95    6.67   38.26    1.52   38.26    1.52   0.00   0.00 
1 1 1    1    0   28 o 19   11.74    3.98   10.34    4.82   10.34    4.82   10.34    4.82   11.74    3.98   11.74    3.98   0.00   0.00 
1 1 1    1    0   29 o  5    7.17    3.95    4.16    4.76    4.16    4.76    4.16    4.76    7.17    3.95    7.17    3.95  -0.00   0.00 
1 1 1    1    0   30 o 17   41.81    2.15  102.18   10.29  102.18   10.29  102.18   10.29   41.81    2.15   41.81    2.15  -0.00   0.00 
1 1 1    1    0   31 o  9   17.30    3.38   19.34    6.01   19.34    6.01   19.34    6.01   17.30    3.38   17.30    3.38  -0.00   0.00 
1 1 1    1    0   32 o 18   13.01    3.91   12.27    5.11   12.27    5.11   12.27    5.11   13.01    3.91   13.01    3.91  -0.00   0.00 
1 1 1    1    0   33 o 19   35.22    1.73   72.58    6.99   72.58    6.99   72.58    6.99   35.22    1.73   35.22    1.73   0.00   0.00 
1 1 1    1    0   34 o  2   12.10    4.28   11.43    5.43   11.43    5.43   11.43    5.43   12.10    4.28   12.10    4.28   0.00   0.00 
1 1 1    1    0   35 o 10   36.84    1.81   79.73    7.63   79.73    7.63   79.73    7.63   36.84    1.81   36.84    1.81   0.00   0.00 
1 1 1    1    1    0 x  4       ?       ?       ?       ?       ?       ?       ?       ?       ?       ?       ?       ?      ?      ? 
1 1 1    1    1    1 f  0  467.29   10.43 12653.36  562.39 13164.80 1010.70 12424.00  676.85  473.98   18.52  462.35   12.70  11.62  22.46 
1 1 1    1    1    2 o 12   69.34    1.56  277.36   12.51  292.60   22.70  270.71   14.99   71.16    2.77   68.47    1.90   2.68   3.36 
1 1 1    1    1    3 o 14  380.88    4.90 8376.69  215.36 8756.83  300.89 7977.38  308.38  389.26    6.70  371.48    7.20  17.78   9.83 
1 1 1    1    1    4 o  6  363.02    5.29 7610.65  221.52 7711.31  296.59 7483.66  333.14  365.25    7.04  359.70    8.03   5.54  10.68 
1 1 1    1    1    5 o 18  208.33    2.84 2504.37   68.30 2490.91   96.12 2518.10   97.06  207.73    4.01  208.86    4.03  -1.13   5.68 
1 1 1    1    1    6 o 16  535.44    7.31 16579.84  451.77 16111.70  622.56 17100.59  656.60  527.18   10.24  543.06   10.48 -15.87  14.65 
1 1 1    1    1    7 o 14  179.10    2.45 1851.08   50.71 1749.17   67.94 1979.28   76.20  174.08    3.38  185.17    3.57 -11.09   4.92 
1 1 1    1    1    8 o 13  442.76    6.04 11340.58  308.77 11548.14  443.96 11146.13  429.71  446.14    8.63  438.35    8.50   7.80  12.11 
1 1 1    1    1    9 o  9  229.43    3.13 3038.97   82.98 2976.50  115.07 3106.66  119.77  226.97    4.39  231.88    4.48  -4.90   6.27 
1 1 1    1    1   10 o  7   57.50    1.42  190.78    9.40    0.00    0.00  190.78    9.40       ?       ?   57.50    1.42      ?      ? 
1 1 1    1    1   11 o 17  235.70    4.09 3207.41  111.16 3465.92  153.79 2924.55  160.87  244.94    5.44  224.86    6.21  20.08   8.25 
1 1 1    1    1   12 o  8  417.12    6.09 10051.71  292.93 10490.33  402.95 9560.12  426.59  425.86    8.20  406.42    9.10  19.45  12.25 
1 1 1    1    1   13 o 14  165.49    2.28 1580.24   43.48 1518.18   59.23 1652.78   64.03  162.20    3.17  169.23    3.28  -7.03   4.56 
1 1 1    1    1   14 o 12  412.49    5.63 9831.06  267.83 9835.82  378.93 9826.30  378.60  412.26    7.97  412.06    7.96   0.20  11.26 
1 1 1    1    1   15 o 12  270.34    3.70 4219.56  115.36 4424.49  170.38 4046.07  156.76  276.70    5.34  264.62    5.13  12.08   7.41 
1 1 1    1    1   16 o 12  394.36    5.39 8991.59  245.02 9009.07  347.15 8974.24  345.87  394.30    7.63  393.54    7.62   0.76  10.78 
1 1 1    1    1   17 o 13  405.84    5.55 9532.56  259.73 9520.25  366.95 9544.91  367.69  404.90    7.86  405.42    7.86  -0.52  11.11 
1 1 1    1    1   18 o  9  218.63    3.00 2761.18   75.74 2809.71  108.85 2715.63  105.44  220.38    4.28  216.67    4.22   3.71   6.01 
1 1 1    1    1   19 o 12  192.52    2.65 2141.11   58.91 2084.45   81.26 2203.88   85.53  189.82    3.71  195.17    3.80  -5.35   5.31 
1 1 1    1    1   20 o 15  256.05    3.52 3794.69  103.93 3870.75  149.63 3723.78  144.47  258.16    5.02  253.24    4.94   4.92   7.05 
1 1 1    1    1   21 f  0   72.60    1.58  304.29   13.27  308.82   19.00  299.97   18.55   73.07    2.26   72.02    2.23   1.05   3.18 
1 1 1    1    1   22 o  3   69.94    1.40  282.39   11.30  282.39   17.88  282.40   14.58   69.87    2.22   69.90    1.81  -0.03   2.87 
1 1 1    1    1   23 f  0   92.49    1.36  493.88   14.49  510.85   21.07  478.64   19.97   94.02    1.94   91.01    1.90   3.01   2.72 
1 1 1    1    1   24 o  7   75.49    1.18  328.98   10.29  372.32   15.96  298.17   13.45   80.27    1.72   71.84    1.62   8.43   2.37 
1 1 1    1    1   25 f  0   63.22    1.15  230.76    8.36  272.06   14.34  209.48   10.29   68.57    1.81   60.22    1.48   8.36   2.34 
1 1 1    1    1   26 o 17   30.55    1.12   53.95    3.94   66.30    5.91   44.05    5.29   33.83    1.52   27.55    1.67   6.28   2.26 
1 1 1    1    1   27 o  7   27.35    1.23   43.29    3.87   51.93    5.61   35.45    5.34   29.92    1.63   24.67    1.89   5.25   2.50 
1 1 1    1    1   28 o 16   41.63    1.04  100.10    4.99  114.30    7.42   88.36    6.74   44.43    1.45   39.06    1.50   5.38   2.08 
1 1 1    1    1   29 o 10   58.44    1.08  197.43    7.31  193.14   10.21  201.95   10.48   57.72    1.53   59.02    1.54  -1.30   2.17 
1 1 1    1    1   30 o  7   36.36    1.51   76.82    6.33   92.30    9.72   65.42    8.34   39.73    2.13   33.41    2.18   6.31   3.04 
1 1 1    1    1   31 o  6   14.64    2.42   12.88    3.95   13.76    5.60   12.01    5.57   14.93    3.33   13.92    3.48   1.00   4.82 
1 1 1    1    1   32 o 11   18.22    1.76   19.54    3.64   19.73    5.03   19.33    5.28   18.14    2.47   17.90    2.64   0.24   3.61 
1 1 1    1    1   33 o 10   54.64    1.13  173.28    7.13  185.80   10.45  162.37    9.76   56.38    1.61   52.70    1.61   3.68   2.27 
1 1 1    1    1   34 o  6   42.97    1.12  107.29    5.56  113.01    8.03  101.99    7.72   43.95    1.59   41.75    1.61   2.21   2.26 
1 1 1    1    1   35 o 19   28.63    1.43   48.09    4.70   55.73    6.83   41.23    6.47   30.62    1.94   26.23    2.16   4.39   2.90 
1 1 1    1    2    0 o 13  210.59    4.07 2561.98   98.76 2561.98   98.76 2561.98   98.76  210.59    4.07  210.59    4.07  -0.00   0.00 
1 1 1    1    2    1 o  6  161.54    2.21 1505.58   41.24 1574.10   69.96 1469.10   51.05  165.14    3.67  159.56    2.77   5.58   4.60 
1 1 1    1    2    2 o  7  239.91    2.93 3321.45   81.16 3188.66  110.50 3476.97  119.58  235.03    4.08  245.42    4.22 -10.39   5.87 
1 1 1    1    2    3 o  5  360.41    4.41 7499.02  183.29 7880.44  271.05 7177.63  248.81  369.30    6.36  352.47    6.12  16.83   8.83 
1 1 1    1    2    4 o  4  520.98    6.35 15683.17  381.77 16079.66  552.45 15320.75  528.18  527.06    9.09  514.51    8.90  12.55  12.72 
1 1 1    1    2    5 o 13  286.77    3.92 4746.93  129.62 4665.15  161.37 4895.63  217.60  284.23    4.92  291.05    6.48  -6.82   8.14 
1 1 1    1    2    6 o 17  216.18    2.96 2696.98   73.87 2961.16  113.61 2503.52   97.22  226.46    4.35  208.24    4.05  18.22   5.94 
1 1 1    1    2    7 o 12  269.33    3.68 4188.10  114.35 4212.39  162.77 4164.43  160.69  269.99    5.23  268.45    5.19   1.54   7.36 
1 1 1    1    2    8 o  6   87.55    2.01  442.28   20.30  442.28   20.30    0.00    0.00   87.55    2.01       ?       ?      ?      ? 
1 1 1    1    2    9 o  6   29.70    0.69   50.90    2.38   50.01    3.35   51.80    3.38   29.43    0.99   29.95    0.98  -0.52   1.39 
1 1 1    1    2   10 o  1  156.65    2.49 1416.18   45.00 1432.25   64.24 1400.71   63.05  157.51    3.54  155.77    3.51   1.74   4.98 
1 1 1    1    2   11 o 15  129.54    2.54  968.35   37.95 1081.80   83.80  939.08   42.57  136.75    5.32  127.57    2.89   9.18   6.06 
1 1 1    1    2   12 o 18  290.60    4.24 4874.91  142.25 4990.00  192.21 4735.55  211.51  293.93    5.67  286.28    6.40   7.64   8.55 
1 1 1    1    2   13 o  2  402.55    5.49 9359.97  254.99 9309.96  358.90 9410.95  362.35  401.21    7.75  403.38    7.79  -2.17  10.99 
1 1 1    1    2   14 f  0  483.32    6.60 13506.67  367.83 13510.94  520.37 13502.41  520.01  482.83    9.34  482.68    9.34   0.15  13.21 
1 1 1    1    2   15 o 19   51.76    1.29  154.53    7.69  146.15    8.57  189.10   17.40   50.31    1.48   57.18    2.64  -6.87   3.03 
1 1 1    1    2   16 o 19   56.22    0.94  182.31    6.10  171.94    8.26  194.72    9.03   54.59    1.31   58.10    1.35  -3.50   1.88 
1 1 1    1    2   17 o 17  125.16    2.03  904.13   29.28  961.53   37.83  818.38   46.23  129.06    2.54  118.98    3.37  10.07   4.22 
1 1 1    1    2   18 o 18  165.79    2.29 1586.87   43.85 1550.63   60.70 1626.44   63.43  163.82    3.21  167.77    3.28  -3.95   4.59 
1 1 1    1    2   19 o 10  165.93    2.30 1590.04   44.04 1669.49   65.06 1522.84   59.83  169.92    3.32  162.30    3.20   7.62   4.61 
1 1 1    1    2   20 o  5   89.68    1.32  464.13   13.63  478.30   19.76  451.27   18.82   91.01    1.88   88.41    1.84   2.61   2.64 
1 1 1    1    2   21 o  7   49.40    1.32  140.97    7.52  133.79    8.35  171.80   17.30   48.12    1.51   54.44    2.76  -6.32   3.15 
1 1 1    1    2   22 o 12   55.65    1.41  178.89    9.06  142.00   15.80  196.95   11.06   49.46    2.78   58.38    1.64  -8.92   3.23 
1 1 1    1    2   23 o  3   85.26    1.28  419.70   12.59  403.84   17.24  437.85   18.44   83.61    1.79   87.05    1.84  -3.45   2.56 
1 1 1    1    2   24 o  8   89.00    1.33  457.42   13.68  477.64   20.02  439.74   18.72   90.90    1.91   87.22    1.86   3.68   2.67 
1 1 1    1    2   25 o  9   59.44    1.06  203.95    7.24  208.77   10.33  199.30   10.14   60.11    1.49   58.71    1.50   1.40   2.11 
1 1 1    1    2   26 o  1   51.08    1.11  150.65    6.52  141.82    8.37  164.26   10.39   49.52    1.47   53.27    1.69  -3.75   2.24 
1 1 1    1    2   27 o 16   30.37    1.19   53.36    4.16   69.99    6.17   39.58    5.62   34.75    1.54   26.08    1.88   8.67   2.43 
1 1 1    1    2   28 o  1   97.47    1.45  549.54   16.34  557.27   23.38  542.16   22.85   98.02    2.07   96.69    2.05   1.33   2.91 
1 1 1    1    2   29 o 10   50.80    1.06  149.16    6.19  148.04    8.75  150.27    8.75   50.53    1.50   50.91    1.49  -0.38   2.12 
1 1 1    1    2   30 o  2   61.27    1.27  217.43    9.01  237.18   13.27  200.52   12.28   63.84    1.80   58.69    1.82   5.15   2.56 
1 1 1    1    2   31 o 15   44.33    1.25  113.99    6.39  114.04    9.02  113.95    9.07   44.23    1.77   44.20    1.78   0.02   2.51 
1 1 1    1    2   32 o  2    6.67    2.79    0.59    3.60    2.08    5.17   -0.80    5.01    8.44    3.42    7.23    3.16   1.21   4.65 
1 1 1    1    2   33 o 16   56.18    1.14  183.23    7.41  189.68   10.59  177.03   10.37   56.96    1.61   55.02    1.64   1.94   2.30 
1 1 1    1    2   34 x 19       ?       ?       ?       ?       ?       ?       ?       ?       ?       ?       ?       ?      ?      ? 
1 1 1    1    2   35 o  7    5.62    2.60   -2.79    3.94   -5.69    5.60    0.07    5.55    6.23    2.95    7.75    3.36  -1.53   4.47 
1 1 1    1    3    0 o 16  197.59    4.42 2256.41  100.61 2256.41  100.61 2256.41  100.61  197.59    4.42  197.59    4.42  -0.00   0.00 
1 1 1    1    3    1 o 13  202.66    3.51 2370.52   82.12 2289.31   88.60 2865.30  218.70  199.15    3.86  222.37    8.54 -23.21   9.37 
1 1 1    1    3    2 o 13  198.48    2.91 2273.37   66.61 2049.53  113.06 2392.39   82.44  188.31    5.21  203.60    3.51 -15.28   6.28 
1 1 1    1    3    3 o 15  124.42    2.17  893.13   31.17  873.97   34.08  990.90   77.00  123.07    2.40  130.89    5.11  -7.82   5.64 
1 1 1    1    3    4 o  1   67.18    1.45  260.36   11.24  246.52   15.17  277.19   16.73   65.34    2.01   69.28    2.10  -3.95   2.91 
1 1 1    1    3    5 o  8  103.28    1.23  615.41   14.70  589.67   20.91  640.54   20.66  101.10    1.79  105.37    1.70  -4.27   2.47 
1 1 1    1    3    6 o  7  139.11    2.22 1116.70   35.65 1080.44   37.75 1416.20  108.50  136.83    2.39  156.40    6.02 -19.57   6.48 
1 1 1    1    3    7 o 15  241.85    3.12 3376.45   86.95 3282.43  113.56 3509.67  135.17  238.39    4.13  246.45    4.75  -8.06   6.30 
1 1 1    1    3    8 o 14   92.56    1.51  494.29   16.16  437.50   24.99  535.14   21.19   87.03    2.49   96.30    1.91  -9.27   3.14 
1 1 1    1    3    9 o  2  247.95    3.39 3549.59   96.94 3497.33  135.21 3604.87  139.05  246.02    4.76  249.77    4.83  -3.75   6.78 
1 1 1    1    3   10 o 19  102.82    2.04  610.04   24.22  610.04   24.22    0.00    0.00  102.82    2.04       ?       ?      ?      ? 
1 1 1    1    3   11 o 12  309.10    4.87 5517.01  173.76 5391.58  294.56 5583.94  215.18  305.13    8.38  310.88    6.00  -5.75  10.30 
1 1 1    1    3   12 o  6  158.32    2.34 1446.20   42.66 1400.97   54.68 1516.48   68.17  155.81    3.04  162.10    3.65  -6.28   4.75 
1 1 1    1    3   13 o 16  331.71    4.53 6353.25  173.26 6227.26  240.44 6489.34  249.89  328.26    6.35  335.08    6.46  -6.82   9.06 
1 1 1    1    3   14 o 11  215.63    2.96 2683.57   73.62 2834.83  109.37 2558.25   99.55  221.57    4.28  210.49    4.10  11.08   5.93 
1 1 1    1    3   15 o 14  346.65    4.73 6942.11  189.36 6915.02  266.75 6969.63  268.84  345.71    6.69  347.07    6.71  -1.36   9.48 
1 1 1    1    3   16 o 17  142.15    1.98 1166.08   32.44 1188.89   46.69 1144.80   45.11  143.51    2.82  140.83    2.78   2.68   3.96 
1 1 1    1    3   17 o 16  208.12    2.86 2501.17   68.73 2410.99   93.88 2605.35  100.90  204.23    3.98  212.29    4.12  -8.06   5.73 
1 1 1    1    3   18 o  8  121.78    1.71  855.94   24.09  871.94   34.64  840.95   33.52  122.88    2.44  120.68    2.41   2.20   3.43 
1 1 1    1    3   19 o  9  132.13    1.85 1007.90   28.25  995.03   39.49 1021.40   40.43  131.23    2.61  132.96    2.64  -1.73   3.71 
1 1 1    1    3   20 o 18   94.53    1.48  515.81   16.12  490.72   23.55  537.95   22.12   92.17    2.21   96.51    1.99  -4.35   2.98 
1 1 1    1    3   21 o  2   44.36    1.32  113.66    6.75  120.06    9.71  107.65    9.40   45.56    1.85   43.13    1.89   2.43   2.65 
1 1 1    1    3   22 o  9  145.10    2.35 1217.22   39.33 1300.77   58.97 1150.24   52.80  149.80    3.41  140.90    3.25   8.90   4.71 
1 1 1    1    3   23 o 12   27.17    1.15   42.69    3.59   47.94    5.15   37.74    5.00   28.77    1.56   25.50    1.71   3.27   2.31 
1 1 1    1    3   24 o 10  120.83    1.73  843.72   24.08  793.76   32.22  906.92   36.24  117.10    2.39  125.15    2.51  -8.05   3.46 
1 1 1    1    3   25 o 14   48.29    1.02  134.61    5.66  123.43    7.66  148.08    8.41   46.20    1.44   50.61    1.44  -4.41   2.04 
1 1 1    1    3   26 o 15  138.92    1.97 1117.13   31.55 1183.20   46.88 1062.44   42.65  142.69    2.85  135.25    2.73   7.44   3.95 
1 1 1    1    3   27 o 12   35.72    1.12   73.77    4.60   75.42    6.52   72.14    6.50   36.08    1.57   35.28    1.60   0.80   2.24 
1 1 1    1    3   28 o 17   47.49    1.08  130.33    5.92  144.27    8.85  119.01    7.97   49.91    1.54   45.32    1.53   4.58   2.17 
1 1 1    1    3   29 o 13   40.32    1.08   94.08    5.04   95.38    7.33   92.92    6.95   40.53    1.57   40.01    1.51   0.52   2.18 
1 1 1    1    3   30 o  2   33.73    1.64   66.22    6.35   71.85    8.91   60.41    9.06   35.00    2.22   32.02    2.47   2.98   3.32 
1 1 1    1    3   31 o  5   15.62    2.37   14.62    4.14   10.00    5.94   18.96    5.76   12.77    3.77   17.69    2.93  -4.92   4.77 
1 1 1    1    3   32 o  4   35.73    1.19   74.15    4.92   76.41    6.85   71.74    7.06   36.17    1.65   35.01    1.75   1.15   2.41 
1 1 1    1    3   33 o  2   10.14    3.03    6.30    3.82    5.66    5.17    7.07    5.66   10.09    3.56   10.98    3.73  -0.89   5.16 
1 1 1    1    3   34 o 11   40.20    1.22   94.04    5.63   95.47    7.95   92.60    7.98   40.33    1.71   39.70    1.75   0.63   2.45 
1 1 1    1    3   35 o  5   18.85    1.97   21.28    4.23   14.68    5.68   29.52    6.34   15.09    3.35   21.98    2.55  -6.89   4.21 
1 1 1    1    4    0 o 16  117.60    2.31  798.84   31.27  798.84   31.27  798.84   31.27  117.60    2.31  117.60    2.31   0.00   0.00 
1 1 1    1    4    1 o  1  381.81    5.57 8420.20  245.30 8170.54  315.26 8803.27  390.51  375.93    7.27  390.03    8.68 -14.10  11.32 
1 1 1    1    4    2 o  6  586.84    8.01 19921.34  542.03 19840.29  763.58 20003.66  769.54  584.82   11.32  587.21   11.36  -2.39  16.03 
1 1 1    1    4    3 o  1  285.66    3.68 4710.11  121.27 4891.08  188.29 4581.85  158.52  290.97    5.61  281.68    4.88   9.30   7.43 
1 1 1    1    4    4 o  9  555.13    6.47 17815.07  414.54 17556.76  553.87 18144.05  625.06  550.61    8.72  559.49    9.68  -8.88  13.03 
1 1 1    1    4    5 o 16  179.07    2.20 1850.21   45.51 1914.68   60.72 1767.56   68.75  182.14    2.89  174.99    3.41   7.15   4.47 
1 1 1    1    4    6 o 19   32.68    0.82   61.65    3.09   56.56    4.30   67.11    4.45   31.29    1.19   34.09    1.13  -2.80   1.65 
1 1 1    1    4    7 o 13  162.78    2.40 1529.23   45.10 1625.17   56.29 1357.25   75.37  167.79    2.91  153.21    4.27  14.58   5.16 
1 1 1    1    4    8 o 13   86.92    1.12  435.82   11.23  447.73   16.23  424.87   15.56   88.09    1.60   85.81    1.57   2.28   2.24 
1 1 1    1    4    9 o 15  206.49    3.58 2461.62   85.29 2560.45  114.09 2336.45  128.40  210.53    4.70  200.97    5.54   9.55   7.27 
1 1 1    1    4   10 o  4  137.83    2.05 1096.01   32.59 1136.28   51.49 1069.10   42.09  140.31    3.18  136.11    2.68   4.20   4.16 
1 1 1    1    4   11 o  8  227.66    3.61 2991.45   94.87 2844.89  110.66 3398.16  184.33  221.99    4.32  242.40    6.60 -20.41   7.89 
1 1 1    1    4   12 o 15   56.39    1.18  183.45    7.68  195.86    8.93  148.50   15.00   58.27    1.33   50.67    2.57   7.60   2.90 
1 1 1    1    4   13 o 13  314.28    4.30 5703.00  155.91 5434.33  210.42 6030.09  232.17  306.65    5.95  323.00    6.23 -16.34   8.61 
1 1 1    1    4   14 o  1  276.34    3.78 4409.21  120.56 4358.88  168.65 4461.81  172.41  274.64    5.32  277.86    5.38  -3.22   7.57 
1 1 1    1    4   15 o  6  181.31    2.51 1897.13   52.43 1801.86   70.49 2015.11   78.45  176.66    3.46  186.81    3.64 -10.15   5.02 
1 1 1    1    4   16 o 12  272.03    3.73 4274.41  116.93 4381.22  169.12 4176.57  161.85  275.21    5.33  268.72    5.22   6.49   7.46 
1 1 1    1    4   17 o  6  250.48    3.44 3625.39   99.30 3528.75  136.89 3732.76  144.28  246.92    4.81  253.94    4.92  -7.02   6.88 
1 1 1    1    4   18 o 13  135.64    1.90 1061.97   29.75 1039.68   41.24 1086.16   42.95  134.16    2.66  137.12    2.71  -2.96   3.80 
1 1 1    1    4   19 o  4   95.42    1.40  525.45   15.39  488.81   20.40  573.85   23.45   92.01    1.92   99.69    2.04  -7.68   2.80 
1 1 1    1    4   20 o  9   39.31    1.13   89.23    5.12   96.94    7.51   82.53    7.00   40.95    1.59   37.78    1.61   3.17   2.26 
1 1 1    1    4   21 o  1  116.54    1.92  784.57   25.80  838.77   47.16  761.40   30.83  120.28    3.40  114.78    2.33   5.51   4.12 
1 1 1    1    4   22 o 14   68.06    1.29  267.37   10.10  268.51   14.39  266.26   14.18   68.15    1.83   67.87    1.81   0.28   2.58 
1 1 1    1    4   23 o  8   17.02    1.76   16.93    3.41    9.18    4.60   26.38    5.09   12.36    3.20   21.26    2.10  -8.90   3.83 
1 1 1    1    4   24 o  5   85.29    1.30  420.07   12.83  411.86   17.81  428.93   18.51   84.41    1.83   86.14    1.86  -1.73   2.61 
1 1 1    1    4   25 o  1   22.28    1.50   28.82    3.84   35.23    5.56   22.98    5.30   24.60    1.97   19.77    2.37   4.82   3.09 
1 1 1    1    4   26 o 12   40.68    1.08   95.61    5.07   98.39    7.19   92.86    7.16   41.23    1.51   40.05    1.55   1.18   2.17 
1 1 1    1    4   27 o 18   41.77    1.09  100.83    5.23   87.23    6.97  118.43    7.93   38.80    1.56   45.23    1.52  -6.42   2.18 
1 1 1    1    4   28 o  6  130.11    1.87  981.56   28.02  979.69   39.57  983.44   39.69  129.66    2.65  129.90    2.65  -0.25   3.74 
1 1 1    1    4   29 o 13   54.55    1.28  172.23    8.04  186.45   11.92  160.36   10.89   56.62    1.83   52.51    1.80   4.11   2.57 
1 1 1    1    4   30 o 12   15.71    2.99   15.03    5.21   16.65    7.00   13.01    7.81   16.37    3.78   14.52    4.33   1.84   5.75 
1 1 1    1    4   31 o  9   37.35    1.32   81.01    5.69   69.15    7.79   94.54    8.32   34.35    1.97   40.24    1.80  -5.88   2.67 
1 1 1    1    4   32 o  8   29.10    1.31   49.28    4.38   44.81    5.89   54.83    6.56   27.61    1.86   30.55    1.87  -2.94   2.64 
1 1 1    1    4   33 o 12   48.22    1.17  135.07    6.52  148.01    9.45  123.30    9.01   50.29    1.63   45.87    1.71   4.42   2.36 
1 1 1    1    4   34 o 13   16.39    2.29   16.26    4.21   17.12    5.98   15.41    5.92   16.47    3.27   15.56    3.39   0.91   4.71 
1 1 1    1    4   35 o  7   19.16    2.08   22.09    4.52   21.78    6.28   22.43    6.53   18.61    3.03   18.85    3.11  -0.24   4.34 
1 1 1    1    5    0 o 14  843.76   16.38 41391.85 1593.37 41391.85 1593.37 41391.85 1593.37  843.76   16.38  843.76   16.38   0.00   0.00 
1 1 1    1    5    1 f  0  101.64    1.53  595.95   17.96  540.40   25.04  654.86   25.78   96.78    2.24  106.54    2.10  -9.76   3.07 
1 1 1    1    5    2 o  4  305.75    4.47 5398.27  157.53 5206.49  201.36 5700.85  252.92  300.16    5.81  313.96    6.98 -13.80   9.09 
1 1 1    1    5    3 o 10  117.82    1.64  800.90   22.32  830.34   32.60  774.91   30.63  119.96    2.36  115.89    2.29   4.07   3.29 
1 1 1    1    5    4 o  3  175.36    2.27 1774.57   45.98 1804.34   69.95 1751.94   61.00  176.79    3.43  174.22    3.03   2.57   4.58 
1 1 1    1    5    5 o 13  342.15    4.00 6761.76  157.83 6933.86  218.90 6575.45  227.76  346.29    5.48  337.16    5.86   9.13   8.02 
1 1 1    1    5    6 o  4  188.47    2.21 2049.82   48.05 2046.53   65.07 2053.76   71.25  188.28    3.00  188.60    3.27  -0.32   4.44 
1 1 1    1    5    7 o 13  412.03    4.81 9811.97  228.47 10264.98  353.32 9486.41  299.52  420.90    7.28  404.82    6.41  16.08   9.70 
1 1 1    1    5    8 o  5  142.93    2.81 1179.09   46.28 1096.42   61.09 1290.48   70.91  137.74    3.85  149.42    4.12 -11.68   5.64 
1 1 1    1    5    9 o  3  101.29    2.90  592.56   33.90  599.00   48.50  586.40   47.40  101.77    4.14  100.70    4.09   1.07   5.82 
1 1 1    1    5   10 o  4  230.77    2.99 3073.30   79.51 2895.49  112.76 3249.09  112.12  223.95    4.36  237.24    4.10 -13.29   5.99 
1 1 1    1    5   11 o 15  159.82    2.22 1473.78   40.90 1500.28   52.63 1433.36   64.99  161.24    2.83  157.59    3.57   3.65   4.56 
1 1 1    1    5   12 o  1  145.94    2.03 1228.90   34.25 1278.51   50.13 1185.47   46.90  148.84    2.92  143.33    2.84   5.52   4.07 
1 1 1    1    5   13 o 14  323.35    4.17 6037.34  155.61 5778.00  200.28 6432.34  247.18  316.21    5.49  333.52    6.42 -17.32   8.45 
1 1 1    1    5   14 o 17   73.74    1.09  313.67    9.24  311.05   12.42  316.92   13.84   73.43    1.47   74.11    1.62  -0.69   2.18 
1 1 1    1    5   15 o 18   48.19    1.12  133.99    6.22  136.24    8.72  131.67    8.87   48.57    1.56   47.74    1.61   0.82   2.24 
1 1 1    1    5   16 o  6  221.25    3.04 2826.86   77.66 2904.87  112.47 2755.80  107.35  224.15    4.35  218.33    4.26   5.82   6.09 
1 1 1    1    5   17 o 10  144.25    2.02 1201.12   33.59 1134.12   45.00 1285.42   50.48  140.13    2.78  149.17    2.93  -9.04   4.04 
1 1 1    1    5   18 o  7  106.34    1.54  652.67   18.87  726.33   29.17  599.67   24.75  112.15    2.25  101.91    2.10  10.24   3.08 
1 1 1    1    5   19 o  7   73.14    1.33  308.74   11.24  328.53   16.62  292.08   15.25   75.40    1.91   71.10    1.86   4.31   2.67 
1 1 1    1    5   20 o 13   33.64    1.48   65.44    5.72   64.76    6.63   67.40   11.30   33.45    1.72   34.01    2.91  -0.57   3.38 
1 1 1    1    5   21 o 18  152.73    2.28 1348.35   40.26 1334.39   60.80 1359.24   53.72  151.73    3.47  153.22    3.04  -1.49   4.62 
1 1 1    1    5   22 o  6   63.00    1.17  229.10    8.49  207.18   10.45  271.49   14.54   59.88    1.51   68.52    1.84  -8.65   2.38 
1 1 1    1    5   23 o 15   79.37    1.24  363.75   11.38  345.77   15.38  385.54   16.93   77.36    1.72   81.68    1.80  -4.32   2.49 
1 1 1    1    5   24 o 10   97.12    1.45  544.91   16.20  558.11   23.29  532.56   22.54   98.22    2.06   95.95    2.04   2.27   2.89 
1 1 1    1    5   25 o 15   66.69    1.15  256.85    8.86  277.97   13.12  239.15   12.02   69.34    1.64   64.30    1.62   5.04   2.31 
1 1 1    1    5   26 o  7   47.43    1.11  129.92    6.09  126.72    8.36  133.54    8.88   46.79    1.55   48.02    1.60  -1.24   2.23 
1 1 1    1    5   27 o 16   23.79    1.57   32.88    4.29   34.38    6.03   31.34    6.12   24.25    2.18   23.12    2.32   1.13   3.19 
1 1 1    1    5   28 o 17   54.68    1.13  172.83    7.14  161.32    9.74  186.19   10.50   52.75    1.60   56.67    1.61  -3.92   2.27 
1 1 1    1    5   29 o  5   26.71    1.70   41.59    5.23   50.13    7.30   32.61    7.49   29.24    2.18   23.40    2.83   5.84   3.57 
1 1 1    1    5   30 o  4   31.34    1.32   57.03    4.76   62.52    7.25   52.89    6.30   32.69    1.93   30.08    1.82   2.61   2.66 
1 1 1    1    5   31 o  5   20.58    1.83   24.89    4.29   22.63    5.51   28.35    6.83   19.44    2.52   21.72    2.79  -2.27   3.76 
1 1 1    1    5   32 o 12   31.87    1.34   59.18    4.92   56.94    6.71   61.78    7.22   31.11    1.88   32.40    1.94  -1.28   2.70 
1 1 1    1    5   33 o 11   10.29    3.18    6.46    4.16    9.95    5.93    3.04    5.85   12.57    3.78    9.15    3.66   3.42   5.26 
1 1 1    1    5   34 o  5   17.30    2.41   18.23    4.68   19.31    6.60   17.14    6.63   17.40    3.41   16.27    3.63   1.12   4.98 
1 1 1    1    5   35 o 17   28.34    1.54   47.33    5.03   44.93    6.91   50.04    7.35   27.32    2.21   28.83    2.23  -1.51   3.14 
1 1 1    1    6    0 o  2   74.53    1.56  320.85   13.43  320.85   13.43  320.85   13.43   74.53    1.56   74.53    1.56  -0.00   0.00 
1 1 1    1    6    1 o 13   68.67    1.47  272.05   11.65    0.00    0.00  272.05   11.65       ?       ?   68.67    1.47      ?      ? 
1 1 1    1    6    2 o 10  199.26    2.94 2291.75   67.47 2597.72  115.33 2132.54   83.19  212.03    4.71  192.17    3.75  19.86   6.03 
1 1 1    1    6    3 o  5  257.98    3.78 3843.72  112.46 3675.63  142.52 4121.10  183.08  252.18    4.90  266.89    5.95 -14.72   7.70 
1 1 1    1    6    4 o 16  260.17    3.36 3908.31  100.88 3992.97  154.05 3844.75  133.48  262.80    5.08  257.94    4.49   4.86   6.78 
1 1 1    1    6    5 o 17  130.85    1.73  987.86   26.05  990.96   35.20  984.11   38.73  131.04    2.33  130.58    2.57   0.46   3.47 
1 1 1    1    6    6 o  7  206.70    2.43 2465.82   58.03 2423.87   77.51 2519.32   87.54  204.89    3.28  208.87    3.63  -3.97   4.89 
1 1 1    1    6    7 o 16   89.73    1.31  464.52   13.60  442.63   18.56  489.95   20.00   87.59    1.84   92.15    1.88  -4.56   2.63 
1 1 1    1    6    8 o 15  524.92    8.29 15955.76  502.27 16662.15  739.10 15349.63  684.65  535.30   11.97  513.93   11.55  21.37  16.63 
1 1 1    1    6    9 o  7  304.72    4.18 5360.48  146.78 5179.41  200.72 5568.58  215.18  299.41    5.81  310.44    6.01 -11.03   8.36 
1 1 1    1    6   10 o 13  213.29    2.94 2625.09   72.36 2667.42  103.72 2584.96  100.99  214.96    4.18  211.61    4.14   3.35   5.88 
1 1 1    1    6   11 o 11  371.99    4.55 7990.13  195.21 7783.69  269.43 8218.26  283.23  366.99    6.36  377.08    6.51 -10.09   9.10 
1 1 1    1    6   12 o  4  170.21    2.11 1671.70   41.43 1703.94   59.55 1641.44   57.69  171.82    3.00  168.65    2.96   3.18   4.22 
1 1 1    1    6   13 o 11  240.49    2.96 3338.14   82.04 3191.82  111.20 3512.96  121.55  235.09    4.10  246.62    4.27 -11.53   5.92 
1 1 1    1    6   14 o 14  271.19    3.33 4246.22  104.05 4269.09  147.80 4223.74  146.50  271.80    4.71  270.35    4.70   1.45   6.65 
1 1 1    1    6   15 o  3   85.45    1.67  421.31   16.47  371.50   35.80  434.69   18.55   80.09    3.89   86.79    1.85  -6.70   4.30 
1 1 1    1    6   16 o  5   89.82    1.69  465.53   17.48  501.26   29.46  446.12   21.71   93.13    2.74   87.91    2.14   5.21   3.48 
1 1 1    1    6   17 o 10   34.58    1.11   69.06    4.40   75.98    6.08   61.43    6.39   36.26    1.46   32.58    1.71   3.68   2.24 
1 1 1    1    6   18 o 16  150.05    1.99 1300.01   34.43 1313.02   46.75 1284.60   50.88  150.73    2.69  149.06    2.96   1.67   4.00 
1 1 1    1    6   19 o  3  137.40    2.09 1090.49   33.13 1124.50   45.26 1051.25   48.62  139.45    2.81  134.79    3.13   4.66   4.21 
1 1 1    1    6   20 o 16  142.67    2.58 1177.02   42.40 1159.10   54.52 1204.46   67.46  141.47    3.34  144.01    4.06  -2.55   5.26 
1 1 1    1    6   21 o  3  132.51    1.90 1014.54   29.02 1067.66   43.24  971.02   39.14  135.82    2.76  129.55    2.62   6.27   3.80 
1 1 1    1    6   22 o 13   31.61    1.19   57.75    4.32   60.10    6.01   55.22    6.22   32.22    1.62   30.86    1.75   1.35   2.39 
1 1 1    1    6   23 o  9  105.24    1.54  639.84   18.75  627.70   26.04  652.91   27.02  104.16    2.17  106.23    2.20  -2.07   3.09 
1 1 1    1    6   24 o 12   32.99    1.22   62.93    4.65   68.26    6.75   58.13    6.41   34.32    1.71   31.66    1.76   2.66   2.45 
1 1 1    1    6   25 o  9   47.28    1.10  129.10    6.02  132.64    8.45  125.44    8.59   47.87    1.53   46.55    1.60   1.33   2.22 
1 1 1    1    6   26 o 12   37.05    1.22   79.38    5.21   76.76    7.31   82.08    7.42   36.38    1.75   37.62    1.71  -1.25   2.45 
1 1 1    1    6   27 o 17   11.81    2.95    8.45    4.01    9.05    5.85    7.93    5.50   12.37    3.76   11.68    3.67   0.70   5.26 
1 1 1    1    6   28 o  5   44.63    1.15  115.26    5.93  123.85    8.69  107.77    8.11   46.19    1.63   43.08    1.63   3.11   2.31 
1 1 1    1    6   29 o 14   36.21    1.40   76.13    5.82   76.12    8.42   76.14    8.04   36.08    2.03   36.11    1.94  -0.03   2.81 
1 1 1    1    6   30 o 14   28.62    1.39   47.65    4.59   46.97    6.37   48.39    6.63   28.30    1.96   28.72    2.01  -0.41   2.81 
1 1 1    1    6   31 o  1   59.81    1.19  207.47    8.18  201.60   11.38  213.76   11.78   58.78    1.68   60.53    1.69  -1.74   2.38 
1 1 1    1    6   32 o  5   27.01    1.58   42.76    4.90   45.93    7.01   39.74    6.84   27.80    2.20   25.81    2.32   2.00   3.20 
1 1 1    1    6   33 o 17   28.01    1.59   46.01    5.10   36.58    7.03   56.52    7.42   24.66    2.51   30.88    2.10  -6.22   3.27 
1 1 1    1    6   34 o  5   15.15    2.89   14.44    4.86   13.11    6.87   15.77    6.89   14.04    4.03   15.43    3.87  -1.39   5.59 
1 1 1    1    6   35 o 11    7.60    3.14    1.57    4.46   -5.33    6.27    8.62    6.34    6.76    3.17   11.67    3.95  -4.91   5.07 
1 1 1    1    7    0 o 19  262.95    5.10 3997.77  154.63 3997.77  154.63 3997.77  154.63  262.95    5.10  262.95    5.10  -0.00   0.00 
1 1 1    1    7    1 o 14  252.14    3.46 3671.42  100.68 3433.23  133.49 3985.69  153.34  243.71    4.75  262.55    5.06 -18.84   6.94 
1 1 1    1    7    2 o 17  151.86    2.11 1330.90   36.98 1254.95   49.51 1426.73   55.61  147.44    2.91  157.20    3.07  -9.76   4.23 
1 1 1    1    7    3 o  9   81.62    1.71  384.35   16.12  384.35   16.12    0.00    0.00   81.62    1.71       ?       ?      ?      ? 
1 1 1    1    7    4 o 14  215.96    3.17 2692.73   79.03 2767.09  107.15 2604.04  117.02  218.85    4.24  212.26    4.78   6.59   6.39 
1 1 1    1    7    5 o 13  411.14    6.02 9778.23  285.74 9419.75  420.38 10086.09  389.58  402.83    9.05  417.10    8.10 -14.26  12.14 
1 1 1    1    7    6 o  3  221.17    4.97 2826.30  126.80 2959.47  161.87 2614.80  204.00  226.14    6.21  212.26    8.35  13.87  10.40 
1 1 1    1    7    7 o  1  183.13    2.71 1935.29   57.33 2040.54   91.52 1867.29   73.56  187.99    4.22  179.86    3.55   8.13   5.51 
1 1 1    1    7    8 o 15  536.05    6.55 16608.69  404.96 16522.70  570.11 16696.25  575.33  534.14    9.25  536.93    9.29  -2.79  13.11 
1 1 1    1    7    9 o  1  136.57    2.06 1076.06   32.43 1132.27   44.92 1014.86   46.87  140.08    2.78  132.61    3.06   7.47   4.14 
1 1 1    1    7   10 o 14  128.32    1.83  950.05   27.03  951.19   34.21  948.15   44.09  128.40    2.31  128.18    2.98   0.22   3.77 
1 1 1    1    7   11 o  5   38.59    1.04   85.97    4.63   76.02    6.66   95.27    6.44   36.26    1.60   40.61    1.38  -4.35   2.11 
1 1 1    1    7   12 o 17  333.26    4.09 6413.86  157.31 6227.81  216.56 6621.69  228.89  328.21    5.72  338.41    5.86 -10.20   8.19 
1 1 1    1    7   13 o  5   87.83    1.68  445.08   16.98  450.97   27.60  441.49   21.54   88.35    2.71   87.47    2.13   0.88   3.45 
1 1 1    1    7   14 o  6  233.38    3.22 3144.88   86.62 3037.34  118.47 3268.41  126.97  229.25    4.48  237.79    4.63  -8.55   6.44 
1 1 1    1    7   15 o 14  219.55    2.71 2783.37   68.62 2668.08   93.20 2919.92  101.42  214.86    3.76  224.75    3.91  -9.89   5.43 
1 1 1    1    7   16 o 12  187.13    2.33 2021.98   50.21 1988.63   69.87 2057.58   72.19  185.49    3.27  188.67    3.32  -3.18   4.65 
1 1 1    1    7   17 o  8   94.27    1.29  512.85   14.02  500.72   19.41  526.08   20.28   93.13    1.81   95.46    1.84  -2.33   2.58 
1 1 1    1    7   18 o  1  133.63    1.90 1031.21   29.34 1094.94   43.90  979.76   39.45  137.62    2.76  130.19    2.63   7.43   3.81 
1 1 1    1    7   19 o 12   61.64    1.53  219.39   10.89  268.99   18.63  193.64   13.42   68.18    2.37   57.86    2.01  10.32   3.11 
1 1 1    1    7   20 o  7   39.47    1.16   90.01    5.28   81.04    7.67   98.12    7.29   37.42    1.78   41.19    1.54  -3.78   2.35 
1 1 1    1    7   21 o  3  108.70    2.08  683.07   26.09  717.19   30.40  587.80   50.80  111.35    2.37  100.37    4.40  10.98   4.99 
1 1 1    1    7   22 o  9   87.48    1.31  441.89   13.22  426.88   17.59  461.34   20.02   85.94    1.77   89.33    1.94  -3.39   2.63 
1 1 1    1    7   23 o 19   29.84    1.31   51.53    4.51   52.08    6.28   50.94    6.50   29.96    1.82   29.62    1.91   0.34   2.64 
1 1 1    1    7   24 o  8   29.37    1.35   49.92    4.55   48.07    6.17   52.14    6.74   28.76    1.87   29.95    1.96  -1.19   2.71 
1 1 1    1    7   25 o 14   35.76    1.26   73.98    5.17   71.94    7.07   76.33    7.58   35.22    1.75   36.27    1.82  -1.05   2.52 
1 1 1    1    7   26 f  0   42.63    1.19  105.10    5.86  108.57    8.18  101.46    8.39   43.28    1.64   41.83    1.74   1.46   2.39 
1 1 1    1    7   27 o  2   31.11    1.38   56.09    4.93   53.90    6.87   58.41    7.08   30.41    1.97   31.67    1.95  -1.26   2.77 
1 1 1    1    7   28 o 10   15.16    2.83   13.91    4.76   17.95    6.33    8.65    7.22   17.16    3.32   12.40    4.22   4.76   5.37 
1 1 1    1    7   29 o 11   47.55    1.33  131.18    7.31  130.21    9.76  132.43   11.03   47.26    1.79   47.60    2.01  -0.34   2.70 
1 1 1    1    7   30 o  7   44.86    1.29  116.83    6.69  118.98   10.08  115.14    8.95   45.09    1.94   44.42    1.75   0.67   2.61 
1 1 1    1    7   31 o 17    8.99    3.23    4.21    4.28   -0.84    5.91    9.78    6.21    7.83    3.43   12.57    3.89  -4.74   5.18 
1 1 1    1    7   32 o  6   25.33    1.67   37.73    4.86   38.78    6.52   36.41    7.29   25.49    2.24   24.55    2.61   0.94   3.44 
1 1 1    1    7   33 o  5   18.64    2.25   20.89    4.74   22.41    6.36   19.00    7.10   19.03    3.00   17.21    3.69   1.82   4.75 
1 1 1    1    7   34 f  0   26.75    1.68   42.35    5.16   37.36    7.06   48.08    7.57   24.73    2.51   28.18    2.35  -3.44   3.44 
1 1 1    1    8    0 o 13   52.03    1.39  156.49    8.33  156.49    8.33  156.49    8.33   52.03    1.39   52.03    1.39   0.00   0.00 
1 1 1    1    8    1 f  0   36.95    1.05   78.84    4.46   97.99    7.35   67.68    5.61   41.18    1.55   34.22    1.42   6.96   2.10 
1 1 1    1    8    2 o  4   26.52    1.31   40.68    4.01   48.14    5.90   34.28    5.47   28.83    1.78   24.30    1.97   4.53   2.65 
1 1 1    1    8    3 o 19   69.22    1.79  276.61   14.30  276.61   14.30    0.00    0.00   69.22    1.79       ?       ?      ?      ? 
1 1 1    1    8    4 o  9  176.73    3.99 1803.53   81.44 1854.90  102.34 1714.80  134.50  179.11    4.96  172.03    6.79   7.08   8.41 
1 1 1    1    8    5 o  9  159.78    2.81 1473.31   51.81 1513.88   84.03 1448.44   65.80  161.85    4.50  158.40    3.60   3.44   5.77 
1 1 1    1    8    6 o 15  336.11    4.60 6523.58  178.32 6419.90  286.98 6588.78  227.58  333.14    7.47  337.68    5.84  -4.54   9.48 
1 1 1    1    8    7 o  5  356.20    4.88 7327.00  200.55 7192.40  278.54 7471.89  288.99  352.73    6.84  359.50    6.97  -6.77   9.77 
1 1 1    1    8    8 o  7  371.91    4.79 7987.36  205.58 7962.89  275.04 8018.35  309.45  371.18    6.42  372.38    7.20  -1.20   9.65 
1 1 1    1    8    9 o 14  232.99    2.87 3132.75   77.28 3084.80  107.76 3183.52  110.88  231.16    4.04  234.82    4.09  -3.67   5.75 
1 1 1    1    8   10 o  6  288.96    3.39 4819.98  112.94 4622.17  147.24 5102.66  176.02  282.90    4.51  297.19    5.13 -14.29   6.83 
1 1 1    1    8   11 o 18   78.16    1.23  352.42   11.08  334.30   14.24  380.19   17.63   76.12    1.62   81.17    1.88  -5.05   2.49 
1 1 1    1    8   12 o  7  132.47    2.18 1012.62   33.27 1013.13   47.05 1012.12   47.06  132.48    3.08  132.41    3.08   0.07   4.36 
1 1 1    1    8   13 o  5  261.03    3.21 3934.18   96.68 4008.94  139.11 3864.33  134.47  263.37    4.58  258.58    4.51   4.79   6.42 
1 1 1    1    8   14 o 17  257.14    3.17 3819.03   93.90 3658.54  127.48 4009.31  138.82  251.52    4.39  263.28    4.57 -11.75   6.34 
1 1 1    1    8   15 o 13  208.68    2.59 2514.90   62.33 2409.97   84.66 2639.08   92.10  204.17    3.59  213.63    3.74  -9.47   5.18 
1 1 1    1    8   16 o 10  222.20    2.75 2852.76   70.44 2788.62   97.59 2922.55  101.79  219.50    3.85  224.70    3.93  -5.20   5.50 
1 1 1    1    8   17 o  1   72.83    1.13  306.12    9.49  335.57   14.16  282.15   12.78   76.24    1.61   69.91    1.58   6.33   2.26 
1 1 1    1    8   18 o  6   28.85    1.81   48.24    5.99   56.12    8.66   41.02    8.29   31.06    2.44   26.49    2.75   4.57   3.68 
1 1 1    1    8   19 o 17   22.47    1.89   29.37    4.86   27.88    6.47   31.32    7.36   21.80    2.62   23.09    2.82  -1.30   3.85 
1 1 1    1    8   20 o 12  117.02    1.64  790.97   22.15  749.66   31.81  829.81   30.85  113.84    2.42  119.80    2.23  -5.96   3.29 
1 1 1    1    8   21 o  1  128.90    1.79  960.21   26.61  964.54   35.65  954.77   39.97  129.10    2.39  128.39    2.70   0.71   3.61 
1 1 1    1    8   22 f  0   80.77    1.32  376.78   12.30  407.03   17.03  343.71   17.80   83.91    1.76   77.06    2.00   6.85   2.67 
1 1 1    1    8   23 o 11   34.34    1.28   68.20    5.08   66.80    7.10   69.67    7.27   33.94    1.82   34.66    1.82  -0.72   2.58 
1 1 1    1    8   24 o 14   38.05    1.23   83.71    5.40   87.47    7.61   79.87    7.68   38.85    1.70   37.11    1.80   1.74   2.48 
1 1 1    1    8   25 o 19   52.78    1.17  160.92    7.13  155.75    9.73  166.92   10.48   51.86    1.63   53.68    1.69  -1.82   2.35 
1 1 1    1    8   26 o 19   54.89    1.17  174.11    7.42  190.86   10.97  159.99   10.07   57.39    1.66   52.54    1.66   4.85   2.35 
1 1 1    1    8   27 o  9   24.98    1.65   36.33    4.74   48.54    6.95   25.74    6.47   28.81    2.11   20.80    2.76   8.01   3.47 
1 1 1    1    8   28 o  6   20.00    2.30   23.69    5.21   26.83    7.64   20.96    7.12   21.06    3.25   18.50    3.46   2.56   4.75 
1 1 1    1    8   29 o 17   28.48    1.64   47.33    5.38   50.24    7.35   43.97    7.90   29.21    2.20   27.22    2.54   1.99   3.36 
1 1 1    1    8   30 f  0   22.83    2.05   30.78    5.35   45.27    8.34   20.66    6.97   27.54    2.66   18.26    3.44   9.27   4.34 
1 1 1    1    8   31 o  9    6.35    2.84   -1.59    4.28   -5.81    6.01    2.76    6.11    6.58    3.09    9.19    3.72  -2.61   4.84 
1 1 1    1    8   32 o 11   45.19    1.30  118.98    6.75  115.87    9.44  122.25    9.67   44.36    1.85   45.57    1.84  -1.21   2.61 
1 1 1    1    8   33 o 19   26.79    1.56   42.24    4.81   44.31    6.94   40.32    6.68   27.17    2.24   25.90    2.26   1.27   3.18 
1 1 1    1    8   34 o  4   26.21    1.65   40.67    4.95   46.75    7.13   35.00    6.88   27.81    2.24   23.89    2.54   3.92   3.38 
1 1 1    1    9    0 o  1  129.02    5.22  965.70   77.40  965.70   77.40  965.70   77.40  129.02    5.22  129.02    5.22   0.00   0.00 
1 1 1    1    9    1 o  8   44.11    1.47  112.37    7.46  100.30   14.40  116.80    8.72   41.58    3.02   44.96    1.68  -3.38   3.46 
1 1 1    1    9    2 o  9  293.65    4.65 4979.98  157.43 4907.07  269.27 5017.85  194.05  291.04    8.03  294.67    5.71  -3.63   9.85 
1 1 1    1    9    3 o  3  133.13    2.17 1022.62   33.29 1015.61   46.76 1029.83   47.41  132.66    3.06  133.58    3.08  -0.93   4.34 
1 1 1    1    9    4 o 13  233.40    3.72 3144.53  100.06 2931.51  132.39 3428.37  152.82  225.29    5.09  243.61    5.44 -18.32   7.45 
1 1 1    1    9    5 o 17  265.17    3.89 4058.88  118.91 4126.16  159.74 3975.25  178.09  267.28    5.18  262.30    5.88   4.98   7.84 
1 1 1    1    9    6 o  2  166.61    2.69 1601.86   51.63 1665.86   65.50 1496.84   83.91  169.89    3.34  160.94    4.52   8.95   5.62 
1 1 1    1    9    7 o  2  266.69    3.45 4105.32  106.27 4092.45  158.70 4115.79  143.08  266.17    5.17  266.97    4.65  -0.79   6.95 
1 1 1    1    9    8 o 11  242.71    3.15 3399.93   88.30 3535.57  136.95 3303.42  115.52  247.41    4.80  239.19    4.19   8.22   6.37 
1 1 1    1    9    9 o 13  217.61    2.69 2732.84   67.46 2710.13   94.69 2756.23   96.12  216.65    3.79  218.48    3.81  -1.83   5.38 
1 1 1    1    9   10 o  4  153.86    1.95 1365.89   34.59 1464.21   47.49 1254.78   50.48  159.28    2.58  147.44    2.97  11.84   3.94 
1 1 1    1    9   11 o  2  164.89    2.32 1569.12   44.06 1516.05   69.75 1604.36   56.83  162.02    3.73  166.71    2.96  -4.69   4.76 
1 1 1    1    9   12 o 19  344.53    4.46 6860.48  177.27 6812.22  236.51 6922.35  267.79  343.05    5.98  345.66    6.72  -2.60   8.99 
1 1 1    1    9   13 o  6   20.37    2.04   24.20    4.73   29.01    6.75   19.56    6.62   22.26    2.68   18.12    3.29   4.13   4.25 
1 1 1    1    9   14 o  4  190.82    2.66 2102.97   58.54 2164.91   85.02 2047.13   80.73  193.48    3.81  188.15    3.72   5.33   5.32 
1 1 1    1    9   15 o 19   88.39    1.33  450.88   13.59  423.46   17.57  491.75   21.45   85.65    1.78   92.29    2.01  -6.64   2.69 
1 1 1    1    9   16 o 11  181.88    2.27 1911.02   47.72 1960.65   69.02 1865.58   66.05  184.09    3.25  179.58    3.19   4.51   4.55 
1 1 1    1    9   17 o 18  140.34    2.51 1138.63   40.65 1128.89   52.01 1153.91   65.16  139.65    3.23  140.99    4.01  -1.35   5.15 
1 1 1    1    9   18 f  0  213.61    2.98 2641.15   73.51 2699.10  105.76 2587.01  102.24  215.55    4.25  211.05    4.20   4.50   5.98 
1 1 1    1    9   19 o  9   81.95    1.48  387.75   13.96  389.85   21.49  386.21   18.36   82.08    2.27   81.75    1.95   0.33   2.99 
1 1 1    1    9   20 o  2   56.41    1.26  183.73    8.22  201.55   12.25  169.12   11.09   59.03    1.80   54.07    1.78   4.96   2.53 
1 1 1    1    9   21 o 17   27.22    1.48   42.94    4.62   47.35    6.43   38.23    6.64   28.55    1.96   25.60    2.27   2.94   3.00 
1 1 1    1    9   22 o 18  139.17    1.82 1120.08   29.22 1100.58   40.64 1140.95   42.04  137.79    2.56  140.28    2.60  -2.49   3.64 
1 1 1    1    9   23 o 11   43.62    1.19  109.99    5.98  114.26    8.37  105.55    8.54   44.42    1.64   42.68    1.74   1.74   2.39 
1 1 1    1    9   24 o 10   75.59    1.25  330.18   10.94  339.31   15.60  321.35   15.35   76.56    1.77   74.51    1.79   2.06   2.51 
1 1 1    1    9   25 o  9   37.70    1.32   82.25    5.74   75.76    7.73   90.20    8.57   36.11    1.86   39.41    1.89  -3.30   2.65 
1 1 1    1    9   26 o 14   48.31    1.20  134.91    6.69  146.42    9.70  124.48    9.24   50.24    1.68   46.31    1.73   3.93   2.41 
1 1 1    1    9   27 o  4   19.11    2.63   21.79    5.64   16.84    7.23   29.46    9.01   16.49    3.87   21.98    3.68  -5.50   5.34 
1 1 1    1    9   28 o 12   61.17    1.19  216.76    8.41  213.78   11.62  220.04   12.20   60.61    1.66   61.47    1.72  -0.86   2.39 
1 1 1    1    9   29 o  3   31.81    1.42   58.90    5.21   63.36    7.33   54.36    7.40   32.87    1.94   30.39    2.12   2.48   2.88 
1 1 1    1    9   30 o 12    9.44    3.39    4.71    4.71    7.23    6.13    1.07    7.36   11.23    3.89    9.31    3.95   1.93   5.54 
1 1 1    1    9   31 o 13   19.16    2.21   22.02    4.79   27.14    6.69   16.61    6.88   21.06    2.82   16.05    3.78   5.01   4.72 
1 1 1    1    9   32 f  0   23.86    1.81   33.64    4.95   30.38    6.95   37.01    7.06   22.31    2.76   24.77    2.51  -2.45   3.73 
1 1 1    1    9   33 x  8       ?       ?       ?       ?       ?       ?       ?       ?       ?       ?       ?       ?      ?      ? 
1 1 1    1    9   34 o 19   28.34    1.61   47.50    5.23   42.45    7.19   53.17    7.62   26.39    2.39   29.64    2.24  -3.26   3.28 
1 1 1    1   10    0 o  5  245.02    4.77 3468.88  134.68 3468.88  134.68 3468.88  134.68  245.02    4.77  245.02    4.77  -0.00   0.00 
1 1 1    1   10    1 f  0  242.21    3.33 3385.85   93.03 3465.55  134.39 3312.52  128.90  244.97    4.75  239.51    4.67   5.46   6.66 
1 1 1    1   10    2 o  8  230.09    3.17 3055.45   84.08 3094.32  120.27 3018.29  117.59  231.49    4.50  228.63    4.46   2.86   6.34 
1 1 1    1   10    3 o  4  234.85    3.23 3183.27   87.54 3216.92  125.04 3150.91  122.61  236.03    4.59  233.59    4.55   2.43   6.46 
1 1 1    1   10    4 o 11  438.93    6.00 11134.21  303.80 11462.83  441.38 10838.38  418.79  444.93    8.60  432.68    8.39  12.25  12.01 
1 1 1    1   10    5 o  5  257.41    3.54 3824.84  105.10 4062.03  156.93 3631.93  141.53  265.17    5.13  250.76    4.89  14.42   7.09 
1 1 1    1   10    6 o 15  172.25    2.27 1711.94   45.13 1679.26   66.35 1740.07   61.56  170.56    3.37  173.63    3.07  -3.07   4.56 
1 1 1    1   10    7 o  9  239.67    3.31 3315.87   91.49 3313.61  128.92 3318.17  129.86  239.50    4.67  239.66    4.70  -0.16   6.62 
1 1 1    1   10    8 o 15  170.99    2.15 1687.25   42.50 1690.25   60.59 1684.34   59.64  171.12    3.07  170.82    3.03   0.30   4.31 
1 1 1    1   10    9 o 12   52.44    1.28  158.68    7.76  168.64   11.10  149.16   10.85   54.03    1.78   50.81    1.85   3.22   2.57 
1 1 1    1   10   10 o 18  118.92    1.87  816.00   25.68  826.60   39.88  808.50   33.56  119.66    2.89  118.35    2.46   1.30   3.79 
1 1 1    1   10   11 o  5  278.28    3.42 4472.84  109.87 4431.76  154.10 4515.31  156.68  276.82    4.83  279.42    4.86  -2.59   6.85 
1 1 1    1   10   12 o 16  237.62    2.81 3260.92   76.92 3179.55  101.93 3368.49  117.21  234.53    3.77  241.34    4.21  -6.81   5.65 
1 1 1    1   10   13 o 10  100.50    1.57  582.88   18.22  568.95   22.57  608.92   30.87   99.28    1.97  102.64    2.61  -3.37   3.27 
1 1 1    1   10   14 o  6  161.59    2.05 1507.69   38.24 1490.11   53.48 1526.09   54.71  160.57    2.89  162.49    2.92  -1.92   4.11 
1 1 1    1   10   15 o 12   81.21    1.29  380.57   12.09  408.98   18.82  360.61   15.78   84.16    1.94   79.03    1.73   5.12   2.60 
1 1 1    1   10   16 o  9   93.45    1.83  504.30   19.70  560.23   27.35  444.02   28.39   98.45    2.41   87.57    2.81  10.88   3.70 
1 1 1    1   10   17 o  6  202.61    2.68 2374.70   62.58 2381.95   94.37 2369.02   83.61  202.55    4.04  202.14    3.59   0.41   5.40 
1 1 1    1   10   18 o  6   54.24    1.25  169.86    7.85  148.93   11.38  188.85   10.84   50.73    1.95   57.16    1.65  -6.43   2.55 
1 1 1    1   10   19 f  0   59.73    1.31  205.98    9.02  202.79   12.53  209.42   12.99   59.21    1.84   60.17    1.87  -0.96   2.62 
1 1 1    1   10   20 o  6   30.24    1.42   52.92    4.95   41.95    6.59   67.12    7.49   26.84    2.14   34.02    1.92  -7.17   2.88 
1 1 1    1   10   21 o 15  119.53    1.62  825.76   22.40  804.22   30.69  850.31   32.76  117.85    2.26  121.16    2.34  -3.31   3.25 
1 1 1    1   10   22 o  4   75.43    1.25  328.66   10.90  320.40   14.94  338.06   15.93   74.43    1.74   76.44    1.81  -2.02   2.51 
1 1 1    1   10   23 o 18   49.96    1.21  144.24    6.99  133.02    9.38  158.17   10.46   47.92    1.70   52.25    1.74  -4.33   2.43 
1 1 1    1   10   24 o 15   40.11    1.33   93.12    6.17  111.32    9.00   76.99    8.47   43.81    1.78   36.38    2.03   7.42   2.70 
1 1 1    1   10   25 o 14   28.42    1.65   46.94    5.39   47.70    7.60   46.17    7.64   28.55    2.33   28.08    2.38   0.47   3.33 
1 1 1    1   10   26 o 19   42.96    1.53  107.12    7.55  106.46    9.87  108.05   11.71   42.74    2.01   42.97    2.37  -0.23   3.11 
1 1 1    1   10   27 o  2   40.53    1.52   95.52    7.09  108.46   11.17   86.78    9.18   43.00    2.26   38.50    2.07   4.50   3.07 
1 1 1    1   10   28 o 10   43.97    1.45  112.43    7.32  114.17    9.98  110.39   10.78   44.16    1.96   43.36    2.16   0.81   2.92 
1 1 1    1   10   29 o 12    7.54    3.23    0.06    5.03  -10.58    7.29    9.73    6.95    6.62    3.19   12.68    4.14  -6.06   5.22 
1 1 1    1   10   30 o  1   11.05    3.28    7.57    4.49   10.62    6.19    4.18    6.52   12.95    3.86    9.93    3.90   3.01   5.48 
1 1 1    1   10   31 o  8   25.69    1.72   38.92    5.06   54.14    7.38   25.46    6.94   30.15    2.14   20.26    3.07   9.90   3.74 
1 1 1    1   10   32 o  9   24.64    1.88   36.07    5.29   35.42    7.50   36.71    7.46   24.02    2.76   24.50    2.68  -0.48   3.85 
1 1 1    1   10   33 o 11    8.11    3.28    2.43    4.76   10.95    6.88   -5.40    6.60   12.76    4.11    6.91    3.25   5.85   5.24 
1 1 1    1   11    0 o 15  182.99    3.60 1934.60   75.95 1934.60   75.95 1934.60   75.95  182.99    3.60  182.99    3.60   0.00   0.00 
1 1 1    1   11    1 o  9   42.59    1.17  104.74    5.73  108.19    8.17  101.39    8.05   43.27    1.64   41.89    1.67   1.38   2.34 
1 1 1    1   11    2 o 18  300.79    4.12 5224.36  143.12 5113.29  198.37 5344.95  206.70  297.42    5.78  304.07    5.89  -6.65   8.25 
1 1 1    1   11    3 o 13  162.18    2.28 1517.76   42.58 1572.29   62.09 1469.34   58.50  165.04    3.26  159.55    3.18   5.49   4.55 
1 1 1    1   11    4 o  3  307.39    4.22 5457.38  149.52 5555.54  214.98 5365.41  208.09  309.95    6.01  304.61    5.92   5.34   8.44 
1 1 1    1   11    5 o 18  224.42    3.10 2907.31   80.27 2976.43  115.99 2843.78  111.20  226.99    4.43  221.88    4.34   5.11   6.20 
1 1 1    1   11    6 o  8  129.73    1.87  971.13   27.95  984.83   39.99  958.05   39.07  130.62    2.65  128.84    2.63   1.79   3.74 
1 1 1    1   11    7 o 12   28.21    1.79   46.09    5.79   43.13    8.54   48.62    7.89   27.20    2.76   28.93    2.38  -1.73   3.65 
1 1 1    1   11    8 o 12  252.81    3.29 3690.68   96.02 3681.24  128.66 3702.56  144.26  252.38    4.42  253.05    4.94  -0.67   6.63 
1 1 1    1   11    9 o  4  326.46    4.02 6158.34  151.32 6122.84  213.19 6194.40  214.82  325.25    5.68  327.14    5.69  -1.89   8.04 
1 1 1    1   11   10 o 17  170.86    2.28 1685.09   44.87 1545.16   62.28 1836.06   64.69  163.55    3.30  178.29    3.14 -14.74   4.56 
1 1 1    1   11   11 f  0  115.51    1.56  769.97   20.80  743.47   28.79  798.89   30.07  113.48    2.20  117.63    2.22  -4.15   3.12 
1 1 1    1   11   12 o 16  179.83    2.26 1867.51   46.92 1875.74   66.78 1859.48   65.94  180.13    3.21  179.35    3.19   0.78   4.53 
1 1 1    1   11   13 o 11  124.97    1.75  901.63   25.21  953.76   39.79  866.65   32.59  128.47    2.68  122.49    2.31   5.98   3.54 
1 1 1    1   11   14 o 17  288.48    3.98 4823.96  132.62 4841.73  168.28 4794.82  215.44  288.58    5.05  286.44    6.52   2.14   8.25 
1 1 1    1   11   15 o  2  151.99    3.06 1337.10   53.57 1350.95   76.43 1323.72   75.10  152.45    4.35  150.91    4.32   1.54   6.13 
1 1 1    1   11   16 o  8   40.17    1.29   93.26    5.98   90.72    8.27   96.06    8.66   39.59    1.82   40.74    1.85  -1.15   2.59 
1 1 1    1   11   17 o 17  126.75    2.00  928.45   29.30  984.10   40.55  867.64   42.38  130.39    2.70  122.38    3.00   8.01   4.03 
1 1 1    1   11   18 o 17   64.48    1.48  240.09   11.03  233.59   15.26  247.21   15.96   63.52    2.08   65.35    2.12  -1.82   2.97 
1 1 1    1   11   19 o  4  154.75    2.10 1385.42   37.50 1336.73   48.52 1457.59   59.08  151.85    2.77  158.42    3.23  -6.57   4.26 
1 1 1    1   11   20 o  3   80.82    1.28  377.27   11.96  373.10   16.60  381.78   17.25   80.32    1.79   81.25    1.84  -0.92   2.57 
1 1 1    1   11   21 o 12   48.39    1.23  135.32    6.87  145.45    9.80  125.55    9.62   50.12    1.70   46.55    1.80   3.57   2.47 
1 1 1    1   11   22 o 14  111.41    1.57  717.95   20.15  704.80   27.86  732.36   29.18  110.25    2.19  112.37    2.25  -2.12   3.14 
1 1 1    1   11   23 o 11   45.39    1.30  119.17    6.79  124.97    9.57  113.31    9.62   46.42    1.79   44.18    1.89   2.24   2.61 
1 1 1    1   11   24 o 16   14.08    3.11   12.04    4.92   10.79    6.72   13.48    7.22   13.44    4.02   14.87    4.08  -1.43   5.73 
1 1 1    1   11   25 o 17   72.90    1.29  307.48   10.82  285.15   14.43  336.23   16.37   70.08    1.79   76.10    1.86  -6.02   2.58 
1 1 1    1   11   26 o 11   35.68    1.65   74.11    6.78   52.94    9.78   93.74    9.41   29.84    2.88   40.04    2.04 -10.20   3.53 
1 1 1    1   11   27 f  0   11.03    3.43    7.30    4.83    4.58    6.55   10.53    7.14   10.25    3.94   13.17    4.18  -2.92   5.75 
1 1 1    1   11   28 o 18   16.47    2.69   16.45    4.94   20.38    6.85   12.19    7.13   18.14    3.40   13.95    4.14   4.20   5.35 
1 1 1    1   11   29 o  3   10.93    3.36    7.32    4.64    5.69    6.16    9.46    7.07   10.47    3.86   12.49    4.17  -2.02   5.69 
1 1 1    1   11   30 o 17   29.15    1.57   49.89    5.26   52.00    7.64   47.98    7.26   29.49    2.26   28.33    2.24   1.16   3.18 
1 1 1    1   11   31 o  7    9.38    3.48    4.58    5.00   -0.36    7.05    9.57    7.09    8.57    3.75   12.37    4.18  -3.81   5.62 
1 1 1    1   11   32 o  9   20.00    2.20   24.28    5.00   21.91    7.15   26.54    6.98   18.31    3.51   20.47    3.05  -2.16   4.65 
1 1 1    1   11   33 o 16   22.52    2.05   30.62    5.26   31.52    6.99   29.44    8.01   22.45    2.75   21.30    3.37   1.15   4.35 
1 1 1    1   12    0 o 13  183.91    3.63 1954.42   76.99 1954.42   76.99 1954.42   76.99  183.91    3.63  183.91    3.63   0.00   0.00 
1 1 1    1   12    1 o  4  273.73    3.77 4327.35  118.95 4193.03  163.35 4478.96  173.54  269.29    5.26  278.30    5.40  -9.01   7.54 
1 1 1    1   12    2 o  9  193.17    2.69 2153.87   59.91 2210.00   86.70 2102.59   82.87  195.61    3.84  190.80    3.76   4.81   5.38 
1 1 1    1   12    3 o 15  300.06    4.41 5202.46  152.55 5419.47  241.87 5059.10  196.59  305.89    6.85  295.72    5.76  10.17   8.95 
1 1 1    1   12    4 o  6   84.83    1.38  415.16   13.54  435.70   19.80  397.09   18.56   86.89    1.97   82.96    1.94   3.94   2.77 
1 1 1    1   12    5 o  2  187.36    2.61 2026.20   56.49 1982.69   78.33 2073.34   81.54  185.27    3.66  189.46    3.73  -4.18   5.23 
1 1 1    1   12    6 f  0  104.63    1.59  631.66   19.22  596.73   25.95  674.12   28.61  101.68    2.21  108.07    2.29  -6.39   3.19 
1 1 1    1   12    7 o  7   81.99    1.41  387.85   13.33  389.05   19.12  386.72   18.60   82.10    2.02   81.86    1.97   0.24   2.82 
1 1 1    1   12    8 o 15  279.94    3.87 4529.68  124.89 4390.35  171.79 4685.87  181.88  275.33    5.41  284.42    5.54  -9.09   7.74 
1 1 1    1   12    9 o  1  206.34    2.88 2459.45   68.65 2596.69  101.96 2345.66   92.85  211.86    4.17  201.38    4.00  10.48   5.78 
1 1 1    1   12   10 o  2   65.10    1.38  244.53   10.36  257.43   15.07  232.98   14.26   66.75    1.96   63.50    1.95   3.25   2.76 
1 1 1    1   12   11 o 19  123.53    1.65  880.85   23.55  859.98   32.96  902.59   33.65  122.02    2.34  125.01    2.33  -2.99   3.31 
1 1 1    1   12   12 o 13  128.74    2.02  957.20   30.01  937.87   45.05  972.62   40.23  127.34    3.07  129.72    2.69  -2.38   4.08 
1 1 1    1   12   13 o 12   83.92    1.34  406.51   12.97  429.08   19.09  387.16   17.68   86.19    1.92   81.88    1.87   4.32   2.68 
1 1 1    1   12   14 o 10   89.06    2.06  458.30   21.19  470.03   30.44  447.26   29.53   90.07    2.93   87.86    2.92   2.21   4.14 
1 1 1    1   12   15 o  9  138.36    2.35 1106.92   37.57 1108.09   45.42 1104.40   66.83  138.35    2.85  137.77    4.21   0.58   5.08 
1 1 1    1   12   16 o 10   74.28    1.65  318.71   14.18  314.66   17.01  327.90   25.65   73.76    2.00   75.17    2.96  -1.41   3.58 
1 1 1    1   12   17 o  6   69.96    1.54  282.71   12.43  301.94   17.20  261.66   17.99   72.23    2.07   67.20    2.32   5.03   3.11 
1 1 1    1   12   18 o 18  121.77    1.83  857.37   25.67  886.71   33.59  816.16   39.81  123.75    2.35  118.60    2.91   5.14   3.74 
1 1 1    1   12   19 o 11   94.80    1.49  519.35   16.31  536.20   24.37  505.68   21.95   96.23    2.19   93.48    2.03   2.75   2.99 
1 1 1    1   12   20 o 16   73.09    1.29  308.60   10.91  311.36   15.13  305.61   15.73   73.36    1.79   72.65    1.88   0.71   2.59 
1 1 1    1   12   21 o  5   83.51    1.35  403.09   12.97  403.49   18.02  402.66   18.70   83.48    1.87   83.38    1.94   0.10   2.70 
1 1 1    1   12   22 o 12   80.93    1.34  378.65   12.52  398.29   18.09  360.59   17.35   82.91    1.89   78.88    1.91   4.02   2.69 
1 1 1    1   12   23 o  8   14.76    3.06   13.20    5.04   15.92    7.04   10.34    7.21   16.13    3.84   13.29    4.20   2.83   5.69 
1 1 1    1   12   24 o  4   29.86    1.65   51.84    5.67   42.59    7.68   62.98    8.42   26.91    2.50   32.82    2.24  -5.91   3.36 
1 1 1    1   12   25 o  1   28.39    2.57   47.64    8.31   41.32   11.91   53.64   11.60   25.93    4.12   29.87    3.43  -3.94   5.36 
1 1 1    1   12   26 o 18   10.71    3.50    6.70    4.98    3.61    7.00    9.86    7.09   10.08    4.01   12.84    4.18  -2.76   5.79 
1 1 1    1   12   27 o 13   29.01    1.92   49.43    6.39   42.26    8.52   58.64    9.66   26.53    2.83   31.35    2.70  -4.82   3.91 
1 1 1    1   12   28 o 11   10.19    3.53    5.87    5.07    6.00    7.44    5.76    6.92   11.08    4.21   10.80    4.07   0.29   5.86 
1 1 1    1   12   29 o 12   14.33    3.01   12.88    4.81   16.96    6.85    8.91    6.76   16.21    3.74   12.06    4.08   4.15   5.54 
1 1 1    1   12   30 o  7   17.88    2.50   19.52    5.02   20.03    6.91   18.96    7.29   17.68    3.51   17.05    3.80   0.62   5.18 
1 1 1    1   12   31 o 19   19.43    2.33   22.99    5.12   18.44    7.32   27.34    7.16   16.64    3.89   20.84    3.07  -4.20   4.95 
1 1 1    1   12   32 o 18    6.85    3.07   -1.28    5.00    0.29    6.72   -3.23    7.50    8.36    3.66    7.88    3.62   0.48   5.15 
1 1 1    1   13    0 o 15   99.18    2.18  568.40   24.94  568.40   24.94  568.40   24.94   99.18    2.18   99.18    2.18   0.00   0.00 
1 1 1    1   13    1 o 17  179.61    2.52 1862.18   52.22 1778.39   70.83 1961.98   77.30  175.46    3.50  184.29    3.64  -8.82   5.05 
1 1 1    1   13    2 o 18  200.66    2.79 2324.63   64.67 2286.83   90.10 2364.81   92.88  198.93    3.93  202.29    3.98  -3.36   5.59 
1 1 1    1   13    3 o  8   27.42    2.00   43.62    6.28   45.49    8.79   41.67    8.96   27.93    2.77   26.70    2.96   1.23   4.05 
1 1 1    1   13    4 o 18  179.69    2.53 1864.09   52.42 1977.40   78.09 1771.16   70.73  184.99    3.66  175.09    3.50   9.90   5.06 
1 1 1    1   13    5 o  2   35.01    1.67   70.90    6.74   54.90    9.12   90.10    9.99   30.73    2.60   39.45    2.20  -8.72   3.41 
1 1 1    1   13    6 o 14  146.62    2.11 1240.94   35.77 1379.94   55.40 1141.61   46.84  154.54    3.11  140.58    2.89  13.96   4.24 
1 1 1    1   13    7 f  0  165.67    2.23 1584.80   42.63 1562.53   62.90 1603.73   57.98  164.41    3.32  166.59    3.02  -2.18   4.48 
1 1 1    1   13    8 o 13   44.57    1.51  114.77    7.73  138.12   11.85   97.46   10.20   48.86    2.11   41.03    2.16   7.84   3.02 
1 1 1    1   13    9 o  7  134.42    1.88 1043.22   29.18 1048.82   39.78 1036.70   42.93  134.73    2.56  133.93    2.78   0.80   3.78 
1 1 1    1   13   10 o  8   67.73    1.63  264.81   12.73  247.82   18.38  280.49   17.66   65.44    2.44   69.65    2.20  -4.20   3.28 
1 1 1    1   13   11 o 14   42.22    1.49  103.05    7.26  118.63   10.96   90.85    9.70   45.27    2.10   39.60    2.13   5.67   2.99 
1 1 1    1   13   12 o  8  208.55    4.14 2525.65   99.51 2649.07  146.88 2420.93  135.30  212.74    5.99  203.47    5.77   9.27   8.32 
1 1 1    1   13   13 o  1   73.21    1.54  309.53   13.02  324.17   18.93  296.38   17.94   74.85    2.19   71.57    2.18   3.28   3.09 
1 1 1    1   13   14 o 11  110.14    1.82  700.90   23.16  722.50   31.12  674.08   34.67  111.76    2.41  107.86    2.79   3.90   3.69 
1 1 1    1   13   15 o 18   93.43    1.57  504.26   16.95  492.93   26.18  512.45   22.25   92.25    2.46   94.14    2.05  -1.89   3.20 
1 1 1    1   13   16 o  9   70.86    1.97  290.59   16.08  302.07   19.53  266.50   28.30   72.20    2.35   67.59    3.64   4.61   4.33 
1 1 1    1   13   17 o  9  104.78    1.75  634.78   21.20  614.92   27.33  664.75   33.58  103.05    2.30  107.03    2.72  -3.98   3.56 
1 1 1    1   13   18 o 19   29.44    1.76   50.29    5.95   45.84    8.30   54.98    8.52   27.99    2.60   30.70    2.43  -2.71   3.56 
1 1 1    1   13   19 o  1   47.45    1.41  130.24    7.74  125.77   10.38  135.81   11.60   46.57    1.94   48.38    2.08  -1.81   2.84 
1 1 1    1   13   20 o  9   48.19    1.33  134.33    7.39  137.68   10.40  130.91   10.50   48.73    1.85   47.50    1.92   1.22   2.67 
1 1 1    1   13   21 o 12   27.99    1.78   45.57    5.73   41.22    7.89   50.43    8.34   26.49    2.62   29.35    2.49  -2.86   3.61 
1 1 1    1   13   22 o 15   31.75    1.62   58.53    5.93   50.83    8.16   67.17    8.64   29.46    2.42   33.93    2.22  -4.47   3.28 
1 1 1    1   13   23 o 18   70.63    1.39  288.79   11.31  284.63   16.41  292.54   15.61   69.96    2.04   70.96    1.91  -1.00   2.79 
1 1 1    1   13   24 o 16   37.14    2.25   80.86    9.57   91.63   13.45   69.79   13.64   39.31    2.99   34.09    3.52   5.22   4.61 
1 1 1    1   13   25 o 12    6.68    3.03   -2.64    5.03   -6.12    7.06    0.94    7.16    7.31    3.41    9.23    3.90  -1.92   5.19 
1 1 1    1   13   26 o  1   52.01    1.43  157.36    8.55  152.06   11.21  164.72   13.21   50.95    1.91   52.92    2.17  -1.97   2.89 
1 1 1    1   13   27 o  6    6.84    3.04   -1.47    4.82   -2.24    6.81   -0.69    6.83    8.01    3.58    8.45    3.69  -0.44   5.15 
1 1 1    1   13   28 o  8   25.17    1.85   37.44    5.34   35.70    7.28   39.47    7.86   24.28    2.64   25.51    2.71  -1.23   3.79 
1 1 1    1   13   29 o  5   23.97    1.93   34.21    5.29   28.38    7.51   39.94    7.44   21.27    3.15   25.63    2.55  -4.36   4.06 
1 1 1    1   13   30 o  8   13.52    3.19   11.72    4.90   15.02    7.07    8.68    6.79   15.01    4.01   11.81    4.09   3.19   5.73 
1 1 1    1   13   31 o  4   12.04    3.39    9.62    4.91    3.57    6.90   15.83    7.00    9.51    3.91   15.15    3.96  -5.64   5.57 
1 1 1    1   13   32 o  4   13.96    3.11   12.76    4.87   18.59    6.74    6.39    7.05   16.61    3.62   10.58    4.08   6.02   5.46 
1 1 1    1   14    0 o  9  184.04    3.67 1958.63   77.87 1958.63   77.87 1958.63   77.87  184.04    3.67  184.04    3.67   0.00   0.00 
1 1 1    1   14    1 o 10   69.07    1.39  275.31   11.08  295.60   16.13  257.18   15.25   71.53    1.96   66.72    1.98   4.82   2.79 
1 1 1    1   14    2 o  7  146.27    2.11 1235.15   35.66 1221.87   49.90 1249.00   50.97  145.42    2.97  147.02    3.00  -1.60   4.23 
1 1 1    1   14    3 o  5  208.53    2.91 2512.77   70.04 2533.51   99.73 2492.57   98.39  209.21    4.13  207.51    4.11   1.69   5.83 
1 1 1    1   14    4 o 16  168.15    2.39 1633.08   46.35 1621.12   65.01 1645.44   66.10  167.43    3.37  168.68    3.40  -1.25   4.78 
1 1 1    1   14    5 o 10  187.11    2.64 2022.86   56.93 2110.40   83.54 1946.96   77.79  190.95    3.79  183.42    3.68   7.52   5.28 
1 1 1    1   14    6 o  6  179.83    2.54 1868.63   52.72 1931.03   76.72 1812.81   72.56  182.65    3.64  176.99    3.55   5.67   5.09 
1 1 1    1   14    7 o  6   64.63    1.41  241.12   10.50  231.38   14.69  251.30   15.02   63.27    2.02   65.94    1.98  -2.67   2.82 
1 1 1    1   14    8 o 12   61.88    1.40  221.02   10.00  208.61   14.37  232.67   13.92   60.06    2.08   63.44    1.90  -3.39   2.82 
1 1 1    1   14    9 o  8   78.08    1.41  351.96   12.70  386.18   20.06  329.07   16.41   81.73    2.13   75.48    1.88   6.25   2.84 
1 1 1    1   14   10 o  9   34.23    2.15   67.99    8.46   54.15   11.76   82.82   12.17   30.38    3.41   37.73    2.82  -7.35   4.43 
1 1 1    1   14   11 o  1   64.46    1.82  240.22   13.52  241.59   17.72  238.30   20.91   64.59    2.38   64.10    2.83   0.49   3.70 
1 1 1    1   14   12 o 19   61.78    1.45  220.40   10.36  221.45   13.82  219.05   15.63   61.87    1.94   61.51    2.21   0.36   2.94 
1 1 1    1   14   13 o  6   41.36    1.79   99.02    8.52   71.52   11.36  134.33   12.87   35.02    2.84   48.13    2.32 -13.11   3.67 
1 1 1    1   14   14 o 19   26.87    2.22   42.06    6.83   45.50   11.10   39.97    8.66   27.76    3.55   26.09    2.93   1.66   4.60 
1 1 1    1   14   15 o  9   65.76    1.53  249.86   11.60  267.33   17.36  235.77   15.59   67.92    2.22   63.80    2.12   4.13   3.07 
1 1 1    1   14   16 o 10   66.34    1.36  254.26   10.43  295.39   16.36  226.11   13.54   71.42    1.99   62.49    1.88   8.93   2.74 
1 1 1    1   14   17 o 13   30.20    2.20   53.12    7.60   36.48    9.21   88.74   13.47   24.82    3.30   38.95    3.02 -14.13   4.47 
1 1 1    1   14   18 o  2  167.96    2.59 1638.65   50.18 1649.74   77.34 1630.57   65.94  167.74    4.00  167.13    3.42   0.62   5.26 
1 1 1    1   14   19 o 13   71.02    1.77  292.07   14.54  295.95   20.21  287.90   20.93   71.33    2.46   70.32    2.58   1.01   3.57 
1 1 1    1   14   20 o  6   82.18    1.47  390.75   13.89  391.19   18.86  390.24   20.54   82.12    1.99   81.95    2.17   0.17   2.95 
1 1 1    1   14   21 o 18   17.14    2.98   17.65    5.67   18.26    7.79   16.97    8.27   17.24    3.99   16.60    4.29   0.64   5.86 
1 1 1    1   14   22 o  7   48.68    1.42  137.34    7.96  136.44   10.95  138.34   11.59   48.42    1.96   48.74    2.07  -0.31   2.85 
1 1 1    1   14   23 o 18   17.35    4.41   18.90    8.84   19.72   12.87   18.16   12.16   17.77    5.61   17.13    5.46   0.64   7.83 
1 1 1    1   14   24 o  4    5.36    2.60   -8.06    4.98    0.35    7.11  -16.15    6.97    9.01    3.85    5.66    2.81   3.35   4.77 
1 1 1    1   14   25 o  6   35.33    1.67   72.96    6.78   73.05    8.95   72.84   10.39   35.18    2.22   34.98    2.59   0.19   3.41 
1 1 1    1   14   26 o 13    8.00    3.32    1.32    5.03    4.72    7.33   -1.69    6.90   10.54    4.14    8.21    3.65   2.34   5.51 
1 1 1    1   14   27 o 12   23.74    2.16   33.61    5.84   39.55    8.82   28.97    7.79   25.37    3.08   21.60    3.23   3.77   4.46 
1 1 1    1   14   28 f  0   14.17    3.07   12.77    4.87   17.89    6.98    7.93    6.79   16.53    3.75   11.48    4.08   5.05   5.54 
1 1 1    1   14   29 o 19   20.41    2.21   25.14    5.12   25.49    7.44   24.82    7.05   20.01    3.34   19.82    3.19   0.20   4.62 
1 1 1    1   14   30 o 11   22.74    1.90   31.07    4.95   32.45    7.18   29.82    6.82   22.74    2.80   21.80    2.78   0.94   3.94 
1 1 1    1   14   31 o  4   13.91    3.07   12.70    4.79   13.42    6.71   11.96    6.83   13.83    3.99   13.06    4.08   0.77   5.71 
1 1 1    1   15    0 o 15  214.07    4.24 2653.46  104.63 2653.46  104.63 2653.46  104.63  214.07    4.24  214.07    4.24   0.00   0.00 
1 1 1    1   15    1 o 15  162.44    2.33 1524.48   43.60 1590.16   63.97 1467.50   59.58  165.76    3.34  159.25    3.24   6.51   4.66 
1 1 1    1   15    2 o 14  127.53    1.90  939.21   27.96  914.96   38.72  965.65   40.43  125.81    2.67  129.24    2.71  -3.43   3.80 
1 1 1    1   15    3 o 16  108.80    1.71  683.43   21.40  650.07   29.14  722.49   31.53  106.06    2.38  111.81    2.44  -5.75   3.41 
1 1 1    1   15    4 o 18  155.04    2.23 1388.94   39.96 1410.54   57.22 1368.39   55.82  156.11    3.18  153.77    3.15   2.35   4.47 
1 1 1    1   15    5 o  2   66.33    1.45  254.00   11.12  220.54   14.92  295.91   16.70   61.75    2.10   71.54    2.02  -9.79   2.92 
1 1 1    1   15    6 o 12   56.50    1.49  184.45    9.70  184.62   13.78  184.29   13.65   56.48    2.12   56.44    2.10   0.05   2.98 
1 1 1    1   15    7 o  3   71.09    1.58  291.85   12.97  283.75   19.83  297.90   17.14   70.00    2.46   71.77    2.07  -1.76   3.22 
1 1 1    1   15    8 o  1   54.67    1.89  172.88   11.91  176.00   16.94  169.82   16.75   55.08    2.67   54.10    2.69   0.98   3.79 
1 1 1    1   15    9 o 13  158.12    2.89 1448.01   52.77 1458.06   68.65 1433.49   82.50  158.44    3.76  156.78    4.57   1.66   5.91 
1 1 1    1   15   10 f  0   43.05    1.80  107.27    8.90  115.81   12.60   98.76   12.56   44.67    2.45   41.22    2.66   3.45   3.62 
1 1 1    1   15   11 o  6   86.56    1.66  432.84   16.57  411.34   23.05  455.87   23.85   84.28    2.37   88.73    2.33  -4.45   3.33 
1 1 1    1   15   12 o 17   46.72    1.71  126.30    9.18  121.96   14.27  129.35   11.99   45.80    2.71   47.23    2.21  -1.43   3.50 
1 1 1    1   15   13 o 11   91.73    1.98  486.76   21.00  509.55   31.18  467.86   28.40   93.66    2.89   89.78    2.74   3.89   3.99 
1 1 1    1   15   14 o  7  140.10    2.20 1136.63   35.60 1142.66   47.44 1128.87   53.88  140.26    2.93  139.27    3.35   0.99   4.45 
1 1 1    1   15   15 o 18  100.05    1.63  578.80   18.83  553.12   27.54  601.32   25.79   97.63    2.45  101.88    2.19  -4.25   3.29 
1 1 1    1   15   16 o  3   84.35    1.52  411.36   14.82  398.49   19.53  428.87   22.77   82.94    2.04   85.97    2.30  -3.03   3.07 
1 1 1    1   15   17 o  3   20.46    2.81   24.81    6.45   27.25    9.51   22.73    8.78   21.20    4.03   19.32    4.07   1.88   5.73 
1 1 1    1   15   18 o 18   22.13    3.04   29.11    7.55   25.16    8.84   39.78   14.54   20.35    3.91   25.40    5.14  -5.04   6.45 
1 1 1    1   15   19 o 15   92.50    1.60  495.50   17.06  506.72   24.40  484.78   23.85   93.36    2.27   91.32    2.26   2.04   3.20 
1 1 1    1   15   20 o 14   10.12    3.78    4.65    5.94    5.15    8.64    4.21    8.17   11.54    4.50   11.00    4.35   0.54   6.26 
1 1 1    1   15   21 o  1  108.49    1.76  683.10   22.09  666.58   30.72  700.78   31.79  106.84    2.49  109.53    2.52  -2.69   3.54 
1 1 1    1   15   22 o  5   29.62    2.97   52.28   10.02   45.47   13.94   59.56   14.41   26.98    4.65   31.20    4.10  -4.22   6.20 
1 1 1    1   15   23 o  4   28.04    1.84   46.09    5.92   53.13    8.44   39.30    8.29   29.94    2.47   25.59    2.86   4.34   3.77 
1 1 1    1   15   24 o  6   19.90    2.35   23.68    5.29   20.22    7.27   27.59    7.72   17.95    3.63   21.19    3.26  -3.24   4.88 
1 1 1    1   15   25 o 14   28.70    1.84   48.48    6.06   51.20    8.56   45.75    8.56   29.24    2.56   27.56    2.73   1.68   3.74 
1 1 1    1   15   26 o 11   16.92    2.88   17.72    5.42   18.32    7.83   17.16    7.52   16.73    4.09   16.21    4.04   0.52   5.75 
1 1 1    1   15   27 o  2   15.95    2.75   15.84    4.87   14.09    6.99   17.49    6.79   14.54    4.03   16.35    3.69  -1.81   5.46 
1 1 1    1   15   28 o  3    7.07    3.09   -0.31    4.76    2.77    6.90   -3.10    6.56    9.39    3.89    7.47    3.41   1.92   5.18 
1 1 1    1   15   29 o 10   23.83    1.93   34.12    5.25   26.66    7.44   41.53    7.41   20.30    3.29   25.96    2.51  -5.67   4.14 
1 1 1    1   15   30 o  9   15.61    2.71   15.58    4.71   12.78    6.75   18.21    6.56   13.42    4.04   16.36    3.58  -2.93   5.39 
1 1 1    1   16    0 o 15   20.17    5.35   28.00   10.76   28.00   10.76   28.00   10.76   20.17    5.35   20.17    5.35   0.00   0.00 
1 1 1    1   16    1 o  6   64.36    1.52  239.16   11.27  237.09   15.76  241.32   16.13   64.01    2.14   64.58    2.17  -0.57   3.04 
1 1 1    1   16    2 o  7   99.12    1.65  567.49   18.92  515.50   25.06  636.40   28.86   94.42    2.30  104.90    2.38 -10.48   3.31 
1 1 1    1   16    3 o  7   90.23    1.70  470.22   17.71  487.85   27.74  458.10   23.00   91.78    2.62   88.98    2.24   2.80   3.45 
1 1 1    1   16    4 o 15   33.27    2.40   64.34    9.14   58.06   13.55   69.59   12.39   31.39    3.82   34.51    3.15  -3.12   4.95 
1 1 1    1   16    5 o 18   17.38    4.70   18.20    9.64   17.20   12.74   19.54   14.76   17.36    5.59   18.53    6.03  -1.17   8.22 
1 1 1    1   16    6 o 19   47.24    2.30  129.41   12.48  120.88   14.41  155.10   25.00   45.60    2.75   51.44    4.25  -5.83   5.06 
1 1 1    1   16    7 o  9   25.41    3.61   38.24   10.28   78.07   16.79   14.32   13.01   36.40    4.07   16.38    5.66  20.02   6.97 
1 1 1    1   16    8 o  3   49.09    1.89  139.48   10.67  161.48   16.24  122.78   14.15   52.73    2.68   45.96    2.68   6.77   3.79 
1 1 1    1   16    9 o 15   21.98    3.16   28.60    7.79   17.57   12.06   36.48   10.20   17.35    5.43   24.78    3.68  -7.43   6.56 
1 1 1    1   16   10 o 15   13.85    4.43   10.98    7.98   -3.09   12.44   20.83   10.41   11.27    4.95   18.51    4.82  -7.25   6.91 
1 1 1    1   16   11 o 12   63.48    1.71  233.11   12.48  231.39   18.20  234.63   17.14   63.14    2.50   63.60    2.34  -0.47   3.43 
1 1 1    1   16   12 o  5   70.37    1.53  286.18   12.44  295.74   19.28  279.36   16.28   71.40    2.34   69.44    2.03   1.96   3.10 
1 1 1    1   16   13 o 16   42.82    1.69  106.21    8.35  111.92   12.09  101.00   11.54   43.87    2.40   41.66    2.41   2.20   3.40 
1 1 1    1   16   14 o 17   63.70    1.54  234.63   11.32  207.51   16.49  258.74   15.55   59.75    2.40   66.80    2.02  -7.05   3.14 
1 1 1    1   16   15 o  6   55.29    1.49  176.89    9.52  187.77   13.98  167.51   12.99   56.87    2.13   53.71    2.10   3.15   2.99 
1 1 1    1   16   16 o 18   81.44    1.48  383.68   13.90  374.67   19.54  392.91   19.78   80.33    2.11   82.27    2.09  -1.94   2.97 
1 1 1    1   16   17 o 14   49.17    1.56  140.10    8.82  145.20   12.51  135.06   12.44   49.95    2.18   48.15    2.25   1.79   3.13 
1 1 1    1   16   18 o  8   27.47    2.29   44.20    7.19   41.47   10.22   46.87   10.11   26.34    3.44   28.10    3.17  -1.76   4.68 
1 1 1    1   16   19 o  2   38.80    2.01   87.71    8.95   88.64   10.78   85.64   16.07   38.92    2.41   37.88    3.73   1.04   4.44 
1 1 1    1   16   20 o  4   14.06    3.85   12.16    6.43   16.44    9.30    8.23    8.91   16.28    4.70   12.73    4.65   3.55   6.61 
1 1 1    1   16   21 o  5   23.55    3.88   34.19   10.17   47.44   14.69   21.96   14.11   27.42    4.82   18.52    5.88   8.90   7.60 
1 1 1    1   16   22 o 19   20.19    2.54   24.44    5.79   32.48    8.42   17.21    7.98   23.07    3.25   16.43    4.20   6.65   5.31 
1 1 1    1   16   23 o  6   28.47    1.84   47.65    6.02   41.16    8.21   55.17    8.84   26.14    2.76   30.39    2.54  -4.25   3.76 
1 1 1    1   16   24 o 13   13.00    3.59   10.71    5.57    8.19    8.25   12.81    7.54   12.17    4.47   14.13    4.27  -1.96   6.18 
1 1 1    1   16   25 o 15   14.69    3.37   13.77    5.60   12.91    8.01   14.59    7.82   14.05    4.42   14.86    4.31  -0.80   6.18 
1 1 1    1   16   26 o 14    8.73    3.36    3.61    4.77    0.27    6.65    7.16    6.85    8.45    3.67   11.11    4.08  -2.66   5.49 
1 1 1    1   16   27 o  3   20.43    2.16   25.23    5.00   21.64    6.71   29.74    7.51   18.35    3.29   21.70    3.09  -3.35   4.51 
1 1 1    1   16   28 o 15    9.17    3.42    4.62    4.86    2.80    6.52    6.88    7.28    9.09    3.78   10.91    4.16  -1.82   5.62 
1 1 1    1   16   29 o  3   14.06    3.20   13.24    5.08   17.31    6.87    8.33    7.54   15.70    3.83   11.29    4.25   4.41   5.72 
1 1 1    1   17    0 o  3  212.58    6.06 2641.38  148.40 2641.38  148.40 2641.38  148.40  212.58    6.06  212.58    6.06   0.00   0.00 
1 1 1    1   17    1 o 15   83.39    2.59  403.13   24.89  419.10   43.60  395.41   30.32   84.62    4.48   82.48    3.19   2.14   5.50 
1 1 1    1   17    2 o 11   52.25    2.38  158.37   14.28  136.60   26.90  166.91   16.85   48.07    4.92   53.60    2.73  -5.53   5.63 
1 1 1    1   17    3 o  9   35.42    2.64   73.07   10.71   87.30   23.70   69.42   12.00   38.17    5.54   34.46    3.05   3.71   6.33 
1 1 1    1   17    4 f  0   98.70    1.96  563.30   22.31  542.42   38.27  574.05   27.46   96.55    3.44   99.58    2.39  -3.03   4.19 
1 1 1    1   17    5 o 15   36.76    2.12   78.43    8.97   69.43   13.42   85.71   12.07   34.39    3.43   38.35    2.75  -3.96   4.39 
1 1 1    1   17    6 o  7   37.35    2.38   81.12   10.20   84.21   14.49   78.09   14.36   37.92    3.35   36.48    3.45   1.43   4.81 
1 1 1    1   17    7 o 12   46.00    2.10  122.69   11.12  141.52   16.25  106.10   15.25   49.30    2.87   42.62    3.12   6.68   4.24 
1 1 1    1   17    8 o  6   59.72    1.72  206.39   11.86  223.19   16.50  188.44   17.05   62.03    2.31   56.95    2.60   5.08   3.48 
1 1 1    1   17    9 o 15   36.11    2.11   75.76    8.77   75.86   12.88   75.68   11.97   35.98    3.13   35.98    2.91   0.00   4.28 
1 1 1    1   17   10 o  8   74.72    1.62  322.86   13.97  308.42   19.40  338.41   20.14   72.91    2.31   76.38    2.29  -3.47   3.25 
1 1 1    1   17   11 o 12   23.06    2.98   31.46    7.75   18.37   11.28   43.18   10.67   17.48    5.21   26.97    3.51  -9.50   6.28 
1 1 1    1   17   12 o 19   38.97    1.92   88.18    8.62   77.59   12.19   98.77   12.18   36.39    2.93   41.15    2.58  -4.76   3.90 
1 1 1    1   17   13 o 15   26.87    2.73   42.44    8.36   49.44   12.94   37.42   10.95   28.74    4.01   24.96    3.93   3.79   5.62 
1 1 1    1   17   14 o 16   75.40    1.53  328.96   13.33  307.39   18.25  353.64   19.52   72.74    2.18   78.02    2.17  -5.29   3.07 
1 1 1    1   17   15 o 13   58.37    1.54  197.37   10.38  197.89   15.07  196.90   14.32   58.30    2.24   58.18    2.14   0.12   3.10 
1 1 1    1   17   16 o  9   39.38    1.86   90.19    8.44   90.63   12.20   89.78   11.68   39.30    2.71   39.15    2.60   0.16   3.76 
1 1 1    1   17   17 o 15   38.70    1.83   87.15    8.17   96.07   11.70   78.65   11.42   40.49    2.52   36.57    2.73   3.92   3.71 
1 1 1    1   17   18 o 10   13.62    4.02   11.26    6.76    7.70    9.59   14.77    9.53   12.78    4.80   15.59    4.81  -2.81   6.80 
1 1 1    1   17   19 o  8   50.38    1.56  147.45    9.04  166.38   13.30  131.19   12.33   53.35    2.17   47.33    2.26   6.02   3.13 
1 1 1    1   17   20 o 19   18.51    4.73   22.05   10.13   12.25   14.53   31.33   14.13   15.36    5.87   21.77    5.60  -6.41   8.11 
1 1 1    1   17   21 o  8   32.00    1.83   60.09    6.72   62.49    9.64   57.83    9.36   32.36    2.60   31.11    2.63   1.25   3.70 
1 1 1    1   17   22 o 18   19.71    2.78   23.65    6.15   19.89    8.20   28.51    9.31   17.54    4.12   21.17    3.96  -3.62   5.71 
1 1 1    1   17   23 o 11   25.65    2.08   39.10    6.11   44.19    9.09   34.91    8.25   26.89    2.98   23.83    3.07   3.07   4.28 
1 1 1    1   17   24 o  9   25.37    2.13   38.47    6.17   40.64    9.00   36.54    8.48   25.59    3.11   24.26    3.10   1.33   4.39 
1 1 1    1   17   25 o 11   10.81    3.48    7.40    4.94    8.33    7.40    6.66    6.64   11.69    4.25   10.78    4.00   0.90   5.84 
1 1 1    1   17   26 o 14    7.84    3.26    1.63    4.88    0.50    6.87    2.77    6.92    8.56    3.72    9.31    3.88  -0.75   5.38 
1 1 1    1   17   27 o 16   10.89    3.51    7.72    5.02    2.48    7.07   13.07    7.14    9.20    3.88   13.70    4.16  -4.49   5.69 
1 1 1    1   17   28 o 18    8.32    3.39    2.91    5.12    3.78    7.29    2.06    7.20    9.49    3.97    8.92    3.85   0.57   5.53 
1 1 1    1   17   29 o 16   24.81    2.54   38.86    7.16   35.95    8.69   45.00   12.63   23.15    3.35   24.47    4.64  -1.32   5.72 
1 1 1    1   18    0 o 10   68.13    2.28  269.22   17.84  269.22   17.84  269.22   17.84   68.13    2.28   68.13    2.28   0.00   0.00 
1 1 1    1   18    1 o  1   65.19    1.62  245.68   12.15  251.07   17.41  240.54   16.98   65.79    2.30   64.40    2.29   1.39   3.24 
1 1 1    1   18    2 o 15   79.31    1.63  363.61   14.90  373.38   21.46  354.54   20.69   80.24    2.32   78.19    2.30   2.05   3.26 
1 1 1    1   18    3 o  5   21.83    3.52   28.46    8.56   27.65   12.33   29.21   11.89   21.25    5.10   21.88    4.84  -0.63   7.03 
1 1 1    1   18    4 o 19   47.84    1.83  132.58   10.07  126.61   14.15  138.71   14.33   46.64    2.64   48.83    2.55  -2.20   3.67 
1 1 1    1   18    5 o  3   45.60    1.85  120.54    9.74  105.98   13.52  136.24   14.03   42.63    2.76   48.39    2.52  -5.77   3.74 
1 1 1    1   18    6 o  5   48.96    1.79  138.86   10.09  140.40   14.39  137.36   14.14   49.12    2.55   48.59    2.53   0.53   3.59 
1 1 1    1   18    7 o  5   56.04    1.70  181.87   10.99  194.41   16.01  170.70   15.12   57.84    2.40   54.19    2.42   3.65   3.41 
1 1 1    1   18    8 o 15    8.66    3.87   -3.37    7.96   -9.36   11.13    2.89   11.38    9.32    4.33   12.15    5.01  -2.83   6.62 
1 1 1    1   18    9 o  3   74.36    1.74  320.03   14.94  298.34   21.38  340.70   20.88   71.60    2.59   76.57    2.37  -4.98   3.51 
1 1 1    1   18   10 o  6   46.39    1.85  124.84    9.88  130.16   14.29  119.96   13.67   47.23    2.63   45.34    2.62   1.89   3.72 
1 1 1    1   18   11 o 17   85.87    1.63  426.84   16.14  438.43   24.61  418.09   21.39   86.80    2.46   84.84    2.19   1.96   3.29 
1 1 1    1   18   12 o  6   51.24    1.69  152.24    9.98  151.23   14.44  153.16   13.81   50.92    2.47   51.27    2.34  -0.35   3.40 
1 1 1    1   18   13 o 15   28.98    2.49   49.27    8.26   57.01   12.43   43.15   11.05   30.93    3.55   26.83    3.67   4.11   5.10 
1 1 1    1   18   14 o  4   26.09    2.93   40.34    8.66   53.78   13.73   31.46   11.17   29.84    4.10   22.60    4.44   7.24   6.04 
1 1 1    1   18   15 o 19   18.24    4.02   20.54    8.22   26.43   11.40   14.14   11.87   20.54    4.88   15.73    5.41   4.81   7.29 
1 1 1    1   18   16 o 18   42.91    1.80  107.13    8.89  105.18   12.76  108.96   12.39   42.31    2.63   43.10    2.50  -0.79   3.63 
1 1 1    1   18   17 o  6   62.73    1.52  228.32   11.03  244.62   16.10  213.90   15.14   64.72    2.16   60.51    2.17   4.21   3.06 
1 1 1    1   18   18 o 17   19.37    4.78   24.04   10.63   33.99   15.47   15.14   14.62   22.67    5.87   16.31    5.96   6.36   8.37 
1 1 1    1   18   19 o  7   16.51    3.58   17.09    6.61   12.39    9.00   22.60    9.74   14.19    4.71   18.68    4.56  -4.49   6.56 
1 1 1    1   18   20 f  0   45.18    1.56  119.24    8.12  120.97   11.55  117.54   11.43   45.22    2.22   44.57    2.23   0.65   3.15 
1 1 1    1   18   21 o 17   22.28    3.43   31.01    8.54   26.01    9.14   65.50   24.00   20.06    4.09   29.44    7.14  -9.39   8.23 
1 1 1    1   18   22 o 16   13.06    3.58   10.96    5.56    4.60    8.01   16.86    7.72   10.63    4.27   15.99    4.15  -5.36   5.95 
1 1 1    1   18   23 o  4   27.19    2.09   44.22    6.52   34.61    9.29   53.53    9.15   23.25    3.58   29.58    2.71  -6.33   4.49 
1 1 1    1   18   24 o  1   19.87    2.33   24.15    5.23   29.14    7.51   19.45    7.29   21.39    3.14   17.02    3.81   4.37   4.93 
1 1 1    1   18   25 o  8    7.27    3.13    0.42    4.76    1.29    6.86   -0.40    6.62    8.76    3.76    8.12    3.59   0.63   5.20 
1 1 1    1   18   26 o 18   19.50    2.45   23.66    5.40   24.82    7.68   22.52    7.60   19.25    3.59   18.20    3.74   1.05   5.19 
1 1 1    1   18   27 o  1   18.41    2.69   21.82    5.54   20.67    7.65   23.10    8.05   16.89    3.99   17.88    4.00  -0.99   5.65 
1 1 1    1   18   28 o  6    9.95    3.90    5.95    6.50    4.99    7.92    7.93   11.38    9.96    4.15   11.50    4.90  -1.54   6.42 
1 1 1    1   19    0 o 14  110.86    2.60  712.78   33.25  712.78   33.25  712.78   33.25  110.86    2.60  110.86    2.60   0.00   0.00 
1 1 1    1   19    1 o 16   11.45    4.47    4.83    8.53    6.20   11.91    3.39   12.22   13.31    5.25   12.64    5.20   0.66   7.39 
1 1 1    1   19    2 o 17   91.98    1.70  489.69   18.07  527.81   26.89  458.29   24.40   95.30    2.45   88.82    2.38   6.48   3.42 
1 1 1    1   19    3 o  4   27.56    2.88   44.69    9.02   40.01   13.01   49.01   12.51   25.67    4.56   28.65    3.88  -2.98   5.99 
1 1 1    1   19    4 o  7   50.11    1.86  145.64   10.73  142.52   15.28  148.68   15.08   49.42    2.69   50.50    2.60  -1.08   3.74 
1 1 1    1   19    5 o  6   21.28    3.66   27.28    8.66   33.78   12.18   20.64   12.30   23.50    4.66   18.41    5.43   5.09   7.15 
1 1 1    1   19    6 o 11   38.08    2.20   84.45    9.62   90.90   13.81   78.39   13.40   39.34    3.07   36.49    3.22   2.86   4.44 
1 1 1    1   19    7 o 15   25.68    3.11   39.08    9.04   48.36   12.93   30.21   12.64   28.38    4.06   22.09    5.07   6.28   6.49 
1 1 1    1   19    8 o  5   65.39    1.76  247.96   13.30  248.36   19.00  247.56   18.63   65.27    2.53   65.18    2.48   0.09   3.54 
1 1 1    1   19    9 o 15   34.53    2.46   69.75    9.75   64.43   14.21   74.48   13.40   32.85    3.82   35.49    3.31  -2.64   5.06 
1 1 1    1   19   10 o  9   68.84    1.78  275.01   14.12  271.38   20.15  278.52   19.80   68.17    2.57   69.09    2.49  -0.92   3.58 
1 1 1    1   19   11 o 16   70.27    1.65  286.26   13.37  259.71   18.89  312.92   18.93   66.69    2.46   73.28    2.24  -6.60   3.33 
1 1 1    1   19   12 o  4   33.50    2.47   65.85    9.47   82.49   14.07   52.05   12.81   37.28    3.31   29.38    3.87   7.90   5.09 
1 1 1    1   19   13 f  0   48.85    1.88  138.92   10.57  141.98   15.41  136.20   14.53   49.15    2.73   48.17    2.62   0.98   3.79 
1 1 1    1   19   14 o  3   20.13    3.80   24.87    8.50   17.01   12.20   32.27   11.84   16.77    5.48   22.72    4.67  -5.96   7.20 
1 1 1    1   19   15 o 19   56.80    1.75  187.69   11.43  164.79   16.71  207.81   15.66   52.88    2.75   59.59    2.28  -6.71   3.57 
1 1 1    1   19   16 o  2    9.38    4.05   -0.23    8.03  -10.21   11.92    8.06   10.87    9.41    4.40   13.17    5.07  -3.77   6.71 
1 1 1    1   19   17 o 12   14.80    5.08   13.36   10.48   23.48   14.98    3.66   14.67   18.75    6.07   13.10    5.57   5.65   8.24 
1 1 1    1   19   18 o 13   11.89    3.99    8.47    6.45    8.49    9.00    8.45    9.26   12.52    4.66   12.58    4.72  -0.06   6.63 
1 1 1    1   19   19 o 12   29.62    1.96   51.88    6.67   42.89    9.35   61.19    9.52   26.41    3.13   31.88    2.61  -5.47   4.08 
1 1 1    1   19   20 o  4   19.45    3.20   23.67    6.94   15.56    9.80   31.82    9.82   15.26    4.91   22.20    3.98  -6.94   6.32 
1 1 1    1   19   21 o 11   17.54    2.90   19.17    5.66   16.88    8.11   21.35    7.90   15.83    4.32   18.03    3.91  -2.20   5.83 
1 1 1    1   19   22 o 16   42.23    1.93  106.22    9.38  103.08   10.16  124.30   24.40   41.46    2.13   41.97    5.15  -0.51   5.57 
1 1 1    1   19   23 o  3   14.51    3.11   13.73    5.06   13.05    7.29   14.36    7.03   13.67    4.21   14.37    4.06  -0.70   5.85 
1 1 1    1   19   24 o 13   10.08    3.50    6.34    4.97   16.36    7.29   -2.41    6.81   15.30    4.06    7.66    3.49   7.64   5.36 
1 1 1    1   19   25 o 15   18.32    2.65   21.33    5.44   16.88    7.74   25.67    7.64   15.20    4.25   19.48    3.53  -4.28   5.52 
1 1 1    1   19   26 o 19   21.83    2.26   29.88    5.62   23.80    7.74   36.65    8.16   18.21    3.81   23.44    3.09  -5.23   4.90 
1 1 1    1   19   27 o 10    8.06    3.62   -0.11    7.00    1.72    9.12   -2.74   10.90    9.33    4.16    9.04    4.22   0.29   5.93 
1 1 1    1   20    0 o 15  115.84    2.75  779.70   36.66  779.70   36.66  779.70   36.66  115.84    2.75  115.84    2.75   0.00   0.00 
1 1 1    1   20    1 f  0   49.63    2.05  143.23   11.69  191.19   17.64  105.70   15.60   57.20    2.68   42.36    3.22  14.84   4.19 
1 1 1    1   20    2 o  6   36.79    2.41   79.09   10.17   78.53   14.43   79.63   14.32   36.40    3.48   36.67    3.43  -0.27   4.88 
1 1 1    1   20    3 o  4   61.03    1.79  216.14   12.57  210.19   17.59  222.37   17.98   60.01    2.55   61.73    2.53  -1.72   3.59 
1 1 1    1   20    4 o  1   39.23    2.30   89.85   10.35   70.85   14.38  110.29   14.91   34.49    3.67   43.31    3.00  -8.82   4.74 
1 1 1    1   20    5 o  6   42.41    2.13  104.80   10.40   86.54   14.67  123.26   14.75   38.23    3.36   45.84    2.80  -7.61   4.37 
1 1 1    1   20    6 o 17   51.02    1.92  151.36   11.30  145.81   16.27  156.53   15.71   49.84    2.84   51.71    2.64  -1.86   3.88 
1 1 1    1   20    7 o 11   70.87    1.76  291.40   14.40  301.62   20.92  282.20   19.85   71.84    2.53   69.50    2.48   2.34   3.54 
1 1 1    1   20    8 o  9   80.87    1.78  379.68   16.65  384.46   24.09  375.30   23.03   81.06    2.58   80.13    2.49   0.94   3.59 
1 1 1    1   20    9 o  2   22.17    3.88   30.02    9.56   22.75   13.81   36.70   13.25   19.05    5.78   24.23    4.91  -5.18   7.58 
1 1 1    1   20   10 o  8   28.32    3.09   47.77    9.92   53.74   14.12   41.94   13.94   29.67    4.25   25.93    4.84   3.74   6.44 
1 1 1    1   20   11 o  4   23.05    3.82   32.48    9.80   19.22   14.11   44.84   13.63   17.74    5.90   26.90    4.55  -9.16   7.45 
1 1 1    1   20   12 o  9   32.94    2.58   64.01    9.73   79.62   14.80   52.13   12.92   36.41    3.57   29.27    3.93   7.15   5.31 
1 1 1    1   20   13 o 14   39.69    2.17   92.36    9.92   81.30   14.06  103.31   13.99   36.83    3.35   41.72    2.93  -4.90   4.44 
1 1 1    1   20   14 o 13    8.26    3.78   -4.93    8.14   -5.88   11.85   -4.09   11.20   10.08    4.60   10.11    4.56  -0.03   6.47 
1 1 1    1   20   15 o  7   21.47    4.87   30.19   11.79   31.30   16.86   29.13   16.50   21.20    6.38   20.52    6.34   0.69   8.99 
1 1 1    1   20   16 o  4   18.56    3.81   21.94    7.88   13.03   11.68   29.38   10.68   14.68    5.34   21.20    4.50  -6.52   6.98 
1 1 1    1   20   17 o  6   30.08    2.13   53.80    7.35   59.48   10.57   48.47   10.23   31.22    2.97   28.02    3.22   3.20   4.38 
1 1 1    1   20   18 o 14   16.40    3.78   17.49    7.01   12.63    9.89   22.40    9.92   14.04    4.93   18.14    4.70  -4.10   6.81 
1 1 1    1   20   19 o  6   10.98    3.72    7.37    5.60   13.21    8.08    1.94    7.78   14.08    4.45    9.59    4.06   4.50   6.02 
1 1 1    1   20   20 o  5   12.50    3.63   10.26    5.55   10.29    7.68   10.23    8.04   12.59    4.35   12.60    4.44  -0.02   6.22 
1 1 1    1   20   21 o  7   20.22    2.30   25.05    5.27   23.75    7.21   26.55    7.73   19.05    3.41   20.13    3.45  -1.08   4.85 
1 1 1    1   20   22 o  6    8.02    3.32    2.14    5.01    5.66    7.13   -1.31    7.05   10.25    4.06    8.02    3.61   2.23   5.43 
1 1 1    1   20   23 o  7   16.69    3.31   18.49    6.14   15.13    7.44   25.63   10.86   14.52    4.20   18.25    5.01  -3.73   6.54 
1 1 1    1   20   24 o  8    6.21    2.90   -3.48    5.14    1.84    7.45   -8.34    7.11    8.87    3.87    6.50    3.14   2.38   4.98 
1 1 1    1   20   25 o 11    6.32    2.94   -2.93    5.23   -0.11    7.45   -5.67    7.33    8.20    3.70    6.97    3.32   1.22   4.97 
1 1 1    1   21    0 o 12   10.85    6.47    8.10   14.25    8.10   14.25    8.10   14.25   10.85    6.47   10.85    6.47   0.00   0.00 
1 1 1    1   21    1 o  6   25.91    3.53   40.44   10.28   31.23   14.51   49.73   14.56   22.10    5.66   28.40    4.60  -6.30   7.30 
1 1 1    1   21    2 o 10   18.06    4.82   20.47   10.22   20.19   14.49   20.75   14.43   18.18    5.97   18.36    5.96  -0.18   8.44 
1 1 1    1   21    3 o 15   41.70    2.40  101.93   11.48   99.74   15.83  104.38   16.69   40.93    3.38   41.84    3.49  -0.91   4.86 
1 1 1    1   21    4 o 11   11.60    4.77    3.39   10.23    9.49   14.29   -3.03   14.65   14.81    5.78   12.04    5.33   2.77   7.87 
1 1 1    1   21    5 o 13   50.44    2.18  148.68   12.65  141.50   18.07  155.58   17.70   48.83    3.23   51.31    3.00  -2.48   4.41 
1 1 1    1   21    6 o 14   45.15    2.31  119.43   11.97  125.80   17.13  113.36   16.73   46.00    3.25   43.62    3.35   2.39   4.67 
1 1 1    1   21    7 o  6   61.03    1.97  217.18   13.83  228.22   20.11  207.29   19.04   62.21    2.81   59.29    2.79   2.92   3.96 
1 1 1    1   21    8 o 13   16.29    4.94   16.53   10.10   14.33   14.39   18.68   14.18   16.14    5.91   17.50    5.91  -1.36   8.36 
1 1 1    1   21    9 o  9   10.52    4.47    0.99    9.49   -7.78   13.55    9.44   13.29   10.63    4.87   14.39    5.59  -3.76   7.41 
1 1 1    1   21   10 o 14   13.07    4.91    8.48   10.03   12.19   13.95    4.51   14.43   15.32    5.78   13.42    5.60   1.90   8.05 
1 1 1    1   21   11 o  5   23.40    3.66   33.67    9.56   38.54   14.17   29.60   12.95   24.38    5.20   21.28    5.29   3.10   7.42 
1 1 1    1   21   12 o 17   30.51    3.22   56.45   11.16   62.25   18.11   52.89   14.17   30.88    5.27   28.94    4.38   1.94   6.86 
1 1 1    1   21   13 o  6   20.31    5.09   27.69   11.90   26.95   17.95   28.27   15.90   19.55    6.65   20.04    6.22  -0.50   9.11 
1 1 1    1   21   14 o  8   31.38    2.41   58.92    8.64   68.11   13.00   51.63   11.57   33.16    3.45   28.76    3.56   4.40   4.96 
1 1 1    1   21   15 o 13   12.90    4.25   10.57    7.34    1.72   10.45   19.21   10.33   10.75    4.64   16.74    4.98  -5.99   6.80 
1 1 1    1   21   16 o 10   16.47    4.25   18.18    8.13   14.75   11.86   21.21   11.16   14.91    5.38   17.35    5.18  -2.44   7.47 
1 1 1    1   21   17 o 12   13.46    4.00   11.99    6.66   18.04   10.76    8.24    8.47   16.00    5.14   11.97    4.51   4.03   6.84 
1 1 1    1   21   18 o  7    8.43    3.58    1.31    6.08    0.40    7.94    2.59    9.46    9.11    3.98   10.35    4.43  -1.24   5.96 
1 1 1    1   21   19 o 17    9.49    3.57    4.97    5.30    8.27    7.35    1.37    7.66   11.49    4.22    9.15    3.96   2.34   5.79 
1 1 1    1   21   20 o 16   13.26    3.37   11.88    5.16    2.94    7.26   21.04    7.35    9.32    3.93   17.49    3.75  -8.17   5.44 
1 1 1    1   21   21 o 17    9.83    3.48    6.09    4.95    6.26    7.11    5.93    6.89   10.39    4.07   10.20    4.01   0.19   5.71 
1 1 1    1   21   22 o 18   11.06    3.50    8.34    5.00    8.52    7.11    8.16    7.03   11.24    4.15   11.08    4.12   0.16   5.85 
1 1 1    1   21   23 o 17    7.66    3.30    1.48    5.26    2.81    7.44    0.14    7.44    8.97    3.89    8.26    3.72   0.72   5.38 
1 1 1    1   21   24 o  7   14.43    3.71   15.55    6.21   18.36    7.36    8.66   11.53   15.33    4.09   11.15    4.84   4.18   6.33 
1 1 1    1   22    0 o 15   13.96    7.41   17.78   16.09   17.78   16.09   17.78   16.09   13.96    7.41   13.96    7.41   0.00   0.00 
1 1 1    1   22    1 o 16   14.82    5.32   12.30   11.56    8.14   16.14   16.67   16.57   14.84    6.03   17.17    6.34  -2.32   8.75 
1 1 1    1   22    2 o  8   36.20    3.02   78.11   12.52   92.20   17.52   63.42   17.89   38.92    3.96   31.68    5.07   7.24   6.43 
1 1 1    1   22    3 o 15   17.81    5.16   20.27   11.20    1.76   15.47   40.65   16.24   13.19    5.66   24.92    5.76 -11.73   8.08 
1 1 1    1   22    4 o  3   25.36    4.00   39.68   11.31   37.43   15.61   42.18   16.41   23.88    5.74   25.38    5.74  -1.50   8.11 
1 1 1    1   22    5 o  5   20.39    4.84   26.68   11.23   33.79   15.91   19.62   15.84   22.55    6.01   17.85    6.24   4.70   8.66 
1 1 1    1   22    6 o  4   20.31    4.71   26.44   10.82   26.46   15.28   26.42   15.32   20.00    6.08   19.98    6.09   0.02   8.61 
1 1 1    1   22    7 o  6   21.18    4.49   28.60   10.64   41.26   15.50   17.32   14.63   25.03    5.52   16.86    5.99   8.17   8.14 
1 1 1    1   22    8 o  5   30.42    3.15   55.98   10.90   62.49   15.59   49.75   15.25   31.50    4.41   27.76    4.94   3.74   6.62 
1 1 1    1   22    9 o 14   14.30    5.27   11.75   11.45   11.39   17.79   12.00   14.95   15.56    6.33   15.11    5.91   0.45   8.66 
1 1 1    1   22   10 o  6   39.61    3.92   98.38   17.66  145.90   30.90   75.31   21.53   46.09    5.95   33.07    5.86  13.02   8.35 
1 1 1    1   22   11 o  9   23.09    4.17   34.58   10.69   46.41   14.77   21.58   15.48   26.19    5.07   17.56    6.17   8.63   7.99 
1 1 1    1   22   12 o  6   28.63    2.67   49.82    8.73   46.64   12.52   52.84   12.19   26.76    4.19   28.82    3.76  -2.06   5.63 
1 1 1    1   22   13 o  3   23.07    3.46   33.81    8.92   24.42   11.79   46.36   13.64   18.49    5.27   26.16    4.69  -7.67   7.06 
1 1 1    1   22   14 o 17   15.97    4.68   17.73    9.18   14.00   13.22   21.20   12.76   14.64    5.60   17.00    5.61  -2.36   7.93 
1 1 1    1   22   15 o 13   10.99    4.09    6.97    6.92   -3.49   10.32   15.50    9.32    9.34    4.27   14.89    4.78  -5.55   6.41 
1 1 1    1   22   16 o 13   10.34    3.88    6.08    6.25    4.16    8.34    8.54    9.44   10.32    4.28   12.07    4.70  -1.75   6.36 
1 1 1    1   22   17 o 13   12.08    3.54    9.80    5.26   21.85    7.73   -0.54    7.17   17.88    3.86    8.33    3.71   9.55   5.35 
1 1 1    1   22   18 o  2   16.12    3.26   17.35    5.86   23.67    9.47   13.43    7.46   17.78    4.59   13.58    4.27   4.20   6.27 
1 1 1    1   22   19 f  0   10.93    3.52    8.19    5.05    5.74    7.03   10.80    7.27   10.06    4.02   12.21    4.23  -2.15   5.83 
1 1 1    1   22   20 o  8    8.68    3.39    3.96    4.93    4.01    6.88    3.89    7.07    9.40    3.89    9.42    3.92  -0.02   5.52 
1 1 1    1   22   21 o 17    8.02    3.33    2.65    5.05    3.09    7.29    2.25    7.00    9.03    3.88    8.68    3.77   0.36   5.41 
1 1 1    1   22   22 o  7    6.97    3.20   -1.44    5.84   -0.79    7.41   -2.53    9.51    7.86    3.60    8.30    3.90  -0.45   5.31 
1 1 1    1   22   23 o 18    8.96    3.58    4.96    5.59   13.63    7.84   -3.95    7.96   12.65    4.39    7.42    3.51   5.23   5.62 
1 1 1    1   23    0 o 19   15.56    7.56   22.99   15.90   22.99   15.90   22.99   15.90   15.56    7.56   15.56    7.56   0.00   0.00 
1 1 1    1   23    1 o  1   13.38    5.17    9.08   11.31  -10.08   15.94   28.56   16.06   11.03    5.14   20.22    6.25  -9.19   8.09 
1 1 1    1   23    2 o 17   25.26    4.17   40.55   11.72   35.75   16.42   45.53   16.73   22.56    6.14   25.79    5.77  -3.22   8.43 
1 1 1    1   23    3 o  9   15.31    5.23   14.93   11.10   18.95   15.63   10.84   15.77   17.08    6.18   14.89    5.99   2.19   8.61 
1 1 1    1   23    4 o 12   42.31    2.54  107.00   12.36  120.51   17.37   93.12   17.60   44.30    3.42   38.47    4.02   5.83   5.28 
1 1 1    1   23    5 o 12   29.62    3.95   55.58   13.15   81.61   20.02   35.85   17.44   34.99    5.11   22.10    6.44  12.90   8.22 
1 1 1    1   23    6 o  7   29.97    3.92   57.13   13.22   62.60   20.42   53.19   17.34   29.48    6.20   27.60    5.64   1.88   8.38 
1 1 1    1   23    7 o 18   20.34    5.34   29.11   12.69   31.05   16.23   26.06   20.37   20.38    6.28   18.67    7.00   1.72   9.40 
1 1 1    1   23    8 o 12   24.54    3.92   38.95   10.72   38.58   14.20   39.44   16.36   23.35    5.38   23.02    6.07   0.33   8.11 
1 1 1    1   23    9 o  2   20.63    3.95   27.93    9.06   36.67   12.97   19.60   12.66   22.89    5.05   16.53    5.59   6.36   7.53 
1 1 1    1   23   10 o 13    8.91    4.02   -2.27    8.80   18.90   13.25  -18.97   11.77   16.14    5.70    7.83    3.84   8.31   6.87 
1 1 1    1   23   11 o  9   17.57    4.36   21.25    8.79   18.25   14.01   23.20   11.29   15.82    5.83   17.83    5.18  -2.01   7.80 
1 1 1    1   23   12 o  3   16.03    4.36   17.88    8.27   18.03   12.60   17.77   10.96   15.64    5.56   15.62    5.20   0.02   7.61 
1 1 1    1   23   13 o 14   10.58    4.14    5.92    7.34    1.59    9.71   11.70   11.21   10.09    4.41   13.36    5.15  -3.27   6.78 
1 1 1    1   23   14 o  5   17.35    3.40   19.91    6.57   21.84    8.45   16.96   10.44   17.62    4.21   15.02    5.07   2.60   6.60 
1 1 1    1   23   15 o 17    9.72    3.63    5.58    5.48    0.78    7.92    9.99    7.59    8.96    3.94   12.06    4.31  -3.10   5.84 
1 1 1    1   23   16 o  8   17.29    2.89   19.53    5.56   18.41    8.03   20.56    7.71   15.69    4.31   16.87    4.02  -1.18   5.89 
1 1 1    1   23   17 o  3   11.48    3.58    9.30    5.25   10.28    7.35    8.29    7.50   11.84    4.24   11.02    4.22   0.82   5.98 
1 1 1    1   23   18 o 14   13.88    3.31   13.31    5.23   20.01    7.58    7.22    7.23   16.50    4.02   10.57    4.12   5.93   5.76 
1 1 1    1   23   19 o  1   17.76    2.85   20.96    5.64   29.53    9.11   15.64    7.18   19.83    4.12   14.23    4.13   5.59   5.83 
1 1 1    1   23   20 o  5    7.31    3.18    1.26    5.02    0.19    7.21    2.26    6.99    7.95    3.61    8.41    3.70  -0.46   5.17 
1 1 1    1   23   21 f  0    7.95    3.41    2.59    5.60   -2.47    7.53    8.84    8.37    7.42    3.48   10.56    4.32  -3.13   5.55 
1 1 1    1   24    0 o 11   13.72    7.70   20.11   18.42   20.11   18.42   20.11   18.42   13.72    7.70   13.72    7.70  -0.00   0.00 
1 1 1    1   24    1 o  6   16.85    6.41   21.18   17.25   34.23   20.96   -6.30   30.40   20.05    7.16   14.43    6.84   5.61   9.90 
1 1 1    1   24    2 o 16   11.79    5.24    1.44   14.25    8.39   19.00   -7.49   21.53   14.21    6.19   12.49    5.87   1.72   8.53 
1 1 1    1   24    3 o 13   14.33    5.63   13.07   13.60   17.99   18.86    7.74   19.63   16.06    6.52   14.17    6.23   1.90   9.01 
1 1 1    1   24    4 o  4   16.92    5.27   20.95   11.38   25.47   18.83   18.35   14.28   17.75    6.71   15.86    5.88   1.90   8.92 
1 1 1    1   24    5 o  4   11.94    4.79    7.49   10.03   11.69   15.69    4.58   13.04   14.15    5.87   11.98    5.17   2.17   7.82 
1 1 1    1   24    6 o 17   18.10    4.68   23.27    9.85   22.78   14.64   23.68   13.32   17.06    6.00   17.52    5.73  -0.46   8.29 
1 1 1    1   24    7 o 14    9.21    4.15   -1.45    9.26   -1.65   13.98   -1.30   12.37   10.96    5.00   10.48    4.75   0.48   6.89 
1 1 1    1   24    8 o 15   14.40    5.00   14.87   10.16   22.12   14.16    7.18   14.59   16.70    5.90   12.75    5.49   3.95   8.05 
1 1 1    1   24    9 o  9   16.48    4.50   19.43    8.78   21.10   12.65   17.88   12.20   16.43    5.59   15.35    5.47   1.08   7.82 
1 1 1    1   24   10 o 13   12.97    4.26   11.72    7.36    6.53    9.35   20.16   11.93   11.23    4.58   16.04    5.42  -4.81   7.10 
1 1 1    1   24   11 o 17    7.75    3.39    0.20    5.78    2.95    8.16   -2.57    8.19    9.68    4.13    8.30    3.80   1.38   5.61 
1 1 1    1   24   12 o  2    8.23    3.49    1.89    5.72   10.06    8.07   -6.33    8.10   12.03    4.43    7.46    3.53   4.58   5.66 
1 1 1    1   24   13 o 13   10.06    3.70    6.51    5.65    3.31    8.04    9.62    7.94    9.53    4.09   11.68    4.37  -2.14   5.98 
1 1 1    1   24   14 o 10    7.23    3.21   -0.01    5.31    3.95    7.64   -3.71    7.38    9.46    4.02    7.42    3.47   2.04   5.31 
1 1 1    1   24   15 o 11   17.63    2.78   20.51    5.48   17.41    7.80   23.53    7.69   14.90    4.30   17.95    3.83  -3.05   5.76 
1 1 1    1   24   16 o 13    6.42    2.97   -2.50    5.18   -4.42    7.28   -0.53    7.38    7.20    3.39    8.09    3.67  -0.89   4.99 
1 1 1    1   24   17 o 13   12.13    3.53   10.83    5.23   11.52    7.42   10.16    7.37   12.00    4.27   11.42    4.22   0.58   6.00 
1 1 1    1   24   18 o 14    8.49    3.41    4.41    5.11    2.50    7.47    6.09    7.00    8.52    3.79    9.50    3.93  -0.98   5.45 
1 1 1    1   24   19 o 13    7.51    3.23    2.21    5.05    7.35    7.28   -2.55    7.00    9.81    4.02    7.08    3.33   2.73   5.22 
1 1 1    1   24   20 o  3    7.37    3.57   -6.44    9.39   -6.01   10.75   -7.80   19.30    7.86    3.81    9.36    4.65  -1.50   6.01 
1 1 1    1   25    0 o 15    8.45    5.43    3.51   12.13    3.51   12.13    3.51   12.13    8.45    5.43    8.45    5.43  -0.00   0.00 
1 1 1    1   25    1 o 12   10.32    4.34    4.19    8.78    5.90   12.44    2.50   12.40   11.77    5.07   11.02    4.89   0.75   7.04 
1 1 1    1   25    2 f  0    8.33    3.85   -3.83    8.72   -1.54   12.17   -6.26   12.51   10.16    4.64    9.50    4.47   0.66   6.44 
1 1 1    1   25    3 o  8   14.48    4.52   15.29    8.36   15.42   12.11   15.17   11.56   14.29    5.39   14.21    5.28   0.08   7.55 
1 1 1    1   25    4 o 12   10.43    4.19    5.69    7.70   10.89   11.07    0.81   10.73   12.77    5.06   10.09    4.51   2.69   6.78 
1 1 1    1   25    5 o 13    9.46    3.95    3.46    7.19   18.37   10.11  -11.76   10.22   15.41    4.99    7.72    3.74   7.69   6.23 
1 1 1    1   25    6 o 18    6.65    3.17   -6.82    6.80    0.60    9.77  -13.80    9.48    9.61    4.30    7.08    3.47   2.53   5.52 
1 1 1    1   25    7 o  4   18.67    3.18   23.08    6.61   21.46    9.47   24.63    9.22   16.70    4.71   18.22    4.43  -1.53   6.47 
1 1 1    1   25    8 o 15   12.04    3.88   10.31    6.14    9.92    9.03   10.65    8.36   11.92    4.61   12.16    4.50  -0.23   6.44 
1 1 1    1   25    9 f  0   16.18    3.27   17.83    5.89   22.37    8.79   14.13    7.93   17.11    4.42   13.55    4.42   3.55   6.25 
1 1 1    1   25   10 o 12   17.38    3.01   20.26    5.82   21.17    8.21   19.33    8.26   16.61    4.26   15.71    4.39   0.91   6.12 
1 1 1    1   25   11 o  4   13.69    3.59   13.68    5.74    9.27    8.17   17.97    8.07   11.20    4.37   14.95    4.39  -3.75   6.20 
1 1 1    1   25   12 o  9   12.35    3.69   11.42    5.66    6.80    8.20   15.61    7.81   10.26    4.25   13.81    4.37  -3.55   6.10 
1 1 1    1   25   13 o 13    8.77    3.51    4.34    5.37    3.95    7.57    4.74    7.63    9.26    3.97    9.52    4.03  -0.26   5.65 
1 1 1    1   25   14 o 14   14.61    3.27   15.16    5.37   18.33    7.86   12.38    7.35   15.01    4.31   12.36    4.26   2.65   6.06 
1 1 1    1   25   15 o 17    8.43    3.42    4.17    5.17    6.99    7.27    1.29    7.34    9.87    4.03    8.19    3.69   1.68   5.47 
1 1 1    1   25   16 o  3   12.01    3.54   11.48    5.24    6.76    7.27   16.61    7.58    9.52    3.97   13.50    4.31  -3.98   5.86 
1 1 1    1   25   17 o 10    5.22    2.56   -7.40    5.27  -12.96    7.42   -1.77    7.47    5.68    2.83    7.30    3.44  -1.63   4.45 
1 1 1    1   25   18 o 17    7.84    3.52    1.94    6.62   -0.69   10.84    3.50    8.35    8.42    4.02    8.66    3.91  -0.24   5.61 
1 1 1    1   26    0 f  0    7.89    4.93    4.93    9.20    4.93    9.20    4.93    9.20    7.89    4.93    7.89    4.93   0.00   0.00 
1 1 1    1   26    1 o  2    9.36    3.79    4.82    6.38   10.87    9.06   -1.11    8.97   11.94    4.62    8.63    3.96   3.31   6.09 
1 1 1    1   26    2 o 10    9.07    3.72    4.22    6.20    1.35    8.88    6.95    8.66    9.12    4.09   10.58    4.37  -1.46   5.98 
1 1 1    1   26    3 o  9   10.31    3.90    7.26    6.34   17.31    9.30   -1.47    8.66   14.31    4.79    8.39    3.87   5.92   6.15 
1 1 1    1   26    4 o 11    6.63    3.13   -4.37    6.28  -11.22    8.85    2.61    8.92    6.87    3.36    9.35    4.15  -2.48   5.34 
1 1 1    1   26    5 f  0   16.55    3.46   19.58    6.40   18.81    9.08   20.35    9.01   14.82    4.72   15.53    4.66  -0.71   6.63 
1 1 1    1   26    6 o  6   10.47    3.87    8.00    6.18    0.27    8.65   16.05    8.82    8.60    3.93   13.60    4.66  -4.99   6.10 
1 1 1    1   26    7 o 17   12.97    3.84   13.06    6.16    9.74    8.73   16.35    8.68   11.12    4.46   13.65    4.63  -2.53   6.43 
1 1 1    1   26    8 o 13    7.46    3.37   -0.03    6.14    1.44    8.93   -1.36    8.45    8.84    4.02    8.10    3.76   0.74   5.50 
1 1 1    1   26    9 o  6   10.22    3.78    7.69    5.90   11.28    8.68    4.61    8.05   11.60    4.51    9.41    4.06   2.20   6.07 
1 1 1    1   26   10 o  2    8.39    3.48    3.57    5.53    2.28    7.68    4.96    7.96    8.67    3.85    9.49    4.07  -0.82   5.60 
1 1 1    1   26   11 o 19    8.43    3.48    3.83    5.52    7.13    7.74    0.42    7.87   10.04    4.14    8.21    3.75   1.83   5.58 
1 1 1    1   26   12 o  2    8.93    3.55    5.46    5.48    4.49    7.95    6.34    7.55    9.04    3.97    9.52    4.02  -0.48   5.65 
1 1 1    1   26   13 o  8   10.03    3.60    8.22    5.31    7.52    7.47    8.95    7.56    9.63    4.02   10.10    4.12  -0.48   5.76 
1 1 1    1   26   14 o 12    6.89    3.08    1.01    4.99    4.08    7.14   -1.93    6.99    8.41    3.72    6.98    3.30   1.43   4.97 
1 1 1    1   26   15 o 11    5.26    2.56   -5.76    4.99  -10.74    7.00   -0.60    7.11    5.64    2.80    7.26    3.40  -1.62   4.40 
1 1 1    1   27    0 o  3    6.34    4.25    0.39    8.61    0.39    8.61    0.39    8.61    6.34    4.25    6.34    4.25  -0.00   0.00 
1 1 1    1   27    1 o 18   13.76    3.74   14.90    6.10   19.57    8.71   10.41    8.54   14.65    4.62   11.05    4.42   3.60   6.39 
1 1 1    1   27    2 o 16    6.28    2.98   -4.15    5.88   -7.34    8.54   -1.28    8.09    7.03    3.41    7.87    3.66  -0.84   5.00 
1 1 1    1   27    3 o 12   11.35    3.88   10.40    6.11   17.21    8.74    3.88    8.55   13.63    4.64    9.15    4.06   4.47   6.17 
1 1 1    1   27    4 o  5    7.76    3.42    1.63    5.96    8.52    8.18   -6.13    8.68   10.42    4.27    7.26    3.50   3.16   5.52 
1 1 1    1   27    5 o  7    7.29    3.28    0.37    5.76    5.51    8.34   -4.33    7.97    9.50    4.12    7.24    3.45   2.26   5.37 
1 1 1    1   27    6 o 19    7.73    3.42    1.67    5.98   -0.54    8.71    3.65    8.23    8.15    3.80    8.94    3.97  -0.78   5.50 
1 1 1    1   27    7 o  1    7.16    3.26   -0.00    5.88   -2.73    8.49    2.50    8.15    7.61    3.61    8.55    3.87  -0.94   5.29 
1 1 1    1   27    8 o  4    7.52    3.35    1.71    5.85    2.99    8.12    0.34    8.42    8.49    3.85    8.00    3.73   0.49   5.36 
1 1 1    1   27    9 o  3    6.32    2.99   -2.45    5.72   -3.00    8.40   -1.97    7.80    7.27    3.49    7.25    3.44   0.02   4.90 
1 1 1    1   27   10 o  3    7.22    3.22    1.82    5.44   -0.12    7.65    3.79    7.73    7.44    3.50    8.29    3.76  -0.85   5.13 
1 1 1    1   27   11 o 12    7.50    3.29    2.87    5.47   -6.70    7.86   11.88    7.63    6.41    3.14   10.61    4.20  -4.20   5.24 
1 1 1    1   27   12 o  3    7.16    3.20    1.88    5.42   -2.47    7.56    6.49    7.78    6.91    3.31    8.87    3.91  -1.95   5.12 
1 1 1    1   28    0 o  3    8.74    5.06   10.48    8.30   10.48    8.30   10.48    8.30    8.74    5.06    8.74    5.06   0.00   0.00 
1 1 1    1   28    1 o 14    6.48    3.06   -1.61    5.99  -10.60    8.63    6.77    8.33    6.21    3.09    8.92    3.98  -2.71   5.04 
1 1 1    1   28    2 o  8    7.21    3.29    1.42    6.11    1.84    8.58    0.98    8.69    7.88    3.70    7.75    3.67   0.13   5.21 
1 1 1    1   28    3 o  9    8.57    3.63    6.04    6.22   -0.42    8.82   12.44    8.78    7.51    3.59   10.32    4.34  -2.81   5.64 
1 1 1    1   28    4 o 15    8.56    3.59    6.13    6.00    2.33    8.42   10.04    8.56    7.87    3.69    9.62    4.17  -1.75   5.57 
1 1 1    1   28    5 o 11    8.94    3.64    7.27    5.92    4.50    8.26   10.21    8.51    8.22    3.78    9.59    4.16  -1.37   5.62 
1 1 1    1   28    6 o  7    5.63    2.75   -5.24    5.79   -6.87    8.23   -3.63    8.15    6.37    3.14    6.76    3.29  -0.39   4.55 
1 1 1    1   28    7 o  4    6.92    3.20    0.88    5.99    6.74    8.64   -4.54    8.31    8.67    3.94    6.68    3.26   1.99   5.12 
1 1 1    1   28    8 o 17    8.45    3.58    6.11    6.03    3.21    8.52    9.03    8.54    7.93    3.72    9.20    4.07  -1.26   5.51 
1 1 1    1   28    9 o  5    6.73    3.12    0.42    5.77   -6.41    8.37    6.61    7.97    6.45    3.18    8.61    3.86  -2.15   5.00 
1 1 1    2    0    0 x 18       ?       ?       ?       ?       ?       ?       ?       ?       ?       ?       ?       ?      ?      ? 
1 1 1    2    0    1 x 10       ?       ?       ?       ?       ?       ?       ?       ?       ?       ?       ?       ?      ?      ? 
1 1 1    2    0    2 o 17   74.70    1.46  322.26   12.60  322.26   12.60  322.26   12.60   74.70    1.46   74.70    1.46   0.00   0.00 
1 1 1    2    0    3 o  2  195.19    3.77 2200.90   84.81 2200.90   84.81 2200.90   84.81  195.19    3.77  195.19    3.77  -0.00   0.00 
1 1 1    2    0    4 o  2   42.25    0.88  103.12    4.31  103.12    4.31  103.12    4.31   42.25    0.88   42.25    0.88  -0.00   0.00 
1 1 1    2    0    5 o 11  549.10   10.62 17454.97  672.04 17454.97  672.04 17454.97  672.04  549.10   10.62  549.10   10.62   0.00   0.00 
1 1 1    2    0    6 o  8  338.18    6.53 6611.70  254.70 6611.70  254.70 6611.70  254.70  338.18    6.53  338.18    6.53   0.00   0.00 
1 1 1    2    0    7 o 18   51.80    1.28  155.08    7.64  155.08    7.64  155.08    7.64   51.80    1.28   51.80    1.28  -0.00   0.00 
1 1 1    2    0    8 o  2  274.50    6.14 4359.56  194.28 4359.56  194.28 4359.56  194.28  274.50    6.14  274.50    6.14  -0.00   0.00 
1 1 1    2    0    9 o 15  284.76    5.51 4688.51  180.78 4688.51  180.78 4688.51  180.78  284.76    5.51  284.76    5.51   0.00   0.00 
1 1 1    2    0   10 o 15  125.36    2.83  908.13   40.94  908.13   40.94  908.13   40.94  125.36    2.83  125.36    2.83  -0.00   0.00 
1 1 1    2    0   11 o  3  475.78    9.19 13098.77  504.22 13098.77  504.22 13098.77  504.22  475.78    9.19  475.78    9.19  -0.00   0.00 
1 1 1    2    0   12 o 18  556.11   15.26 17962.63  977.60 17962.63  977.60 17962.63  977.60  556.11   15.26  556.11   15.26  -0.00   0.00 
1 1 1    2    0   13 o  5  191.59    3.72 2120.34   82.19 2120.34   82.19 2120.34   82.19  191.59    3.72  191.59    3.72  -0.00   0.00 
1 1 1    2    0   14 o  5  323.29    6.25 6042.10  233.02 6042.10  233.02 6042.10  233.02  323.29    6.25  323.29    6.25  -0.00   0.00 
1 1 1    2    0   15 o  9  393.91    7.63 8977.46  346.39 8977.46  346.39 8977.46  346.39  393.91    7.63  393.91    7.63   0.00   0.00 
1 1 1    2    0   16 o 17   15.05    2.28   13.94    3.69   13.94    3.69   13.94    3.69   15.05    2.28   15.05    2.28  -0.00   0.00 
1 1 1    2    0   17 o 19  460.66    8.93 12310.68  474.24 12310.68  474.24 12310.68  474.24  460.66    8.93  460.66    8.93   0.00   0.00 
1 1 1    2    0   18 o 12  223.08    4.34 2878.23  111.58 2878.23  111.58 2878.23  111.58  223.08    4.34  223.08    4.34   0.00   0.00 
1 1 1    2    0   19 o  9  334.47    6.50 6489.61  250.52 6489.61  250.52 6489.61  250.52  334.47    6.50  334.47    6.50  -0.00   0.00 
1 1 1    2    0   20 o 12  216.31    4.88 2712.14  121.55 2712.14  121.55 2712.14  121.55  216.31    4.88  216.31    4.88  -0.00   0.00 
1 1 1    2    0   21 o  6  128.83    2.96  960.28   43.99  960.28   43.99  960.28   43.99  128.83    2.96  128.83    2.96  -0.00   0.00 
1 1 1    2    0   22 o  2   29.28    1.70   49.97    5.69   49.97    5.69   49.97    5.69   29.28    1.70   29.28    1.70  -0.00   0.00 
1 1 1    2    0   23 o 14   44.01    1.33  112.09    6.76  112.09    6.76  112.09    6.76   44.01    1.33   44.01    1.33   0.00   0.00 
1 1 1    2    0   24 o  7   10.74    3.75    8.72    4.19    8.72    4.19    8.72    4.19   10.74    3.75   10.74    3.75  -0.00   0.00 
1 1 1    2    0   25 o 17    5.43    3.36    1.18    4.19    1.18    4.19    1.18    4.19    5.43    3.36    5.43    3.36   0.00   0.00 
1 1 1    2    0   26 o 11   17.51    2.45   18.73    4.67   18.73    4.67   18.73    4.67   17.51    2.45   17.51    2.45  -0.00   0.00 
1 1 1    2    0   27 o 14   34.43    1.49   68.83    5.88   68.83    5.88   68.83    5.88   34.43    1.49   34.43    1.49  -0.00   0.00 
1 1 1    2    0   28 f  0   58.74    1.51  199.73   10.25  199.73   10.25  199.73   10.25   58.74    1.51   58.74    1.51   0.00   0.00 
1 1 1    2    0   29 o  4    5.97    3.63    1.92    4.67    1.92    4.67    1.92    4.67    5.97    3.63    5.97    3.63   0.00   0.00 
1 1 1    2    0   30 o 12   24.32    1.97   34.94    5.45   34.94    5.45   34.94    5.45   24.32    1.97   24.32    1.97  -0.00   0.00 
1 1 1    2    0   31 o 11   16.46    4.40   18.95    7.23   18.95    7.23   18.95    7.23   16.46    4.40   16.46    4.40  -0.00   0.00 
1 1 1    2    0   32 o  5    4.85    3.20   -0.94    4.65   -0.94    4.65   -0.94    4.65    4.85    3.20    4.85    3.20  -0.00   0.00 
1 1 1    2    0   33 o 10   26.44    1.95   41.36    5.89   41.36    5.89   41.36    5.89   26.44    1.95   26.44    1.95   0.00   0.00 
1 1 1    2    0   34 o  3    4.50    3.08   -3.13    5.10   -3.13    5.10   -3.13    5.10    4.50    3.08    4.50    3.08  -0.00   0.00 
1 1 1    2    0   35 o 16   37.05    1.74   80.57    7.41   80.57    7.41   80.57    7.41   37.05    1.74   37.05    1.74  -0.00   0.00 
1 1 1    2    1    0 o 17  172.43    3.33 1717.37   66.17 1717.37   66.17 1717.37   66.17  172.43    3.33  172.43    3.33   0.00   0.00 
1 1 1    2    1    1 o 17  415.59    9.29 9999.21  445.61 9707.36  530.92 10694.90  819.70  408.98   11.26  427.79   16.64 -18.81  20.09 
1 1 1    2    1    2 o  5  272.58    3.72 4288.41  116.97 4147.24  160.27 4449.31  171.10  267.98    5.18  277.56    5.34  -9.58   7.44 
1 1 1    2    1    3 o  9  115.21    1.42  765.77   18.82  762.27   26.50  769.33   26.73  114.94    2.00  115.48    2.01  -0.53   2.83 
1 1 1    2    1    4 o  6  439.55    5.65 11159.61  286.63 11545.59  396.74 10738.19  414.56  446.83    7.70  430.83    8.34  16.00  11.35 
1 1 1    2    1    5 o 11  138.52    2.68 1107.19   42.89 1107.19   42.89    0.00    0.00  138.52    2.68       ?       ?      ?      ? 
1 1 1    2    1    6 o 13  257.31    3.52 3821.56  104.51 4188.24  160.50 3551.69  137.69  269.27    5.17  247.99    4.81  21.28   7.06 
1 1 1    2    1    7 o  2  185.21    2.93 1979.79   62.69 2189.23   97.02 1829.67   82.14  194.69    4.32  178.00    4.00  16.69   5.89 
1 1 1    2    1    8 o  3  100.26    1.62  580.02   18.69  547.34   21.62  676.69   37.18   97.39    1.92  108.23    2.98 -10.83   3.55 
1 1 1    2    1    9 o 13  191.96    2.81 2126.98   62.19 2188.46   97.56 2084.89   80.72  194.63    4.34  190.01    3.68   4.62   5.70 
1 1 1    2    1   10 o 18  443.36    8.58 11391.76  438.70 11841.82  642.94 10999.65  600.11  450.75   12.38  434.55   11.98  16.20  17.23 
1 1 1    2    1   11 o 12  255.44    3.49 3766.03  102.82 3885.74  149.65 3659.00  141.50  259.39    5.00  251.72    4.87   7.67   6.98 
1 1 1    2    1   12 o  9  462.35    7.99 12362.48  425.94 12134.46  661.68 12523.83  556.59  457.04   12.56  464.95   10.38  -7.91  16.29 
1 1 1    2    1   13 o  7  157.28    2.17 1427.26   39.33 1377.91   53.82 1483.81   57.61  154.52    3.02  160.35    3.11  -5.83   4.34 
1 1 1    2    1   14 o 17  508.84    6.95 14974.85  407.97 15014.43  578.14 14935.60  575.78  508.84    9.85  507.51    9.83   1.33  13.92 
1 1 1    2    1   15 o  4  102.81    1.46  609.76   17.27  614.78   24.59  604.88   24.25  103.22    2.07  102.39    2.05   0.83   2.91 
1 1 1    2    1   16 f  0   87.61    1.27  442.80   12.85  446.33   18.30  439.38   18.04   87.95    1.80   87.26    1.79   0.69   2.54 
1 1 1    2    1   17 o 16  123.61    2.20  881.84   31.31  919.74   36.32  772.10   61.80  126.22    2.49  115.45    4.65  10.77   5.28 
1 1 1    2    1   18 o  8  187.79    2.59 2036.43   56.03 1996.70   77.79 2079.26   80.76  185.85    3.63  189.64    3.69  -3.80   5.18 
1 1 1    2    1   19 o  1   12.24    2.11    8.90    2.87    6.23    4.01   11.72    4.12   10.34    3.11   14.02    2.64  -3.67   4.08 
1 1 1    2    1   20 o  2  120.66    1.82  840.63   25.37  827.00   38.10  851.50   34.01  119.61    2.76  121.40    2.43  -1.79   3.68 
1 1 1    2    1   21 o 12  167.64    2.49 1624.37   48.07 1551.50   70.36 1688.14   65.82  163.63    3.73  170.76    3.34  -7.13   5.01 
1 1 1    2    1   22 o  4  158.24    2.79 1449.00   50.97 1551.24   85.71 1393.08   63.39  163.25    4.56  155.01    3.54   8.24   5.77 
1 1 1    2    1   23 o 15  155.78    2.17 1403.01   39.05 1371.28   54.07 1437.59   56.46  153.83    3.05  157.50    3.11  -3.66   4.35 
1 1 1    2    1   24 o 15   61.00    1.03  214.79    7.28  208.32   10.05  221.94   10.56   60.06    1.45   61.99    1.48  -1.93   2.07 
1 1 1    2    1   25 o  5   43.41    0.98  108.77    4.91  102.26    6.76  116.04    7.14   42.05    1.39   44.80    1.38  -2.75   1.96 
1 1 1    2    1   26 o  3   42.36    1.01  103.61    4.95   88.35    6.52  124.37    7.61   39.07    1.45   46.37    1.42  -7.30   2.03 
1 1 1    2    1   27 o  5  110.78    1.61  709.79   20.53  729.42   29.73  691.90   28.39  112.14    2.30  109.23    2.25   2.91   3.22 
1 1 1    2    1   28 o 15   67.34    1.13  262.00    8.82  272.19   12.86  252.98   12.11   68.58    1.63   66.12    1.59   2.46   2.27 
1 1 1    2    1   29 o  8   54.56    1.13  172.17    7.10  183.35   11.21  164.68    9.17   56.19    1.73   53.30    1.49   2.89   2.29 
1 1 1    2    1   30 o  5   33.28    1.11   64.14    4.27   57.70    5.79   71.83    6.32   31.49    1.60   35.15    1.56  -3.66   2.24 
1 1 1    2    1   31 f  0   61.31    1.59  218.60   11.24  257.25   17.81  193.02   14.49   66.21    2.33   57.40    2.19   8.81   3.20 
1 1 1    2    1   32 o  5    9.02    2.92    4.73    3.46    8.27    5.00    1.48    4.80   11.62    3.47    7.95    3.27   3.67   4.76 
1 1 1    2    1   33 o 18   14.61    2.30   12.91    3.75   18.93    5.55    7.83    5.09   17.58    2.83   11.29    3.52   6.29   4.52 
1 1 1    2    1   34 o 18   42.91    1.15  107.04    5.70  104.57    8.06  109.52    8.06   42.24    1.66   43.25    1.62  -1.01   2.32 
1 1 1    2    1   35 o  3   19.51    1.95   22.75    4.32   17.76    5.98   28.19    6.25   16.70    3.22   21.47    2.57  -4.77   4.12 
1 1 1    2    2    0 o  9   98.84    1.93  564.27   21.96  564.27   21.96  564.27   21.96   98.84    1.93   98.84    1.93  -0.00   0.00 
1 1 1    2    2    1 o 12  297.13    3.63 5095.73  124.46 5448.12  186.90 4814.92  166.84  307.14    5.27  288.76    5.01  18.38   7.27 
1 1 1    2    2    2 o  5  151.82    3.39 1330.31   59.39 1330.31   59.39    0.00    0.00  151.82    3.39       ?       ?      ?      ? 
1 1 1    2    2    3 o 10  499.05    6.81 14394.48  391.96 14374.76  553.56 14414.31  555.07  498.23    9.63  498.91    9.64  -0.68  13.63 
1 1 1    2    2    4 o  1  399.01    4.87 9193.21  224.22 8691.65  300.50 9823.25  336.80  387.80    6.72  412.22    7.08 -24.43   9.76 
1 1 1    2    2    5 o 14  353.84    4.32 7228.65  176.31 7516.59  258.19 6977.09  241.33  360.65    6.21  347.48    6.02  13.16   8.65 
1 1 1    2    2    6 o 12  172.94    2.37 1725.75   47.24 1716.19   59.45 1742.14   77.83  172.44    2.99  173.71    3.88  -1.27   4.90 
1 1 1    2    2    7 o 14  112.41    2.20  729.16   28.58    0.00    0.00  729.16   28.58       ?       ?  112.41    2.20      ?      ? 
1 1 1    2    2    8 o  7  143.27    1.97 1184.48   32.57 1216.80   47.17 1155.05   45.02  145.19    2.82  141.46    2.76   3.73   3.94 
1 1 1    2    2    9 f  0  223.76    3.06 2890.32   79.05 2744.73  106.39 3069.75  118.11  217.98    4.23  230.51    4.44 -12.53   6.13 
1 1 1    2    2   10 o 11  154.54    3.48 1378.67   62.05 1483.67   81.02 1229.70   96.50  160.22    4.39  145.75    5.75  14.47   7.23 
1 1 1    2    2   11 o 16  237.96    3.48 3268.10   95.60 3140.53  121.68 3473.86  154.54  233.22    4.52  245.24    5.46 -12.01   7.09 
1 1 1    2    2   12 o  3  125.57    1.87  909.75   27.04  877.74   39.98  936.71   36.69  123.33    2.81  127.41    2.50  -4.08   3.76 
1 1 1    2    2   13 o  7  409.25    5.58 9674.96  263.58 9713.31  374.10 9637.15  371.43  409.77    7.91  408.16    7.89   1.61  11.17 
1 1 1    2    2   14 o 14  144.70    2.01 1208.08   33.54 1334.96   51.82 1116.57   44.01  152.09    2.95  139.10    2.74  12.99   4.03 
1 1 1    2    2   15 o 11  384.23    5.24 8531.68  232.48 8506.28  327.81 8557.38  329.74  383.31    7.41  384.46    7.43  -1.15  10.50 
1 1 1    2    2   16 o 14  302.04    4.13 5269.87  143.95 5435.05  209.46 5122.05  198.15  306.51    5.92  297.58    5.77   8.93   8.27 
1 1 1    2    2   17 o 18  264.92    3.63 4054.94  110.87 4117.00  158.99 3996.18  154.69  266.71    5.17  262.78    5.10   3.93   7.26 
1 1 1    2    2   18 o  6   75.23    1.14  326.57    9.90  327.93   14.07  325.23   13.93   75.38    1.62   75.07    1.61   0.31   2.28 
1 1 1    2    2   19 o 13   95.32    1.38  524.39   15.16  541.72   22.08  508.93   20.86   96.86    1.98   93.89    1.93   2.97   2.76 
1 1 1    2    2   20 o 17  101.81    1.69  598.45   19.88  612.75   28.67  585.21   27.59  102.98    2.41  100.64    2.38   2.34   3.39 
1 1 1    2    2   21 f  0  127.77    1.93  942.95   28.38  867.82   40.15 1017.97   40.13  122.49    2.84  132.69    2.62 -10.20   3.87 
1 1 1    2    2   22 o 12  113.20    2.05  740.47   26.72  770.28   43.86  722.88   33.69  115.25    3.30  111.79    2.61   3.46   4.21 
1 1 1    2    2   23 o 12  109.15    1.57  688.09   19.73  683.54   27.71  692.76   28.09  108.72    2.21  109.45    2.22  -0.73   3.14 
1 1 1    2    2   24 o 13  117.60    1.68  799.08   22.76  784.20   31.67  814.98   32.74  116.40    2.36  118.66    2.39  -2.26   3.36 
1 1 1    2    2   25 o 14   46.62    1.07  125.50    5.78  157.80    9.84  108.51    7.14   52.23    1.63   43.32    1.43   8.91   2.17 
1 1 1    2    2   26 o  9   33.96    1.08   66.68    4.23   82.15    6.44   54.89    5.62   37.67    1.48   30.77    1.59   6.90   2.17 
1 1 1    2    2   27 o  2   47.67    1.05  131.24    5.77  122.47    7.80  141.85    8.57   46.00    1.47   49.51    1.50  -3.51   2.10 
1 1 1    2    2   28 o 13   30.80    1.19   54.89    4.21   65.53    6.22   45.90    5.71   33.61    1.61   28.10    1.77   5.51   2.39 
1 1 1    2    2   29 o 15   27.82    1.43   44.95    4.57   54.27    6.56   36.19    6.36   30.51    1.87   24.83    2.24   5.68   2.92 
1 1 1    2    2   30 o 19   19.20    1.68   21.58    3.69   23.46    5.20   19.67    5.24   19.91    2.31   18.14    2.57   1.76   3.46 
1 1 1    2    2   31 o  1   19.89    2.04   23.34    4.62   30.94    8.03   19.57    5.65   22.62    3.16   18.01    2.81   4.61   4.23 
1 1 1    2    2   32 o  8   55.93    1.10  181.29    7.12  175.91    9.88  187.10   10.27   54.94    1.56   56.66    1.57  -1.72   2.22 
1 1 1    2    2   33 o 12   30.80    1.30   55.28    4.60   59.91    6.68   51.11    6.34   31.92    1.82   29.45    1.88   2.46   2.62 
1 1 1    2    2   34 o 13   31.15    1.34   56.62    4.81   53.92    7.00   59.05    6.62   30.18    2.02   31.67    1.82  -1.48   2.72 
1 1 1    2    2   35 o  3   10.37    3.15    6.76    4.10    6.31    5.99    7.15    5.61   10.52    3.82   10.84    3.72  -0.33   5.33 
1 1 1    2    3    0 o 18  414.61    8.01 9940.84  382.71 9940.84  382.71 9940.84  382.71  414.61    8.01  414.61    8.01   0.00   0.00 
1 1 1    2    3    1 o 10  407.07    5.23 9569.68  245.54 9584.45  368.80 9557.92  329.08  407.09    7.85  406.63    7.01   0.46  10.53 
1 1 1    2    3    2 o  4  554.87    6.77 17794.41  433.41 17732.23  611.14 17857.33  614.76  553.36    9.57  555.31    9.60  -1.94  13.55 
1 1 1    2    3    3 o 10  675.19    8.70 26384.06  677.73 25904.75  999.79 26791.54  921.84  667.69   12.98  679.47   11.76 -11.77  17.51 
1 1 1    2    3    4 o 16  330.73    4.04 6314.56  154.03 6193.57  213.98 6444.66  221.90  327.42    5.66  333.99    5.76  -6.56   8.08 
1 1 1    2    3    5 o  6  125.91    1.64  914.64   23.86  927.98   32.46  898.96   35.20  126.82    2.22  124.82    2.44   2.00   3.30 
1 1 1    2    3    6 o 13  211.85    2.60 2590.11   63.49 2666.28   92.16 2521.32   87.59  214.89    3.72  208.98    3.63   5.92   5.20 
1 1 1    2    3    7 o 15  321.81    4.14 5982.31  153.87 6203.41  213.42 5742.96  222.06  327.51    5.65  315.05    6.11  12.46   8.32 
1 1 1    2    3    8 o  4  166.13    2.16 1592.76   41.31 1616.55   56.16 1564.72   60.97  167.34    2.91  164.63    3.21   2.72   4.33 
1 1 1    2    3    9 o  9   78.31    1.21  353.82   10.94  350.18   14.33  358.92   16.95   77.91    1.59   78.87    1.86  -0.96   2.45 
1 1 1    2    3   10 o 19  352.75    5.56 7189.82  226.23 7297.31  324.20 7087.79  315.85  355.08    7.91  349.96    7.82   5.12  11.13 
1 1 1    2    3   11 o 17  352.12    5.55 7161.56  225.65 7229.08  393.86 7128.56  275.32  353.18    9.68  351.19    6.80   1.98  11.82 
1 1 1    2    3   12 o 12  170.79    2.72 1683.06   53.52 1639.83   73.81 1730.98   77.71  168.55    3.80  173.17    3.89  -4.62   5.43 
1 1 1    2    3   13 o 13  386.86    5.28 8644.66  235.57 8778.20  337.88 8518.34  328.62  389.57    7.52  383.77    7.42   5.80  10.56 
1 1 1    2    3   14 o  5  128.31    1.79  949.86   26.49  981.46   38.56  921.60   36.46  130.41    2.56  126.37    2.50   4.04   3.58 
1 1 1    2    3   15 o 10  120.29    2.14  834.95   29.71  781.56   44.32  878.49   40.03  116.31    3.31  123.37    2.81  -7.06   4.34 
1 1 1    2    3   16 o 12  314.03    4.29 5698.32  155.58 5564.52  215.18 5844.87  225.20  310.07    6.02  317.77    6.14  -7.69   8.60 
1 1 1    2    3   17 o  9   41.02    0.92   97.07    4.36  109.16    6.38   86.46    5.98   43.48    1.27   38.69    1.34   4.79   1.85 
1 1 1    2    3   18 o  9  104.94    1.50  635.49   18.15  617.26   24.99  655.86   26.42  103.40    2.09  106.58    2.15  -3.18   3.00 
1 1 1    2    3   19 o  6  156.29    2.18 1410.57   39.26 1430.41   56.11 1391.55   54.93  157.29    3.09  155.14    3.07   2.15   4.36 
1 1 1    2    3   20 o  7  142.55    2.52 1174.46   41.45 1172.50   53.47 1177.41   65.63  142.34    3.26  142.47    4.00  -0.13   5.16 
1 1 1    2    3   21 o  5   77.04    1.26  342.55   11.20  352.94   15.21  330.25   16.55   78.18    1.69   75.59    1.90   2.59   2.54 
1 1 1    2    3   22 o 14   45.12    1.03  117.48    5.36  127.84    8.73  111.23    6.78   47.02    1.61   43.87    1.34   3.15   2.10 
1 1 1    2    3   23 o 17   90.83    1.35  476.38   14.11  455.33   19.22  500.99   20.78   88.76    1.88   93.10    1.93  -4.34   2.70 
1 1 1    2    3   24 o 11   95.51    1.41  526.88   15.53  506.36   21.26  550.39   22.75   93.58    1.97   97.56    2.02  -3.98   2.82 
1 1 1    2    3   25 o 13   45.22    1.02  118.07    5.30  137.19    7.98  102.98    7.09   48.71    1.42   42.19    1.46   6.52   2.04 
1 1 1    2    3   26 o 19   80.13    1.26  370.93   11.66  396.48   17.29  349.60   15.79   82.78    1.81   77.74    1.76   5.04   2.53 
1 1 1    2    3   27 f  0   23.43    1.46   31.86    3.92   30.37    5.34   33.61    5.78   22.80    2.05   23.99    2.11  -1.19   2.94 
1 1 1    2    3   28 o 16  107.48    1.58  668.71   19.58  642.18   26.74  699.35   28.74  105.15    2.20  109.71    2.27  -4.56   3.16 
1 1 1    2    3   29 o  8   24.31    1.65   34.44    4.60   28.66    6.31   40.97    6.71   22.01    2.53   26.42    2.22  -4.42   3.37 
1 1 1    2    3   30 o  6   38.91    1.07   87.65    4.82   90.41    6.90   85.02    6.74   39.44    1.52   38.24    1.53   1.20   2.16 
1 1 1    2    3   31 o  7   64.78    1.24  243.23    9.28  248.88   14.38  239.20   12.15   65.29    1.91   64.10    1.64   1.18   2.52 
1 1 1    2    3   32 o  3   57.12    1.12  189.17    7.38  189.76   10.51  188.61   10.36   57.04    1.60   56.88    1.58   0.17   2.25 
1 1 1    2    3   33 o 15   22.66    1.64   30.17    4.27   27.35    5.93   33.21    6.15   21.33    2.45   23.58    2.29  -2.26   3.36 
1 1 1    2    3   34 x  0       ?       ?       ?       ?       ?       ?       ?       ?       ?       ?       ?       ?      ?      ? 
1 1 1    2    3   35 o  9   26.87    1.49   42.46    4.59   50.18    6.73   35.76    6.27   28.99    2.03   24.35    2.26   4.64   3.03 
1 1 1    2    4    0 o  1   95.51    1.90  526.92   20.87  526.92   20.87  526.92   20.87   95.51    1.90   95.51    1.90  -0.00   0.00 
1 1 1    2    4    1 o  6  409.32    5.58 9678.19  263.65 9972.03  383.22 9414.13  363.28  415.17    8.00  403.42    7.81  11.75  11.18 
1 1 1    2    4    2 o  9  128.12    2.05  947.09   30.36 1001.89   44.97  901.21   41.15  131.76    2.96  124.97    2.85   6.79   4.11 
1 1 1    2    4    3 f  0  279.56    3.42 4510.80  110.25 4720.82  162.73 4332.62  149.89  285.90    4.93  273.90    4.74  11.99   6.84 
1 1 1    2    4    4 o  2  124.00    2.18  887.18   31.17  867.83   34.11  985.00   76.70  122.64    2.41  130.48    5.11  -7.84   5.65 
1 1 1    2    4    5 o  4  113.04    1.69  737.29   22.04  709.11   28.14  781.98   35.44  110.85    2.20  116.40    2.64  -5.55   3.44 
1 1 1    2    4    6 o  6  209.78    2.57 2539.94   62.31 2507.58   87.06 2573.92   89.22  208.38    3.62  211.12    3.66  -2.74   5.15 
1 1 1    2    4    7 o 15  255.44    3.13 3767.08   92.31 3746.22  130.05 3788.25  131.04  254.62    4.43  256.05    4.44  -1.42   6.27 
1 1 1    2    4    8 o 17  154.21    1.90 1372.22   33.87 1363.36   47.56 1381.34   48.25  153.69    2.68  154.70    2.70  -1.01   3.81 
1 1 1    2    4    9 o 10  435.06    7.52 10956.04  377.47 11078.98  492.33 10780.69  587.98  436.98    9.77  430.31   11.86   6.67  15.36 
1 1 1    2    4   10 o 15  238.76    3.78 3290.68  104.12 3418.07  152.48 3179.40  142.52  243.25    5.43  234.62    5.27   8.64   7.57 
1 1 1    2    4   11 o  2  243.68    3.15 3426.74   88.47 3547.22  122.55 3295.61  127.85  247.88    4.29  238.92    4.64   8.97   6.31 
1 1 1    2    4   12 o 19  430.42    6.30 10705.50  312.64 10461.06  404.60 11067.71  492.52  425.21    8.25  437.10    9.77 -11.89  12.78 
1 1 1    2    4   13 f  0  565.92    7.28 18527.14  475.59 18474.32  636.41 18593.95  715.72  564.46    9.77  565.91   10.96  -1.45  14.69 
1 1 1    2    4   14 o 11  214.94    2.95 2666.46   73.26 2865.66  110.49 2510.19   97.86  222.75    4.30  208.49    4.07  14.26   5.92 
1 1 1    2    4   15 o  6   83.80    1.24  405.14   11.99  389.56   16.32  423.46   17.69   82.17    1.72   85.67    1.79  -3.50   2.48 
1 1 1    2    4   16 o 11  149.67    2.08 1292.76   35.99 1316.56   51.58 1270.19   50.24  151.00    2.96  148.32    2.94   2.68   4.17 
1 1 1    2    4   17 o 17  178.77    2.47 1845.29   50.92 1777.13   69.50 1924.31   74.83  175.36    3.44  182.47    3.55  -7.11   4.94 
1 1 1    2    4   18 o 17   82.31    1.74  391.04   16.54  391.04   16.54    0.00    0.00   82.31    1.74       ?       ?      ?      ? 
1 1 1    2    4   19 o 11  216.76    2.98 2716.70   74.64 2722.54  105.73 2710.89  105.37  216.74    4.23  216.28    4.22   0.46   5.98 
1 1 1    2    4   20 o 16  149.86    2.65 1298.31   45.82 1241.55   56.60 1406.17   78.03  146.45    3.35  155.60    4.35  -9.16   5.49 
1 1 1    2    4   21 o 11   35.61    1.15   73.27    4.71   67.39    6.49   79.81    6.85   34.12    1.65   37.14    1.60  -3.02   2.30 
1 1 1    2    4   22 o  3  102.38    1.59  605.39   18.84  593.81   28.34  614.55   25.22  101.32    2.42  103.11    2.12  -1.79   3.22 
1 1 1    2    4   23 f  0   43.83    1.00  110.89    5.07  101.83    6.89  121.56    7.48   41.97    1.43   45.86    1.42  -3.89   2.01 
1 1 1    2    4   24 o 19   26.96    1.26   42.06    3.92   34.74    5.41   50.14    5.69   24.43    1.94   29.41    1.68  -4.97   2.56 
1 1 1    2    4   25 o  1   89.86    1.36  466.48   14.09  466.52   19.91  466.43   19.94   89.80    1.92   89.79    1.93   0.01   2.72 
1 1 1    2    4   26 o 12  148.17    2.09 1271.93   35.81 1281.73   50.89 1262.32   50.41  148.42    2.97  147.30    2.97   1.13   4.20 
1 1 1    2    4   27 o  8   68.80    1.17  273.47    9.32  273.39   13.22  273.55   13.14   68.74    1.67   68.76    1.66  -0.02   2.35 
1 1 1    2    4   28 o 18   35.45    1.16   72.73    4.74   69.77    6.63   75.84    6.79   34.66    1.66   36.15    1.63  -1.49   2.33 
1 1 1    2    4   29 o 17   34.98    1.53   71.09    6.18   75.99    7.69   62.18   10.37   36.11    1.85   32.43    2.80   3.68   3.36 
1 1 1    2    4   30 o 12   35.45    1.34   72.94    5.48   84.06    7.92   62.74    7.59   37.96    1.81   32.74    2.02   5.22   2.71 
1 1 1    2    4   31 o  7   52.60    1.22  160.37    7.39  162.56   11.17  158.67    9.85   52.76    1.84   52.19    1.64   0.57   2.46 
1 1 1    2    4   32 o  2   31.96    1.25   59.41    4.62   61.85    6.57   57.03    6.49   32.48    1.76   31.17    1.81   1.31   2.53 
1 1 1    2    4   33 o  8   24.98    1.56   36.57    4.48   33.10    6.10   40.64    6.61   23.55    2.27   26.13    2.21  -2.59   3.17 
1 1 1    2    4   34 o  1   35.73    1.32   74.54    5.41   72.57    7.71   76.46    7.60   35.03    1.92   35.99    1.84  -0.97   2.65 
1 1 1    2    4   35 o  6   20.43    1.88   24.92    4.38   29.42    6.31   20.72    6.09   21.93    2.54   18.14    3.01   3.79   3.94 
1 1 1    2    5    0 o 18  299.28    5.79 5177.26  199.66 5177.26  199.66 5177.26  199.66  299.28    5.79  299.28    5.79   0.00   0.00 
1 1 1    2    5    1 o 13  371.16    5.08 7958.26  217.56 7382.67  286.06 8747.87  335.06  357.26    6.94  388.81    7.47 -31.55  10.20 
1 1 1    2    5    2 f  0  205.32    2.81 2432.94   66.66 2534.75   97.94 2345.04   90.99  209.52    4.05  201.53    3.91   7.99   5.63 
1 1 1    2    5    3 o 13  180.66    2.48 1883.48   51.70 1910.21   73.99 1857.99   72.27  181.90    3.53  179.40    3.49   2.50   4.96 
1 1 1    2    5    4 o 11  453.19    5.53 11874.60  289.30 11671.56  402.59 12091.39  416.01  448.81    7.78  456.78    7.89  -7.97  11.08 
1 1 1    2    5    5 o 15   74.79    1.57  322.73   13.57  333.18   16.00  296.00   25.60   75.99    1.83   71.54    3.11   4.45   3.61 
1 1 1    2    5    6 o  7  119.36    1.50  821.94   20.65  771.21   27.63  886.04   31.06  115.60    2.07  123.91    2.17  -8.31   3.00 
1 1 1    2    5    7 f  0   31.21    0.87   56.23    3.14   70.01    5.47   49.48    3.83   34.81    1.37   29.26    1.14   5.55   1.78 
1 1 1    2    5    8 o  6  199.31    2.94 2292.86   67.51 2322.45   90.36 2255.48  101.55  200.55    3.91  197.61    4.45   2.94   5.92 
1 1 1    2    5    9 o  5  175.78    2.80 1783.02   56.70 1847.01  101.43 1753.94   68.39  178.76    4.92  174.32    3.40   4.44   5.98 
1 1 1    2    5   10 f  0  157.81    2.52 1437.02   45.89 1480.98   66.77 1397.68   63.17  160.19    3.61  155.62    3.52   4.57   5.04 
1 1 1    2    5   11 o  6  431.23    5.89 10743.24  292.88 10854.68  417.95 10635.71  410.54  433.14    8.36  428.76    8.30   4.38  11.78 
1 1 1    2    5   12 o 18  212.22    3.13 2599.21   76.56 2815.23  108.69 2386.43  107.87  220.82    4.27  203.29    4.60  17.53   6.27 
1 1 1    2    5   13 o 11  158.60    2.55 1451.50   46.57 1405.66   78.75 1476.17   57.76  155.95    4.38  159.92    3.13  -3.97   5.38 
1 1 1    2    5   14 o 12  202.69    2.63 2371.06   61.53 2407.43   83.67 2328.24   90.78  204.20    3.55  200.79    3.92   3.41   5.29 
1 1 1    2    5   15 f  0  293.01    3.79 4958.72  127.96 5149.94  177.73 4752.88  184.40  298.45    5.16  286.66    5.58  11.79   7.60 
1 1 1    2    5   16 o  7  131.65    1.75 1000.12   26.62 1073.56   38.02  929.52   37.28  136.37    2.42  126.89    2.55   9.48   3.51 
1 1 1    2    5   17 o 19  129.90    1.97  974.04   29.53  924.21   33.27 1158.97   64.09  126.52    2.28  141.50    3.93 -14.98   4.54 
1 1 1    2    5   18 o  4  106.24    1.45  651.34   17.82  669.41   24.57  631.30   25.88  107.68    1.98  104.56    2.15   3.12   2.92 
1 1 1    2    5   19 o  6   76.28    1.38  335.88   12.14  331.29   16.79  340.91   17.59   75.72    1.92   76.81    1.99  -1.09   2.77 
1 1 1    2    5   20 o 16   89.05    1.67  457.83   17.20  491.57   23.47  418.70   25.27   92.24    2.21   85.06    2.58   7.18   3.39 
1 1 1    2    5   21 o 13  222.26    3.28 2862.16   84.18 2776.13  124.96 2933.66  113.91  218.28    4.96  224.63    4.40  -6.35   6.63 
1 1 1    2    5   22 o 18   72.13    1.35  300.41   11.26  294.97   15.75  306.09   16.10   71.42    1.91   72.75    1.92  -1.34   2.71 
1 1 1    2    5   23 o 15   90.34    1.36  471.34   14.18  468.10   19.90  474.69   20.22   89.98    1.92   90.61    1.93  -0.63   2.72 
1 1 1    2    5   24 f  0   86.10    1.32  428.18   13.14  432.23   18.66  424.18   18.52   86.46    1.87   85.65    1.87   0.81   2.65 
1 1 1    2    5   25 o 16   54.15    1.08  169.34    6.76  164.41    9.34  174.74    9.78   53.31    1.52   54.96    1.54  -1.65   2.17 
1 1 1    2    5   26 o  3  100.76    1.50  587.02   17.49  564.10   23.88  613.53   25.68   98.66    2.10  102.88    2.16  -4.22   3.01 
1 1 1    2    5   27 o  5   37.96    1.14   83.33    4.98   85.62    7.14   81.16    6.95   38.43    1.61   37.42    1.61   1.02   2.28 
1 1 1    2    5   28 o 12   59.27    1.13  203.12    7.76  216.63   11.42  191.55   10.57   61.12    1.62   57.48    1.60   3.64   2.27 
1 1 1    2    5   29 f  0   58.31    1.30  196.95    8.75  201.21   12.27  192.52   12.50   58.80    1.81   57.49    1.89   1.31   2.61 
1 1 1    2    5   30 o 19   69.27    1.39  278.39   11.10  288.62   16.07  269.07   15.34   70.30    1.98   67.89    1.96   2.42   2.79 
1 1 1    2    5   31 o 13   10.90    3.26    7.22    4.42   18.78    6.53   -2.56    6.01   17.43    3.37    7.42    3.34  10.01   4.74 
1 1 1    2    5   32 o  1    7.61    2.99    2.18    3.84    1.45    5.42    2.91    5.45    8.29    3.44    8.91    3.54  -0.61   4.94 
1 1 1    2    5   33 o  1   30.73    1.41   55.14    5.00   64.81    7.33   46.71    6.84   33.15    1.92   28.06    2.13   5.10   2.87 
1 1 1    2    5   34 o 16    8.36    3.25    3.05    4.49    9.58    6.47   -2.97    6.22   12.26    3.99    7.32    3.34   4.94   5.20 
1 1 1    2    5   35 o 12   28.96    1.64   49.55    5.47   52.47    7.34   45.91    8.20   29.56    2.17   27.38    2.63   2.17   3.41 
1 1 1    2    6    0 o 15  276.10    5.35 4407.12  170.37 4407.12  170.37 4407.12  170.37  276.10    5.35  276.10    5.35   0.00   0.00 
1 1 1    2    6    1 o  9   94.41    1.35  514.28   14.68  501.79   20.32  527.93   21.24   93.25    1.89   95.65    1.93  -2.40   2.70 
1 1 1    2    6    2 o  7  118.40    2.10  808.96   28.70  857.52   33.69  680.50   54.80  121.90    2.40  108.44    4.39  13.46   5.00 
1 1 1    2    6    3 o 11  176.39    2.30 1795.69   46.78 1883.24   72.95 1734.57   60.96  180.59    3.50  173.34    3.05   7.25   4.64 
1 1 1    2    6    4 o  4  262.65    3.40 3983.66  103.01 4297.78  165.25 3784.05  131.73  272.61    5.25  255.89    4.46  16.72   6.89 
1 1 1    2    6    5 o 16  282.92    3.47 4622.29  113.26 4799.58  165.72 4466.89  155.16  288.14    4.99  277.99    4.84  10.15   6.95 
1 1 1    2    6    6 o  1  407.06    4.74 9574.93  222.61 9685.31  304.82 9448.78  325.87  409.09    6.46  403.95    6.99   5.14   9.52 
1 1 1    2    6    7 o 13  151.17    2.99 1319.03   52.08 1285.42   71.97 1355.98   75.47  149.13    4.19  153.17    4.27  -4.04   5.98 
1 1 1    2    6    8 o 12   39.59    1.31   90.50    6.00   88.81    8.16   92.48    8.84   39.19    1.81   39.99    1.92  -0.80   2.64 
1 1 1    2    6    9 o 15  302.99    4.45 5300.12  155.40 5422.04  210.23 5153.27  230.74  306.34    5.95  298.59    6.70   7.75   8.96 
1 1 1    2    6   10 o 10  194.21    2.40 2176.29   53.81 1990.06   78.18 2343.98   74.19  185.68    3.65  201.53    3.19 -15.85   4.85 
1 1 1    2    6   11 o  2  175.60    2.43 1779.26   49.31 1878.32   65.42 1648.87   75.05  180.41    3.14  169.01    3.85  11.40   4.97 
1 1 1    2    6   12 o  4  374.04    4.58 8080.67  197.85 8183.93  282.87 7981.78  276.84  376.19    6.52  371.52    6.46   4.67   9.18 
1 1 1    2    6   13 o 18  314.91    4.07 5727.02  147.78 5748.43  198.86 5700.60  220.85  315.35    5.47  313.96    6.10   1.39   8.19 
1 1 1    2    6   14 o  6  123.53    1.76  880.42   25.01  891.80   35.90  869.67   34.87  124.31    2.50  122.75    2.46   1.55   3.51 
1 1 1    2    6   15 o  6  263.30    3.41 4004.10  103.70 3992.28  138.98 4018.93  155.75  262.77    4.58  263.57    5.12  -0.80   6.87 
1 1 1    2    6   16 o  4  167.15    2.19 1612.86   42.29 1673.55   58.61 1546.94   61.09  170.21    2.98  163.63    3.24   6.59   4.40 
1 1 1    2    6   17 o  8  180.48    2.36 1881.17   49.18 1944.39   68.01 1811.88   71.21  183.40    3.21  177.01    3.49   6.39   4.74 
1 1 1    2    6   18 o 13   91.39    1.31  482.05   13.86  448.41   17.65  536.04   22.36   88.13    1.74   96.35    2.01  -8.21   2.66 
1 1 1    2    6   19 o 12   51.37    1.28  152.29    7.60  166.78    9.77  130.15   12.08   53.73    1.58   47.41    2.21   6.31   2.72 
1 1 1    2    6   20 o  3   88.15    1.87  448.81   18.98  404.90   34.40  468.04   22.77   83.51    3.58   90.00    2.19  -6.49   4.20 
1 1 1    2    6   21 o  1  108.49    1.51  679.71   18.87  717.40   26.66  641.90   26.70  111.41    2.07  105.37    2.20   6.04   3.02 
1 1 1    2    6   22 o  4   50.19    1.22  145.44    7.06  160.72   10.19  131.37    9.78   52.72    1.68   47.65    1.78   5.07   2.45 
1 1 1    2    6   23 o 16   75.01    1.20  324.83   10.39  340.39   14.86  309.95   14.54   76.75    1.68   73.23    1.72   3.52   2.40 
1 1 1    2    6   24 o  1   43.20    1.10  107.82    5.46  117.04    7.72   98.61    7.72   44.98    1.49   41.27    1.62   3.71   2.20 
1 1 1    2    6   25 o 10   21.47    1.68   26.82    4.12   27.67    5.58   25.80    6.11   21.73    2.26   20.93    2.59   0.81   3.44 
1 1 1    2    6   26 o  2   41.98    1.14  101.89    5.52   96.74    7.57  107.74    8.07   40.86    1.61   43.12    1.63  -2.26   2.29 
1 1 1    2    6   27 o  7   92.49    1.43  494.87   15.25  467.47   20.51  528.74   22.80   89.78    1.98   95.46    2.07  -5.68   2.86 
1 1 1    2    6   28 f  0   36.80    1.42   78.53    6.02   67.19    7.86   94.54    9.34   33.93    2.02   40.27    2.02  -6.34   2.85 
1 1 1    2    6   29 o 12   15.44    2.95   14.50    5.05   21.22    6.77    6.03    7.60   18.67    3.26   11.34    4.27   7.33   5.37 
1 1 1    2    6   30 o 18   27.83    1.38   45.04    4.41   44.38    6.22   45.71    6.26   27.50    1.97   27.92    1.96  -0.41   2.78 
1 1 1    2    6   31 o 15   35.02    1.45   71.42    5.85   59.92    8.10   84.03    8.47   31.85    2.22   37.84    1.95  -5.99   2.95 
1 1 1    2    6   32 o  4   26.88    1.54   42.30    4.75   31.68    6.30   56.25    7.22   22.98    2.41   30.84    2.04  -7.86   3.16 
1 1 1    2    6   33 o 10   36.51    1.31   77.70    5.53   68.97    7.30   89.46    8.47   34.22    1.86   38.96    1.89  -4.75   2.65 
1 1 1    2    6   34 o  2   11.37    3.25    8.27    4.48    7.98    6.30    8.56    6.36   11.38    3.94   11.68    3.96  -0.30   5.59 
1 1 1    2    6   35 o  8   26.96    1.61   42.95    4.99   36.69    6.68   50.88    7.52   24.57    2.39   29.04    2.26  -4.47   3.29 
1 1 1    2    7    0 o 14  331.74    6.43 6367.32  245.82 6367.32  245.82 6367.32  245.82  331.74    6.43  331.74    6.43   0.00   0.00 
1 1 1    2    7    1 o  3  117.05    1.76  790.49   23.81  813.11   32.29  763.56   35.23  118.70    2.36  115.01    2.65   3.68   3.55 
1 1 1    2    7    2 o  4  468.20    6.40 12692.17  345.73 12707.70  489.41 12676.69  488.47  467.62    9.07  467.06    9.07   0.57  12.82 
1 1 1    2    7    3 o 16   49.96    1.00  144.01    5.75  175.08    9.79  127.68    7.10   55.06    1.54   47.03    1.31   8.04   2.02 
1 1 1    2    7    4 o 14  289.78    3.74 4849.41  125.01 4804.29  185.78 4886.74  168.99  288.23    5.59  290.76    5.04  -2.53   7.52 
1 1 1    2    7    5 o 14  155.89    2.32 1402.32   41.71 1347.92   61.19 1449.50   56.99  152.80    3.47  158.46    3.12  -5.67   4.67 
1 1 1    2    7    6 o  8  251.38    5.63 3652.15  163.20 3706.60  286.40 3625.97  198.60  252.57    9.85  250.27    6.88   2.30  12.02 
1 1 1    2    7    7 o  4  127.76    1.70  941.74   25.01  951.24   37.85  934.38   33.31  128.39    2.56  127.25    2.27   1.14   3.42 
1 1 1    2    7    8 f  0  256.33    3.52 3792.38  104.15 3791.91  147.33 3792.85  147.26  256.24    4.98  256.28    4.98  -0.03   7.05 
1 1 1    2    7    9 o 14  408.79    6.46 9657.98  304.54 9464.96  517.08 9760.49  376.84  403.80   11.11  410.76    7.95  -6.96  13.66 
1 1 1    2    7   10 o 18  476.17    6.15 13103.73  337.96 12475.05  431.76 14098.31  543.06  464.29    8.06  493.26    9.54 -28.97  12.49 
1 1 1    2    7   11 o 11  342.83    4.70 6788.77  185.94 6919.18  308.24 6714.18  233.13  345.72    7.73  340.81    5.93   4.91   9.74 
1 1 1    2    7   12 o 11  135.71    1.81 1062.70   28.41 1187.90   46.79  989.56   35.76  143.46    2.83  130.95    2.37  12.51   3.69 
1 1 1    2    7   13 o 18  373.32    4.57 8053.23  196.87 8163.65  281.93 7948.16  275.02  375.53    6.51  370.56    6.43   4.97   9.15 
1 1 1    2    7   14 o 13   18.15    1.89   19.21    3.91   12.67    5.20   27.71    5.92   14.53    3.19   21.78    2.40  -7.25   3.99 
1 1 1    2    7   15 o 13  147.87    1.97 1262.04   33.54 1380.29   54.26 1188.89   42.68  154.58    3.04  143.49    2.58  11.09   3.99 
1 1 1    2    7   16 o 19  172.65    2.41 1721.44   47.94 1684.83   66.34 1761.44   69.35  170.72    3.37  174.55    3.44  -3.83   4.82 
1 1 1    2    7   17 o 10  149.57    1.89 1291.68   32.69 1267.61   45.22 1317.99   47.29  148.11    2.65  151.02    2.71  -2.91   3.79 
1 1 1    2    7   18 o 11   93.86    1.62  508.57   17.59  484.53   23.63  538.44   26.34   91.58    2.24   96.53    2.37  -4.95   3.26 
1 1 1    2    7   19 o 11   85.86    1.84  425.73   18.24  406.28   24.81  448.57   26.89   83.79    2.57   88.03    2.65  -4.25   3.69 
1 1 1    2    7   20 f  0   43.31    1.06  108.26    5.29  107.15    7.09  109.65    7.94   43.06    1.43   43.55    1.58  -0.49   2.13 
1 1 1    2    7   21 o  7   70.94    1.24  290.52   10.13  295.57   15.02  286.30   13.71   71.50    1.82   70.40    1.69   1.10   2.48 
1 1 1    2    7   22 o  5   76.90    1.28  341.44   11.38  363.32   15.19  313.42   17.19   79.30    1.66   73.59    2.03   5.70   2.62 
1 1 1    2    7   23 o  5  147.43    1.99 1257.27   33.79 1230.75   44.70 1292.65   51.63  145.70    2.66  149.22    3.00  -3.52   4.01 
1 1 1    2    7   24 o  1   57.72    1.12  192.41    7.43  172.53    9.60  221.97   11.71   54.61    1.53   61.94    1.64  -7.32   2.24 
1 1 1    2    7   25 o  1   62.86    1.15  228.27    8.37  218.18   11.15  241.33   12.68   61.40    1.58   64.56    1.70  -3.16   2.32 
1 1 1    2    7   26 o 19   49.62    1.15  142.24    6.58  172.54    9.78  117.26    8.88   54.59    1.55   44.97    1.71   9.61   2.31 
1 1 1    2    7   27 o 18   24.50    1.62   34.93    4.54   43.44    6.47   26.65    6.38   27.27    2.07   21.21    2.67   6.06   3.38 
1 1 1    2    7   28 o 15   15.90    2.38   15.08    4.23   15.15    5.76   15.00    6.22   15.74    3.28   15.60    3.54   0.13   4.83 
1 1 1    2    7   29 o  4   39.06    1.52   88.73    6.85   82.45   10.11   94.05    9.31   37.44    2.35   40.09    2.02  -2.66   3.10 
1 1 1    2    7   30 o  7   24.22    1.70   34.34    4.71   34.24    6.59   34.44    6.74   24.01    2.41   24.07    2.46  -0.05   3.45 
1 1 1    2    7   31 x  3       ?       ?       ?       ?       ?       ?       ?       ?       ?       ?       ?       ?      ?      ? 
1 1 1    2    7   32 o  2   47.32    1.26  130.36    6.89  114.79    9.28  149.43   10.27   44.17    1.83   50.44    1.77  -6.27   2.54 
1 1 1    2    7   33 o 17   23.43    1.81   32.45    4.86   33.35    6.60   31.39    7.20   23.51    2.47   22.65    2.81   0.86   3.74 
1 1 1    2    7   34 o  9   20.26    2.15   24.80    4.94   19.81    6.70   30.76    7.32   17.48    3.44   22.19    2.93  -4.70   4.52 
1 1 1    2    8    0 o 15  231.16    5.19 3090.16  138.27 3090.16  138.27 3090.16  138.27  231.16    5.19  231.16    5.19  -0.00   0.00 
1 1 1    2    8    1 o 12  470.61    7.43 12828.36  403.61 12914.88  574.38 12743.97  567.26  471.21   10.57  468.11   10.50   3.11  14.90 
1 1 1    2    8    2 o 14  237.22    4.60 3251.09  125.93 3238.77  177.47 3263.58  178.72  236.51    6.51  237.41    6.53  -0.90   9.22 
1 1 1    2    8    3 o 19  245.31    4.76 3476.36  134.76 3678.93  200.56 3309.61  181.96  252.05    6.90  239.10    6.60  12.96   9.55 
1 1 1    2    8    4 o 19  225.02    3.93 2923.40  102.15 2945.08  161.61 2908.98  131.82  225.61    6.21  224.39    5.09   1.22   8.03 
1 1 1    2    8    5 o  5  250.29    3.67 3616.33  105.98 3534.31  158.57 3682.55  142.48  247.32    5.56  252.50    4.89  -5.18   7.40 
1 1 1    2    8    6 o  3  149.87    1.98 1295.89   34.19 1337.37   52.80 1265.95   44.86  152.23    3.01  148.12    2.63   4.11   3.99 
1 1 1    2    8    7 o 18  387.54    5.00 8673.25  223.41 8420.72  325.99 8896.90  306.79  381.60    7.40  392.32    6.78 -10.72  10.04 
1 1 1    2    8    8 o 17  232.48    3.02 3119.02   81.13 3224.15  112.54 3005.28  117.06  236.32    4.13  228.14    4.45   8.18   6.07 
1 1 1    2    8    9 o 16  321.88    3.95 5981.32  146.60 6332.16  199.32 5567.83  216.39  331.08    5.22  310.38    6.04  20.70   7.98 
1 1 1    2    8   10 o 16  248.59    3.66 3567.74  104.83 3442.45  154.66 3674.22  142.59  244.06    5.49  252.19    4.90  -8.13   7.36 
1 1 1    2    8   11 o  1  287.79    3.53 4782.00  117.36 4946.58  171.21 4636.15  161.17  292.56    5.07  283.25    4.93   9.31   7.08 
1 1 1    2    8   12 o 11  113.19    1.91  739.28   24.94  656.91   39.05  796.08   32.42  106.62    3.18  117.45    2.39 -10.83   3.98 
1 1 1    2    8   13 o 17  237.09    3.49 3246.62   95.58 3227.32  125.99 3272.79  146.69  236.28    4.62  237.86    5.35  -1.57   7.07 
1 1 1    2    8   14 o 18  233.76    2.88 3155.84   77.76 3166.68  110.26 3145.12  109.67  234.03    4.08  233.23    4.08   0.80   5.77 
1 1 1    2    8   15 o  8   98.14    1.39  555.84   15.76  589.12   22.16  521.73   22.43  101.02    1.90   95.07    2.05   5.96   2.79 
1 1 1    2    8   16 o  6  219.46    3.04 2784.26   76.95 2885.30  112.22 2694.57  105.73  223.15    4.36  215.67    4.25   7.48   6.09 
1 1 1    2    8   17 o  7  137.03    1.96 1084.34   30.93 1135.85   45.41 1039.75   42.25  140.16    2.81  134.11    2.73   6.05   3.92 
1 1 1    2    8   18 o 18  191.38    3.09 2119.77   68.13 2030.53   79.75 2360.65  131.03  187.17    3.69  201.10    5.65 -13.93   6.75 
1 1 1    2    8   19 o 15  116.44    1.73  783.08   23.28  745.25   36.40  809.27   30.29  113.49    2.78  118.33    2.22  -4.84   3.56 
1 1 1    2    8   20 o  9   40.66    1.12   95.49    5.25   85.75    7.06  107.55    7.85   38.50    1.59   43.12    1.58  -4.63   2.24 
1 1 1    2    8   21 o 13  117.11    1.76  792.59   23.84  816.72   34.33  770.12   33.13  118.77    2.51  115.34    2.49   3.44   3.53 
1 1 1    2    8   22 o 19   67.09    1.15  259.91    8.91  286.48   13.03  236.62   12.20   70.41    1.60   63.97    1.65   6.44   2.30 
1 1 1    2    8   23 o 14   32.09    1.35   59.59    5.00   54.99    6.70   65.39    7.52   30.77    1.90   33.56    1.95  -2.79   2.72 
1 1 1    2    8   24 o  5   39.01    1.22   88.01    5.50  103.57    7.84   72.97    7.71   42.29    1.61   35.45    1.89   6.83   2.48 
1 1 1    2    8   25 o  1   31.03    1.43   55.80    5.09   56.05    6.85   55.48    7.63   31.04    1.92   30.86    2.16   0.19   2.89 
1 1 1    2    8   26 o  7   35.72    1.29   73.84    5.31   74.32    7.37   73.33    7.65   35.77    1.79   35.52    1.87   0.25   2.59 
1 1 1    2    8   27 o 12   35.25    1.55   72.16    6.28   72.94    8.38   71.17    9.49   35.35    2.06   34.85    2.37   0.50   3.15 
1 1 1    2    8   28 o 11   37.59    1.58   82.21    6.85   88.72    9.33   74.59   10.09   38.94    2.08   35.59    2.47   3.35   3.23 
1 1 1    2    8   29 o  2   37.11    1.26   79.91    5.37   70.17    7.10   92.88    8.20   34.66    1.78   39.89    1.79  -5.23   2.52 
1 1 1    2    8   30 o 12   24.01    1.73   33.81    4.76   35.79    6.67   31.76    6.79   24.53    2.39   23.03    2.60   1.50   3.53 
1 1 1    2    8   31 f  0   24.17    1.72   34.36    4.77   37.43    6.70   31.19    6.80   25.03    2.35   22.72    2.64   2.31   3.53 
1 1 1    2    8   32 f  0   27.48    1.58   44.32    5.00   51.53    7.10   37.26    7.03   29.46    2.10   24.88    2.48   4.58   3.25 
1 1 1    2    8   33 o 10   16.65    2.61   17.11    4.85    8.96    6.45   27.74    7.36   11.92    3.99   21.03    3.13  -9.11   5.07 
1 1 1    2    8   34 o  2   27.48    1.73   44.82    5.45   57.59    8.82   36.93    6.94   30.71    2.51   24.57    2.48   6.14   3.53 
1 1 1    2    9    0 o 14  130.85    3.03  989.52   45.61  989.52   45.61  989.52   45.61  130.85    3.03  130.85    3.03  -0.00   0.00 
1 1 1    2    9    1 o  8  201.36    3.51 2340.34   81.64 2464.90  135.32 2269.05  102.38  206.46    5.69  198.22    4.48   8.23   7.24 
1 1 1    2    9    2 o  9  107.03    1.80  660.86   22.17  626.12   29.98  702.71   32.91  104.17    2.49  110.35    2.59  -6.19   3.59 
1 1 1    2    9    3 o 10  186.80    2.99 2013.80   64.46 1898.26  105.74 2082.13   81.32  181.22    5.06  189.92    3.71  -8.70   6.28 
1 1 1    2    9    4 o  3  256.94    3.77 3810.86  111.68 3764.18  168.67 3847.29  149.02  255.25    5.73  258.10    5.00  -2.85   7.61 
1 1 1    2    9    5 o  9   80.67    1.28  375.41   11.91  387.21   19.69  368.61   14.95   81.90    2.09   79.93    1.62   1.96   2.64 
1 1 1    2    9    6 o  6   72.96    1.58  307.10   13.33  338.90   30.90  299.83   14.78   76.55    3.51   72.09    1.78   4.46   3.93 
1 1 1    2    9    7 o  2  399.74    5.47 9232.19  252.12 8928.28  345.51 9578.33  368.73  392.82    7.62  406.83    7.86 -14.01  10.95 
1 1 1    2    9    8 o 19  377.68    4.62 8238.52  201.32 8157.66  282.17 8322.37  287.33  375.58    6.51  379.35    6.57  -3.76   9.25 
1 1 1    2    9    9 o 13   63.42    1.20  232.05    8.77  236.05   12.96  228.68   11.90   63.94    1.76   62.94    1.64   1.00   2.41 
1 1 1    2    9   10 o 15  122.63    2.29  867.80   32.40  862.90   42.40  874.68   50.21  122.26    3.01  123.03    3.54  -0.76   4.65 
1 1 1    2    9   11 o 17  356.99    4.38 7364.32  180.26 7296.90  253.23 7433.58  256.65  355.05    6.18  358.36    6.21  -3.30   8.76 
1 1 1    2    9   12 o  8  211.97    2.62 2593.73   64.14 2565.87   89.95 2622.56   91.50  210.75    3.70  213.07    3.72  -2.31   5.25 
1 1 1    2    9   13 o  2  311.42    3.65 5605.16  131.22 5662.61  195.99 5558.47  176.67  312.66    5.43  309.88    4.94   2.78   7.34 
1 1 1    2    9   14 o 13   56.86    1.08  186.51    7.06  168.42    9.31  210.92   10.81   54.00    1.50   60.43    1.55  -6.43   2.16 
1 1 1    2    9   15 o 10   63.95    1.39  236.02   10.24  221.83   12.13  271.29   19.12   61.97    1.70   68.49    2.42  -6.52   2.96 
1 1 1    2    9   16 o  5  150.50    2.14 1308.29   37.14 1322.83   47.41 1285.22   59.74  151.27    2.72  149.00    3.48   2.27   4.41 
1 1 1    2    9   17 o 10   49.40    1.35  140.94    7.69  141.62   10.03  139.98   11.96   49.49    1.76   49.18    2.11   0.31   2.75 
1 1 1    2    9   18 o  9   71.74    1.48  297.17   12.27  327.84   19.01  275.25   16.07   75.28    2.19   68.99    2.02   6.29   2.98 
1 1 1    2    9   19 o  7   77.13    1.34  343.47   11.93  321.07   14.11  399.71   22.35   74.56    1.64   83.10    2.33  -8.54   2.85 
1 1 1    2    9   20 o 18   26.66    1.59   41.22    4.88   38.25    6.97   44.07    6.84   25.60    2.39   27.52    2.17  -1.92   3.23 
1 1 1    2    9   21 o  2   32.11    1.44   59.66    5.31   69.55    6.96   45.90    8.21   34.64    1.75   28.03    2.57   6.61   3.10 
1 1 1    2    9   22 o  6   11.03    3.24    7.20    4.39    4.69    5.94   10.21    6.50   10.20    3.79   13.16    3.96  -2.96   5.48 
1 1 1    2    9   23 f  0   91.90    1.35  488.07   14.33  501.95   20.55  474.93   19.99   93.12    1.91   90.58    1.91   2.54   2.71 
1 1 1    2    9   24 o  1   76.22    1.25  335.71   10.95  355.49   15.82  317.52   15.18   78.37    1.75   74.06    1.78   4.31   2.49 
1 1 1    2    9   25 o  6   61.54    1.20  218.85    8.49  228.02   11.98  209.62   12.02   62.74    1.66   60.14    1.73   2.60   2.40 
1 1 1    2    9   26 o 10   76.59    1.26  339.28   11.16  345.45   15.74  333.04   15.83   77.19    1.77   75.78    1.81   1.41   2.53 
1 1 1    2    9   27 o  6   32.04    1.47   59.66    5.42   55.00    7.39   65.09    7.98   30.64    2.10   33.35    2.09  -2.71   2.96 
1 1 1    2    9   28 o  8   49.33    1.50  141.47    8.54  137.50   12.57  144.87   11.65   48.40    2.26   49.76    2.03  -1.36   3.04 
1 1 1    2    9   29 o 19   47.75    1.23  132.33    6.77  148.16    9.74  117.56    9.41   50.40    1.68   44.85    1.82   5.56   2.48 
1 1 1    2    9   30 o 18   21.02    2.19   26.29    5.24   30.80    7.60   22.21    7.24   22.49    3.01   18.88    3.45   3.61   4.57 
1 1 1    2    9   31 o 15   17.74    2.39   19.05    4.76   24.67    6.69   13.30    6.77   19.99    2.99   14.31    3.96   5.67   4.97 
1 1 1    2    9   32 o 14   27.35    1.67   44.04    5.24   55.84    7.39   32.05    7.44   30.65    2.10   22.86    2.89   7.79   3.57 
1 1 1    2    9   33 o 17   39.87    1.32   93.08    6.05   92.49    8.46   93.70    8.66   39.44    1.86   39.68    1.90  -0.24   2.66 
1 1 1    2    9   34 o 16   25.25    1.73   37.91    5.00   47.93    7.11   28.13    7.02   28.16    2.21   21.13    2.96   7.03   3.69 
1 1 1    2   10    0 f  0   74.17    1.71  317.91   14.65  317.91   14.65  317.91   14.65   74.17    1.71   74.17    1.71  -0.00   0.00 
1 1 1    2   10    1 f  0  182.26    2.53 1916.78   53.29 2081.81   81.04 1791.02   70.74  189.91    3.70  176.15    3.48  13.75   5.08 
1 1 1    2   10    2 o  8  413.72    6.53 9894.79  311.76 9829.36  438.25 9961.82  443.60  411.91    9.22  414.67    9.27  -2.76  13.08 
1 1 1    2   10    3 o  7  163.95    2.29 1551.02   43.41 1688.28   66.07 1446.83   57.57  171.03    3.35  158.33    3.15  12.70   4.60 
1 1 1    2   10    4 o 18  204.52    2.83 2413.99   66.67 2394.38   93.51 2434.27   95.08  203.65    3.98  205.34    4.01  -1.69   5.65 
1 1 1    2   10    5 o 19  427.04    5.51 10537.82  271.71 10932.57  421.19 10256.45  355.59  434.47    8.40  421.03    7.32  13.45  11.14 
1 1 1    2   10    6 o 18   37.42    1.59   80.91    6.85   71.88    8.87   94.26   10.78   35.23    2.19   40.35    2.33  -5.12   3.20 
1 1 1    2   10    7 o 11  336.74    4.36 6549.64  169.22 6294.36  244.28 6785.17  234.64  329.85    6.42  342.54    5.94 -12.69   8.74 
1 1 1    2   10    8 o 13  291.73    3.59 4914.14  120.68 4821.04  167.79 5013.92  173.71  288.81    5.04  294.52    5.11  -5.71   7.18 
1 1 1    2   10    9 o  2   89.35    1.53  460.62   15.77  463.40   24.23  458.58   20.78   89.58    2.35   89.15    2.02   0.43   3.10 
1 1 1    2   10   10 o  2  435.79    5.33 10985.67  268.20 11352.11  390.99 10660.04  368.57  442.35    7.66  428.72    7.45  13.63  10.69 
1 1 1    2   10   11 o  5   91.99    1.41  488.23   14.99  499.37   18.85  469.07   24.72   93.03    1.76   90.11    2.38   2.91   2.96 
1 1 1    2   10   12 o  5  223.87    2.78 2894.58   71.69 2996.99  104.83 2804.60   98.26  227.65    3.99  220.24    3.87   7.41   5.56 
1 1 1    2   10   13 o  2   29.83    1.52   51.49    5.22   41.87    7.11   62.70    7.67   26.83    2.32   32.89    2.03  -6.07   3.08 
1 1 1    2   10   14 o  6  115.67    1.96  772.49   26.17  770.17   32.21  776.99   44.89  115.47    2.42  115.85    3.36  -0.38   4.14 
1 1 1    2   10   15 f  0  181.10    2.71 1896.10   56.67 1802.28   82.68 1979.22   77.83  176.32    4.06  184.86    3.65  -8.54   5.46 
1 1 1    2   10   16 o  9   39.77    1.59   91.46    7.27   87.17    9.13   98.85   12.00   38.79    2.05   41.27    2.53  -2.48   3.26 
1 1 1    2   10   17 o  7  108.37    1.90  678.42   23.81  695.30   34.29  662.70   33.10  109.62    2.71  106.99    2.68   2.63   3.81 
1 1 1    2   10   18 f  0  135.28    2.10 1057.85   32.79 1032.58   42.27 1096.06   51.97  133.55    2.74  137.49    3.28  -3.94   4.27 
1 1 1    2   10   19 o  6  119.53    1.60  825.31   22.07  822.94   30.86  827.79   31.56  119.27    2.24  119.62    2.29  -0.34   3.20 
1 1 1    2   10   20 o  3   29.67    1.67   51.05    5.68   43.22    7.48   61.65    8.72   27.22    2.41   32.55    2.34  -5.34   3.36 
1 1 1    2   10   21 o 19   57.65    1.15  191.89    7.66  190.27   10.51  193.73   11.18   57.35    1.59   57.87    1.68  -0.51   2.31 
1 1 1    2   10   22 o 19  124.21    1.67  892.24   23.89  912.78   34.18  872.61   33.41  125.47    2.36  122.68    2.36   2.79   3.34 
1 1 1    2   10   23 o 18   54.25    1.19  170.03    7.44  172.32   10.26  167.48   10.81   54.55    1.63   53.76    1.75   0.79   2.39 
1 1 1    2   10   24 o 18   75.86    1.27  332.62   11.15  344.17   15.81  321.17   15.73   77.09    1.78   74.46    1.83   2.63   2.55 
1 1 1    2   10   25 o 15   47.98    1.24  133.21    6.83  129.28    9.32  137.77   10.05   47.20    1.72   48.72    1.79  -1.52   2.48 
1 1 1    2   10   26 o  6   23.26    2.33   31.88    6.16   27.93    7.96   37.79    9.73   21.52    3.31   25.06    3.46  -3.54   4.79 
1 1 1    2   10   27 o  5   10.36    3.67    5.70    5.48   12.92    8.19   -0.15    7.37   14.50    4.46    9.04    3.90   5.45   5.92 
1 1 1    2   10   28 o 11   38.85    1.31   87.66    5.88   99.48    8.17   75.01    8.45   41.28    1.72   35.75    2.06   5.54   2.68 
1 1 1    2   10   29 o 17   18.97    2.23   21.44    4.79   27.36    6.58   14.79    6.98   21.30    2.74   15.25    3.94   6.04   4.80 
1 1 1    2   10   30 o 14   19.01    2.53   21.87    5.41   24.81    7.78   19.13    7.52   19.86    3.53   17.25    3.87   2.61   5.24 
1 1 1    2   10   31 o 18   13.84    3.04   12.07    4.72    5.62    6.63   18.72    6.73   10.50    3.98   17.12    3.53  -6.62   5.32 
1 1 1    2   10   32 o  2   46.32    1.31  125.42    7.02  114.94    9.16  140.29   10.91   44.09    1.81   48.61    1.95  -4.53   2.66 
1 1 1    2   10   33 o  1   16.61    2.66   17.26    4.93   20.48    6.88   13.87    7.07   17.66    3.50   14.22    4.09   3.44   5.38 
1 1 1    2   11    0 o  2  107.91    2.25  672.72   28.03  672.72   28.03  672.72   28.03  107.91    2.25  107.91    2.25   0.00   0.00 
1 1 1    2   11    1 o 15  430.49    5.89 10713.66  292.36 10667.30  411.76 10760.79  415.18  429.08    8.32  430.95    8.35  -1.87  11.79 
1 1 1    2   11    2 o  1  236.59    3.26 3231.26   88.96 3179.81  123.96 3285.89  127.74  234.62    4.58  238.50    4.64  -3.88   6.52 
1 1 1    2   11    3 o  8  184.96    2.75 1974.42   58.78 2114.89   95.43 1888.52   74.62  191.35    4.32  180.86    3.58  10.49   5.61 
1 1 1    2   11    4 o  7  516.86    7.07 15465.85  421.79 15544.73  598.99 15388.26  594.05  517.22   10.04  514.63   10.01   2.60  14.17 
1 1 1    2   11    5 o 17  224.56    3.10 2911.11   80.40 2932.03  114.45 2890.73  112.97  225.28    4.40  223.69    4.38   1.59   6.21 
1 1 1    2   11    6 o 16  170.44    2.26 1676.39   44.48 1668.64   66.22 1682.75   60.03  170.00    3.38  170.73    3.05  -0.73   4.55 
1 1 1    2   11    7 o 10  150.17    2.02 1301.39   34.95 1388.38   55.43 1243.99   45.03  155.07    3.10  146.81    2.66   8.27   4.08 
1 1 1    2   11    8 o 11   49.41    1.75  141.03    9.98  127.73   10.87  213.10   25.30   47.00    2.01   60.63    3.63 -13.63   4.15 
1 1 1    2   11    9 o  6  181.51    2.28 1901.68   47.73 1952.87   69.47 1855.89   65.70  183.89    3.27  179.27    3.18   4.62   4.56 
1 1 1    2   11   10 o 13  128.69    1.78  955.75   26.37  944.70   35.31  969.70   39.67  127.92    2.39  129.59    2.65  -1.67   3.57 
1 1 1    2   11   11 o 16  150.77    1.93 1312.19   33.58 1376.99   49.81 1258.21   45.46  154.39    2.80  147.59    2.67   6.80   3.87 
1 1 1    2   11   12 o  4  282.20    3.33 4605.06  108.41 4458.65  142.93 4803.41  166.37  277.41    4.47  287.77    5.01 -10.36   6.71 
1 1 1    2   11   13 o 12  109.75    1.51  695.27   19.08  686.20   26.86  704.53   27.12  109.00    2.14  110.45    2.13  -1.45   3.01 
1 1 1    2   11   14 o 11   76.52    1.26  337.95   11.13  317.07   14.96  363.84   16.66   74.10    1.75   79.38    1.82  -5.27   2.52 
1 1 1    2   11   15 o  7   39.58    1.76   90.67    8.03  111.03   10.90   66.46   11.88   43.78    2.16   33.74    3.09  10.04   3.77 
1 1 1    2   11   16 o 11   34.97    1.75   70.83    7.06   65.30   10.10   76.11    9.87   33.49    2.63   36.20    2.38  -2.71   3.55 
1 1 1    2   11   17 o  4  149.86    1.93 1297.77   33.30 1303.63   46.97 1291.87   47.20  150.06    2.71  149.38    2.74   0.68   3.86 
1 1 1    2   11   18 o 11   38.76    1.47   86.91    6.55   88.07    8.08   84.70   11.19   39.00    1.80   38.16    2.56   0.83   3.13 
1 1 1    2   11   19 o  2   65.42    1.44  247.19   10.88  237.61   16.16  255.15   14.72   64.04    2.19   66.40    1.92  -2.36   2.92 
1 1 1    2   11   20 f  0   51.89    1.20  155.52    7.20  136.42    9.37  183.12   11.26   48.55    1.67   56.25    1.74  -7.70   2.41 
1 1 1    2   11   21 o 17   51.09    1.33  150.90    7.81  151.15    9.90  150.47   12.69   51.10    1.68   50.92    2.17   0.18   2.74 
1 1 1    2   11   22 o 19   42.09    1.29  102.46    6.25  113.02    8.70   91.21    8.98   44.16    1.71   39.63    1.97   4.53   2.61 
1 1 1    2   11   23 o  2   34.45    1.45   68.78    5.74   54.55    7.39   90.46    9.12   30.59    2.11   39.45    2.01  -8.85   2.91 
1 1 1    2   11   24 o  5   11.56    3.46    7.94    4.98    8.28    6.63    7.51    7.53   12.14    4.04   12.06    4.30   0.07   5.90 
1 1 1    2   11   25 o  4   45.93    1.50  122.38    7.92  124.63   10.46  119.36   12.12   46.26    1.97   45.19    2.33   1.07   3.05 
1 1 1    2   11   26 f  0    7.65    3.29   -0.20    5.25   -1.81    7.97    1.02    6.97    8.94    3.95    9.19    3.87  -0.24   5.53 
1 1 1    2   11   27 o 13   19.09    2.60   21.86    5.58   20.72    7.23   23.52    8.78   18.29    3.56   19.34    4.06  -1.05   5.40 
1 1 1    2   11   28 o  1   39.21    1.35   89.41    6.11   96.73    8.57   81.83    8.71   40.65    1.83   37.32    2.03   3.33   2.74 
1 1 1    2   11   29 o  1   23.00    1.98   31.31    5.19   25.69    7.56   36.34    7.15   20.34    3.34   24.59    2.56  -4.25   4.20 
1 1 1    2   11   30 o 13   30.58    1.54   54.88    5.42   60.87    7.78   49.24    7.55   31.97    2.12   28.66    2.30   3.31   3.13 
1 1 1    2   11   31 f  0   20.66    2.16   25.62    5.06   27.51    7.11   23.68    7.21   21.05    3.01   19.35    3.35   1.70   4.51 
1 1 1    2   11   32 f  0   17.55    2.50   19.06    4.93   18.95    7.04   19.16    6.90   16.86    3.72   17.01    3.63  -0.15   5.19 
1 1 1    2   11   33 o  7   12.62    3.22   10.45    4.70   16.85    6.58    3.80    6.71   15.85    3.67    9.55    3.88   6.30   5.35 
1 1 1    2   12    0 o 12  173.15    3.44 1732.31   68.58 1732.31   68.58 1732.31   68.58  173.15    3.44  173.15    3.44  -0.00   0.00 
1 1 1    2   12    1 o 17  145.11    2.07 1215.12   34.60 1150.06   46.61 1295.03   51.65  141.15    2.86  149.78    2.99  -8.63   4.14 
1 1 1    2   12    2 o  9   91.40    1.44  482.00   15.15  472.60   21.15  491.90   21.71   90.50    2.03   92.33    2.04  -1.83   2.87 
1 1 1    2   12    3 o 18  163.52    2.30 1543.11   43.39 1512.50   60.29 1576.00   62.49  161.85    3.23  165.21    3.28  -3.36   4.60 
1 1 1    2   12    4 o 19   56.04    1.36  181.17    8.81  182.27   13.31  180.32   11.75   56.16    2.06   55.87    1.83   0.29   2.75 
1 1 1    2   12    5 o  4  158.39    2.24 1447.83   40.93 1473.16   58.85 1424.10   56.97  159.72    3.19  157.04    3.14   2.68   4.48 
1 1 1    2   12    6 o 12  210.30    2.92 2553.46   70.85 2607.03  102.10 2503.70   98.40  212.39    4.17  208.15    4.10   4.25   5.84 
1 1 1    2   12    7 o 14   76.91    1.37  341.33   12.16  385.14   18.68  309.12   16.02   81.69    1.98   73.16    1.90   8.53   2.75 
1 1 1    2   12    8 o 12  163.48    2.19 1542.67   41.24 1555.26   62.35 1532.88   54.99  164.07    3.29  162.91    2.93   1.16   4.41 
1 1 1    2   12    9 o  4  149.90    1.94 1297.05   33.49 1275.23   46.95 1319.64   47.77  148.58    2.74  151.15    2.74  -2.57   3.87 
1 1 1    2   12   10 o  8  166.85    2.23 1607.55   42.99 1645.35   65.92 1579.57   56.71  168.68    3.39  165.32    2.97   3.36   4.51 
1 1 1    2   12   11 o 19  163.72    2.48 1548.58   46.85 1508.76   69.88 1581.09   63.14  161.44    3.75  165.33    3.31  -3.89   5.00 
1 1 1    2   12   12 o  2  140.76    2.03 1144.43   33.03 1162.36   47.48 1127.63   45.97  141.77    2.90  139.64    2.85   2.13   4.07 
1 1 1    2   12   13 o 13   45.34    1.41  118.79    7.37  112.93   10.20  125.19   10.66   44.17    2.01   46.51    1.99  -2.34   2.83 
1 1 1    2   12   14 o  1   79.90    1.79  368.78   16.48  336.03   23.75  399.19   22.88   76.16    2.71   83.06    2.39  -6.89   3.61 
1 1 1    2   12   15 o  9   98.53    1.70  560.75   19.36  538.13   24.84  595.69   30.88   96.48    2.23  101.43    2.64  -4.95   3.46 
1 1 1    2   12   16 o 11   25.87    1.84   38.85    5.46   54.53    8.08   25.71    7.40   30.62    2.30   20.82    3.18   9.79   3.93 
1 1 1    2   12   17 o  9   98.11    1.57  556.04   17.73  540.37   24.16  574.33   26.09   96.65    2.17   99.63    2.27  -2.98   3.14 
1 1 1    2   12   18 o  5   60.80    1.63  213.76   11.41  227.80   14.29  189.06   18.95   62.72    1.98   57.01    2.89   5.71   3.50 
1 1 1    2   12   19 o 10   81.56    1.36  384.29   12.79  382.34   17.20  386.71   19.13   81.30    1.83   81.74    2.03  -0.44   2.73 
1 1 1    2   12   20 o 12   12.91    3.42   10.07    5.17   16.32    7.30    3.77    7.33   16.38    3.92   10.50    4.13   5.88   5.69 
1 1 1    2   12   21 o 12   20.62    2.20   24.93    5.16   24.68    6.90   25.26    7.76   20.36    3.03   20.53    3.40  -0.17   4.55 
1 1 1    2   12   22 f  0   20.88    2.24   25.60    5.30   33.77    7.34   16.70    7.66   23.93    2.71   16.52    4.05   7.42   4.87 
1 1 1    2   12   23 o 12   27.26    1.78   43.24    5.55   43.26    7.51   43.22    8.25   27.16    2.42   27.10    2.67   0.06   3.61 
1 1 1    2   12   24 o 19   59.68    1.28  206.08    8.84  195.70   11.89  218.89   13.21   58.05    1.78   61.37    1.87  -3.32   2.58 
1 1 1    2   12   25 o 19   26.58    1.87   41.33    5.69   41.38    7.94   41.28    8.16   26.42    2.64   26.36    2.72   0.06   3.79 
1 1 1    2   12   26 o 12   28.76    1.82   48.43    6.00   43.36    7.62   56.69    9.73   27.04    2.47   30.84    2.76  -3.81   3.71 
1 1 1    2   12   27 o 12   31.58    1.54   58.18    5.60   52.50    7.55   65.14    8.35   29.81    2.21   33.23    2.19  -3.42   3.11 
1 1 1    2   12   28 o 17   22.19    1.93   29.09    4.89   31.92    6.94   26.28    6.91   23.01    2.66   20.74    2.97   2.27   3.99 
1 1 1    2   12   29 o  8   30.66    1.72   55.35    6.06   54.73    8.53   55.99    8.60   30.17    2.47   30.52    2.46  -0.35   3.49 
1 1 1    2   12   30 o  3    8.09    3.29    2.06    4.82   -2.15    6.80    6.33    6.84    7.91    3.56   10.83    4.06  -2.92   5.40 
1 1 1    2   12   31 o  2   24.92    1.89   37.05    5.39   41.31    8.42   34.08    7.02   25.78    2.88   23.53    2.63   2.24   3.90 
1 1 1    2   12   32 o  3   21.41    2.12   27.85    5.17   25.01    7.24   30.79    7.39   19.59    3.32   22.01    2.99  -2.41   4.47 
1 1 1    2   13    0 o  7  157.81    3.17 1439.22   57.74 1439.22   57.74 1439.22   57.74  157.81    3.17  157.81    3.17  -0.00   0.00 
1 1 1    2   13    1 o  9   84.02    1.42  407.27   13.74  431.51   20.22  386.44   18.74   86.47    2.03   81.83    1.99   4.64   2.84 
1 1 1    2   13    2 o 11   49.33    1.37  140.53    7.77  132.95   10.93  148.30   11.06   47.96    1.98   50.66    1.90  -2.70   2.74 
1 1 1    2   13    3 o 18  155.31    2.21 1392.32   39.68 1321.84   53.59 1477.92   59.06  151.29    3.07  159.96    3.20  -8.67   4.43 
1 1 1    2   13    4 o 12  100.14    1.57  578.61   18.11  568.65   25.29  589.11   25.96   99.25    2.21  101.02    2.23  -1.77   3.14 
1 1 1    2   13    5 o 13  118.14    1.89  805.50   25.70  831.21   40.31  787.90   33.35  119.96    2.91  116.81    2.47   3.15   3.82 
1 1 1    2   13    6 o 13   98.11    1.56  555.50   17.65  614.19   26.93  511.34   23.36  103.14    2.26   94.11    2.15   9.03   3.12 
1 1 1    2   13    7 o  8  161.44    2.18 1504.84   40.53 1541.55   61.91 1477.31   53.62  163.30    3.29  159.89    2.91   3.40   4.39 
1 1 1    2   13    8 o 18  122.12    1.73  860.81   24.30  931.67   38.95  815.63   31.10  126.98    2.66  118.84    2.27   8.14   3.50 
1 1 1    2   13    9 o 17  133.17    1.95 1024.05   29.91 1058.07   50.13 1005.25   37.28  135.25    3.21  131.91    2.45   3.34   4.04 
1 1 1    2   13   10 o 16   44.17    1.48  112.72    7.54  100.47   11.09  123.24   10.28   41.64    2.32   46.16    1.93  -4.52   3.02 
1 1 1    2   13   11 o  1   94.13    1.49  511.50   16.20  499.24   24.33  521.25   21.70   92.95    2.27   94.99    1.98  -2.05   3.01 
1 1 1    2   13   12 o  5   87.65    1.85  443.77   18.68  395.66   27.38  485.67   25.56   82.63    2.88   91.62    2.42  -8.99   3.76 
1 1 1    2   13   13 o 17   49.68    1.74  142.72    9.98  136.31   12.57  153.63   16.40   48.50    2.25   51.44    2.77  -2.94   3.57 
1 1 1    2   13   14 o  6   55.58    1.69  178.62   10.80  168.47   16.89  185.65   14.05   53.88    2.73   56.62    2.16  -2.75   3.47 
1 1 1    2   13   15 o  5   78.25    1.42  353.65   12.78  366.68   18.39  341.48   17.76   79.61    2.00   76.83    2.01   2.79   2.84 
1 1 1    2   13   16 o  6   36.80    1.52   78.38    6.45   83.68    9.10   73.02    9.15   37.98    2.08   35.45    2.25   2.53   3.07 
1 1 1    2   13   17 o  6   55.82    1.47  180.14    9.46  172.44   13.19  188.27   13.56   54.54    2.10   57.00    2.07  -2.46   2.95 
1 1 1    2   13   18 o 12   81.96    1.57  388.34   14.87  364.66   22.24  407.51   20.00   79.27    2.43   83.90    2.07  -4.63   3.19 
1 1 1    2   13   19 o 19  164.22    2.23 1563.24   42.27 1635.39   58.97 1486.98   60.63  167.61    3.05  159.71    3.29   7.90   4.49 
1 1 1    2   13   20 o 10   49.74    1.40  143.14    8.01  155.19   10.95  129.28   11.75   51.73    1.84   47.16    2.16   4.57   2.84 
1 1 1    2   13   21 o  3   25.57    1.99   38.15    5.82   41.27    8.07   34.79    8.39   26.49    2.68   24.22    3.07   2.27   4.07 
1 1 1    2   13   22 o  1   26.22    1.88   40.08    5.66   43.46    8.01   36.72    7.99   27.19    2.59   24.92    2.83   2.27   3.83 
1 1 1    2   13   23 o  3   14.05    3.31   12.07    5.28   13.22    7.26   10.79    7.70   14.69    4.12   13.56    4.35   1.14   5.99 
1 1 1    2   13   24 o 11   14.84    3.76   13.66    6.45    3.65    7.88   34.03   11.23   10.57    4.24   23.40    4.32 -12.83   6.05 
1 1 1    2   13   25 o  9   17.65    2.61   18.74    5.15   17.11    7.02   20.64    7.58   16.53    3.76   18.20    3.73  -1.67   5.30 
1 1 1    2   13   26 o 14   23.41    2.09   32.40    5.59   48.27    8.27   19.07    7.58   28.46    2.55   17.37    3.88  11.09   4.64 
1 1 1    2   13   27 o  6   18.56    2.45   20.73    5.12   16.67    7.12   25.08    7.36   16.16    3.87   20.14    3.28  -3.98   5.07 
1 1 1    2   13   28 o 17   28.01    1.84   46.33    5.92   41.59    8.84   50.18    7.96   26.04    3.00   28.92    2.41  -2.88   3.84 
1 1 1    2   13   29 o 12    7.84    3.28    1.31    4.97    2.56    6.74   -0.18    7.34    9.29    3.85    8.73    3.82   0.56   5.42 
1 1 1    2   13   30 o 16   29.51    1.71   51.50    5.80   60.54    9.02   45.14    7.57   31.58    2.49   27.29    2.43   4.30   3.48 
1 1 1    2   13   31 o  1   34.31    1.45   69.45    5.71   64.73    7.94   74.49    8.21   32.71    2.12   35.16    2.03  -2.45   2.93 
1 1 1    2   14    0 o 10  106.28    2.34  652.83   28.64  652.83   28.64  652.83   28.64  106.28    2.34  106.28    2.34   0.00   0.00 
1 1 1    2   14    1 o  2  106.58    1.65  655.65   20.35  657.46   28.87  653.86   28.69  106.70    2.35  106.41    2.34   0.29   3.31 
1 1 1    2   14    2 o  3  124.37    1.85  892.85   26.56  905.52   37.97  880.72   37.16  125.20    2.63  123.48    2.61   1.72   3.70 
1 1 1    2   14    3 o  2  223.68    3.12 2892.15   80.41 2942.61  115.56 2844.78  111.97  225.38    4.44  221.61    4.38   3.76   6.24 
1 1 1    2   14    4 o  2  180.68    2.55 1885.91   53.21 2003.64   79.35 1789.72   71.73  186.08    3.70  175.89    3.53  10.19   5.11 
1 1 1    2   14    5 o  9  190.53    2.68 2097.73   58.87 2088.76   82.96 2106.83   83.56  189.95    3.79  190.77    3.80  -0.82   5.36 
1 1 1    2   14    6 o  4  128.42    2.03  952.39   30.12  946.92   46.01  956.50   39.84  127.95    3.12  128.64    2.68  -0.69   4.11 
1 1 1    2   14    7 o  3   32.11    1.92   59.75    7.08   54.67   10.37   64.20    9.70   30.60    2.97   33.23    2.55  -2.63   3.92 
1 1 1    2   14    8 f  0  149.50    2.17 1291.22   37.38 1357.07   55.21 1235.48   50.80  153.13    3.13  146.13    3.01   7.00   4.34 
1 1 1    2   14    9 o  3   73.45    1.39  311.46   11.77  278.65   16.97  341.87   16.34   69.41    2.12   76.93    1.84  -7.52   2.81 
1 1 1    2   14   10 o  3   47.11    2.07  128.49   11.22  128.75   15.62  128.21   16.13   47.07    2.89   46.96    2.99   0.11   4.16 
1 1 1    2   14   11 o  8   56.26    2.03  183.19   13.16  176.61   15.10  203.90   26.80   55.21    2.38   59.11    3.95  -3.90   4.61 
1 1 1    2   14   12 o 18  187.84    2.85 2043.66   61.86 2105.76   96.58 2000.47   80.55  190.14    4.40  185.57    3.76   4.57   5.79 
1 1 1    2   14   13 o  6   20.02    2.78   23.67    6.26   27.97    9.05   19.73    8.66   21.63    3.76   18.05    4.24   3.58   5.67 
1 1 1    2   14   14 o  6   20.17    2.80   24.03    6.34   15.69    9.03   32.11    8.90   16.19    4.61   23.26    3.42  -7.08   5.74 
1 1 1    2   14   15 o 19   40.57    1.70   95.30    7.94   98.67   13.30   93.44    9.89   41.15    2.82   40.12    2.14   1.02   3.54 
1 1 1    2   14   16 o 16   39.73    1.75   91.44    8.01   72.56   11.77  107.73   10.94   35.23    2.92   43.07    2.21  -7.85   3.66 
1 1 1    2   14   17 o 10   71.77    1.40  297.69   11.59  274.65   15.78  324.65   17.07   68.85    1.99   74.86    1.98  -6.01   2.80 
1 1 1    2   14   18 o  3   72.85    1.37  306.73   11.54  310.94   15.73  301.83   16.99   73.26    1.86   72.15    2.04   1.11   2.76 
1 1 1    2   14   19 o 10   31.11    1.73   56.22    6.17   58.79    8.48   53.33    8.99   31.73    2.33   30.17    2.61   1.57   3.50 
1 1 1    2   14   20 o 17   50.95    1.38  150.26    8.13  167.27   11.39  132.62   11.60   53.69    1.84   47.75    2.11   5.94   2.80 
1 1 1    2   14   21 o  7   53.77    1.41  167.44    8.76  171.13   11.72  162.76   13.20   54.28    1.87   52.87    2.17   1.41   2.87 
1 1 1    2   14   22 o 10   32.46    1.69   61.29    6.30   66.85    8.81   55.47    9.02   33.80    2.27   30.71    2.57   3.09   3.43 
1 1 1    2   14   23 o  7   16.13    3.85   16.20    7.07   21.20    8.50    4.90   12.76   18.43    4.10   12.98    5.33   5.45   6.72 
1 1 1    2   14   24 f  0   43.61    1.43  110.57    7.18  108.76    9.75  112.71   10.60   43.09    1.97   43.83    2.10  -0.73   2.88 
1 1 1    2   14   25 o  5   41.86    1.56  102.19    7.50  104.05   10.14   99.94   11.14   42.05    2.10   41.10    2.36   0.95   3.16 
1 1 1    2   14   26 o  5   26.09    1.82   40.04    5.43   38.65    7.66   41.43    7.70   25.35    2.66   26.29    2.57  -0.94   3.70 
1 1 1    2   14   27 o  8   24.33    2.02   35.18    5.61   43.76    8.87   29.46    7.24   26.76    2.92   21.90    2.94   4.86   4.14 
1 1 1    2   14   28 o 18   21.96    2.16   29.00    5.40   26.07    7.44   32.26    7.85   20.27    3.29   22.72    3.08  -2.45   4.51 
1 1 1    2   14   29 o 15   29.69    1.74   52.18    5.94   55.96    9.21   49.49    7.76   30.25    2.67   28.61    2.37   1.64   3.57 
1 1 1    2   14   30 o  8    7.49    3.15    1.26    4.62   -1.65    6.42    4.41    6.67    7.64    3.44    9.72    3.90  -2.08   5.20 
1 1 1    2   14   31 o 19    8.98    3.39    4.42    4.81   -2.79    6.81   11.59    6.79    7.53    3.46   12.87    4.08  -5.34   5.35 
1 1 1    2   15    0 o 18  110.87    2.44  710.80   31.21  710.80   31.21  710.80   31.21  110.87    2.44  110.87    2.44   0.00   0.00 
1 1 1    2   15    1 o  8   21.80    2.90   27.95    7.11   25.51    9.88   30.58   10.23   20.59    4.30   22.63    4.07  -2.03   5.92 
1 1 1    2   15    2 o  7   59.22    1.45  202.46    9.92  206.35   14.10  198.64   13.95   59.74    2.05   58.61    2.07   1.13   2.91 
1 1 1    2   15    3 o 19   77.01    1.46  342.35   12.95  374.58   19.43  316.56   17.38   80.50    2.09   74.00    2.04   6.50   2.92 
1 1 1    2   15    4 o 17  105.65    1.67  644.51   20.40  655.50   29.26  634.12   28.45  106.50    2.38  104.75    2.35   1.75   3.35 
1 1 1    2   15    5 o  8  245.98    3.43 3505.56   97.22 3479.28  136.54 3532.59  138.47  244.53    4.84  246.39    4.87  -1.85   6.87 
1 1 1    2   15    6 o  4   64.58    1.48  240.77   11.00  256.11   16.10  227.33   15.06   66.54    2.10   62.69    2.09   3.85   2.96 
1 1 1    2   15    7 o  5   27.02    2.53   42.59    7.80   44.48   12.65   41.42    9.91   27.37    4.13   26.53    3.31   0.84   5.30 
1 1 1    2   15    8 o  1  151.74    2.84 1333.18   49.78 1398.90   66.24 1247.90   75.46  155.23    3.70  146.33    4.47   8.90   5.81 
1 1 1    2   15    9 o 15  121.40    3.02  854.10   42.36  852.30   51.86  857.70   73.40  121.08    3.72  120.99    5.27   0.09   6.45 
1 1 1    2   15   10 o  2   14.46    4.23   12.40    7.52    2.64   11.91   18.85    9.69   12.41    5.12   17.66    4.68  -5.26   6.94 
1 1 1    2   15   11 o  3   71.80    1.42  297.72   11.76  317.30   18.56  284.59   15.19   74.03    2.18   70.14    1.88   3.89   2.87 
1 1 1    2   15   12 o  2   51.90    1.46  155.70    8.73  134.81   11.91  179.97   12.84   48.22    2.15   55.75    2.00  -7.52   2.93 
1 1 1    2   15   13 o 17   71.29    1.74  293.84   14.30  310.02   23.90  284.83   17.84   73.04    2.84   70.11    2.21   2.93   3.60 
1 1 1    2   15   14 o  8   34.57    2.06   69.41    8.19   68.91   12.36   69.81   10.93   34.28    3.16   34.57    2.76  -0.29   4.20 
1 1 1    2   15   15 o  9   77.99    1.50  351.57   13.46  342.36   17.91  363.52   20.40   76.87    2.02   79.17    2.24  -2.30   3.01 
1 1 1    2   15   16 o  8   59.27    1.42  203.07    9.71  196.48   13.76  209.60   13.70   58.20    2.05   60.13    1.98  -1.93   2.85 
1 1 1    2   15   17 o 17   24.75    2.27   35.85    6.42   30.80    9.30   40.45    8.87   22.65    3.69   26.18    2.99  -3.53   4.75 
1 1 1    2   15   18 o 15   21.52    2.64   27.37    6.42   25.30    9.27   29.28    8.91   20.37    4.09   22.06    3.63  -1.69   5.46 
1 1 1    2   15   19 o 12   47.67    1.48  131.66    8.14  123.70   11.21  140.54   11.85   46.10    2.11   49.15    2.09  -3.05   2.98 
1 1 1    2   15   20 o 19   33.58    1.77   65.58    6.83   66.45    9.69   64.72    9.64   33.67    2.51   33.22    2.54   0.45   3.57 
1 1 1    2   15   21 o 11   32.64    1.76   62.01    6.59   74.39    9.55   50.73    9.11   35.64    2.33   29.31    2.72   6.33   3.59 
1 1 1    2   15   22 o 18   40.44    2.36   96.13   10.98   89.18   14.99  104.18   16.14   38.56    3.41   41.70    3.38  -3.15   4.80 
1 1 1    2   15   23 o  3   17.21    2.83   18.00    5.43   21.55    7.62   14.32    7.75   18.59    3.68   15.05    4.27   3.55   5.64 
1 1 1    2   15   24 o 16   37.62    1.66   82.74    7.17   82.34    9.39   83.30   11.12   37.34    2.19   37.39    2.59  -0.05   3.39 
1 1 1    2   15   25 o 18   33.02    1.62   63.85    6.16   69.01    8.31   57.54    9.18   34.16    2.12   30.98    2.59   3.17   3.35 
1 1 1    2   15   26 o 10   30.11    1.67   53.30    5.79   49.61    7.49   58.76    9.11   28.81    2.27   31.23    2.55  -2.42   3.42 
1 1 1    2   15   27 o 16   12.69    3.42   10.45    5.11    8.51    6.51   13.58    8.27   11.67    4.01   14.19    4.50  -2.51   6.02 
1 1 1    2   15   28 o 14   29.76    1.79   52.55    6.13   51.40    8.46   53.83    8.90   29.03    2.55   29.66    2.63  -0.63   3.66 
1 1 1    2   15   29 o  4   18.73    2.36   21.62    4.98   21.18    7.07   22.05    7.02   17.84    3.56   18.29    3.46  -0.44   4.96 
1 1 1    2   15   30 o  5   17.27    2.52   18.79    4.88   15.42    6.77   22.43    7.04   14.80    3.91   18.27    3.46  -3.48   5.22 
1 1 1    2   16    0 o  1  265.66    6.08 4111.68  186.03 4111.68  186.03 4111.68  186.03  265.66    6.08  265.66    6.08   0.00   0.00 
1 1 1    2   16    1 o 12  122.30    2.01  864.37   28.34  883.50   43.94  850.75   37.08  123.49    3.08  121.25    2.65   2.24   4.07 
1 1 1    2   16    2 o 14   44.58    2.06  115.12   10.54   94.55   14.48  138.31   15.37   40.27    3.14   48.80    2.74  -8.53   4.17 
1 1 1    2   16    3 o  2   84.11    1.96  408.83   19.06  367.04   23.33  492.76   33.07   79.60    2.54   92.16    3.11 -12.55   4.02 
1 1 1    2   16    4 o  8   38.46    2.37   85.88   10.47   80.69   13.73   93.07   16.17   37.17    3.23   39.89    3.55  -2.72   4.80 
1 1 1    2   16    5 o  4   25.73    3.34   39.05    9.69   38.92   13.04   39.20   14.48   25.46    4.61   25.46    5.11  -0.00   6.88 
1 1 1    2   16    6 o  9   97.35    2.31  548.23   25.94  544.13   36.59  552.37   36.78   96.79    3.28   97.52    3.27  -0.73   4.64 
1 1 1    2   16    7 o  6  100.71    1.95  586.31   22.60  648.23   41.74  560.61   26.89  105.60    3.43   98.43    2.37   7.18   4.17 
1 1 1    2   16    8 o  9   19.49    3.81   22.85    8.27   31.92   13.48   17.38   10.47   22.89    5.22   17.07    5.00   5.82   7.23 
1 1 1    2   16    9 o  7   67.41    1.71  262.78   13.26  261.24   20.99  263.80   17.11   67.08    2.72   67.48    2.20  -0.40   3.50 
1 1 1    2   16   10 o 15   27.43    2.40   43.92    7.52   63.44   11.42   28.97    9.99   32.92    3.04   21.94    4.10  10.98   5.10 
1 1 1    2   16   11 o 15   93.95    1.78  510.47   19.30  505.00   30.52  514.12   24.92   93.23    2.84   94.21    2.29  -0.98   3.65 
1 1 1    2   16   12 o  9   84.06    1.67  408.63   16.22  420.89   24.18  398.60   21.87   85.16    2.46   82.91    2.29   2.25   3.36 
1 1 1    2   16   13 o 17   68.11    1.55  268.18   12.15  258.87   16.28  279.90   18.27   66.81    2.11   69.45    2.28  -2.63   3.11 
1 1 1    2   16   14 o  7   42.69    1.65  105.56    8.09   90.81   11.46  120.21   11.42   39.47    2.53   45.48    2.18  -6.02   3.34 
1 1 1    2   16   15 o  7   14.76    3.95   13.23    6.86   20.91   10.35    7.23    9.15   18.45    4.81   12.58    4.70   5.88   6.72 
1 1 1    2   16   16 o  9   21.58    2.78   27.58    6.77   40.37   10.43   18.28    8.90   26.00    3.57   17.25    4.44   8.75   5.70 
1 1 1    2   16   17 o 15   27.19    2.18   43.21    6.78   44.34    9.70   42.13    9.49   27.35    3.13   26.65    3.15   0.70   4.44 
1 1 1    2   16   18 o 15   29.49    2.13   50.82    7.19   47.01   10.31   54.43   10.02   28.12    3.24   30.37    2.90  -2.25   4.34 
1 1 1    2   16   19 o  4   45.25    1.59  118.80    8.28  121.24   11.78  116.41   11.64   45.57    2.25   44.65    2.27   0.92   3.19 
1 1 1    2   16   20 o  3   31.07    1.99   56.43    7.11   65.30   10.27   48.30    9.84   33.27    2.70   28.48    3.04   4.78   4.07 
1 1 1    2   16   21 o  4   18.95    4.53   22.83    9.76   18.73   13.87   26.87   13.75   17.35    5.85   20.25    5.66  -2.90   8.14 
1 1 1    2   16   22 o  4   30.38    1.83   54.13    6.39   56.70    8.97   51.50    9.10   30.87    2.54   29.35    2.72   1.52   3.72 
1 1 1    2   16   23 o 11   27.07    2.27   43.56    7.04   57.40    9.64   27.74   10.30   30.92    2.73   20.69    4.45  10.23   5.22 
1 1 1    2   16   24 o 15   33.22    1.69   64.76    6.44   74.17    9.17   55.59    9.05   35.33    2.26   30.42    2.61   4.91   3.45 
1 1 1    2   16   25 o  9   18.97    2.39   21.78    5.11   23.16    6.80   19.99    7.74   19.24    3.18   17.50    3.93   1.74   5.05 
1 1 1    2   16   26 o  3   12.12    3.59    9.56    5.39   16.41    7.30    1.38    7.98   15.62    4.03    9.44    4.06   6.18   5.72 
1 1 1    2   16   27 f  0   19.89    2.42   24.22    5.45   24.63    7.55   23.76    7.86   19.49    3.49   19.00    3.72   0.49   5.10 
1 1 1    2   16   28 o 12    9.99    3.48    6.17    4.92    7.36    6.53    4.61    7.48   10.91    3.98   10.08    4.10   0.83   5.72 
1 1 1    2   16   29 o  8   29.19    1.73   51.14    5.79   55.42    7.73   45.70    8.72   30.00    2.25   26.70    2.88   3.30   3.65 
1 1 1    2   17    0 o  7  140.87    2.98 1149.36   48.34 1149.36   48.34 1149.36   48.34  140.87    2.98  140.87    2.98  -0.00   0.00 
1 1 1    2   17    1 o  1   74.43    1.64  320.11   14.11  314.80   18.45  327.58   21.89   73.74    2.17   75.17    2.53  -1.43   3.33 
1 1 1    2   17    2 f  0   51.21    1.82  151.76   10.73  145.73   14.07  160.14   16.58   50.11    2.44   52.50    2.75  -2.38   3.68 
1 1 1    2   17    3 o  3   48.31    1.91  135.17   10.62  137.39   14.89  132.87   15.14   48.62    2.67   47.80    2.76   0.82   3.83 
1 1 1    2   17    4 o  8   41.96    1.96  102.05    9.45   80.79   13.49  122.55   13.24   37.17    3.18   45.93    2.51  -8.76   4.05 
1 1 1    2   17    5 o  5   19.52    3.62   22.87    7.86   13.35   10.94   33.03   11.29   15.51    5.19   23.42    4.34  -7.91   6.77 
1 1 1    2   17    6 o 17   69.18    1.56  276.58   12.46  283.87   18.18  270.10   17.12   69.99    2.25   68.28    2.18   1.71   3.13 
1 1 1    2   17    7 o 11   11.18    4.38    4.37    8.22    6.16   12.51    3.01   10.90   13.59    5.38   12.01    4.93   1.58   7.29 
1 1 1    2   17    8 o 14  121.33    2.05  852.13   28.76  891.35   45.41  825.86   37.16  123.76    3.18  119.30    2.70   4.46   4.17 
1 1 1    2   17    9 f  0   28.80    3.31   48.92   10.79   74.42   19.79   38.14   12.87   35.21    5.01   25.10    4.61  10.10   6.81 
1 1 1    2   17   10 o  8   75.24    1.73  327.52   15.02  316.95   20.23  340.50   22.42   73.89    2.38   76.55    2.54  -2.66   3.48 
1 1 1    2   17   11 o 11   32.74    2.18   62.42    8.20   73.83   12.15   52.86   11.12   35.49    2.99   29.93    3.27   5.56   4.44 
1 1 1    2   17   12 o 19   21.71    3.18   28.06    7.73   31.02   11.38   25.53   10.54   22.55    4.53   20.41    4.59   2.14   6.45 
1 1 1    2   17   13 o 15   33.57    2.13   65.63    8.20   69.67   12.10   62.20   11.16   34.42    3.08   32.52    3.01   1.90   4.31 
1 1 1    2   17   14 o 14    8.07    3.63   -3.50    7.14   -1.01   10.88   -5.37    9.46   10.86    4.71    9.10    4.13   1.77   6.26 
1 1 1    2   17   15 o  6   35.74    1.97   74.35    8.08   77.56   11.89   71.61   11.00   36.33    2.86   34.92    2.75   1.41   3.97 
1 1 1    2   17   16 f  0   48.51    1.66  136.53    9.25  135.28   13.52  137.63   12.69   48.12    2.44   48.58    2.27  -0.46   3.34 
1 1 1    2   17   17 o 17   29.00    2.30   49.31    7.63   66.40   11.15   34.27   10.46   33.53    2.91   23.73    3.96   9.81   4.91 
1 1 1    2   17   18 o 15   29.90    2.09   52.29    7.15   61.66   10.61   44.49    9.68   32.29    2.88   27.32    3.13   4.97   4.25 
1 1 1    2   17   19 o 10   20.41    2.92   25.03    6.68   23.24    9.54   26.75    9.37   19.23    4.39   20.76    4.06  -1.53   5.98 
1 1 1    2   17   20 o 16   16.72    4.77   17.95    9.64   12.19   13.76   23.50   13.52   15.13    5.74   18.89    5.72  -3.76   8.10 
1 1 1    2   17   21 o  1   12.48    3.75    9.69    5.84   17.13    8.25    2.23    8.27   16.30    4.32   10.13    4.23   6.16   6.05 
1 1 1    2   17   22 o 10   27.05    2.23   43.51    6.90   36.83    9.18   52.14   10.45   24.41    3.35   29.21    3.15  -4.80   4.60 
1 1 1    2   17   23 o  6   43.37    1.50  109.99    7.47  113.84   10.44  105.95   10.70   43.86    2.07   42.24    2.20   1.62   3.02 
1 1 1    2   17   24 o 12   20.42    2.53   25.41    5.84   25.76    7.80   24.96    8.80   20.11    3.49   19.48    4.05   0.63   5.34 
1 1 1    2   17   25 o  1    6.12    2.88   -5.03    5.30   -7.15    7.48   -2.90    7.51    7.15    3.39    8.04    3.67  -0.89   4.99 
1 1 1    2   17   26 o  1   10.01    3.64    5.83    5.44    4.05    8.20    7.22    7.28   10.25    4.24   11.12    4.18  -0.87   5.96 
1 1 1    2   17   27 o  7    8.58    3.39    3.39    4.98   -2.55    6.90    9.82    7.19    7.67    3.50   12.08    4.21  -4.41   5.47 
1 1 1    2   17   28 o 12    9.47    3.44    5.55    4.85    2.73    6.43    9.28    7.39    8.80    3.71   11.58    4.24  -2.77   5.63 
1 1 1    2   18    0 o 18  135.33    2.92 1061.60   45.52 1061.60   45.52 1061.60   45.52  135.33    2.92  135.33    2.92   0.00   0.00 
1 1 1    2   18    1 o  4   27.75    2.96   45.23    9.33   52.76   12.59   36.07   13.89   29.84    3.74   24.31    5.11   5.54   6.33 
1 1 1    2   18    2 o 11   44.41    2.05  114.41   10.47  140.06   14.14   83.36   15.56   49.08    2.51   37.64    3.63  11.44   4.41 
1 1 1    2   18    3 f  0   13.67    4.71   10.04    9.01   16.46   11.94    1.54   13.74   16.85    5.42   12.88    5.43   3.97   7.67 
1 1 1    2   18    4 o 14   83.79    1.78  406.14   17.16  386.85   22.09  435.57   27.28   81.66    2.35   86.56    2.73  -4.91   3.60 
1 1 1    2   18    5 o 19   71.23    1.64  293.45   13.51  297.39   19.10  289.50   19.11   71.59    2.32   70.62    2.35   0.96   3.30 
1 1 1    2   18    6 o 17   44.53    1.89  114.98    9.67  127.86   13.83  102.66   13.52   46.86    2.57   41.93    2.81   4.93   3.81 
1 1 1    2   18    7 o 11   29.83    2.54   52.02    8.64   49.67   12.30   54.30   12.15   28.90    3.78   30.29    3.54  -1.39   5.18 
1 1 1    2   18    8 o 14   52.30    1.79  158.49   10.79  148.57   15.21  168.51   15.29   50.49    2.62   53.81    2.47  -3.32   3.60 
1 1 1    2   18    9 o 19   21.26    3.52   27.12    8.32   21.60   12.15   32.01   11.43   18.79    5.35   22.92    4.48  -4.13   6.98 
1 1 1    2   18   10 o 10   46.88    2.01  127.66   10.87  134.16   18.85  124.42   13.30   47.76    3.44   46.20    2.50   1.56   4.26 
1 1 1    2   18   11 o 14   78.47    1.63  356.43   14.74  383.21   21.80  333.90   20.00   81.18    2.33   75.78    2.29   5.40   3.27 
1 1 1    2   18   12 o 19    9.74    4.11    0.76    7.91    2.73   11.98   -0.75   10.54   12.30    5.11   10.74    4.64   1.56   6.91 
1 1 1    2   18   13 o 15   42.83    1.80  106.58    8.85  110.45   13.25  103.45   11.90   43.42    2.66   42.06    2.46   1.36   3.62 
1 1 1    2   18   14 o  6   23.64    3.12   33.33    8.29   26.46   12.36   38.95   11.18   20.53    5.21   25.35    3.95  -4.82   6.54 
1 1 1    2   18   15 o  9   57.65    1.59  192.83   10.54  204.01   15.55  183.35   14.32   59.12    2.28   56.06    2.22   3.06   3.18 
1 1 1    2   18   16 o  4   14.05    4.20   12.01    7.34    4.64   10.52   19.00   10.25   12.12    4.89   17.44    4.89  -5.32   6.92 
1 1 1    2   18   17 o 13   22.13    2.92   29.33    7.27   31.33   10.46   27.48   10.10   22.49    4.19   20.99    4.32   1.50   6.01 
1 1 1    2   18   18 o  7   23.09    4.27   33.44   10.96   20.33   14.96   48.59   16.09   17.94    6.07   27.44    5.27  -9.51   8.04 
1 1 1    2   18   19 o 12   24.72    2.35   36.37    6.63   34.50    9.36   38.25    9.40   23.63    3.54   24.99    3.35  -1.36   4.87 
1 1 1    2   18   20 o  8   10.85    3.96    6.31    6.46    9.44    8.91    2.84    9.38   12.85    4.66   10.76    4.51   2.08   6.48 
1 1 1    2   18   21 o 18   31.81    1.87   59.68    6.83   54.17   10.27   64.03    9.14   29.77    3.03   32.71    2.44  -2.93   3.89 
1 1 1    2   18   22 o 19   12.79    3.61   10.51    5.56    9.13    7.90   11.86    7.82   12.33    4.40   13.54    4.38  -1.21   6.21 
1 1 1    2   18   23 o 18    9.43    3.58    4.49    5.38    9.53    7.83   -0.01    7.40   12.35    4.38    8.79    3.84   3.57   5.83 
1 1 1    2   18   24 o 10   17.51    2.85   19.37    5.56   20.26    7.44   18.24    8.36   17.36    3.82   16.12    4.38   1.24   5.81 
1 1 1    2   18   25 o 12    8.66    3.52    2.85    5.53    7.97    7.70   -2.60    7.95   11.45    4.30    8.28    3.77   3.17   5.72 
1 1 1    2   18   26 o  1    7.42    3.22    0.45    5.08   -7.72    7.07    9.19    7.31    6.68    3.20   11.72    4.23  -5.04   5.30 
1 1 1    2   18   27 o 16    9.22    3.55    4.94    5.31    6.94    7.44    2.85    7.59   10.55    4.16    9.22    3.96   1.33   5.74 
1 1 1    2   18   28 o  8    9.44    3.82    4.70    6.45    0.37    7.61   15.77   12.16    8.52    3.80   13.68    5.34  -5.16   6.55 
1 1 1    2   19    0 o 15   53.35    2.52  165.88   15.41  165.88   15.41  165.88   15.41   53.35    2.52   53.35    2.52   0.00   0.00 
1 1 1    2   19    1 o  1   28.42    2.82   47.46    9.11   57.38   12.91   37.60   12.87   31.09    3.67   24.84    4.66   6.25   5.93 
1 1 1    2   19    2 o  2   39.06    2.08   88.70    9.36  102.18   13.46   76.09   13.01   41.80    2.81   35.97    3.17   5.83   4.23 
1 1 1    2   19    3 o  4   35.40    2.29   73.06    9.30   99.16   13.60   50.17   12.74   41.16    2.88   28.98    3.91  12.18   4.86 
1 1 1    2   19    4 o 16   38.73    2.15   87.27    9.56   93.30   13.60   81.38   13.43   39.89    2.98   37.20    3.16   2.69   4.34 
1 1 1    2   19    5 f  0   48.68    1.90  137.53   10.66  130.11   14.79  145.56   15.39   47.20    2.73   49.94    2.68  -2.74   3.82 
1 1 1    2   19    6 o  5   13.00    4.61    8.81    8.65   21.45   12.41   -3.12   12.06   18.71    5.43   10.99    4.85   7.72   7.28 
1 1 1    2   19    7 o 17   37.55    2.26   82.21    9.73   81.55   13.74   82.87   13.78   37.20    3.23   37.51    3.21  -0.31   4.56 
1 1 1    2   19    8 o  1   30.16    2.75   53.46    9.46   64.45   14.05   44.34   12.80   32.88    3.77   27.07    4.24   5.81   5.67 
1 1 1    2   19    9 o 14   46.53    1.97  125.85   10.54  128.82   15.43  123.24   14.44   46.87    2.87   45.87    2.74   1.00   3.97 
1 1 1    2   19   10 o  7   70.43    1.66  287.46   13.51  280.94   20.16  292.77   18.20   69.37    2.52   70.91    2.23  -1.54   3.37 
1 1 1    2   19   11 o  2   92.67    2.18  499.78   23.34  491.91   33.49  507.21   32.55   91.43    3.18   92.92    3.04  -1.49   4.40 
1 1 1    2   19   12 o  8   55.54    1.78  179.23   11.42  177.40   16.55  180.90   15.77   55.02    2.61   55.61    2.46  -0.59   3.59 
1 1 1    2   19   13 o  8   29.88    2.61   52.66    8.92   54.91   12.82   50.55   12.41   30.18    3.76   28.92    3.81   1.26   5.36 
1 1 1    2   19   14 o 12   36.11    2.21   76.34    9.14   70.27   13.42   81.60   12.49   34.28    3.44   37.13    2.94  -2.85   4.53 
1 1 1    2   19   15 o  8   10.25    4.18    2.84    7.80   -0.60   11.76    5.55   10.42   11.22    4.88   12.29    4.89  -1.07   6.91 
1 1 1    2   19   16 o 17   43.98    1.91  113.10    9.65  110.49   15.06  114.92   12.57   43.02    3.05   44.13    2.48  -1.11   3.93 
1 1 1    2   19   17 o 10   26.95    3.31   44.36   10.09   45.44   13.72   43.09   14.90   26.62    4.63   25.58    5.23   1.05   6.98 
1 1 1    2   19   18 o  7    8.77    3.66    1.63    6.14   -0.03    8.89    3.14    8.48    9.74    4.24   10.46    4.32  -0.72   6.05 
1 1 1    2   19   19 o  5   33.33    2.06   65.84    7.89   66.99   11.12   64.66   11.21   33.18    2.93   32.55    3.02   0.63   4.21 
1 1 1    2   19   20 o  8   15.74    3.34   15.75    5.88   16.60    8.51   14.98    8.14   15.75    4.47   15.02    4.41   0.73   6.28 
1 1 1    2   19   21 o 10   18.98    2.58   22.10    5.50   14.35    7.36   31.85    8.26   14.65    4.16   22.47    3.28  -7.82   5.30 
1 1 1    2   19   22 o  1    9.56    3.62    4.80    5.50    3.79    8.46    5.54    7.23   10.30    4.29   10.47    4.11  -0.17   5.94 
1 1 1    2   19   23 o 16   10.38    3.66    6.73    5.44    4.89    7.19    9.18    8.33   10.07    4.05   11.96    4.48  -1.89   6.03 
1 1 1    2   19   24 o 19    9.41    3.52    4.98    5.15    6.07    7.66    4.07    6.96   10.63    4.21    9.68    3.95   0.95   5.77 
1 1 1    2   19   25 o  6   13.80    3.44   13.07    5.46    9.37    7.61   17.00    7.84   11.68    4.30   15.17    4.29  -3.49   6.07 
1 1 1    2   19   26 o 15   13.09    3.73   12.45    5.89    8.90    7.60   17.84    9.35   11.21    4.26   14.71    4.80  -3.50   6.41 
1 1 1    2   20    0 o 12  133.27    2.97 1033.12   45.64 1033.12   45.64 1033.12   45.64  133.27    2.97  133.27    2.97  -0.00   0.00 
1 1 1    2   20    1 o 13   23.28    3.68   32.64    9.54   36.24   13.29   28.82   13.71   24.21    4.93   21.45    5.51   2.76   7.39 
1 1 1    2   20    2 o 16   10.05    4.31   -0.16    8.96   -3.00   12.43    2.90   12.92   11.16    4.93   12.73    5.31  -1.58   7.24 
1 1 1    2   20    3 o  6   29.60    2.93   51.72    9.88   50.13   13.88   53.35   14.07   28.76    4.32   29.72    4.22  -0.96   6.04 
1 1 1    2   20    4 o  9   28.09    3.00   46.71    9.57   49.63   13.64   43.87   13.43   28.62    4.26   26.80    4.50   1.82   6.20 
1 1 1    2   20    5 o  1   53.83    1.87  168.35   11.60  162.96   16.52  173.59   16.30   52.75    2.72   54.48    2.60  -1.73   3.77 
1 1 1    2   20    6 o  1   45.81    2.06  122.24   10.89  102.16   15.38  142.40   15.41   41.57    3.23   49.28    2.72  -7.71   4.22 
1 1 1    2   20    7 o 19   21.11    4.07   27.35    9.55   12.60   13.27   43.17   13.75   15.54    5.68   26.46    4.68 -10.92   7.36 
1 1 1    2   20    8 o 13   41.32    2.27   99.84   10.78   98.60   15.58  100.97   14.94   40.75    3.34   41.30    3.16  -0.55   4.60 
1 1 1    2   20    9 o  6   40.49    2.39   96.05   11.11   83.28   15.91  108.20   15.52   37.26    3.75   42.74    3.17  -5.47   4.91 
1 1 1    2   20   10 o  4   22.18    4.14   30.35   10.19   38.62   15.00   23.26   13.90   24.63    5.43   19.17    5.79   5.45   7.94 
1 1 1    2   20   11 o  4   50.83    1.93  150.58   11.27  132.32   15.84  169.30   16.05   47.32    2.92   53.67    2.60  -6.35   3.91 
1 1 1    2   20   12 o 18   43.39    2.26  110.32   11.29  129.31   19.95  101.37   13.70   46.37    3.76   41.38    2.89   4.99   4.74 
1 1 1    2   20   13 o  6   16.75    4.32   17.70    8.39   28.82   12.95    9.64   11.02   21.10    5.32   13.77    5.15   7.34   7.41 
1 1 1    2   20   14 o 19   13.86    4.60   11.60    8.58    9.48   13.58   13.00   11.07   14.31    5.62   14.85    5.22  -0.54   7.67 
1 1 1    2   20   15 o 13   32.45    3.43   64.46   12.64   73.80   18.48   56.25   17.32   33.81    4.88   29.14    5.35   4.67   7.24 
1 1 1    2   20   16 o 14    9.44    3.93    2.06    7.11    6.27   10.30   -1.78    9.84   12.11    4.85    9.76    4.34   2.35   6.51 
1 1 1    2   20   17 o 14   20.54    3.36   26.47    7.69   29.52   11.48   23.98   10.36   20.88    4.86   18.83    4.77   2.05   6.81 
1 1 1    2   20   18 o  9   27.18    2.20   44.19    6.84   34.70    9.74   53.44    9.61   23.28    3.75   29.56    2.85  -6.28   4.72 
1 1 1    2   20   19 o  1   11.98    3.71    9.22    5.65    5.37    7.98   13.08    7.99   10.79    4.29   14.00    4.42  -3.21   6.16 
1 1 1    2   20   20 f  0    6.40    2.96   -3.29    5.11   -3.08    7.53   -3.47    6.97    8.02    3.66    7.60    3.49   0.42   5.06 
1 1 1    2   20   21 o  8   29.10    2.02   51.03    6.73   47.03    9.24   55.55    9.83   27.25    2.99   29.70    2.90  -2.46   4.17 
1 1 1    2   20   22 o  5   11.08    3.74    8.16    5.67    6.57    7.41   10.40    8.80   10.66    4.16   12.34    4.61  -1.69   6.21 
1 1 1    2   20   23 o  4   12.57    3.52   10.77    5.31   12.62    7.66    9.06    7.37   13.25    4.34   11.65    4.24   1.60   6.07 
1 1 1    2   20   24 o 10    7.02    3.12   -0.28    5.04    1.30    7.05   -1.94    7.21    8.52    3.74    7.77    3.56   0.76   5.16 
1 1 1    2   20   25 o  3    9.18    3.52    5.22    5.22    4.83    7.13    5.67    7.65    9.50    3.95    9.91    4.10  -0.40   5.69 
1 1 1    2   21    0 f  0   40.27    3.39   96.70   15.49   96.70   15.49   96.70   15.49   40.27    3.39   40.27    3.39   0.00   0.00 
1 1 1    2   21    1 o  2   42.99    2.34  108.22   11.59  106.93   16.56  109.46   16.21   42.38    3.42   42.92    3.30  -0.54   4.75 
1 1 1    2   21    2 f  0   15.97    5.01   15.56   10.28   13.59   14.23   17.69   14.85   15.99    5.88   17.39    6.05  -1.40   8.43 
1 1 1    2   21    3 o 11   13.34    4.97    8.76   10.23   13.18   14.10    3.85   14.87   15.83    5.84   13.57    5.68   2.26   8.15 
1 1 1    2   21    4 o 19   18.64    4.89   21.92   10.66   20.22   14.75   23.76   15.42   18.18    6.03   19.42    6.14  -1.24   8.61 
1 1 1    2   21    5 o 16   12.53    4.91    6.30   10.34    7.00   14.48    5.57   14.76   14.18    5.73   13.92    5.72   0.26   8.10 
1 1 1    2   21    6 o  6   13.96    5.02   10.52   10.31    0.49   14.62   20.43   14.54   12.69    5.48   18.17    5.99  -5.48   8.11 
1 1 1    2   21    7 o  2   66.58    1.92  258.36   14.73  261.74   21.31  255.28   20.37   66.64    2.78   65.85    2.69   0.78   3.87 
1 1 1    2   21    8 o 12   15.60    4.96   14.90   10.05   14.52   14.57   15.25   13.89   16.23    5.95   16.32    5.83  -0.10   8.33 
1 1 1    2   21    9 o 18    8.75    4.07   -8.08    9.97  -16.89   14.51   -0.21   13.72    9.75    4.65   12.12    5.27  -2.38   7.03 
1 1 1    2   21   10 o  9   75.92    1.89  336.12   16.56  337.22   23.80  335.08   23.05   75.55    2.73   75.36    2.66   0.19   3.81 
1 1 1    2   21   11 o  2   27.23    3.10   44.72    9.57   44.98   14.23   44.50   12.92   26.54    4.83   26.63    4.36  -0.09   6.50 
1 1 1    2   21   12 o  1   11.87    4.80    5.22   10.18    1.46   16.80    7.39   12.79   13.31    5.81   13.37    5.39  -0.06   7.92 
1 1 1    2   21   13 o  5   16.01    5.26   16.84   11.22   18.14   17.76   15.98   14.48   17.02    6.50   16.02    5.92   1.00   8.79 
1 1 1    2   21   14 o 11    9.12    4.04   -1.20    8.39   -7.38   12.14    4.45   11.61    9.71    4.51   11.96    5.01  -2.25   6.74 
1 1 1    2   21   15 o 12   20.12    3.74   26.03    8.36   26.25   12.86   25.87   11.01   19.19    5.52   19.39    4.92  -0.21   7.39 
1 1 1    2   21   16 o 19   10.34    4.01    5.24    6.82    0.62   10.44    8.67    8.99   10.40    4.56   12.30    4.64  -1.90   6.50 
1 1 1    2   21   17 o 11   23.53    2.40   33.62    6.43   32.13    9.29   34.99    8.91   22.24    3.75   23.46    3.39  -1.22   5.06 
1 1 1    2   21   18 o  4    8.29    3.42    2.11    5.29    6.40    7.76   -1.61    7.23   10.95    4.27    8.19    3.68   2.76   5.63 
1 1 1    2   21   19 o 16    7.75    3.39    0.05    5.76   -4.07    7.75    5.14    8.61    7.83    3.62   10.63    4.37  -2.80   5.68 
1 1 1    2   21   20 o 18   11.05    3.49    8.21    4.98    2.47    7.06   13.88    7.02    9.07    3.86   13.92    4.10  -4.85   5.63 
1 1 1    2   21   21 o 11   14.97    3.00   14.72    5.00   19.37    7.30   10.63    6.86   16.60    3.88   12.27    4.11   4.33   5.65 
1 1 1    2   21   22 o  1   11.52    3.58    9.19    5.25   13.19    7.86    5.97    7.06   13.27    4.40   10.17    4.04   3.10   5.97 
1 1 1    2   21   23 o  5   19.03    2.56   23.51    5.49   25.14    7.83   21.94    7.68   18.54    3.79   17.10    3.97   1.45   5.49 
1 1 1    2   21   24 o  2    8.65    3.49    4.15    5.35    6.07    7.50    2.17    7.64    9.88    4.07    8.74    3.86   1.14   5.61 
1 1 1    2   22    0 o  6   46.73    3.51  130.30   18.67  130.30   18.67  130.30   18.67   46.73    3.51   46.73    3.51   0.00   0.00 
1 1 1    2   22    1 o 19   13.03    5.15    6.92   11.46    3.42   16.66   10.06   15.78   13.94    5.93   15.20    6.03  -1.26   8.46 
1 1 1    2   22    2 o  4   24.64    4.20   37.71   11.50   30.22   16.29   45.15   16.23   21.36    6.23   26.41    5.51  -5.05   8.31 
1 1 1    2   22    3 o 18   23.88    4.20   35.51   11.15   44.55   15.64   26.16   15.90   26.30    5.34   19.99    6.23   6.31   8.20 
1 1 1    2   22    4 o  2   18.17    5.11   21.24   11.15   47.88   15.41   -8.07   16.16   27.40    5.06   11.66    5.34  15.74   7.36 
1 1 1    2   22    5 o  3   29.90    3.34   54.03   11.33   56.49   16.28   51.71   15.79   29.86    4.90   28.50    4.98   1.36   6.99 
1 1 1    2   22    6 o  7   44.14    2.42  114.96   12.27  118.91   17.41  111.06   17.29   44.41    3.43   42.85    3.53   1.56   4.92 
1 1 1    2   22    7 f  0   10.62    4.59    0.29   10.29   -7.20   14.30    8.34   14.82   10.93    5.01   14.32    5.79  -3.39   7.66 
1 1 1    2   22    8 o  2   20.09    4.54   26.11   10.28   18.10   14.88   33.42   14.21   16.96    6.04   22.29    5.55  -5.33   8.20 
1 1 1    2   22    9 o  3   16.36    5.38   17.52   11.75    8.24   18.68   23.60   15.11   15.02    6.33   18.56    6.10  -3.54   8.79 
1 1 1    2   22   10 o 15   19.18    5.09   25.01   11.45    8.19   15.17   47.35   17.47   13.98    5.78   25.90    5.97 -11.92   8.31 
1 1 1    2   22   11 o  1   13.03    5.12    8.78   11.27    5.89   14.12   13.87   18.73   13.03    5.50   15.81    6.47  -2.78   8.49 
1 1 1    2   22   12 o  5   19.46    4.39   25.36    9.63   24.00   14.48   26.45   12.91   18.13    5.97   19.20    5.53  -1.07   8.14 
1 1 1    2   22   13 o  9   12.70    4.49   10.14    8.20    1.63   12.91   15.90   10.62   11.51    5.05   15.20    5.12  -3.69   7.19 
1 1 1    2   22   14 o  9   10.21    4.26    3.39    8.35  -10.91   14.73   10.15   10.13   10.02    4.75   12.95    4.92  -2.92   6.84 
1 1 1    2   22   15 o 14    8.78    3.70    1.86    6.38    7.77    9.17   -3.71    8.89   11.85    4.63    8.61    3.95   3.24   6.08 
1 1 1    2   22   16 o  4   12.33    3.68   10.16    5.64   17.48    8.31    3.90    7.68   15.73    4.40    9.97    4.12   5.77   6.03 
1 1 1    2   22   17 o  9   28.13    2.05   47.91    6.61   39.83    8.95   57.59    9.79   24.82    3.20   30.22    2.84  -5.40   4.28 
1 1 1    2   22   18 o 18    8.52    3.41    3.37    5.10    6.97    7.38    0.08    7.05   10.70    4.16    8.31    3.69   2.39   5.56 
1 1 1    2   22   19 o  2    7.59    3.23    1.42    4.93    0.61    6.82    2.31    7.13    8.29    3.65    8.92    3.84  -0.64   5.30 
1 1 1    2   22   20 o 11    7.88    3.27    2.19    4.90   -1.61    6.94    5.97    6.92    7.76    3.53   10.11    4.00  -2.35   5.34 
1 1 1    2   22   21 o 15   10.88    3.51    8.46    5.01    1.85    7.25   14.49    6.92    8.62    3.79   13.71    4.08  -5.09   5.56 
1 1 1    2   22   22 o  5    5.15    2.52   -7.43    4.96   -7.72    7.02   -7.14    7.02    6.35    3.08    6.44    3.11  -0.09   4.38 
1 1 1    2   22   23 o 19    6.82    3.17   -2.40    6.05   -2.25    8.71   -2.54    8.40    8.02    3.76    7.86    3.68   0.17   5.26 
1 1 1    2   23    0 o 18   11.60    6.84   11.23   15.62   11.23   15.62   11.23   15.62   11.60    6.84   11.60    6.84  -0.00   0.00 
1 1 1    2   23    1 o  6   21.86    4.73   31.39   11.58   17.36   15.90   47.21   16.89   16.67    6.20   26.26    5.73  -9.59   8.44 
1 1 1    2   23    2 o  3   13.05    5.10    8.37   11.14   15.11   15.47    1.11   16.06   15.94    6.07   12.85    5.64   3.09   8.29 
1 1 1    2   23    3 o 16   27.62    4.07   48.43   12.58   42.81   19.66   52.32   16.37   24.08    6.79   27.92    5.28  -3.83   8.60 
1 1 1    2   23    4 o  9   29.75    3.98   56.09   13.32   40.08   19.55   69.98   18.21   23.12    6.85   32.48    5.02  -9.37   8.49 
1 1 1    2   23    5 o 16   19.50    5.56   26.69   13.13   29.52   19.57   24.37   17.71   19.86    6.94   18.45    6.59   1.41   9.57 
1 1 1    2   23    6 o 10   23.81    4.51   37.55   11.93   36.28   15.26   39.56   19.15   22.45    5.84   22.67    6.79  -0.22   8.95 
1 1 1    2   23    7 o  2   11.56    5.17   -0.81   14.17   -4.60   19.55    3.37   20.55   12.64    5.82   14.06    6.26  -1.42   8.55 
1 1 1    2   23    8 o  7   12.71    5.35    6.20   13.35   13.58   18.39   -2.02   19.40   15.40    6.36   12.86    5.87   2.53   8.66 
1 1 1    2   23    9 o  5   30.69    2.84   57.97    9.95   55.78   16.69   59.19   12.40   28.03    5.36   30.46    3.60  -2.43   6.45 
1 1 1    2   23   10 o 19   12.52    4.44    9.98    8.05   -0.40   11.64   19.49   11.14   10.53    4.70   16.43    5.22  -5.90   7.03 
1 1 1    2   23   11 o 11   16.19    4.28   18.05    8.11    4.06   11.74   30.79   11.20   11.50    4.93   20.91    4.75  -9.41   6.85 
1 1 1    2   23   12 o 12    8.87    3.84    0.86    7.26    1.72   10.58    0.09    9.99   10.50    4.59    9.89    4.39   0.61   6.35 
1 1 1    2   23   13 o  3   18.49    3.08   21.93    6.34   12.22    8.77   32.57    9.18   13.30    4.65   22.15    3.72  -8.84   5.95 
1 1 1    2   23   14 o 19    6.72    3.15   -4.55    6.12   -6.93    7.84   -0.85    9.79    7.29    3.46    9.43    4.25  -2.14   5.48 
1 1 1    2   23   15 o 16    8.65    3.79    0.89    7.21    7.92   11.05   -4.32    9.52   11.79    4.91    8.52    3.97   3.28   6.31 
1 1 1    2   23   16 o 11    9.59    3.57    5.67    5.28    5.93    7.51    5.42    7.43   10.23    4.13   10.03    4.08   0.20   5.81 
1 1 1    2   23   17 o 11    9.79    3.53    6.26    5.11    5.60    7.15    6.96    7.30    9.93    4.02   10.47    4.12  -0.54   5.76 
1 1 1    2   23   18 o  8   16.14    3.13   17.57    5.61   17.59    7.28   17.55    8.79   15.39    4.05   14.83    4.63   0.56   6.15 
1 1 1    2   23   19 o  2    7.29    3.18    0.79    5.06   -2.98    7.12    4.65    7.20    7.35    3.43    9.42    3.94  -2.06   5.23 
1 1 1    2   23   20 o  3    8.08    3.33    3.31    5.03    7.25    7.49    0.06    6.80   10.07    4.10    7.74    3.51   2.34   5.40 
1 1 1    2   23   21 o 17   15.22    3.16   16.64    5.36   19.17    7.67   14.24    7.49   15.08    4.24   12.80    4.30   2.29   6.03 
1 1 1    2   24    0 o  1   10.61    6.42    9.59   14.51    9.59   14.51    9.59   14.51   10.61    6.42   10.61    6.42   0.00   0.00 
1 1 1    2   24    1 o  4   11.26    4.63    5.32    9.69    3.38   14.14    7.04   13.29   12.13    5.31   12.71    5.34  -0.59   7.53 
1 1 1    2   24    2 o  4    8.08    3.83   -8.72    9.60    3.18   13.61  -20.50   13.55   11.92    5.21    8.43    4.13   3.49   6.65 
1 1 1    2   24    3 o 10   21.00    4.75   30.93   11.24   33.89   15.43   27.59   16.41   20.82    6.06   18.56    6.36   2.26   8.78 
1 1 1    2   24    4 o  6   10.08    4.47    0.19   10.29   -5.61   13.87    7.32   15.36   10.37    4.82   13.15    5.64  -2.78   7.42 
1 1 1    2   24    5 o  5   10.00    4.38    1.04    9.65   -2.75   13.51    5.00   13.79   10.67    4.88   12.24    5.30  -1.57   7.21 
1 1 1    2   24    6 o 11    8.24    3.85   -5.91    9.09   17.41   13.14  -27.31   12.58   15.38    5.65    7.35    3.67   8.03   6.73 
1 1 1    2   24    7 o  1   27.30    3.09   47.21    9.55   55.53   13.90   39.77   13.15   28.45    4.38   23.41    5.02   5.04   6.66 
1 1 1    2   24    8 o 15   13.81    4.48   13.37    8.16   14.28   12.03   12.60   11.10   14.20    5.37   13.60    5.15   0.61   7.44 
1 1 1    2   24    9 o 13   17.56    3.91   21.06    7.71   23.73   11.76   19.05   10.21   17.52    5.34   15.96    4.99   1.56   7.31 
1 1 1    2   24   10 o 15    8.21    3.67   -0.88    7.14   -5.82    9.73    4.89   10.52    8.44    3.96   11.04    4.70  -2.60   6.15 
1 1 1    2   24   11 o 13   11.56    4.03    9.04    6.60   -0.08    8.53   22.73   10.45    9.00    4.02   17.12    4.99  -8.12   6.41 
1 1 1    2   24   12 o 17   11.61    3.98    9.36    6.41    8.19    8.01   11.44   10.68   11.26    4.35   12.66    4.98  -1.40   6.61 
1 1 1    2   24   13 o 11   15.79    3.27   16.98    5.75   21.15    8.48   13.42    7.83   16.70    4.36   13.27    4.39   3.43   6.19 
1 1 1    2   24   14 o 12    9.23    3.56    5.16    5.36    3.17    7.75    6.97    7.41    9.23    3.99   10.40    4.13  -1.16   5.74 
1 1 1    2   24   15 o 12   15.78    3.10   16.98    5.45   10.84    7.84   22.71    7.57   11.90    4.36   17.63    3.83  -5.73   5.81 
1 1 1    2   24   16 o  1    8.98    3.67    4.20    6.02   -0.39   10.27    6.60    7.44    9.17    4.22   10.21    4.11  -1.04   5.89 
1 1 1    2   24   17 o  3    7.54    3.33    0.84    5.68    1.44    7.37   -0.04    8.91    8.40    3.75    8.59    3.94  -0.19   5.44 
1 1 1    2   24   18 o 15   11.19    3.61    9.81    5.31   12.42    7.71    7.45    7.32   11.85    4.33    9.96    4.05   1.89   5.93 
1 1 1    2   24   19 o  6    8.83    3.46    5.40    5.12    4.50    7.31    6.27    7.16    8.89    3.86    9.42    3.94  -0.53   5.51 
1 1 1    2   25    0 f  0    7.40    4.98   -1.78   12.12   -1.78   12.12   -1.78   12.12    7.40    4.98    7.40    4.98   0.00   0.00 
1 1 1    2   25    1 o 13    9.74    4.16    2.92    8.25   -6.31   11.71   12.01   11.63    9.18    4.32   13.22    5.20  -4.04   6.76 
1 1 1    2   25    2 o 15   18.92    3.94   24.73    8.32   19.02   11.40   31.23   12.16   15.57    5.30   20.09    5.20  -4.53   7.43 
1 1 1    2   25    3 o 13    8.20    3.76   -2.78    8.06    4.61   11.04  -11.23   11.80   11.05    4.76    8.50    4.09   2.55   6.28 
1 1 1    2   25    4 o 18   10.17    4.10    5.27    7.42   12.27   10.43   -1.89   10.55   13.12    4.99    9.45    4.32   3.68   6.60 
1 1 1    2   25    5 o 14   11.08    4.09    7.95    6.91   14.98    9.82    1.05    9.72   14.05    4.92    9.72    4.32   4.33   6.54 
1 1 1    2   25    6 f  0   18.97    3.22   23.84    6.81   23.36    9.30   24.40    9.98   17.67    4.54   17.85    4.76  -0.19   6.58 
1 1 1    2   25    7 o  1    7.92    3.48    0.38    6.14    0.68    8.76    0.09    8.62    9.17    4.09    8.97    4.02   0.20   5.73 
1 1 1    2   25    8 o  2   11.30    3.86    8.93    6.03    4.13    8.95   12.92    8.16   10.05    4.31   13.06    4.48  -3.00   6.22 
1 1 1    2   25    9 o 10    8.54    3.56    2.99    5.82   -1.85    8.89    6.61    7.69    8.52    3.92   10.41    4.19  -1.89   5.74 
1 1 1    2   25   10 o  5   13.51    3.68   13.32    5.89   22.49    8.93    6.27    7.83   16.80    4.51   10.19    4.18   6.61   6.15 
1 1 1    2   25   11 o 18    9.40    3.65    5.60    5.66   15.22    8.25   -2.99    7.79   13.55    4.51    7.66    3.57   5.90   5.75 
1 1 1    2   25   12 f  0   11.95    3.64   10.64    5.48    9.58    7.91   11.61    7.59   11.20    4.32   12.04    4.31  -0.84   6.10 
1 1 1    2   25   13 o 10    6.56    3.01   -1.74    5.18    0.65    7.51   -3.91    7.15    8.33    3.74    7.15    3.37   1.17   5.03 
1 1 1    2   25   14 o  3   12.14    3.61   11.07    5.42    6.83    7.84   14.94    7.50   10.12    4.17   13.47    4.29  -3.35   5.98 
1 1 1    2   25   15 o 13    9.18    3.54    5.92    5.31    2.07    7.66    9.49    7.38    8.43    3.79   10.73    4.17  -2.29   5.63 
1 1 1    2   25   16 o 16   10.70    3.61    9.28    5.28   12.80    7.65    6.09    7.29   11.70    4.31    9.27    3.93   2.43   5.83 
1 1 1    2   25   17 o  4    6.65    3.11   -1.92    5.98   -6.07   11.11   -0.22    7.10    7.79    3.80    7.48    3.47   0.31   5.14 
1 1 1    2   26    0 o 15    5.69    3.95   -5.04    9.05   -5.04    9.05   -5.04    9.05    5.69    3.95    5.69    3.95  -0.00   0.00 
1 1 1    2   26    1 o 19   11.61    3.95   10.02    6.33   21.39    8.93   -1.52    8.99   16.27    4.57    8.52    3.93   7.75   6.03 
1 1 1    2   26    2 o  8   13.38    3.89   13.47    6.36    9.44    9.04   17.43    8.96   11.36    4.55   14.44    4.69  -3.08   6.54 
1 1 1    2   26    3 o 17   11.13    3.96    9.14    6.41   15.54    9.19    3.08    8.94   13.53    4.75    9.47    4.18   4.06   6.33 
1 1 1    2   26    4 o 19    6.07    2.93   -7.25    6.26   -0.98    8.95  -13.25    8.76    8.52    3.93    6.56    3.24   1.96   5.09 
1 1 1    2   26    5 o 16    8.84    3.64    4.16    5.97    5.32    8.39    2.96    8.51    9.82    4.19    9.21    4.07   0.61   5.84 
1 1 1    2   26    6 o  7    8.38    3.55    3.06    5.92    1.67    8.27    4.52    8.47    8.77    3.94    9.55    4.14  -0.78   5.72 
1 1 1    2   26    7 o 19    6.58    3.09   -3.32    5.98    3.20    8.61   -9.40    8.32    9.17    4.07    6.74    3.29   2.43   5.23 
1 1 1    2   26    8 o 12    8.69    3.57    4.25    5.72    8.75    8.44    0.41    7.79   10.71    4.35    8.24    3.75   2.47   5.74 
1 1 1    2   26    9 o 14    8.59    3.53    4.04    5.60    2.44    8.29    5.37    7.59    8.90    3.97    9.54    4.03  -0.64   5.66 
1 1 1    2   26   10 o 18   15.20    3.44   16.93    5.90   19.30    9.01   15.16    7.80   14.68    4.70   13.33    4.38   1.35   6.43 
1 1 1    2   26   11 o  2    8.81    3.51    4.91    5.38    0.48    8.05    8.50    7.24    8.25    3.77   10.45    4.11  -2.20   5.58 
1 1 1    2   26   12 o 19    5.84    2.79   -4.13    5.24   -4.91    7.52   -3.38    7.31    6.85    3.29    7.03    3.34  -0.18   4.68 
1 1 1    2   26   13 o 11    5.75    2.75   -3.79    5.10    0.27    7.27   -7.72    7.16    7.59    3.51    6.15    3.01   1.44   4.63 
1 1 1    2   26   14 o  8    6.41    2.97   -1.03    5.25   -3.87    7.48    1.72    7.36    6.80    3.27    7.85    3.60  -1.04   4.86 
1 1 1    2   26   15 o 12    6.49    3.00   -0.83    5.32   -5.90    7.32    4.85    7.75    6.41    3.12    8.67    3.86  -2.25   4.96 
1 1 1    2   27    0 o 14   14.70    5.57   20.67    8.85   20.67    8.85   20.67    8.85   14.70    5.57   14.70    5.57   0.00   0.00 
1 1 1    2   27    1 o 10   13.52    3.86   14.67    6.31   19.81    9.06    9.82    8.80   14.57    4.72   10.85    4.43   3.72   6.48 
1 1 1    2   27    2 o  4    8.20    3.54    2.84    6.12    5.58    8.52   -0.08    8.79    9.58    4.16    8.33    3.86   1.25   5.67 
1 1 1    2   27    3 o 11    5.85    2.84   -6.71    5.96  -10.94    8.09   -1.69    8.81    6.35    3.13    8.03    3.77  -1.68   4.90 
1 1 1    2   27    4 o  6    8.18    3.51    2.99    5.95    1.79    8.38    4.21    8.44    8.59    3.90    9.18    4.06  -0.59   5.63 
1 1 1    2   27    5 o 11   12.93    3.79   13.46    6.03   21.14    9.04    7.31    8.08   15.04    4.70    9.96    4.18   5.09   6.29 
1 1 1    2   27    6 o 15    7.72    3.39    1.93    5.80    5.02    8.39   -0.89    8.02    9.27    4.07    7.82    3.64   1.45   5.46 
1 1 1    2   27    7 o 17    7.39    3.31    1.04    5.84   -1.89    8.43    3.74    8.10    7.68    3.63    8.77    3.92  -1.09   5.34 
1 1 1    2   27    8 o  7    5.71    2.77   -5.64    5.64   -0.98    8.58   -9.18    7.49    7.74    3.66    6.11    3.01   1.64   4.73 
1 1 1    2   27    9 o 15    8.36    3.48    4.91    5.58    1.17    8.50    7.74    7.39    7.97    3.73    9.44    3.98  -1.47   5.45 
1 1 1    2   27   10 o  4    8.86    3.56    6.43    5.54    0.34    8.11   11.75    7.59    7.61    3.58   10.64    4.20  -3.03   5.52 
1 1 1    2   27   11 o  8    7.40    3.24    2.78    5.24    5.99    7.61   -0.13    7.24    8.72    3.85    7.24    3.40   1.48   5.14 
1 1 1    2   27   12 o  1    6.58    3.05   -0.37    5.52   -0.42    7.83   -0.32    7.77    7.34    3.48    7.34    3.47  -0.00   4.91 
1 1 1    2   28    0 o 18    7.42    4.69    6.81    8.54    6.81    8.54    6.81    8.54    7.42    4.69    7.42    4.69   0.00   0.00 
1 1 1    2   28    1 o  5   11.31    3.91   12.52    6.20   13.46    8.91   11.64    8.63   10.60    4.41   10.13    4.28   0.48   6.15 
1 1 1    2   28    2 o  9    6.62    3.11   -0.88    6.05    1.86    8.38   -3.87    8.76    7.80    3.66    6.99    3.40   0.81   5.00 
1 1 1    2   28    3 o  8    8.43    3.57    5.75    6.01   17.28    8.61   -5.26    8.40   11.93    4.53    6.69    3.27   5.25   5.59 
1 1 1    2   28    4 o  9    7.03    3.22    1.32    5.88   -0.79    8.41    3.33    8.22    7.29    3.49    7.98    3.71  -0.70   5.09 
1 1 1    2   28    5 o  1    6.25    2.98   -2.05    5.90    1.11    8.52   -4.96    8.18    7.59    3.60    6.60    3.23   0.99   4.84 
1 1 1    2   28    6 o  5    7.48    3.34    3.12    5.90    2.97    8.53    3.25    8.17    7.89    3.70    7.90    3.68  -0.00   5.22 
1 1 1    2   28    7 o 17    6.91    3.19    0.96    5.91    0.59    8.46    1.31    8.26    7.46    3.56    7.55    3.57  -0.08   5.04 
1 1 1    2   28    8 o  7    7.70    3.39    3.90    5.84    9.92    8.64   -1.17    7.92    9.40    4.13    7.05    3.38   2.35   5.34 
1 1 1    3    0    0 x  0       ?       ?       ?       ?       ?       ?       ?       ?       ?       ?       ?       ?      ?      ? 
1 1 1    3    0    1 o  3  124.58    2.79  896.73   40.12  896.73   40.12  896.73   40.12  124.58    2.79  124.58    2.79  -0.00   0.00 
1 1 1    3    0    2 o 16   88.20    1.72  449.31   17.49  449.31   17.49  449.31   17.49   88.20    1.72   88.20    1.72   0.00   0.00 
1 1 1    3    0    3 o 10  292.60    5.06 4945.61  170.56 4945.61  170.56 4945.61  170.56  292.60    5.06  292.60    5.06   0.00   0.00 
1 1 1    3    0    4 o 12  198.08    3.84 2266.65   87.58 2266.65   87.58 2266.65   87.58  198.08    3.84  198.08    3.84   0.00   0.00 
1 1 1    3    0    5 o 15  393.61    7.61 8959.97  345.12 8959.97  345.12 8959.97  345.12  393.61    7.61  393.61    7.61   0.00   0.00 
1 1 1    3    0    6 o  2  225.74    4.36 2944.48  113.58 2944.48  113.58 2944.48  113.58  225.74    4.36  225.74    4.36   0.00   0.00 
1 1 1    3    0    7 o 19   94.73    1.86  518.33   20.36  518.33   20.36  518.33   20.36   94.73    1.86   94.73    1.86  -0.00   0.00 
1 1 1    3    0    8 f  0  403.90    7.82 9445.30  364.27 9445.30  364.27 9445.30  364.27  403.90    7.82  403.90    7.82   0.00   0.00 
1 1 1    3    0    9 o 14  353.92    6.84 7246.19  279.20 7246.19  279.20 7246.19  279.20  353.92    6.84  353.92    6.84  -0.00   0.00 
1 1 1    3    0   10 o 16  180.41    4.05 1881.19   84.13 1881.19   84.13 1881.19   84.13  180.41    4.05  180.41    4.05   0.00   0.00 
1 1 1    3    0   11 o 11   34.61    1.02   69.27    4.08   69.27    4.08   69.27    4.08   34.61    1.02   34.61    1.02  -0.00   0.00 
1 1 1    3    0   12 o  5  240.06    6.59 3334.71  182.17 3334.71  182.17 3334.71  182.17  240.06    6.59  240.06    6.59   0.00   0.00 
1 1 1    3    0   13 o  5   82.73    1.95  395.49   18.59  395.49   18.59  395.49   18.59   82.73    1.95   82.73    1.95   0.00   0.00 
1 1 1    3    0   14 o 13   65.13    1.40  245.09   10.53  245.09   10.53  245.09   10.53   65.13    1.40   65.13    1.40  -0.00   0.00 
1 1 1    3    0   15 o 18  231.34    4.49 3092.67  119.72 3092.67  119.72 3092.67  119.72  231.34    4.49  231.34    4.49  -0.00   0.00 
1 1 1    3    0   16 o 10   47.34    1.24  129.54    6.76  129.54    6.76  129.54    6.76   47.34    1.24   47.34    1.24   0.00   0.00 
1 1 1    3    0   17 o 15   34.82    1.27   70.21    5.08   70.21    5.08   70.21    5.08   34.82    1.27   34.82    1.27  -0.00   0.00 
1 1 1    3    0   18 o 11   16.35    2.24   16.28    4.00   16.28    4.00   16.28    4.00   16.35    2.24   16.35    2.24   0.00   0.00 
1 1 1    3    0   19 o 19  206.30    4.02 2462.33   95.66 2462.33   95.66 2462.33   95.66  206.30    4.02  206.30    4.02  -0.00   0.00 
1 1 1    3    0   20 o 11   86.78    2.55  435.94   25.52  435.94   25.52  435.94   25.52   86.78    2.55   86.78    2.55   0.00   0.00 
1 1 1    3    0   21 f  0   76.66    1.65  339.61   14.57  339.61   14.57  339.61   14.57   76.66    1.65   76.66    1.65   0.00   0.00 
1 1 1    3    0   22 f  0  194.09    3.80 2182.00   85.02 2182.00   85.02 2182.00   85.02  194.09    3.80  194.09    3.80   0.00   0.00 
1 1 1    3    0   23 o  5   28.86    1.75   48.61    5.77   48.61    5.77   48.61    5.77   28.86    1.75   28.86    1.75   0.00   0.00 
1 1 1    3    0   24 o  3   92.57    1.94  495.53   20.70  495.53   20.70  495.53   20.70   92.57    1.94   92.57    1.94   0.00   0.00 
1 1 1    3    0   25 o 14   58.31    1.45  196.62    9.71  196.62    9.71  196.62    9.71   58.31    1.45   58.31    1.45   0.00   0.00 
1 1 1    3    0   26 o 18   69.49    1.59  279.33   12.76  279.33   12.76  279.33   12.76   69.49    1.59   69.49    1.59  -0.00   0.00 
1 1 1    3    0   27 o 11  103.04    2.14  614.73   25.43  614.73   25.43  614.73   25.43  103.04    2.14  103.04    2.14   0.00   0.00 
1 1 1    3    0   28 o 11   38.56    1.52   86.30    6.72   86.30    6.72   86.30    6.72   38.56    1.52   38.56    1.52  -0.00   0.00 
1 1 1    3    0   29 o 15   54.05    2.11  170.07   13.12  170.07   13.12  170.07   13.12   54.05    2.11   54.05    2.11   0.00   0.00 
1 1 1    3    0   30 o  2   26.67    1.78   41.73    5.41   41.73    5.41   41.73    5.41   26.67    1.78   26.67    1.78  -0.00   0.00 
1 1 1    3    0   31 o 13   28.49    1.77   47.59    5.78   47.59    5.78   47.59    5.78   28.49    1.77   28.49    1.77  -0.00   0.00 
1 1 1    3    0   32 o 17    7.45    4.07    4.69    4.97    4.69    4.97    4.69    4.97    7.45    4.07    7.45    4.07   0.00   0.00 
1 1 1    3    0   33 o 14   20.62    2.47   25.90    5.66   25.90    5.66   25.90    5.66   20.62    2.47   20.62    2.47  -0.00   0.00 
1 1 1    3    0   34 o  3    6.02    3.75    1.59    5.28    1.59    5.28    1.59    5.28    6.02    3.75    6.02    3.75  -0.00   0.00 
1 1 1    3    0   35 x  5       ?       ?       ?       ?       ?       ?       ?       ?       ?       ?       ?       ?      ?      ? 
1 1 1    3    1    0 o  6  194.69    4.35 2190.75   97.67 2190.75   97.67 2190.75   97.67  194.69    4.35  194.69    4.35  -0.00   0.00 
1 1 1    3    1    1 o  5  475.16    7.49 13054.29  410.36 12635.98  562.64 13529.72  599.83  466.96   10.44  483.13   10.76 -16.16  15.00 
1 1 1    3    1    2 o  3  347.18    5.07 6960.52  203.03 7105.91  274.16 6783.95  302.13  350.64    6.78  342.51    7.65   8.13  10.22 
1 1 1    3    1    3 o  9  373.29    4.80 8045.63  206.59 7853.48  270.96 8312.40  319.26  368.67    6.37  379.18    7.30 -10.52   9.69 
1 1 1    3    1    4 o 12  275.30    3.37 4374.23  106.91 4502.36  155.06 4258.15  147.59  279.23    4.81  271.56    4.71   7.67   6.74 
1 1 1    3    1    5 o  3  348.27    4.49 7004.03  180.23 6683.17  231.16 7501.50  287.83  340.08    5.89  360.17    6.93 -20.10   9.09 
1 1 1    3    1    6 o  9  297.96    3.84 5125.87  131.91 5435.39  186.70 4817.31  186.41  306.70    5.28  288.70    5.60  17.99   7.69 
1 1 1    3    1    7 o  1   61.57    1.03  218.69    7.35  207.11    9.92  232.79   10.94   59.91    1.43   63.52    1.49  -3.61   2.07 
1 1 1    3    1    8 o 10  292.79    4.00 4951.68  135.05 4827.34  186.38 5089.11  195.95  288.91    5.59  296.62    5.73  -7.71   8.00 
1 1 1    3    1    9 o 17  293.97    5.08 4994.30  172.39 4802.93  262.44 5139.56  228.64  287.79    7.91  298.01    6.65 -10.22  10.34 
1 1 1    3    1   10 o 18  117.45    2.31  796.03   31.29  969.80   74.70  759.04   34.46  129.48    5.01  114.69    2.60  14.79   5.65 
1 1 1    3    1   11 o  1  413.44    6.51 9878.28  310.62 9907.61  381.58 9820.66  534.82  413.87    7.99  411.34   11.28   2.53  13.82 
1 1 1    3    1   12 o  3  166.70    2.91 1603.62   56.03 1435.24   79.78 1767.49   78.70  157.61    4.39  174.99    3.90 -17.38   5.87 
1 1 1    3    1   13 o 14  198.15    3.15 2265.96   72.02 2542.23  112.86 2076.19   93.54  209.82    4.66  189.63    4.28  20.19   6.33 
1 1 1    3    1   14 o  7  357.09    4.87 7366.04  200.78 7299.58  281.59 7434.77  286.36  355.23    6.87  358.50    6.92  -3.27   9.75 
1 1 1    3    1   15 o 12  209.74    2.88 2539.01   69.60 2442.84   94.93 2650.83  102.36  205.67    4.00  214.24    4.14  -8.57   5.76 
1 1 1    3    1   16 f  0  254.88    3.49 3751.45  102.60 3680.82  142.57 3827.32  147.76  252.34    4.90  257.31    4.98  -4.96   6.98 
1 1 1    3    1   17 o  6  210.52    2.89 2559.31   70.28 2693.50  104.13 2447.07   95.23  215.84    4.18  205.75    4.01  10.09   5.80 
1 1 1    3    1   18 o 18  240.14    3.29 3332.93   91.25 3296.14  127.76 3371.24  130.39  238.58    4.64  241.28    4.68  -2.69   6.59 
1 1 1    3    1   19 o  1  112.57    1.59  731.44   20.71  735.11   29.40  727.82   29.18  112.82    2.26  112.26    2.25   0.56   3.19 
1 1 1    3    1   20 o 17  112.46    2.26  730.62   29.30  800.54   44.90  678.74   38.68  117.57    3.31  108.28    3.10   9.29   4.54 
1 1 1    3    1   21 o  5  149.46    2.08 1290.52   35.91 1253.67   49.47 1331.56   52.21  147.21    2.91  151.70    2.98  -4.49   4.17 
1 1 1    3    1   22 o 19   56.34    1.05  183.16    6.85  194.84    9.36  169.67   10.06   58.09    1.40   54.18    1.61   3.91   2.13 
1 1 1    3    1   23 o 15   46.72    1.11  125.99    5.97  123.69    8.42  128.31    8.47   46.25    1.58   47.11    1.56  -0.86   2.22 
1 1 1    3    1   24 o  3   30.41    1.26   53.47    4.40   65.27    5.61   34.59    7.10   33.59    1.45   24.30    2.57   9.28   2.95 
1 1 1    3    1   25 o 11   34.67    1.00   69.45    3.99   85.40    6.19   58.14    5.21   38.42    1.40   31.69    1.43   6.73   2.00 
1 1 1    3    1   26 f  0   31.88    1.08   58.76    3.97   58.62    5.58   58.91    5.65   31.81    1.53   31.89    1.54  -0.08   2.17 
1 1 1    3    1   27 o 16   27.00    1.21   42.21    3.77   34.78    5.38   49.33    5.27   24.43    1.93   29.16    1.57  -4.73   2.49 
1 1 1    3    1   28 o  5   54.61    1.06  172.31    6.67  159.11    8.97  188.60    9.96   52.42    1.48   57.07    1.51  -4.65   2.12 
1 1 1    3    1   29 o  9   28.27    1.72   46.55    5.58   37.71    7.56   57.12    8.27   25.26    2.63   31.22    2.31  -5.96   3.51 
1 1 1    3    1   30 o  6    9.90    2.82    5.92    3.38    7.90    4.82    4.01    4.74   11.44    3.40    9.17    3.39   2.27   4.80 
1 1 1    3    1   31 o 16   12.37    2.78    9.38    3.86    8.60    5.03   10.50    6.03   11.86    3.46   13.05    3.78  -1.19   5.13 
1 1 1    3    1   32 o 19   42.14    1.11  102.98    5.38   92.92    7.31  114.93    7.96   39.91    1.59   44.40    1.56  -4.49   2.23 
1 1 1    3    1   33 o  5   19.98    1.71   23.53    3.91   23.20    5.44   23.89    5.61   19.62    2.46   19.90    2.50  -0.28   3.50 
1 1 1    3    1   34 o 10   33.05    1.29   63.69    4.92   64.32    6.84   63.02    7.07   33.05    1.80   32.69    1.88   0.37   2.61 
1 1 1    3    1   35 o 16    6.36    2.79   -0.57    3.93   -2.31    5.43    1.35    5.69    6.93    3.14    8.28    3.49  -1.35   4.70 
1 1 1    3    2    0 o 12  404.77    6.38 9466.24  297.54 9466.24  297.54 9466.24  297.54  404.77    6.38  404.77    6.38   0.00   0.00 
1 1 1    3    2    1 o  5  254.72    3.48 3744.54  102.16 3813.15  147.00 3680.44  142.08  256.97    4.96  252.47    4.88   4.51   6.96 
1 1 1    3    2    2 o 14  169.71    2.69 1661.96   52.58 1720.20   76.62 1610.13   72.28  172.63    3.85  167.02    3.75   5.61   5.37 
1 1 1    3    2    3 o 10  440.02    6.43 11189.32  326.40 10447.68  466.94 11897.94  456.43  424.73    9.53  453.40    8.73 -28.67  12.92 
1 1 1    3    2    4 o  7  541.24    6.96 16937.93  434.91 16362.08  564.50 17778.91  682.18  531.50    9.21  553.65   10.68 -22.15  14.10 
1 1 1    3    2    5 o  1  157.09    1.93 1423.73   34.92 1406.19   48.79 1442.17   50.01  156.10    2.71  158.08    2.74  -1.98   3.85 
1 1 1    3    2    6 o  2  211.71    2.90 2586.86   70.85 2604.94  100.71 2569.15   99.69  212.38    4.11  210.92    4.10   1.46   5.80 
1 1 1    3    2    7 o  2  249.87    3.22 3604.63   92.79 3557.40  123.02 3666.98  141.34  248.15    4.30  251.89    4.86  -3.74   6.49 
1 1 1    3    2    8 o  5   33.63    0.73   65.25    2.82   61.99    3.98   68.55    4.00   32.76    1.05   34.46    1.01  -1.69   1.46 
1 1 1    3    2    9 o  2  118.39    2.08  808.74   28.40  884.93   39.68  728.71   40.67  123.82    2.78  112.31    3.14  11.51   4.19 
1 1 1    3    2   10 o  4  291.33    5.05 4902.29  169.74 5304.03  235.08 4464.63  245.36  302.88    6.73  277.68    7.67  25.20  10.20 
1 1 1    3    2   11 o  4  441.00    6.43 11237.74  327.09 11258.79  433.52 11209.93  498.38  441.12    8.52  439.94    9.82   1.18  13.00 
1 1 1    3    2   12 o  7  167.59    2.66 1620.59   51.51 1578.33   71.01 1667.52   74.82  165.36    3.72  169.97    3.82  -4.61   5.33 
1 1 1    3    2   13 o  4   37.41    0.86   80.71    3.73   92.12    5.24   69.08    5.29   39.94    1.14   34.58    1.33   5.37   1.75 
1 1 1    3    2   14 o 19  156.15    2.31 1406.90   41.54 1488.83   66.79 1355.21   53.05  160.59    3.61  153.23    3.00   7.36   4.69 
1 1 1    3    2   15 o 12   31.09    0.89   55.79    3.21   55.91    4.56   55.68    4.51   31.10    1.27   31.04    1.26   0.06   1.79 
1 1 1    3    2   16 o  5  162.44    2.25 1522.92   42.14 1623.14   63.06 1442.09   56.63  167.66    3.26  158.04    3.11   9.62   4.50 
1 1 1    3    2   17 o 12  200.72    2.76 2326.44   63.92 2316.17   90.09 2336.84   90.70  200.17    3.90  201.06    3.91  -0.89   5.52 
1 1 1    3    2   18 o 12  117.17    1.65  792.28   22.36  842.54   33.33  751.18   30.14  120.79    2.39  114.06    2.29   6.73   3.31 
1 1 1    3    2   19 o 16   61.88    1.01  220.92    7.23  201.49    9.52  247.42   11.11   59.09    1.40   65.47    1.47  -6.39   2.03 
1 1 1    3    2   20 o  9   47.18    1.28  128.58    6.96  143.65   10.71  117.57    9.16   49.84    1.87   45.09    1.76   4.75   2.57 
1 1 1    3    2   21 o  6  120.81    1.71  842.85   23.84  816.66   32.78  872.28   34.74  118.86    2.39  122.84    2.45  -3.97   3.42 
1 1 1    3    2   22 o  5  186.34    2.98 2010.51   64.14 2096.14   94.18 1936.46   87.59  189.87    4.30  182.55    4.16   7.33   5.98 
1 1 1    3    2   23 o 18  107.59    1.79  668.90   22.21  645.06   30.43  696.05   32.48  105.57    2.50  109.66    2.57  -4.08   3.58 
1 1 1    3    2   24 o 12   48.48    0.98  135.66    5.50  149.22    8.21  124.61    7.41   50.81    1.40   46.43    1.38   4.38   1.97 
1 1 1    3    2   25 o 18   56.33    1.03  183.16    6.68  179.15    9.38  187.30    9.53   55.66    1.46   56.92    1.45  -1.25   2.06 
1 1 1    3    2   26 o 11   82.74    1.27  395.46   12.15  388.56   16.98  402.70   17.40   81.95    1.80   83.43    1.81  -1.48   2.55 
1 1 1    3    2   27 o 12  110.12    1.60  701.45   20.33  719.05   29.32  685.16   28.21  111.33    2.28  108.69    2.25   2.65   3.20 
1 1 1    3    2   28 o  6  113.16    1.64  741.43   21.46  735.58   30.15  747.44   30.55  112.50    2.32  113.39    2.33  -0.90   3.29 
1 1 1    3    2   29 o 16   40.10    1.51   93.34    6.98   92.50    9.53   94.32   10.25   39.81    2.08   40.17    2.22  -0.36   3.04 
1 1 1    3    2   30 o  4   47.38    1.04  129.89    5.70  125.74    8.00  134.17    8.12   46.53    1.49   48.07    1.47  -1.54   2.09 
1 1 1    3    2   31 o  7   28.98    1.48   48.90    4.93   59.98    7.31   39.67    6.67   31.99    1.99   25.93    2.25   6.06   3.01 
1 1 1    3    2   32 o 11   43.23    1.16  108.46    5.77  105.45    7.63  112.48    8.82   42.52    1.56   43.86    1.75  -1.34   2.34 
1 1 1    3    2   33 o  7   21.35    1.71   26.85    4.18   30.68    6.22   23.70    5.65   22.62    2.42   19.81    2.53   2.81   3.50 
1 1 1    3    2   34 o 13   43.39    1.19  109.58    5.94  108.01    8.46  111.11    8.35   42.88    1.71   43.51    1.67  -0.63   2.39 
1 1 1    3    2   35 o  9   16.12    2.37   15.90    4.28   19.64    6.18   12.46    5.93   17.60    3.16   13.77    3.67   3.82   4.84 
1 1 1    3    3    0 o  6  162.79    2.83 1530.41   53.18 1530.41   53.18 1530.41   53.18  162.79    2.83  162.79    2.83   0.00   0.00 
1 1 1    3    3    1 o  7  419.03    5.12 10140.38  247.31 9993.79  344.75 10295.79  354.97  415.75    7.19  421.98    7.29  -6.22  10.24 
1 1 1    3    3    2 o 15  135.94    1.87 1066.14   29.36 1107.76   49.53 1043.62   36.44  138.55    3.10  134.49    2.35   4.06   3.89 
1 1 1    3    3    3 o 19  263.28    3.39 4000.70  102.88 4076.54  157.11 3943.76  136.12  265.67    5.13  261.34    4.51   4.32   6.83 
1 1 1    3    3    4 o  3  722.58    9.88 30279.29  823.90 30276.10 1165.01 30282.49 1165.33  720.61   14.01  720.68   14.02  -0.07  19.82 
1 1 1    3    3    5 f  0  153.95    2.12 1367.53   37.63 1318.97   51.45 1423.40   55.18  151.17    2.95  157.04    3.05  -5.87   4.24 
1 1 1    3    3    6 o  1   86.44    1.10  431.03   10.99  433.57   15.57  428.52   15.50   86.69    1.56   86.18    1.56   0.51   2.20 
1 1 1    3    3    7 o 17   76.44    1.11  337.10    9.76  357.83   14.45  319.75   13.22   78.75    1.59   74.44    1.54   4.31   2.21 
1 1 1    3    3    8 o 17  243.87    3.15 3433.44   88.69 3394.12  117.46 3485.60  135.28  242.40    4.20  245.60    4.77  -3.20   6.36 
1 1 1    3    3    9 o  2  472.78    8.18 12947.16  445.94 12710.57  565.69 13335.55  724.79  467.82   10.48  478.09   13.15 -10.26  16.82 
1 1 1    3    3   10 o  1  212.99    2.75 2617.90   67.58 2626.24   90.94 2607.61  100.99  213.30    3.70  212.53    4.12   0.77   5.53 
1 1 1    3    3   11 o  9  293.64    4.63 4978.16  156.93 4879.46  217.93 5084.45  226.16  290.59    6.50  296.62    6.61  -6.03   9.27 
1 1 1    3    3   12 o  8  319.68    4.38 5900.11  161.61 5736.31  223.46 6079.75  234.01  315.08    6.15  324.37    6.25  -9.29   8.77 
1 1 1    3    3   13 o  4  482.80    7.62 13487.69  424.25 13714.13  527.65 13073.62  713.53  486.45    9.40  473.75   13.07  12.70  16.10 
1 1 1    3    3   14 o  7   68.62    1.34  271.63   10.59  354.40   29.20  259.08   11.37   78.29    3.24   67.01    1.47  11.28   3.56 
1 1 1    3    3   15 o 19  106.40    1.61  653.13   19.82  655.52   30.31  651.34   26.20  106.58    2.47  106.24    2.14   0.33   3.26 
1 1 1    3    3   16 f  0  376.59    5.15 8203.01  223.69 8404.61  323.45 8018.19  309.69  380.64    7.37  371.83    7.22   8.81  10.31 
1 1 1    3    3   17 o  6  140.13    1.96 1133.34   31.67 1245.86   48.65 1050.61   41.72  146.87    2.87  134.88    2.68  11.99   3.93 
1 1 1    3    3   18 o  7   89.09    1.41  458.07   14.45  429.30   18.00  510.16   24.22   86.24    1.81   94.00    2.23  -7.76   2.87 
1 1 1    3    3   19 o  4  149.83    2.09 1296.44   36.10 1365.54   53.50 1238.67   48.91  153.68    3.02  146.38    2.90   7.30   4.18 
1 1 1    3    3   20 o  8   36.42    1.33   76.67    5.56   74.29    7.74   79.22    8.00   35.82    1.88   36.99    1.88  -1.17   2.66 
1 1 1    3    3   21 o  1   92.80    1.58  497.18   16.88  472.54   19.77  563.70   32.48   90.45    1.89   98.66    2.86  -8.22   3.43 
1 1 1    3    3   22 o 11  114.68    1.89  759.83   25.03  805.41   37.25  722.31   33.80  117.96    2.74  111.73    2.62   6.24   3.79 
1 1 1    3    3   23 o 17   83.63    1.61  404.03   15.55  386.18   19.42  435.89   25.95   81.70    2.06   86.73    2.60  -5.03   3.32 
1 1 1    3    3   24 o 15   53.44    1.02  164.87    6.30  155.22    8.63  175.91    9.23   51.82    1.45   55.17    1.45  -3.35   2.05 
1 1 1    3    3   25 o 15   47.10    1.02  128.05    5.52  116.02    7.45  142.64    8.21   44.79    1.44   49.67    1.43  -4.88   2.03 
1 1 1    3    3   26 o  6   83.09    1.29  398.90   12.33  423.98   18.31  378.09   16.68   85.59    1.85   80.83    1.79   4.76   2.58 
1 1 1    3    3   27 o 18   92.11    1.39  490.43   14.80  505.56   21.39  476.55   20.49   93.41    1.99   90.70    1.96   2.71   2.79 
1 1 1    3    3   28 o  4   70.69    1.18  288.86    9.63  301.83   14.05  277.34   13.24   72.18    1.69   69.19    1.66   2.99   2.37 
1 1 1    3    3   29 o 16   35.54    1.30   73.21    5.32   71.90    7.17   74.82    7.94   35.14    1.77   35.82    1.93  -0.68   2.62 
1 1 1    3    3   30 o  5   39.63    1.10   90.96    5.04  110.46    7.52   75.07    6.79   43.60    1.50   35.91    1.64   7.70   2.22 
1 1 1    3    3   31 x  3       ?       ?       ?       ?       ?       ?       ?       ?       ?       ?       ?       ?      ?      ? 
1 1 1    3    3   32 o  7   31.69    1.32   58.44    4.83   59.71    6.28   56.62    7.53   31.93    1.71   30.97    2.12   0.97   2.73 
1 1 1    3    3   33 o 10   18.16    1.96   19.61    4.05   26.34    5.79   13.16    5.66   20.93    2.44   14.41    3.45   6.52   4.23 
1 1 1    3    3   34 o 14   24.45    1.71   35.25    4.79   30.32    6.43   41.43    7.20   22.37    2.53   26.24    2.40  -3.88   3.49 
1 1 1    3    3   35 o 10   19.82    2.04   23.58    4.60   15.95    6.25   32.60    6.79   15.64    3.55   23.07    2.60  -7.43   4.39 
1 1 1    3    4    0 o 12  198.85    3.85 2284.25   88.31 2284.25   88.31 2284.25   88.31  198.85    3.85  198.85    3.85  -0.00   0.00 
1 1 1    3    4    1 o  3  148.80    2.05 1277.51   35.12 1309.36   50.80 1248.36   48.60  150.63    2.92  147.08    2.86   3.55   4.09 
1 1 1    3    4    2 o 14  342.90    4.18 6788.96  165.48 6754.63  232.93 6823.94  235.13  341.87    5.91  343.61    5.93  -1.75   8.37 
1 1 1    3    4    3 o  9  210.39    2.88 2554.60   70.00 2589.75  100.19 2521.07   97.84  211.78    4.10  208.95    4.06   2.82   5.77 
1 1 1    3    4    4 o  1  108.42    1.75  678.24   21.92  647.70   29.67  714.92   32.52  105.94    2.43  111.30    2.53  -5.36   3.51 
1 1 1    3    4    5 o  3   57.42    1.13  190.21    7.51    0.00    0.00  190.21    7.51       ?       ?   57.42    1.13      ?      ? 
1 1 1    3    4    6 o 17   61.10    1.17  215.36    8.22  231.73   13.79  206.33   10.24   63.34    1.89   59.80    1.48   3.54   2.40 
1 1 1    3    4    7 o  8  175.06    2.27 1768.54   45.95 1941.38   67.02 1615.30   63.11  183.38    3.17  167.26    3.27  16.11   4.55 
1 1 1    3    4    8 o  3  225.59    3.09 2937.68   80.43 2813.70  109.17 3084.88  118.95  220.71    4.29  231.09    4.46 -10.38   6.19 
1 1 1    3    4    9 f  0  271.76    3.99 4263.96  124.95 3980.04  154.44 4801.89  212.58  262.49    5.10  288.21    6.39 -25.72   8.18 
1 1 1    3    4   10 o 10  119.55    1.93  824.55   26.59  826.30   37.64  822.81   37.56  119.67    2.73  119.41    2.73   0.25   3.86 
1 1 1    3    4   11 o 11  315.35    4.06 5740.53  147.78 5796.01  199.89 5673.64  219.46  316.78    5.47  313.37    6.07   3.41   8.17 
1 1 1    3    4   12 o  8  220.15    3.24 2797.03   82.25 3144.04  139.54 2612.24  101.83  233.31    5.18  212.72    4.15  20.60   6.64 
1 1 1    3    4   13 o 12   95.60    1.49  527.31   16.38  525.15   21.51  530.28   25.28   95.40    1.95   95.86    2.29  -0.46   3.01 
1 1 1    3    4   14 o 12  187.07    2.58 2019.59   55.63 1987.58   69.33 2077.46   93.21  185.56    3.24  189.66    4.26  -4.10   5.35 
1 1 1    3    4   15 o  8  141.21    1.86 1150.65   30.30 1106.92   39.24 1215.29   47.70  138.49    2.46  145.10    2.85  -6.61   3.76 
1 1 1    3    4   16 o  8  307.01    4.20 5448.78  148.89 5485.31  211.86 5413.14  209.29  307.71    5.97  305.69    5.93   2.02   8.42 
1 1 1    3    4   17 o  8   65.20    1.06  245.25    7.97  238.07   10.90  253.51   11.69   64.23    1.47   66.28    1.53  -2.05   2.12 
1 1 1    3    4   18 o 19   82.54    1.24  393.15   11.80  394.24   16.66  392.06   16.72   82.64    1.75   82.41    1.76   0.23   2.48 
1 1 1    3    4   19 o 15  249.85    3.68 3614.49  106.02 3822.32  170.38 3483.17  135.44  256.22    5.76  244.94    4.79  11.28   7.50 
1 1 1    3    4   20 o 11  216.75    3.20 2719.25   79.94 2587.51  116.43 2836.75  109.95  211.00    4.78  221.08    4.31 -10.08   6.44 
1 1 1    3    4   21 o 17  109.07    1.67  686.98   21.04  693.77   28.09  678.30   31.77  109.56    2.22  108.30    2.54   1.26   3.38 
1 1 1    3    4   22 o 12   64.38    1.08  239.23    8.00  235.58   11.15  243.10   11.48   63.87    1.51   64.88    1.53  -1.01   2.15 
1 1 1    3    4   23 o 17   28.59    1.34   47.29    4.40   53.02    6.66   42.84    5.87   30.23    1.92   27.16    1.88   3.07   2.69 
1 1 1    3    4   24 o 14   82.88    1.37  396.76   13.08  357.91   18.35  436.96   18.66   78.63    2.02   86.93    1.86  -8.30   2.75 
1 1 1    3    4   25 o  3   68.95    1.15  274.58    9.14  273.76   12.91  275.40   12.95   68.81    1.63   69.02    1.63  -0.21   2.30 
1 1 1    3    4   26 o 16   79.95    1.26  369.29   11.65  367.10   16.33  371.56   16.61   79.65    1.78   80.13    1.80  -0.48   2.53 
1 1 1    3    4   27 o 12   14.37    2.43   12.32    3.88   17.70    5.47    6.88    5.50   17.21    2.85   11.10    3.68   6.11   4.66 
1 1 1    3    4   28 f  0   55.08    1.11  175.35    7.03  161.33    9.46  192.63   10.50   52.75    1.56   57.65    1.58  -4.89   2.22 
1 1 1    3    4   29 o  6   52.21    1.23  157.80    7.43  169.50   10.68  146.81   10.35   53.99    1.72   50.23    1.79   3.76   2.48 
1 1 1    3    4   30 o  2   15.09    2.16   13.57    3.65   13.17    4.98   14.04    5.36   14.66    3.05   15.12    3.18  -0.46   4.40 
1 1 1    3    4   31 o 17   70.88    1.22  291.31    9.95  297.95   14.27  285.02   13.87   71.50    1.73   69.94    1.72   1.56   2.44 
1 1 1    3    4   32 o 18   25.71    1.54   38.68    4.55   36.45    6.04   41.61    6.94   24.80    2.13   26.45    2.29  -1.65   3.13 
1 1 1    3    4   33 o 14   13.33    2.81   11.03    4.18   14.43    5.80    7.35    6.03   15.11    3.41   11.21    3.86   3.90   5.15 
1 1 1    3    4   34 o 15   11.15    3.11    7.87    4.14   11.22    6.13    5.06    5.62   13.14    3.82    9.84    3.68   3.29   5.30 
1 1 1    3    4   35 o  3   39.16    1.32   89.74    5.97   80.81    8.24   99.61    8.67   36.85    1.94   40.99    1.84  -4.14   2.68 
1 1 1    3    5    0 o 14  345.71    6.69 6912.05  266.50 6912.05  266.50 6912.05  266.50  345.71    6.69  345.71    6.69  -0.00   0.00 
1 1 1    3    5    1 o  5  172.55    2.37 1718.13   47.17 1754.00   67.98 1684.81   65.51  174.31    3.38  170.84    3.32   3.47   4.74 
1 1 1    3    5    2 o  9  114.29    1.51  753.60   19.91  698.73   27.74  811.88   28.59  110.04    2.19  118.62    2.09  -8.58   3.02 
1 1 1    3    5    3 o  7  128.70    1.69  955.73   25.12 1031.74   40.43  907.96   32.05  133.70    2.62  125.43    2.21   8.27   3.43 
1 1 1    3    5    4 o 14  289.80    3.74 4850.22  125.09 5126.19  197.08 4664.01  161.88  297.69    5.74  284.05    4.94  13.63   7.57 
1 1 1    3    5    5 f  0  209.71    2.88 2538.85   69.60 2684.46  119.67 2464.43   85.55  215.50    4.81  206.58    3.59   8.93   6.00 
1 1 1    3    5    6 o  8  368.26    4.50 7836.56  191.21 8033.94  276.54 7655.75  264.68  372.54    6.43  363.69    6.31   8.85   9.01 
1 1 1    3    5    7 o  9  283.20    3.65 4630.85  119.27 4541.52  157.24 4751.88  183.02  280.35    4.86  286.70    5.53  -6.35   7.37 
1 1 1    3    5    8 o  6  218.37    4.25 2753.55  106.95 2568.10  141.42 3001.30  163.46  210.71    5.82  227.76    6.23 -17.05   8.52 
1 1 1    3    5    9 o 19  184.51    2.93 1964.62   62.39 2008.59   90.12 1924.16   86.46  186.53    4.19  182.57    4.10   3.96   5.86 
1 1 1    3    5   10 o 15  140.38    1.85 1136.88   29.94 1231.79   43.09 1048.29   41.63  146.11    2.56  134.79    2.68  11.32   3.70 
1 1 1    3    5   11 o  3   37.12    0.95   79.56    4.05   71.02    5.32   91.34    6.25   35.06    1.32   39.77    1.36  -4.71   1.90 
1 1 1    3    5   12 o  3   48.64    1.21  136.48    6.79  159.53   11.27  123.33    8.51   52.55    1.86   46.21    1.60   6.34   2.45 
1 1 1    3    5   13 o 16  496.42    6.39 14254.03  366.12 14035.51  484.10 14546.05  559.62  492.07    8.53  500.59    9.69  -8.52  12.91 
1 1 1    3    5   14 f  0  286.55    3.70 4741.78  122.24 4682.13  161.99 4820.68  186.30  284.63    4.93  288.73    5.59  -4.10   7.46 
1 1 1    3    5   15 o  9  114.59    1.64  757.65   21.69  751.47   27.12  768.62   36.14  114.11    2.06  115.39    2.71  -1.28   3.41 
1 1 1    3    5   16 f  0  284.38    3.68 4674.16  120.75 4634.07  160.82 4725.98  182.83  282.94    4.93  285.60    5.55  -2.66   7.42 
1 1 1    3    5   17 o 14  110.22    1.60  701.16   20.29  657.77   27.30  754.68   30.32  106.73    2.22  114.32    2.30  -7.59   3.19 
1 1 1    3    5   18 o  9  202.66    2.64 2373.22   61.71 2396.63   83.63 2345.24   91.43  203.51    3.56  201.25    3.94   2.26   5.31 
1 1 1    3    5   19 o  7   76.19    1.45  335.10   12.75  360.27   16.52  298.09   20.04   78.99    1.81   71.78    2.42   7.21   3.03 
1 1 1    3    5   20 o 13   88.19    1.26  448.92   12.86  473.15   18.11  424.27   18.26   90.52    1.73   85.71    1.85   4.81   2.53 
1 1 1    3    5   21 o 15   69.52    1.27  278.95   10.15  286.28   14.25  271.39   14.47   70.40    1.75   68.52    1.83   1.88   2.54 
1 1 1    3    5   22 f  0   57.39    1.03  190.12    6.80  211.98    9.95  171.01    9.30   60.59    1.42   54.40    1.48   6.19   2.06 
1 1 1    3    5   23 o 15   78.40    1.32  354.99   11.93  371.54   16.30  335.91   17.51   80.18    1.76   76.19    1.99   3.99   2.66 
1 1 1    3    5   24 o  5   21.64    1.53   27.19    3.81   31.13    5.23   22.75    5.55   23.11    1.98   19.66    2.50   3.46   3.19 
1 1 1    3    5   25 o  5   86.81    1.34  435.41   13.46  414.02   18.21  461.11   19.96   84.58    1.87   89.25    1.94  -4.67   2.69 
1 1 1    3    5   26 f  0  113.86    1.66  750.07   21.78  745.85   30.56  754.44   31.05  113.37    2.34  114.02    2.36  -0.64   3.32 
1 1 1    3    5   27 o  1   27.04    1.37   42.40    4.26   37.45    5.85   47.95    6.20   25.33    2.02   28.71    1.88  -3.37   2.76 
1 1 1    3    5   28 o  9   45.34    1.31  119.08    6.83  129.80    9.81  109.00    9.52   47.26    1.80   43.28    1.91   3.98   2.63 
1 1 1    3    5   29 o 12   15.96    2.21   15.15    3.97   13.24    5.82   16.81    5.42   14.64    3.49   16.66    2.93  -2.02   4.56 
1 1 1    3    5   30 o 11   17.41    2.26   18.03    4.42   16.37    6.39   19.56    6.13   16.26    3.51   17.93    3.08  -1.67   4.67 
1 1 1    3    5   31 o 15   49.66    1.13  142.93    6.48  143.38    9.06  142.46    9.28   49.60    1.58   49.43    1.63   0.17   2.27 
1 1 1    3    5   32 o 16   13.12    2.85   10.69    4.18   10.97    5.81   10.39    6.03   13.15    3.68   12.83    3.80   0.32   5.29 
1 1 1    3    5   33 o 13   20.72    1.91   25.44    4.52   22.01    6.21   29.30    6.60   18.92    2.94   22.00    2.65  -3.07   3.96 
1 1 1    3    5   34 o 15   18.16    2.44   20.14    4.99   23.19    8.04   18.23    6.37   18.83    3.83   16.86    3.39   1.97   5.12 
1 1 1    3    5   35 o 10   34.38    1.38   69.29    5.45   60.04    7.23   81.48    8.30   31.72    1.98   36.99    1.95  -5.27   2.78 
1 1 1    3    6    0 o  8   69.83    1.49  281.69   12.02  281.69   12.02  281.69   12.02   69.83    1.49   69.83    1.49   0.00   0.00 
1 1 1    3    6    1 o 15  287.86    3.94 4786.63  130.72 4865.53  187.73 4712.35  182.14  290.02    5.61  285.43    5.53   4.59   7.88 
1 1 1    3    6    2 o  2  285.38    3.68 4703.64  121.23 4569.40  177.10 4822.03  166.31  281.07    5.46  288.80    4.99  -7.73   7.40 
1 1 1    3    6    3 o  5  297.23    3.83 5102.92  131.40 5247.79  202.21 4997.02  172.89  301.16    5.82  293.98    5.10   7.18   7.74 
1 1 1    3    6    4 o  1  145.58    1.91 1222.92   32.07 1250.92   49.13 1202.14   42.33  147.21    2.89  144.32    2.54   2.89   3.85 
1 1 1    3    6    5 o  2  231.30    2.84 3088.04   75.89 3017.12  105.10 3165.29  109.70  228.55    3.99  234.09    4.06  -5.54   5.69 
1 1 1    3    6    6 o 16   92.48    1.87  493.44   20.00  512.70   41.00  487.43   22.90   94.15    3.78   91.91    2.16   2.25   4.36 
1 1 1    3    6    7 o 17   63.45    1.42  232.25   10.43  278.50   23.20  220.54   11.68   69.41    2.90   61.81    1.64   7.60   3.33 
1 1 1    3    6    8 o 18  413.88    5.65 9896.21  269.87 10232.42  393.47 9597.54  370.85  420.51    8.11  407.29    7.89  13.22  11.32 
1 1 1    3    6    9 o 17  366.45    4.48 7753.02  189.34 7480.94  258.95 8065.62  277.56  359.82    6.24  373.59    6.44 -13.78   8.97 
1 1 1    3    6   10 o  6  530.81    6.19 16281.79  379.33 15624.15  540.50 16920.09  532.49  519.47    9.02  540.69    8.54 -21.22  12.42 
1 1 1    3    6   11 o 16  246.34    3.02 3502.26   85.91 3502.45  135.83 3502.13  110.91  246.26    4.78  246.30    3.90  -0.04   6.17 
1 1 1    3    6   12 o 15   85.32    1.30  419.96   12.77  411.33   15.77  436.45   21.79   84.44    1.62   86.97    2.17  -2.53   2.71 
1 1 1    3    6   13 o 17  143.15    2.01 1182.35   33.13 1111.65   44.16 1273.38   50.10  138.78    2.76  148.53    2.92  -9.75   4.02 
1 1 1    3    6   14 o 19   23.48    1.34   31.91    3.62   26.76    4.62   40.18    5.85   21.45    1.88   26.32    1.94  -4.87   2.71 
1 1 1    3    6   15 o 16  117.81    1.68  800.84   22.88  871.37   34.65  746.29   30.47  122.86    2.44  113.70    2.32   9.16   3.37 
1 1 1    3    6   16 o  3  182.44    2.53 1922.22   53.31 1994.19   69.63 1820.30   82.85  185.76    3.25  177.39    4.05   8.37   5.19 
1 1 1    3    6   17 o  6   88.23    1.27  449.18   12.91  475.64   18.08  421.67   18.43   90.77    1.73   85.47    1.87   5.31   2.54 
1 1 1    3    6   18 x  5       ?       ?       ?       ?       ?       ?       ?       ?       ?       ?       ?       ?      ?      ? 
1 1 1    3    6   19 o  1   63.57    1.21  233.25    8.88  232.64   11.71  234.08   13.64   63.46    1.60   63.64    1.86  -0.18   2.45 
1 1 1    3    6   20 o 19   44.14    1.17  112.52    5.97  136.52    9.26   95.41    7.82   48.59    1.65   40.61    1.67   7.98   2.35 
1 1 1    3    6   21 o 18  152.30    2.02 1340.58   35.57 1350.05   48.16 1329.21   52.77  152.72    2.73  151.47    3.02   1.24   4.07 
1 1 1    3    6   22 o  2   17.21    2.03   17.36    3.96   24.92    5.97   11.41    5.29   20.59    2.57   13.75    3.36   6.84   4.23 
1 1 1    3    6   23 o  1  173.67    2.30 1746.08   46.05 1769.23   62.71 1718.98   67.84  174.56    3.11  171.95    3.42   2.61   4.62 
1 1 1    3    6   24 o  9   53.18    1.07  163.29    6.56  191.24    9.82  140.76    8.81   57.51    1.48   49.33    1.55   8.18   2.14 
1 1 1    3    6   25 o 10   53.25    1.09  163.76    6.71  153.17    8.80  178.49   10.37   51.45    1.48   55.53    1.62  -4.08   2.20 
1 1 1    3    6   26 o 14   78.39    1.25  355.13   11.33  369.33   16.05  340.99   16.01   79.88    1.74   76.74    1.81   3.14   2.51 
1 1 1    3    6   27 o  3   43.01    1.14  106.99    5.65  107.54    7.70  106.35    8.31   43.07    1.55   42.82    1.69   0.26   2.29 
1 1 1    3    6   28 o 10   30.40    1.60   53.76    5.59   56.74    7.48   50.00    8.42   31.15    2.09   29.14    2.53   2.01   3.28 
1 1 1    3    6   29 o  9   42.97    1.12  106.95    5.57  116.44    7.90   97.58    7.85   44.76    1.53   40.94    1.67   3.82   2.26 
1 1 1    3    6   30 o  5   21.39    1.72   26.82    4.20   30.27    5.93   23.33    5.96   22.60    2.31   19.72    2.69   2.89   3.54 
1 1 1    3    6   31 o 18   28.67    1.43   47.94    4.72   47.66    6.48   48.25    6.88   28.45    1.99   28.59    2.10  -0.14   2.89 
1 1 1    3    6   32 o 15   44.72    1.30  116.49    6.70  108.77    8.68  127.88   10.55   43.04    1.75   46.57    1.97  -3.53   2.64 
1 1 1    3    6   33 o 12   26.84    1.85   42.55    5.70   41.32    7.49   44.22    8.77   26.20    2.51   26.95    2.86  -0.75   3.81 
1 1 1    3    6   34 o  2   28.53    1.51   47.89    4.94   56.42    6.82   38.46    7.17   30.78    1.93   25.12    2.51   5.67   3.17 
1 1 1    3    7    0 o  4   61.66    1.42  219.69   10.10  219.69   10.10  219.69   10.10   61.66    1.42   61.66    1.42  -0.00   0.00 
1 1 1    3    7    1 o  2  160.28    2.22 1482.63   41.13 1637.50   63.54 1370.94   53.96  168.41    3.27  154.10    3.04  14.31   4.46 
1 1 1    3    7    2 o 17   82.52    1.22  392.85   11.66  405.23   16.90  381.62   16.10   83.80    1.75   81.33    1.72   2.48   2.45 
1 1 1    3    7    3 o  7  272.85    4.00 4299.99  125.85 4417.85  196.95 4218.66  163.61  276.33    6.18  270.14    5.25   6.19   8.11 
1 1 1    3    7    4 o 12  219.85    3.49 2790.55   88.45 2644.66  145.45 2876.16  111.42  213.77    5.90  223.14    4.33  -9.37   7.32 
1 1 1    3    7    5 o 19  161.71    2.84 1509.17   52.98 1590.18   87.57 1462.39   66.54  165.86    4.58  159.16    3.62   6.71   5.84 
1 1 1    3    7    6 o 15  385.05    6.66 8572.62  295.87 8794.82  391.02 8275.00  452.54  389.69    8.70  377.53   10.40  12.16  13.56 
1 1 1    3    7    7 o  4  612.08    7.14 21662.92  504.46 21314.50  674.27 22105.90  760.28  606.55    9.64  617.41   10.67 -10.86  14.38 
1 1 1    3    7    8 o  3   83.84    1.52  405.48   14.67  385.90   25.99  414.64   17.78   81.73    2.76   84.78    1.82  -3.05   3.30 
1 1 1    3    7    9 o 16  433.07    5.29 10833.10  264.36 10705.71  370.07 10965.84  377.76  430.24    7.46  435.42    7.52  -5.19  10.59 
1 1 1    3    7   10 o 13  345.59    4.45 6896.83  177.62 6867.81  265.66 6920.29  238.85  344.63    6.68  346.03    5.98  -1.40   8.97 
1 1 1    3    7   11 o  1  101.68    1.35  596.51   15.84  609.58   22.66  584.00   22.16  102.79    1.91  100.61    1.91   2.18   2.70 
1 1 1    3    7   12 o 13  129.38    1.74  965.81   25.92  982.37   35.26  946.37   38.21  130.47    2.34  128.05    2.59   2.42   3.49 
1 1 1    3    7   13 o  9  153.97    2.03 1368.10   36.13 1417.43   50.00 1314.21   52.26  156.70    2.77  150.88    3.00   5.82   4.08 
1 1 1    3    7   14 o 19  212.62    2.62 2609.94   64.35 2594.72   90.40 2625.58   91.63  211.92    3.70  213.18    3.73  -1.25   5.25 
1 1 1    3    7   15 o 19  239.53    2.95 3314.20   81.50 3272.46  113.75 3358.24  116.83  237.85    4.15  240.94    4.20  -3.09   5.90 
1 1 1    3    7   16 o  5   46.00    1.24  122.17    6.58  109.28    7.77  154.53   12.32   43.49    1.55   51.69    2.07  -8.21   2.59 
1 1 1    3    7   17 o  3  219.19    3.03 2778.04   76.73 2764.13   96.70 2801.69  126.09  218.48    3.84  219.67    4.98  -1.19   6.28 
1 1 1    3    7   18 o 10  101.50    1.75  594.92   20.51  593.00   24.97  598.89   35.98  101.32    2.14  101.69    3.07  -0.38   3.74 
1 1 1    3    7   19 o  1  116.04    2.10  778.05   28.10  723.98   41.52  823.77   38.18  111.77    3.22  119.33    2.77  -7.56   4.25 
1 1 1    3    7   20 o 18   64.18    1.18  237.72    8.74  219.49   11.96  258.63   12.80   61.62    1.68   66.92    1.66  -5.30   2.36 
1 1 1    3    7   21 o 10  109.23    1.53  689.06   19.22  747.03   27.70  635.28   26.68  113.66    2.11  104.81    2.21   8.86   3.06 
1 1 1    3    7   22 o  9   47.46    1.27  130.14    6.94  122.62    9.04  140.92   10.83   46.03    1.71   49.33    1.91  -3.30   2.56 
1 1 1    3    7   23 o  1  101.56    1.46  595.89   17.05  583.75   22.66  611.71   25.88  100.45    1.96  102.80    2.18  -2.34   2.93 
1 1 1    3    7   24 o 14   88.43    1.34  451.85   13.63  466.87   18.85  435.37   19.74   89.83    1.82   86.72    1.97   3.11   2.68 
1 1 1    3    7   25 o  9   51.06    1.13  150.60    6.65  173.14    9.69  130.52    9.15   54.69    1.54   47.47    1.67   7.23   2.27 
1 1 1    3    7   26 o  5   32.21    1.31   60.07    4.86   56.84    6.55   64.04    7.25   31.27    1.82   33.19    1.90  -1.92   2.63 
1 1 1    3    7   27 o  7   72.29    1.41  302.53   11.77  296.28   15.80  310.31   17.63   71.41    1.92   73.04    2.09  -1.62   2.84 
1 1 1    3    7   28 o  4   21.52    2.03   27.22    4.98   34.86    6.79   18.34    7.33   24.29    2.46   17.22    3.79   7.07   4.52 
1 1 1    3    7   29 o 17   32.68    1.52   62.17    5.72   59.71    8.07   64.65    8.10   31.87    2.21   33.19    2.13  -1.32   3.07 
1 1 1    3    7   30 o 15   31.72    1.36   58.52    4.95   55.55    6.78   61.93    7.26   30.77    1.92   32.49    1.95  -1.72   2.73 
1 1 1    3    7   31 o  7   20.39    2.08   24.68    4.82   21.04    7.24   27.57    6.45   18.31    3.56   21.37    2.67  -3.06   4.45 
1 1 1    3    7   32 o  9   12.05    3.09    9.14    4.31    2.51    5.79   17.40    6.46    8.88    3.61   16.55    3.49  -7.67   5.02 
1 1 1    3    7   33 o  6   43.11    1.31  108.50    6.52  111.90    9.45  105.42    9.01   43.51    1.89   42.25    1.85   1.26   2.64 
1 1 1    3    7   34 o  4    8.92    3.25    4.37    4.35    0.47    5.92    8.92    6.39    8.07    3.48   11.80    3.97  -3.73   5.28 
1 1 1    3    8    0 o 12   80.57    2.41  375.55   22.38  375.55   22.38  375.55   22.38   80.57    2.41   80.57    2.41   0.00   0.00 
1 1 1    3    8    1 o  6  226.01    3.92 2949.48  102.34 2855.66  156.93 3018.90  134.99  222.14    6.13  228.57    5.12  -6.43   7.99 
1 1 1    3    8    2 o 17  338.04    5.34 6603.24  208.17 6442.68  287.63 6779.86  301.68  333.62    7.47  342.21    7.64  -8.59  10.69 
1 1 1    3    8    3 o  3  302.93    4.44 5299.49  155.03 5178.34  200.88 5477.94  243.80  299.32    5.82  307.74    6.87  -8.42   9.00 
1 1 1    3    8    4 o  7  104.23    1.74  626.76   20.93  639.32   26.17  604.45   34.87  105.26    2.15  102.30    2.96   2.96   3.66 
1 1 1    3    8    5 o  1  146.92    2.19 1245.48   37.19 1189.19   54.54 1294.42   50.85  143.54    3.29  149.77    2.94  -6.22   4.42 
1 1 1    3    8    6 o  7  204.44    2.66 2411.69   62.81 2622.39  101.61 2281.36   79.91  213.13    4.13  198.81    3.48  14.32   5.40 
1 1 1    3    8    7 o  2  314.80    3.86 5720.50  140.25 6016.10  207.92 5473.70  189.99  322.71    5.58  307.84    5.35  14.87   7.73 
1 1 1    3    8    8 o 11   41.30    1.54   98.56    7.31  101.19   13.42   97.45    8.72   41.78    2.80   41.06    1.85   0.73   3.35 
1 1 1    3    8    9 o 17   72.51    1.99  303.62   16.62  289.76   20.06  334.00   29.70   70.82    2.46   75.99    3.40  -5.17   4.19 
1 1 1    3    8   10 o  5  354.92    4.58 7276.87  187.70 7279.53  252.11 7273.56  281.15  354.78    6.16  354.53    6.87   0.26   9.23 
1 1 1    3    8   11 o 13  176.95    2.20 1806.86   44.94 1767.55   62.38 1849.28   64.80  174.98    3.09  178.98    3.14  -4.00   4.40 
1 1 1    3    8   12 f  0  246.32    3.39 3503.58   96.38 3421.21  153.63 3557.04  123.77  243.21    5.48  248.11    4.32  -4.91   6.98 
1 1 1    3    8   13 o  8   83.24    1.34  399.74   12.85  383.81   17.41  418.78   19.04   81.55    1.85   85.19    1.94  -3.63   2.68 
1 1 1    3    8   14 o  6  314.93    3.87 5734.69  140.68 5488.03  190.57 6030.10  208.55  307.76    5.37  322.53    5.60 -14.78   7.76 
1 1 1    3    8   15 o 17  131.90    1.78 1004.27   27.10  962.38   35.00 1067.02   42.83  129.09    2.35  135.90    2.73  -6.81   3.60 
1 1 1    3    8   16 o  1  214.95    2.66 2670.07   66.01 2593.55   90.72 2756.13   96.21  211.67    3.71  218.18    3.82  -6.51   5.33 
1 1 1    3    8   17 o  9   44.59    1.24  114.84    6.39  109.52    8.17  123.22   10.25   43.52    1.63   46.15    1.93  -2.63   2.53 
1 1 1    3    8   18 o  4   30.65    1.62   54.41    5.71   65.45    6.98   32.20    9.90   33.62    1.81   23.27    3.82  10.35   4.23 
1 1 1    3    8   19 o  6   30.39    1.38   53.44    4.82   47.04    7.04   59.10    6.62   28.45    2.16   31.94    1.81  -3.49   2.82 
1 1 1    3    8   20 o 10   51.37    1.13  152.30    6.68  165.80   10.11  141.83    8.90   53.55    1.64   49.53    1.56   4.02   2.26 
1 1 1    3    8   21 o  9   66.51    1.11  255.36    8.54  239.58   11.23  276.98   13.15   64.40    1.51   69.24    1.65  -4.83   2.23 
1 1 1    3    8   22 o 16   77.69    1.30  348.60   11.62  354.99   15.40  340.15   17.69   78.37    1.70   76.66    2.00   1.71   2.63 
1 1 1    3    8   23 o 19  138.42    1.81 1108.24   28.86 1152.93   41.93 1068.01   39.78  140.98    2.58  135.70    2.54   5.28   3.62 
1 1 1    3    8   24 o 14   45.57    1.17  120.03    6.13  121.48    8.27  118.27    9.12   45.81    1.57   45.17    1.75   0.63   2.35 
1 1 1    3    8   25 o 13   28.66    1.47   47.63    4.86   42.07    6.41   55.09    7.43   26.85    2.09   30.75    2.11  -3.90   2.97 
1 1 1    3    8   26 o 16   25.43    1.62   37.58    4.73   38.19    6.42   36.87    6.98   25.55    2.20   25.06    2.45   0.49   3.29 
1 1 1    3    8   27 o 16   36.27    1.50   76.39    6.28   67.43    8.11   89.81    9.92   33.97    2.08   39.20    2.20  -5.22   3.03 
1 1 1    3    8   28 o 10   39.41    1.42   90.21    6.43   94.68    8.63   84.63    9.65   40.28    1.86   37.98    2.21   2.29   2.89 
1 1 1    3    8   29 o 17   56.14    1.17  182.61    7.57  174.04   10.06  193.83   11.50   54.68    1.60   57.66    1.73  -2.98   2.35 
1 1 1    3    8   30 o  2   16.02    2.42   15.47    4.34   17.51    5.83   12.93    6.50   16.86    3.11   14.30    3.85   2.56   4.95 
1 1 1    3    8   31 o 11   13.82    3.25   12.04    5.09   12.18    6.93   11.88    7.49   13.78    4.08   13.65    4.28   0.13   5.91 
1 1 1    3    8   32 o  6   40.73    1.36   96.80    6.39   93.78    8.95   99.94    9.13   39.85    1.95   41.15    1.93  -1.30   2.75 
1 1 1    3    8   33 o  1   24.52    1.77   35.66    4.97   29.91    6.58   43.28    7.57   22.07    2.64   26.68    2.49  -4.61   3.63 
1 1 1    3    8   34 o 15   14.72    2.82   13.70    4.61    7.07    6.01   23.17    7.18   10.80    3.84   18.92    3.42  -8.12   5.14 
1 1 1    3    9    0 o 13  188.02    3.68 2042.33   79.78 2042.33   79.78 2042.33   79.78  188.02    3.68  188.02    3.68   0.00   0.00 
1 1 1    3    9    1 o  2  130.12    2.34  976.91   35.07  882.60   50.54 1064.55   48.72  123.61    3.55  135.81    3.11 -12.21   4.72 
1 1 1    3    9    2 o 18  172.93    2.77 1725.66   55.31 1766.49   79.91 1688.12   76.62  174.93    3.96  171.01    3.88   3.92   5.55 
1 1 1    3    9    3 o  3  274.31    4.34 4344.54  137.41 4399.35  196.66 4292.25  192.08  275.91    6.18  272.54    6.11   3.37   8.69 
1 1 1    3    9    4 o  9  249.87    3.24 3603.49   93.34 3604.99  140.02 3602.29  125.22  249.85    4.86  249.78    4.35   0.07   6.52 
1 1 1    3    9    5 o 13  192.37    2.51 2135.26   55.75 2229.86   86.99 2069.33   72.62  196.54    3.84  189.35    3.32   7.19   5.08 
1 1 1    3    9    6 o  6  208.94    2.89 2519.41   69.72 2686.09  120.52 2435.55   85.48  215.66    4.84  205.41    3.61  10.25   6.04 
1 1 1    3    9    7 o 11  228.99    3.38 3026.68   89.21 3022.06  136.10 3030.17  118.12  228.71    5.16  229.06    4.47  -0.35   6.83 
1 1 1    3    9    8 o  6  150.89    2.28 1313.81   39.75 1399.88   55.86 1225.53   56.57  155.73    3.11  145.70    3.37  10.03   4.58 
1 1 1    3    9    9 o 15  258.20    3.18 3848.67   94.81 3787.38  132.49 3913.00  135.73  256.04    4.49  260.25    4.52  -4.21   6.37 
1 1 1    3    9   10 o  6  408.98    5.01 9668.19  236.38 9619.28  332.93 9717.90  335.66  407.54    7.08  409.62    7.10  -2.08  10.03 
1 1 1    3    9   11 o 10  236.26    2.91 3222.61   79.40 3195.72  111.54 3250.22  113.04  235.18    4.11  237.18    4.13  -2.00   5.83 
1 1 1    3    9   12 o  7  130.45    2.39  982.37   35.94 1031.52   48.19  920.82   53.93  133.65    3.13  126.19    3.71   7.46   4.85 
1 1 1    3    9   13 o 13  237.00    3.09 3245.01   84.48 3190.42  124.78 3291.20  114.78  234.78    4.61  238.53    4.17  -3.75   6.21 
1 1 1    3    9   14 o 14   64.89    1.12  242.95    8.35  223.18   11.08  268.99   12.72   62.19    1.54   68.27    1.61  -6.08   2.23 
1 1 1    3    9   15 o  8   20.89    1.89   25.40    4.49   28.80    6.20   21.62    6.53   22.19    2.46   19.10    3.07   3.09   3.93 
1 1 1    3    9   16 o  5  104.35    1.58  628.60   18.98  609.66   26.18  649.57   27.55  102.73    2.21  106.03    2.25  -3.31   3.15 
1 1 1    3    9   17 o 13  207.48    3.36 2493.49   80.34 2330.79  105.68 2716.34  123.68  200.25    4.57  216.03    4.96 -15.78   6.75 
1 1 1    3    9   18 o  9  162.64    2.18 1528.90   40.88 1636.71   64.84 1457.80   52.66  168.05    3.34  158.70    2.88   9.35   4.41 
1 1 1    3    9   19 o  4  147.93    2.13 1265.18   36.32 1268.81   50.98 1261.44   51.74  147.98    2.99  147.54    3.04   0.44   4.26 
1 1 1    3    9   20 o 13   46.10    1.12  122.68    5.94  127.36    8.14  117.34    8.70   46.93    1.50   45.03    1.68   1.90   2.25 
1 1 1    3    9   21 o 13   64.61    1.43  241.15   10.67  227.11   15.43  254.01   14.77   62.61    2.14   66.24    1.93  -3.63   2.88 
1 1 1    3    9   22 o  4  114.48    1.57  757.49   20.70  748.55   28.52  767.45   30.10  113.70    2.17  115.10    2.27  -1.41   3.14 
1 1 1    3    9   23 o 18   22.02    1.85   28.27    4.65   29.27    6.15   26.94    7.09   22.33    2.43   21.32    2.96   1.01   3.83 
1 1 1    3    9   24 o  8   26.06    1.62   39.44    4.84   34.83    6.25   46.36    7.65   24.40    2.24   28.16    2.38  -3.76   3.27 
1 1 1    3    9   25 o 10   48.73    1.21  137.25    6.78  167.65    9.99  111.35    9.22   53.79    1.61   43.80    1.83   9.99   2.44 
1 1 1    3    9   26 o 11   27.09    1.89   42.80    5.86   44.05    7.66   41.02    9.09   27.38    2.45   26.28    3.06   1.10   3.92 
1 1 1    3    9   27 f  0   58.31    1.26  196.89    8.47  203.96   11.18  187.38   12.97   59.24    1.64   56.68    1.99   2.56   2.57 
1 1 1    3    9   28 o  6   49.43    1.36  141.87    7.76  141.26   11.33  142.40   10.65   49.14    2.00   49.38    1.87  -0.24   2.74 
1 1 1    3    9   29 o 15   13.47    2.97   11.19    4.49   10.73    6.07   11.75    6.68   13.13    3.79   13.71    3.99  -0.57   5.50 
1 1 1    3    9   30 o  8   22.53    1.84   29.92    4.73   34.12    6.37   24.76    7.07   23.91    2.34   20.05    3.16   3.86   3.93 
1 1 1    3    9   31 o 16   10.13    3.59    5.79    5.25   -0.25    7.59   11.35    7.28    8.93    3.90   13.30    4.22  -4.38   5.75 
1 1 1    3    9   32 o  5   18.97    2.23   21.68    4.80   30.43    6.84   13.18    6.73   22.32    2.71   14.20    3.96   8.12   4.80 
1 1 1    3    9   33 o  7   13.15    3.05   11.14    4.53    9.43    6.22   13.07    6.62   12.01    3.91   13.92    3.94  -1.91   5.55 
1 1 1    3   10    0 o 14  681.86   18.81 27125.73 1477.11 27125.73 1477.11 27125.73 1477.11  681.86   18.81  681.86   18.81  -0.00   0.00 
1 1 1    3   10    1 o 16  126.92    1.93  929.46   28.32  954.82   38.31  898.92   42.04  128.63    2.58  124.81    2.92   3.83   3.90 
1 1 1    3   10    2 o  3  355.71    5.62 7311.07  230.69 7378.68  284.98 7182.55  392.93  357.20    6.92  351.86    9.69   5.34  11.90 
1 1 1    3   10    3 o 13  182.38    2.71 1919.44   57.05 1832.20   72.23 2064.15   93.03  178.16    3.51  189.07    4.26 -10.91   5.53 
1 1 1    3   10    4 o 16   85.53    1.43  422.03   14.11  456.20   19.73  386.29   20.18   88.92    1.92   81.79    2.14   7.13   2.88 
1 1 1    3   10    5 o  4  423.32    6.20 10361.90  302.86 10427.04  403.44 10277.78  458.44  424.27    8.24  420.94    9.44   3.32  12.53 
1 1 1    3   10    6 o  8  173.98    2.60 1746.77   52.13 1654.69   75.89 1829.01   71.72  169.28    3.89  177.99    3.49  -8.71   5.22 
1 1 1    3   10    7 o  4   59.86    1.29  206.75    8.91  189.25   13.11  221.78   12.15   57.23    1.99   61.97    1.70  -4.74   2.62 
1 1 1    3   10    8 o 10   17.45    2.89   18.05    5.62   19.96    9.95   17.15    6.82   18.24    4.70   16.91    3.60   1.33   5.92 
1 1 1    3   10    9 o 17  277.10    3.41 4434.12  109.14 4364.73  152.58 4506.81  156.17  274.78    4.81  279.21    4.85  -4.43   6.83 
1 1 1    3   10   10 o 14  112.38    1.43  728.67   18.60  745.40   26.05  711.27   26.56  113.65    1.99  111.02    2.07   2.63   2.87 
1 1 1    3   10   11 o 14  271.68    3.34 4264.01  104.82 4263.42  148.47 4264.59  148.00  271.46    4.74  271.50    4.73  -0.04   6.69 
1 1 1    3   10   12 o 13  220.11    2.89 2798.86   73.28 2741.06   96.59 2877.24  112.48  217.71    3.85  222.97    4.37  -5.26   5.82 
1 1 1    3   10   13 o 18  147.97    1.89 1264.06   32.25 1299.91   46.65 1231.25   44.63  150.00    2.70  145.99    2.65   4.01   3.78 
1 1 1    3   10   14 o 19   72.63    1.30  304.43   10.91  310.89   15.52  298.12   15.34   73.38    1.83   71.83    1.85   1.55   2.61 
1 1 1    3   10   15 o  9   36.92    1.76   78.89    7.46   66.15   12.25   86.40    9.41   33.66    3.19   38.62    2.12  -4.96   3.83 
1 1 1    3   10   16 o  4  124.36    2.56  894.35   36.66  941.38   44.06  788.50   66.10  127.53    2.99  116.28    4.94  11.25   5.78 
1 1 1    3   10   17 o  1   15.16    2.86   13.74    4.82   23.00    7.72    7.81    6.18   19.62    3.54   11.86    3.90   7.76   5.27 
1 1 1    3   10   18 o  1   54.26    1.13  169.91    7.08  189.37   10.16  151.55    9.87   57.24    1.54   51.19    1.67   6.05   2.27 
1 1 1    3   10   19 o  3   19.75    1.99   22.79    4.48   28.98    6.05   15.27    6.66   22.25    2.39   15.89    3.70   6.36   4.41
[truncated: 1,706,669 more chars]
