# Supplementary material for: Discovery and Characterization of a Chemical Probe Targeting the Zinc-Finger Ubiquitin-Binding Domain of HDAC6
Source: J Med Chem. 2023 Jul 27;66(15):10273–88. doi: 10.1021/acs.jmedchem.3c00314 (PMC10424181; doi:10.1021/acs.jmedchem.3c00314)
Supplement: Supplementary file 8 — jm3c00314_si_008.csv [file jm3c00314_si_008.csv]

Compound_ID	SMILES	HDAC6 FP Kdisp [µM]
9	CNC(CN1C(CCC(O)=O)=Nc2ccccc2C1=O)=O	13.­­5 ± 5.8
10	CCNC(CN1C(CCC(O)=O)=Nc2ccccc2C1=O)=O	9.1 ± 3.1
11	C(CC(O)=O)C1=Nc2ccccc2C(N1CC(NC1CC1)=O)=O	8.1 ± 2.9
12	CC(C)(C)NC(CN1C(CCC(O)=O)=Nc2ccccc2C1=O)=O	9.4 ±3.2
13	C(CC(O)=O)C1=Nc2ccccc2C(N1CC(N[C@@]12CC3C[C@@H](C[C@H](C3)C2)C1)=O)=O	5.1 ± 0.9
14	C1CCC(CC1)CNC(CN1C(CCC(O)=O)=Nc2ccccc2C1=O)=O	2.0 ± 1.1
15	C(CC(O)=O)C1=Nc2ccccc2C(N1CC(NCc1ccccc1)=O)=O	0.6 ± 0.4
16	COc1ccccc1CNC(CN1C(CCC(O)=O)=Nc2ccccc2C1=O)=O	0.2 ± 0.03
17	C(CC(O)=O)C1=Nc2ccccc2C(N1CC(NCc1ccccc1[Cl])=O)=O	2.0 ± 0.2
18	C(CC(O)=O)C1=Nc2ccccc2C(N1CC(NCc1ccc(cc1)C(F)(F)F)=O)=O	9.3 ± 1.2
19	C(CC(O)=O)C1=Nc2ccccc2C(N1CC(NCc1cccnc1)=O)=O	9.6 ± 3.9
20	COc1ccc(CNC(CN2C(CCC(O)=O)=Nc3ccccc3C2=O)=O)cc1	5.1 ± 2.0
21	C(CC(O)=O)C1=Nc2ccccc2C(N1CC(NCCc1ccccc1)=O)=O	10.8 ± 3.8
22	COc1ccccc1CCNC(CN1C(CCC(O)=O)=Nc2ccccc2C1=O)=O	9.1 ± 2.5
23	COc1ccccc1CNC(CN1C(CCC(O)=O)=Nc2c(cccc2F)C1=O)=O	0.229 ± 0.124
24	Cc1cccc2C(N(CC(NCc3ccccc3OC)=O)C(CCC(O)=O)=Nc12)=O	0.317 ± 0.268
25	COc1ccccc1CNC(CN1C(CCC(O)=O)=Nc2c(cccc2[Cl])C1=O)=O	0.095 ± 0.018
26	COc1c(CNC(CN2C(CCC(O)=O)=Nc3c(Cl)cc(I)cc3C2=O)=O)cccc1	0.550 ± 0.255
27	Cc1ccccc1CNC(CN1C(CCC(O)=O)=Nc2c(cccc2[Cl])C1=O)=O	0.220 ± 0.057
28	C(CC(O)=O)C1=Nc2c(cccc2[Cl])C(N1CC(NCc1ccccc1F)=O)=O	0.240 ± 0.058
29	C(CC(O)=O)C1=Nc2c(cccc2[Cl])C(N1CC(NCc1ccccc1[Cl])=O)=O	0.290 ± 0.099
30	C1CC(CNC(CN2C(CCC(O)=O)=Nc3c(cccc3[Cl])C2=O)=O)OC1	0.320 ± 0.026
31	C1CCOC(C1)CNC(CN1C(CCC(O)=O)=Nc2c(cccc2[Cl])C1=O)=O	1.60 ± 0.57
32	CN(Cc1ccccc1OC)C(CN1C(CCC(O)=O)=Nc2c(cccc2[Cl])C1=O)=O	33 ± 6.0
33	COc1c(CNC(CN2C(CCC(O)=O)=Nc3c(Cl)cc(c4nnn(CCOCCOCCOCCNC(CCCC[C@H]5[C@@H]6[C@@H](NC(N6)=O)CS5)=O)c4)cc3C2=O)=O)cccc1	Comparable to 25, but not reported
